# Supplementary material for: Suppressor mutations in ribosomal proteins and FliY restore Bacillus subtilis swarming motility in the absence of EF-P
Source: PLoS Genet. 2019 Jun 25;15(6):e1008179. doi: 10.1371/journal.pgen.1008179 (PMC6613710; doi:10.1371/journal.pgen.1008179)
Supplement: S1 File — (TAR) [file pgen.1008179.s002.tar]

Archive with 2 entries (2 files):
- 3primeAssignment.pl
- pausescore.pl
