# Supplementary material for: Suppressor mutations in ribosomal proteins and FliY restore Bacillus subtilis swarming motility in the absence of EF-P
Source: PLoS Genet. 2019 Jun 25;15(6):e1008179. doi: 10.1371/journal.pgen.1008179 (PMC6613710; doi:10.1371/journal.pgen.1008179)
Supplement: S1 File — (TAR) [file pgen.1008179.s002.tar › pausescore.pl]

#!/usr/bin/perl

use strict;

#Usage: ./pausescore.pl [3primeassignment.pl output] [PTT file for genome] [pause score output file] [output file for list of genes with average read density > 0.1]
#this script will convert the number of reads aligned to each nucleotide in the genome obtained from the 3primeassingment.pl script into a pause score for each codon within an open reading frame identified in the PTT file. Only codons in genes that have greater than 0.1 mapped reads per codon will be reported to [pause score output file]. A list of all genes genes that fit the criteria and their corresponding average read density are output to [output file for list of genes with average read density > 0.1]

my $threeprimeassignment = $ARGV[0];
my $ptt = $ARGV[1]; #input .ptt file 
my $pausescoreoutput = $ARGV[2]; 
my $genes = $ARGV[3];

open THREEPRIMEASSIGNMENT, "$threeprimeassignment";

my %fwddensity;
my %revdensity;

while (<THREEPRIMEASSIGNMENT>){
    my $line = $_;
    chomp $line;
    my @linearray = split /\t/, $line;
    my $position = $linearray[0];
    my $fwddensity = $linearray[1];
    my $revdensity = $linearray[2];
    $fwddensity{$position} = $fwddensity;
    $revdensity{$position} = $revdensity;
};

close THREEPRIMEASSIGNMENT;

my %normalized;

open PTT, "$ptt";
open PAUSESCOREOUTPUT, ">>$pausescoreoutput";
open GENES, ">>$genes";

print PAUSESCOREOUTPUT "gene\tstrand\tposition\tpause score\n";

my $a = 1;

while (<PTT>){
    if ($a > 3){
	my $line = $_;
	chomp $line;
	my @linearray1 = split /\t/, $line;
	my $location = $linearray1[0];
	my @locationarray = split /\../, $location;
	my $gene = $linearray1[4];
	my $product = $linearray1[7];
	my $locustag = $linearray1[5];
	my $start = $locationarray[0];
	my $end = $locationarray[1];
	my $x;
	my $strand = $linearray1[1];
	my $total = 0;
	my $length = $end - $start;
	$length = abs $length;
	$length++;
	if ($strand =~ /\+/){
	    foreach $x ($start..$end){
		my $value = $fwddensity{$x};
		$total = $total + $value;
	    };
	    my $density = $total / $length;
	    my $normalizedreads = $density * 3;
	    if ($normalizedreads >= 0.1){
		my $y = $start + 18;
		print GENES "$gene\t$locustag\t$normalizedreads\t$product\n";
		while ($y <= $end - 18){
		    my $k = $y;
		    my $l = $y + 1;
		    my $m = $y + 2;
		    my $original = $fwddensity{$k} + $fwddensity{$l} + $fwddensity{$m};
		    my $new = $original/$normalizedreads;
		    print PAUSESCOREOUTPUT "$gene\t+\t$y\t$new\n";
		    $y = $y + 3;
		};
	    }else{
		my $y = $start + 18;
		while ($y <= $end - 18){ 
		    print PAUSESCOREOUTPUT "$gene\t+\t$y\t0\n";
		    $y = $y + 3;
		};
	    };
	}else{
	    foreach $x ($start..$end){
		my $value = $revdensity{$x};
		$total = $total + $value;
	    };
	    my $density = $total / $length;
	    my $normalizedreads = $density * 3;
	    if ($normalizedreads >= 0.1){
		my $y = $end - 18;
		print GENES "$gene\t$locustag\t$normalizedreads\t$product\n";
		while ($y >= $start + 18){
		    my $k = $y;
		    my $l = $y - 1;
		    my $m = $y - 2;
		    my $original = $revdensity{$k} + $revdensity{$l} + $revdensity{$m};
		    my $new = $original/$normalizedreads;
		    print PAUSESCOREOUTPUT "$gene\t-\t$y\t$new\n";
		    $y = $y - 3;
		};
	    }else{
		my $y = $end - 18;
		while ($y >= $start + 18){ 
		    print PAUSESCOREOUTPUT "$gene\t-\t$y\t0\n";
		    $y = $y - 3;
		};
	    };
	};
	
    };
    $a++;
};

close PTT;
close PAUSESCOREOUTPUT;
close GENES;
