# Supplementary material for: Suppressor mutations in ribosomal proteins and FliY restore Bacillus subtilis swarming motility in the absence of EF-P
Source: PLoS Genet. 2019 Jun 25;15(6):e1008179. doi: 10.1371/journal.pgen.1008179 (PMC6613710; doi:10.1371/journal.pgen.1008179)
Supplement: S2 Table — (Sheet 1) Average swarm radius in mm over time for all reported swarm assays. (Sheet 2) Hook and basal body quantifications and associated cell lengths reported in Fig 2. (Sheet 3) Average number of FliY and FliG molecules per cell reported in Fig 6. (Sheet 4) Average β-galactosidase activity reported in Miller Units (MU) and the standard deviations for all reported β-galactosidase assays. (XLSX) [file pgen.1008179.s009.xlsx]

## Sheet: Swarm Assay Data
time (h)	DK1042	DK2050	DK6526	DK3180	DK6533	DK2777 + 1 mM IPTG	DK2779 + 1 mM IPTG	DK5413	DK5414	DK5415	DK5523	DK5524	DK5525	DK5526	DK5527	DK5528	DK4093	DK5529	DK5530	DK5531	DK5900	DK5901	DK6655	DK6656	DK6657	DK5518	DK5955	DK6640	DK6800	DK5512 + 1 mM IPTG	DK5513	DK6786	DK1481	DK2365	DK7073
0	0	0	0	0	0	0	0	0	0	0	0	0	0	0	0	0	0	0	0	0	0	0	0	0	0	0	0	0	0	0	0	0	0	0	0
0.5	0	0	0	0	0	0	0	0	0	0	0	0	0	0	0	0	0	0	0	0	0	0	0	0	0	0	0	0	0	0	0	0	0	0	0
1	1	0	0	0	0	0	0	0	0	0	0	0	0	0	0	0	0	0	0	0	0	0	0	0	0	0	0	0	0	0	0	0	0	0	0
1.5	2	0	0	0	0	0	0	0	0	0	0	0	0	0	0	0	0	0	0	0	0	0	0	0	0	0	0	0	0	0	0	0	0	0	0
2	4.3333	0	0.66667	0	0	0	0	0	0	0	0	0	0	0	0	0	0	0	0	0	0	0	0	0	0	0	0	0	0	0	0	0	0	0	0
2.5	8.6667	0	3	0	0	1	2	0	0	0	0	0	0	0	0	0	0	0	0	0	0	0	0	0	0	0	0	0.33333	0	0	0	0	0	0	0
3	14.333	0	7	2	3.3333	5	5.6667	0	0.33333	0.33333	0.33333	0.33333	0	0.33333	0.66667	0.33333	0	0	0	0	0	0	0.33333	0	0	1.6667	0	3.3333	4	0	0	0	0	0	0
3.5	21	0	11.333	5.3333	7	8.3333	9	1.6667	3	3.6667	3	3.3333	1.3333	3	4.3333	3	1.3333	1	2	3	3	0.66667	4	1.6667	3	4.3333	0	6.3333	7.6667	0.66667	0	0	0	0	0
4	30	0	15	8.6667	11	10	12.667	5.3333	6.6667	7	7	7.3333	4.6667	6.3333	7.6667	6.3333	4.6667	4.3333	5	6	6.3333	4	7.3333	4.3333	6.6667	7.6667	1.3333	9.6667	12	2.6667	0	0	0	0	0
4.5		1	21	10	12	10	13.667	8.6667	9.6667	10.667	10.667	11.667	8.6667	9.3333	11.333	9.3333	8	8.3333	8.6667	9.3333	10	7.3333	11	7.6667	9.6667	10.333	4.3333	13	15	5	1.3333	1	1	1	0
5		2	27.333	10	12	10	13.667	12.333	11	13.667	13	13.333	10.667	9.6667	11.333	9.6667	11.667	12	11.333	11.667	12.667	11	12.333	10.333	10	11	8	16.667	18	5	2	1	1	1	0
5.5		2	33.333	10	12	10	13.667	12.667	11	13.667	13	13.333	11.667	9.6667	11.333	9.6667	11.667	12	11.667	11.667	12.667	12.333	12.333	10.667	10	11.667	9	19.667	19	5	2	1	1	1	0
6		2		10	12	10.667	14	12.667	11	13.667	13	13.333	11.667	9.6667	11.333	9.6667	11.667	12	11.667	11.667	12.667	12.333	12.333	10.667	10	11.667	9	23.667	19	5	2.3333	1	2	2	0
6.5		2		10	12.667	15	16.667	12.667	11	13.667	13	13.333	11.667	9.6667	11.333	9.6667	11.667	12	11.667	11.667	12.667	12.333	12.333	10.667	10	12.667	9	28	19.333	5	2.3333	2	2	2	0

## Sheet: Hook and Basal Body Counts
DS7673			DK1054			DK480			DS8521			DK1053			DS8600
# puncta	cell length(µm)		# puncta	cell length(µm)		# puncta	cell length(µm)		# puncta	cell length(µm)		# puncta	cell length(µm)		# puncta	cell length(µm)
20	6.22		8	5.41		3	5.68		27	4.97		23	6.18		8	4.75
18	3.52		7	5.74		4	2.92		28	5.55		21	5.74		14	5.63
13	6.88		3	6.69		1	3.64		23	4.62		22	6.46		12	4.51
20	5.36		3	5.31		3	4.71		18	3.2		20	8.5		14	4.95
13	3.26		3	5.08		3	4.72		18	2.87		18	6.81		7	5.7
21	3.77		5	5.29		4	7.43		17	3.61		15	4.72		13	5.6
16	5.14		2	5.06		5	3.63		23	3.76		12	4.41		11	5.03
4	4.74		3	5.34		6	3.95		24	5.01		21	4.76		4	3.21
16	5.26		5	6.67		4	5.91		25	4.29		20	5.69		4	2.95
15	4.42		3	4.63		5	4.78		13	4.08		14	4.66		15	4.26
16	3.26		2	4.45		10	4.86		20	4.67		15	4.52		9	5.68
15	3.36		2	4.06		6	5.33		15	3.19		18	5.45		13	5.81
17	4.37		2	3.71		2	4.02		18	2.66		19	6.11		11	5.08
12	3.32		4	5.57		2	4.21		21	4.19		13	4.01		8	4.75
6	3.59		5	6.62		5	4.84		12	4.17		18	3.92		10	3.28
22	5.04		2	3.88		3	5.14		21	3.49		17	4.51		8	3.25
14	4.05		7	3.72		4	3.17		18	5.69		12	4.31		13	4.64
12	4.24		2	3.9		4	3.88		21	4.07		21	5.35		12	4.61
19	5.86		3	3.74		3	5.12		19	5.04		21	6.06		11	5.02
16	3.86		4	7.45		5	5.93		24	4.91		19	6.57		15	5.18
14	4.31		6	6.62		3	2.59		33	6.6		20	6.66		9	3.74
17	6.07		8	4.84		9	3.29		24	5.96		13	6.01		14	4.34
16	4.43		4	3.99		6	5.84		16	3.46		13	6.19		14	5.76
13	4.01		10	7.28		7	5.47		34	4.64		20	5.1		8	4.64
18	4.37		4	6.31		8	3.52		27	4.74		17	5.64		8	4.86
15	5.83		15	5.78		4	3.09		17	3.1		15	5.03		10	4.9
14	4.09		8	6.09		5	2.86		20	3.92		15	5.95		9	3.92
15	3.41		6	4.66		7	2.85		19	5.33		18	5.59		8	4.37
18	5.44		5	4.28		3	3.42		25	3.76		20	5.25		13	4.93
16	4.17		9	3.67		2	3.25		27	6.18		15	5.76		18	6.94

## Sheet: Quantitative Western Blot Data
	FliY		FliG
	Average	St. Dev	Average	St. Dev
DK1042	4646	71	3110	185
DK2050	2232	238	2291	147
DK5518	4779	204	2884	204
DK5955	2757	299	3025	215

## Sheet: Beta-galactosidase Data
Fig 3. Phag-lacZ activity (MU)
WT	245 ± 40	DK5457
efp	125 ± 39	DK5458
swrA	84 ± 17	DK7032
efp swrA	21 ± 6	DK7033
flgM	724 ± 120	DK7074
efp flgM	493 ± 71	DK7075
swrA flgM	550 ± 52	DK7076
efp swrA flgM	195 ± 47	DK7077
efp fliYsoe	131 ± 19	DK7049
efp nusGsoe	193 ± 23	DK7050
Fig 5. fliY-lacZ activity (MU)
fliY-lacZ	262 ± 38	DK5185
efp fliY-lacZ	85 ± 10	DK5186
fliYsoe-lacZ	296 ± 39	DK5168
efp fliYsoe-lacZ	269 ± 43	DK5169
Fig S3. PyeeI-lacZ activity (MU)
PyeeI-lacZ	10 ± 1	DK7151
PyeeIsoe2 -lacZ	181 ± 6	DK7152
