# Supplementary material for: Suppressor mutations in ribosomal proteins and FliY restore Bacillus subtilis swarming motility in the absence of EF-P
Source: PLoS Genet. 2019 Jun 25;15(6):e1008179. doi: 10.1371/journal.pgen.1008179 (PMC6613710; doi:10.1371/journal.pgen.1008179)
Supplement: S3 Table — Pause scores of codons in all genes with greater than 0.1 read per codon. The “position” field corresponds to the nucleotide position of the first base in the codon within the NCIB 3610 genome. (XLSX) [file pgen.1008179.s010.xlsx]

## Sheet: pausescores_context
Locus tag	gene	upstream	P-site	downstream	position	DK1042_A	DK1042_B	DK1042_C	DK2050_A	DK2050_B	DK2050_C	DK5518_A	DK5518_B	DK5518_C	DK5955_A	DK5955_B	DK5955_C		DK1042	DK2050	DK5518	DK5955		DK2050/DK1042
B4U62_00005	dnaA	MENILD	L	WNQALA	466	0	1.63736	0	0	0	0	0	0	0.776042	0.70283	0	1.43269		0.545788	0	0.258681	0.711841		0
B4U62_00005	dnaA	ENILDL	W	NQALAQ	469	0	3.27473	2.8932	0	0	0.980263	0.973856	1.18883	2.32812	0.70283	1.64338	1.43269		2.05598	0.326754	1.49694	1.25963		0.158929
B4U62_00005	dnaA	ILDLWN	Q	ALAQIE	475	0	0	0	1.35045	0	0	0	0	0	0	0	0		0	0.450151	0	0		#DIV/0!
B4U62_00005	dnaA	LWNQAL	A	QIEKKL	484	0	0	0	1.35045	0	0	0	0	0	0	0	0		0	0.450151	0	0		#DIV/0!
B4U62_00005	dnaA	WNQALA	Q	IEKKLS	487	0	0	0	0	0	0	0	0	0	0.70283	0	0		0	0	0	0.234277		#DIV/0!
B4U62_00005	dnaA	NQALAQ	I	EKKLSK	490	1.88608	0	0	0	0	0	0	0	0.776042	0	0	0		0.628692	0	0.258681	0		0
B4U62_00005	dnaA	QALAQI	E	KKLSKP	493	0	0	0	0	0	0	2.92157	0	0.776042	0	0	0		0	0	1.23254	0		#DIV/0!
B4U62_00005	dnaA	LAQIEK	K	LSKPSF	499	0	0	0	2.70091	0	0	0	0	0	1.40566	0	0		0	0.900302	0	0.468553		#DIV/0!
B4U62_00005	dnaA	AQIEKK	L	SKPSFE	502	5.65823	0	0	6.75227	2.40323	0.980263	1.94771	0	1.55208	2.10849	0	1.43269		1.88608	3.37858	1.1666	1.18039		1.79133
B4U62_00005	dnaA	QIEKKL	S	KPSFET	505	0	0	0	1.35045	0	0	0	0	0	0	0	0		0	0.450151	0	0		#DIV/0!
B4U62_00005	dnaA	IEKKLS	K	PSFETW	508	1.88608	0	0	0	1.20161	0	0	1.18883	0	0	1.64338	0		0.628692	0.400538	0.396277	0.547794		0.637097
B4U62_00005	dnaA	EKKLSK	P	SFETWM	511	7.5443	1.63736	1.4466	0	0	0.980263	0	1.18883	0	0.70283	1.64338	1.43269		3.54276	0.326754	0.396277	1.25963		0.0922317
B4U62_00005	dnaA	KKLSKP	S	FETWMK	514	1.88608	1.63736	0	1.35045	1.20161	0	1.94771	7.13298	0.776042	2.81132	6.57353	1.43269		1.17448	0.850689	3.28558	3.60585		0.724311
B4U62_00005	dnaA	KLSKPS	F	ETWMKS	517	0	0	0	1.35045	0	0.980263	0	1.18883	1.55208	0.70283	1.64338	0		0	0.776905	0.913638	0.782071		#DIV/0!
B4U62_00005	dnaA	LSKPSF	E	TWMKST	520	1.88608	1.63736	0	0	0	0	0	0	0	0	0	0		1.17448	0	0	0		0
B4U62_00005	dnaA	SKPSFE	T	WMKSTK	523	0	0	1.4466	0	0	0	0	0	0	0	0	0		0.482201	0	0	0		0
B4U62_00005	dnaA	KPSFET	W	MKSTKA	526	0	0	0	2.70091	0	0	0	0	0	0.70283	0	0		0	0.900302	0	0.234277		#DIV/0!
B4U62_00005	dnaA	SFETWM	K	STKAHS	532	3.77215	0	0	4.05136	0	0	2.92157	0	1.55208	1.40566	0	0		1.25738	1.35045	1.49122	0.468553		1.07402
B4U62_00005	dnaA	FETWMK	S	TKAHSL	535	1.88608	0	0	4.05136	1.20161	0.980263	0.973856	0	0.776042	2.10849	0	0		0.628692	2.07775	0.583299	0.70283		3.30487
B4U62_00005	dnaA	TWMKST	K	AHSLQG	541	0	0	0	0	0	0	0	1.18883	0.776042	0	1.64338	0		0	0	0.654957	0.547794		#DIV/0!
B4U62_00005	dnaA	MKSTKA	H	SLQGDT	547	1.88608	0	1.4466	5.40181	1.20161	0.980263	5.84314	1.18883	0.776042	4.91981	3.28676	1.43269		1.11089	2.5279	2.60267	3.21309		2.27555
B4U62_00005	dnaA	KSTKAH	S	LQGDTL	550	1.88608	1.63736	0	0	0	0.980263	0	0	0.776042	0	0	0		1.17448	0.326754	0.258681	0		0.278212
B4U62_00005	dnaA	STKAHS	L	QGDTLT	553	0	0	0	0	1.20161	0	0	0	0	0	0	0		0	0.400538	0	0		#DIV/0!
B4U62_00005	dnaA	TKAHSL	Q	GDTLTI	556	0	0	0	1.35045	0	0	2.92157	0	0	0	0	1.43269		0	0.450151	0.973856	0.477564		#DIV/0!
B4U62_00005	dnaA	KAHSLQ	G	DTLTIT	559	0	0	0	0	1.20161	0	1.94771	0	0.776042	0	1.64338	0		0	0.400538	0.907918	0.547794		#DIV/0!
B4U62_00005	dnaA	AHSLQG	D	TLTITA	562	0	0	0	0	0	0	0	0	0	0.70283	0	0		0	0	0	0.234277		#DIV/0!
B4U62_00005	dnaA	SLQGDT	L	TITAPN	568	1.88608	0	0	0	0	0	0	0	0	0	0	1.43269		0.628692	0	0	0.477564		0
B4U62_00005	dnaA	LQGDTL	T	ITAPNE	571	0	0	0	1.35045	0	0	0	0	0.776042	0.70283	0	0		0	0.450151	0.258681	0.234277		#DIV/0!
B4U62_00005	dnaA	QGDTLT	I	TAPNEF	574	0	0	0	0	0	0	0.973856	1.18883	0	0	0	0		0	0	0.720895	0		#DIV/0!
B4U62_00005	dnaA	DTLTIT	A	PNEFAR	580	0	4.91209	1.4466	0	1.20161	0	0	0	0.776042	0.70283	1.64338	1.43269		2.11956	0.400538	0.258681	1.25963		0.188972
B4U62_00005	dnaA	TLTITA	P	NEFARD	583	0	3.27473	2.8932	0	2.40323	0.980263	0.973856	2.37766	1.55208	0	1.64338	4.29808		2.05598	1.12783	1.63453	1.98049		0.548562
B4U62_00005	dnaA	LTITAP	N	EFARDW	586	0	1.63736	2.8932	0	3.60484	1.96053	0	1.18883	1.55208	0	4.93015	8.59615		1.51019	1.85512	0.913638	4.50877		1.2284
B4U62_00005	dnaA	TITAPN	E	FARDWL	589	1.88608	0	1.4466	1.35045	2.40323	0	0.973856	0	0	0	0	0		1.11089	1.25123	0.324619	0		1.12633
B4U62_00005	dnaA	ITAPNE	F	ARDWLE	592	1.88608	0	0	1.35045	0	0.980263	0	0	0.776042	0	1.64338	0		0.628692	0.776905	0.258681	0.547794		1.23575
B4U62_00005	dnaA	TAPNEF	A	RDWLES	595	5.65823	0	0	1.35045	0	0	1.94771	3.56649	0.776042	0	3.28676	0		1.88608	0.450151	2.09675	1.09559		0.238671
B4U62_00005	dnaA	APNEFA	R	DWLESR	598	3.77215	1.63736	0	1.35045	3.60484	0.980263	0.973856	0	0	0	6.57353	2.86538		1.80317	1.97852	0.324619	3.1463		1.09724
B4U62_00005	dnaA	PNEFAR	D	WLESRY	601	1.88608	9.82418	8.67961	2.70091	1.20161	2.94079	2.92157	3.56649	3.88021	4.91981	3.28676	0		6.79662	2.2811	3.45609	2.73553		0.335623
B4U62_00005	dnaA	NEFARD	W	LESRYL	604	9.43038	37.6593	28.932	8.10272	3.60484	20.5855	7.79085	20.2101	10.8646	9.13679	14.7904	5.73077		25.3406	10.7644	12.9552	9.886		0.424787
B4U62_00005	dnaA	EFARDW	L	ESRYLH	607	1.88608	0	0	2.70091	2.40323	0	0	0	0	0.70283	0	0		0.628692	1.70138	0	0.234277		2.70622
B4U62_00005	dnaA	FARDWL	E	SRYLHL	610	3.77215	1.63736	4.33981	4.05136	9.6129	14.7039	13.634	3.56649	8.53646	16.1651	13.1471	21.4904		3.24977	9.45607	8.57898	16.9342		2.90976
B4U62_00005	dnaA	ARDWLE	S	RYLHLI	613	0	4.91209	2.8932	1.35045	1.20161	3.92105	0	1.18883	0.776042	1.40566	1.64338	1.43269		2.60176	2.15771	0.654957	1.49391		0.829324
B4U62_00005	dnaA	RDWLES	R	YLHLIA	616	0	1.63736	1.4466	1.35045	3.60484	0.980263	0.973856	1.18883	1.55208	0	0	0		1.02799	1.97852	1.23826	0		1.92465
B4U62_00005	dnaA	DWLESR	Y	LHLIAD	619	9.43038	4.91209	2.8932	4.05136	1.20161	2.94079	2.92157	7.13298	6.20833	6.32547	4.93015	5.73077		5.74522	2.73125	5.42096	5.66213		0.475396
B4U62_00005	dnaA	WLESRY	L	HLIADT	622	0	0	1.4466	2.70091	0	0	0.973856	0	1.55208	0	0	0		0.482201	0.900302	0.84198	0		1.86707
B4U62_00005	dnaA	LESRYL	H	LIADTI	625	3.77215	0	0	5.40181	4.80645	0	0.973856	0	0.776042	0.70283	0	0		1.25738	3.40275	0.583299	0.234277		2.70622
B4U62_00005	dnaA	ESRYLH	L	IADTIY	628	0	0	0	1.35045	0	0	0	0	0	0	0	0		0	0.450151	0	0		#DIV/0!
B4U62_00005	dnaA	SRYLHL	I	ADTIYE	631	1.88608	0	1.4466	0	0	0	0	0	0	0.70283	0	0		1.11089	0	0	0.234277		0
B4U62_00005	dnaA	RYLHLI	A	DTIYEL	634	0	0	0	0	0	0	0.973856	0	0	0	0	0		0	0	0.324619	0		#DIV/0!
B4U62_00005	dnaA	LHLIAD	T	IYELTG	640	0	0	0	0	0	0	0	0	0	0.70283	0	0		0	0	0	0.234277		#DIV/0!
B4U62_00005	dnaA	DTIYEL	T	GEELSI	655	0	0	0	0	2.40323	0.980263	0	0	0	0.70283	0	0		0	1.12783	0	0.234277		#DIV/0!
B4U62_00005	dnaA	TIYELT	G	EELSIK	658	11.3165	13.0989	8.67961	0	0	3.92105	0.973856	4.75532	2.32812	0.70283	11.5037	8.59615		11.0317	1.30702	2.68577	6.93422		0.118479
B4U62_00005	dnaA	IYELTG	E	ELSIKF	661	1.88608	1.63736	0	0	1.20161	0	0.973856	1.18883	0	0.70283	3.28676	0		1.17448	0.400538	0.720895	1.32986		0.341034
B4U62_00005	dnaA	YELTGE	E	LSIKFV	664	1.88608	4.91209	1.4466	0	0	0	0.973856	0	0	0	0	0		2.74826	0	0.324619	0		0
B4U62_00005	dnaA	ELTGEE	L	SIKFVI	667	0	4.91209	0	4.05136	0	0	0.973856	2.37766	0	1.40566	0	0		1.63736	1.35045	1.11717	0.468553		0.824773
B4U62_00005	dnaA	LTGEEL	S	IKFVIP	670	0	1.63736	2.8932	1.35045	0	0.980263	0.973856	0	0	0	0	0		1.51019	0.776905	0.324619	0		0.514443
B4U62_00005	dnaA	TGEELS	I	KFVIPQ	673	1.88608	3.27473	0	0	2.40323	0	0.973856	2.37766	0.776042	0.70283	0	0		1.72027	0.801075	1.37585	0.234277		0.465669
B4U62_00005	dnaA	GEELSI	K	FVIPQN	676	1.88608	0	0	0	1.20161	0	1.94771	1.18883	0.776042	1.40566	0	1.43269		0.628692	0.400538	1.30419	0.946118		0.637097
B4U62_00005	dnaA	EELSIK	F	VIPQNQ	679	1.88608	0	0	0	0	0	0	1.18883	0	0	0	0		0.628692	0	0.396277	0		0
B4U62_00005	dnaA	LSIKFV	I	PQNQDV	685	0	1.63736	0	0	3.60484	3.92105	0	1.18883	0	1.40566	0	0		0.545788	2.50863	0.396277	0.468553		4.59635
B4U62_00005	dnaA	SIKFVI	P	QNQDVE	688	0	0	0	0	0	0	0	0	0	2.10849	1.64338	0		0	0	0	1.25062		#DIV/0!
B4U62_00005	dnaA	IKFVIP	Q	NQDVED	691	1.88608	6.54945	0	0	0	0.980263	2.92157	16.6436	4.65625	2.81132	6.57353	5.73077		2.81184	0.326754	8.07381	5.03854		0.116207
B4U62_00005	dnaA	KFVIPQ	N	QDVEDF	694	0	0	0	1.35045	0	0.980263	0	1.18883	0	1.40566	0	0		0	0.776905	0.396277	0.468553		#DIV/0!
B4U62_00005	dnaA	FVIPQN	Q	DVEDFM	697	0	0	0	2.70091	0	0.980263	0.973856	1.18883	0	0	0	1.43269		0	1.22706	0.720895	0.477564		#DIV/0!
B4U62_00005	dnaA	IPQNQD	V	EDFMPK	703	0	1.63736	1.4466	0	3.60484	1.96053	0.973856	1.18883	0	0	3.28676	0		1.02799	1.85512	0.720895	1.09559		1.80461
B4U62_00005	dnaA	PQNQDV	E	DFMPKP	706	3.77215	1.63736	0	6.75227	1.20161	1.96053	1.94771	2.37766	0.776042	3.51415	0	1.43269		1.80317	3.3048	1.70047	1.64895		1.83277
B4U62_00005	dnaA	QNQDVE	D	FMPKPQ	709	0	0	0	0	1.20161	0	0	0	0	0	0	0		0	0.400538	0	0		#DIV/0!
B4U62_00005	dnaA	NQDVED	F	MPKPQV	712	0	1.63736	0	1.35045	0	0.980263	0	1.18883	3.10417	0.70283	0	1.43269		0.545788	0.776905	1.431	0.711841		1.42346
B4U62_00005	dnaA	QDVEDF	M	PKPQVK	715	0	0	0	0	0	0.980263	0.973856	0	0	0	0	0		0	0.326754	0.324619	0		#DIV/0!
B4U62_00005	dnaA	DVEDFM	P	KPQVKK	718	0	0	2.8932	1.35045	0	0	0	1.18883	1.55208	0	0	5.73077		0.964401	0.450151	0.913638	1.91026		0.466767
B4U62_00005	dnaA	VEDFMP	K	PQVKKA	721	0	0	0	2.70091	1.20161	0	0.973856	0	0.776042	2.10849	3.28676	1.43269		0	1.30084	0.583299	2.27598		#DIV/0!
B4U62_00005	dnaA	EDFMPK	P	QVKKAV	724	1.88608	0	0	1.35045	0	0	0	1.18883	0	0	1.64338	0		0.628692	0.450151	0.396277	0.547794		0.716012
B4U62_00005	dnaA	DFMPKP	Q	VKKAVK	727	3.77215	4.91209	5.78641	1.35045	1.20161	0.980263	3.89542	2.37766	3.10417	2.81132	6.57353	1.43269		4.82355	1.17744	3.12575	3.60585		0.244103
B4U62_00005	dnaA	FMPKPQ	V	KKAVKE	730	0	0	7.23301	1.35045	0	0.980263	1.94771	1.18883	3.10417	2.81132	1.64338	0		2.411	0.776905	2.08024	1.4849		0.322233
B4U62_00005	dnaA	MPKPQV	K	KAVKED	733	0	0	0	0	0	0	1.94771	0	0	0.70283	0	0		0	0	0.649237	0.234277		#DIV/0!
B4U62_00005	dnaA	KPQVKK	A	VKEDTS	739	0	1.63736	0	0	0	0	0	0	0.776042	0	0	0		0.545788	0	0.258681	0		0
B4U62_00005	dnaA	PQVKKA	V	KEDTSD	742	0	0	1.4466	0	0	0	0	0	0	0	0	0		0.482201	0	0	0		0
B4U62_00005	dnaA	QVKKAV	K	EDTSDF	745	1.88608	0	0	0	0	0	0	0	0	0	0	0		0.628692	0	0	0		0
B4U62_00005	dnaA	VKKAVK	E	DTSDFP	748	0	0	0	1.35045	1.20161	0	0.973856	0	0	0.70283	0	0		0	0.850689	0.324619	0.234277		#DIV/0!
B4U62_00005	dnaA	KKAVKE	D	TSDFPQ	751	0	0	0	0	0	0	0	0	0	0.70283	0	0		0	0	0	0.234277		#DIV/0!
B4U62_00005	dnaA	KAVKED	T	SDFPQN	754	1.88608	0	0	1.35045	0	0.980263	0.973856	1.18883	0	2.81132	0	0		0.628692	0.776905	0.720895	0.937107		1.23575
B4U62_00005	dnaA	AVKEDT	S	DFPQNM	757	0	0	0	1.35045	1.20161	0.980263	0.973856	0	0	0	0	0		0	1.17744	0.324619	0		#DIV/0!
B4U62_00005	dnaA	KEDTSD	F	PQNMLN	763	0	0	0	0	0	0	1.94771	0	0	0	0	1.43269		0	0	0.649237	0.477564		#DIV/0!
B4U62_00005	dnaA	EDTSDF	P	QNMLNP	766	0	1.63736	0	4.05136	0	0	0.973856	0	0.776042	0	1.64338	0		0.545788	1.35045	0.583299	0.547794		2.47432
B4U62_00005	dnaA	DTSDFP	Q	NMLNPK	769	0	4.91209	0	1.35045	3.60484	1.96053	4.86928	2.37766	0.776042	2.10849	0	0		1.63736	2.30527	2.67433	0.70283		1.40792
B4U62_00005	dnaA	TSDFPQ	N	MLNPKY	772	0	0	1.4466	0	1.20161	0	0	0	0	1.40566	0	0		0.482201	0.400538	0	0.468553		0.830645
B4U62_00005	dnaA	DFPQNM	L	NPKYTF	778	0	0	0	0	0	0	0.973856	0	0	0	0	1.43269		0	0	0.324619	0.477564		#DIV/0!
B4U62_00005	dnaA	FPQNML	N	PKYTFD	781	0	0	0	0	3.60484	0	0	0	0	0	0	0		0	1.20161	0	0		#DIV/0!
B4U62_00005	dnaA	PQNMLN	P	KYTFDT	784	3.77215	0	0	0	0	0	1.94771	1.18883	0.776042	0	0	1.43269		1.25738	0	1.30419	0.477564		0
B4U62_00005	dnaA	QNMLNP	K	YTFDTF	787	0	0	2.8932	1.35045	2.40323	0.980263	0	0	0	0.70283	0	0		0.964401	1.57798	0	0.234277		1.63623
B4U62_00005	dnaA	NMLNPK	Y	TFDTFV	790	0	0	0	0	0	0	0	0	0	0	0	1.43269		0	0	0	0.477564		#DIV/0!
B4U62_00005	dnaA	NPKYTF	D	TFVIGS	799	0	0	0	1.35045	0	0	1.94771	0	0.776042	0	0	0		0	0.450151	0.907918	0		#DIV/0!
B4U62_00005	dnaA	PKYTFD	T	FVIGSG	802	0	0	0	0	1.20161	0	0	0	0	0	0	0		0	0.400538	0	0		#DIV/0!
B4U62_00005	dnaA	KYTFDT	F	VIGSGN	805	0	1.63736	1.4466	0	0	0	0	0	0	0	0	0		1.02799	0	0	0		0
B4U62_00005	dnaA	TFDTFV	I	GSGNRF	811	1.88608	0	0	4.05136	1.20161	0	1.94771	0	0	1.40566	0	0		0.628692	1.75099	0.649237	0.468553		2.78513
B4U62_00005	dnaA	FDTFVI	G	SGNRFA	814	7.5443	3.27473	1.4466	10.8036	1.20161	6.86184	6.81699	3.56649	6.98438	7.73113	9.86029	1.43269		4.08854	6.28903	5.78929	6.34137		1.53821
B4U62_00005	dnaA	DTFVIG	S	GNRFAH	817	3.77215	1.63736	4.33981	2.70091	1.20161	2.94079	0	3.56649	2.32812	2.10849	13.1471	0		3.24977	2.2811	1.96487	5.08518		0.701927
B4U62_00005	dnaA	TFVIGS	G	NRFAHA	820	3.77215	6.54945	8.67961	2.70091	0	4.90132	1.94771	2.37766	4.65625	2.10849	1.64338	0		6.33374	2.53407	2.99387	1.25062		0.400091
B4U62_00005	dnaA	FVIGSG	N	RFAHAA	823	1.88608	4.91209	2.8932	0	2.40323	0.980263	0	2.37766	2.32812	1.40566	4.93015	1.43269		3.23046	1.12783	1.56859	2.5895		0.349124
B4U62_00005	dnaA	VIGSGN	R	FAHAAS	826	0	1.63736	1.4466	0	1.20161	0	0	0	0	0	0	0		1.02799	0.400538	0	0		0.389633
B4U62_00005	dnaA	IGSGNR	F	AHAASL	829	0	0	2.8932	0	2.40323	2.94079	0.973856	2.37766	0.776042	0	0	0		0.964401	1.78134	1.37585	0		1.84709
B4U62_00005	dnaA	GSGNRF	A	HAASLA	832	1.88608	1.63736	4.33981	1.35045	3.60484	1.96053	2.92157	2.37766	2.32812	1.40566	0	2.86538		2.62108	2.30527	2.54245	1.42368		0.879512
B4U62_00005	dnaA	SGNRFA	H	AASLAV	835	1.88608	0	0	1.35045	0	0.980263	0	0	0.776042	1.40566	0	2.86538		0.628692	0.776905	0.258681	1.42368		1.23575
B4U62_00005	dnaA	GNRFAH	A	ASLAVA	838	0	0	0	1.35045	1.20161	0.980263	0	0	2.32812	0	0	2.86538		0	1.17744	0.776042	0.955128		#DIV/0!
B4U62_00005	dnaA	NRFAHA	A	SLAVAE	841	0	0	0	0	2.40323	0.980263	0.973856	0	0	0.70283	0	2.86538		0	1.12783	0.324619	1.1894		#DIV/0!
B4U62_00005	dnaA	RFAHAA	S	LAVAEA	844	5.65823	0	2.8932	5.40181	3.60484	0	12.6601	2.37766	0.776042	4.21698	0	4.29808		2.85048	3.00222	5.27128	2.83835		1.05323
B4U62_00005	dnaA	AHAASL	A	VAEAPA	850	0	0	0	0	0	0	0.973856	1.18883	0	0	0	0		0	0	0.720895	0		#DIV/0!
B4U62_00005	dnaA	HAASLA	V	AEAPAK	853	0	1.63736	0	5.40181	2.40323	3.92105	2.92157	2.37766	2.32812	1.40566	1.64338	4.29808		0.545788	3.9087	2.54245	2.44904		7.16157
B4U62_00005	dnaA	AASLAV	A	EAPAKA	856	5.65823	4.91209	14.466	13.5045	2.40323	12.7434	7.79085	13.0771	8.53646	7.73113	14.7904	5.73077		8.34545	9.55039	9.80148	9.41745		1.14438
B4U62_00005	dnaA	ASLAVA	E	APAKAY	859	0	0	2.8932	0	0	1.96053	0	2.37766	0.776042	0.70283	1.64338	4.29808		0.964401	0.653509	1.05123	2.21476		0.677632
B4U62_00005	dnaA	SLAVAE	A	PAKAYN	862	0	1.63736	0	1.35045	1.20161	1.96053	0	1.18883	0	0	1.64338	1.43269		0.545788	1.5042	0.396277	1.02536		2.75601
B4U62_00005	dnaA	LAVAEA	P	AKAYNP	865	0	0	1.4466	0	0	0.980263	0	0	0.776042	0	0	0		0.482201	0.326754	0.258681	0		0.677632
B4U62_00005	dnaA	AVAEAP	A	KAYNPL	868	1.88608	1.63736	1.4466	2.70091	0	0	0.973856	2.37766	0	1.40566	1.64338	7.16346		1.65668	0.900302	1.11717	3.40417		0.543437
B4U62_00005	dnaA	VAEAPA	K	AYNPLF	871	1.88608	0	2.8932	1.35045	1.20161	2.94079	0.973856	1.18883	0.776042	0	0	2.86538		1.59309	1.83095	0.979576	0.955128		1.14931
B4U62_00005	dnaA	AEAPAK	A	YNPLFI	874	0	0	0	0	0	0	0	0	0	0.70283	0	0		0	0	0	0.234277		#DIV/0!
B4U62_00005	dnaA	EAPAKA	Y	NPLFIY	877	0	0	0	1.35045	0	0	0	0	0	0	1.64338	0		0	0.450151	0	0.547794		#DIV/0!
B4U62_00005	dnaA	APAKAY	N	PLFIYG	880	0	0	0	0	0	0	0	0	0	0	0	1.43269		0	0	0	0.477564		#DIV/0!
B4U62_00005	dnaA	AKAYNP	L	FIYGGV	886	0	0	0	0	1.20161	0	0	0	0	0	0	0		0	0.400538	0	0		#DIV/0!
B4U62_00005	dnaA	KAYNPL	F	IYGGVG	889	1.88608	1.63736	0	0	1.20161	0.980263	0	1.18883	0.776042	0.70283	0	0		1.17448	0.727292	0.654957	0.234277		0.619246
B4U62_00005	dnaA	AYNPLF	I	YGGVGL	892	3.77215	4.91209	2.8932	5.40181	4.80645	8.82237	4.86928	4.75532	4.65625	3.51415	1.64338	0		3.85915	6.34354	4.76028	1.71918		1.64377
B4U62_00005	dnaA	YNPLFI	Y	GGVGLG	895	0	1.63736	0	2.70091	2.40323	0	4.86928	0	3.10417	0.70283	0	0		0.545788	1.70138	2.65782	0.234277		3.11729
B4U62_00005	dnaA	PLFIYG	G	VGLGKT	901	0	0	0	0	0	0	0	0	2.32812	1.40566	0	0		0	0	0.776042	0.468553		#DIV/0!
B4U62_00005	dnaA	LFIYGG	V	GLGKTH	904	0	3.27473	0	0	0	2.94079	1.94771	0	0	0	1.64338	0		1.09158	0.980263	0.649237	0.547794		0.898026
B4U62_00005	dnaA	FIYGGV	G	LGKTHL	907	0	0	5.78641	0	1.20161	1.96053	0.973856	5.94415	3.88021	0	6.57353	2.86538		1.9288	1.05405	3.5994	3.1463		0.546477
B4U62_00005	dnaA	IYGGVG	L	GKTHLM	910	1.88608	1.63736	1.4466	1.35045	1.20161	0	0	3.56649	1.55208	0	0	2.86538		1.65668	0.850689	1.70619	0.955128		0.51349
B4U62_00005	dnaA	YGGVGL	G	KTHLMH	913	0	0	1.4466	0	0	0.980263	0	0	1.55208	0	0	2.86538		0.482201	0.326754	0.517361	0.955128		0.677632
B4U62_00005	dnaA	GGVGLG	K	THLMHA	916	0	0	0	0	0	0.980263	0	0	0	0	0	0		0	0.326754	0	0		#DIV/0!
B4U62_00005	dnaA	GVGLGK	T	HLMHAI	919	0	0	0	0	0	0	0.973856	0	0	0	0	0		0	0	0.324619	0		#DIV/0!
B4U62_00005	dnaA	VGLGKT	H	LMHAIG	922	1.88608	0	0	0	2.40323	0.980263	0	1.18883	0	0.70283	1.64338	4.29808		0.628692	1.12783	0.396277	2.21476		1.79393
B4U62_00005	dnaA	GLGKTH	L	MHAIGH	925	0	0	0	0	0	0.980263	0	0	0.776042	0	0	0		0	0.326754	0.258681	0		#DIV/0!
B4U62_00005	dnaA	LGKTHL	M	HAIGHY	928	0	4.91209	1.4466	0	0	4.90132	2.92157	2.37766	0.776042	2.10849	1.64338	0		2.11956	1.63377	2.02509	1.25062		0.770806
B4U62_00005	dnaA	GKTHLM	H	AIGHYV	931	0	0	0	0	0	0.980263	0.973856	0	0.776042	0.70283	1.64338	0		0	0.326754	0.583299	0.782071		#DIV/0!
B4U62_00005	dnaA	KTHLMH	A	IGHYVI	934	0	1.63736	1.4466	1.35045	0	0.980263	0.973856	0	0	0.70283	1.64338	1.43269		1.02799	0.776905	0.324619	1.25963		0.755753
B4U62_00005	dnaA	HLMHAI	G	HYVIDH	940	0	0	0	0	0	0	0	0	0	1.40566	0	0		0	0	0	0.468553		#DIV/0!
B4U62_00005	dnaA	LMHAIG	H	YVIDHN	943	1.88608	0	0	1.35045	1.20161	0.980263	2.92157	0	0.776042	0.70283	1.64338	2.86538		0.628692	1.17744	1.23254	1.7372		1.87285
B4U62_00005	dnaA	MHAIGH	Y	VIDHNP	946	1.88608	0	0	0	0	0	0	0	0.776042	0	0	0		0.628692	0	0.258681	0		0
B4U62_00005	dnaA	HAIGHY	V	IDHNPS	949	0	0	1.4466	0	0	0	0	0	0	0	1.64338	0		0.482201	0	0	0.547794		0
B4U62_00005	dnaA	AIGHYV	I	DHNPSA	952	1.88608	0	0	1.35045	0	0	0	0	0	0.70283	0	0		0.628692	0.450151	0	0.234277		0.716012
B4U62_00005	dnaA	IGHYVI	D	HNPSAK	955	0	0	1.4466	0	0	0	0	0	1.55208	0	1.64338	0		0.482201	0	0.517361	0.547794		0
B4U62_00005	dnaA	GHYVID	H	NPSAKV	958	3.77215	1.63736	0	0	0	0.980263	0	2.37766	0.776042	0	1.64338	2.86538		1.80317	0.326754	1.05123	1.50292		0.181211
B4U62_00005	dnaA	HYVIDH	N	PSAKVV	961	0	1.63736	0	0	0	2.94079	0	0	0	0	0	0		0.545788	0.980263	0	0		1.79605
B4U62_00005	dnaA	YVIDHN	P	SAKVVY	964	0	0	0	2.70091	0	0.980263	0	0	2.32812	1.40566	0	0		0	1.22706	0.776042	0.468553		#DIV/0!
B4U62_00005	dnaA	VIDHNP	S	AKVVYL	967	0	0	0	2.70091	0	0	1.94771	0	1.55208	0.70283	1.64338	1.43269		0	0.900302	1.1666	1.25963		#DIV/0!
B4U62_00005	dnaA	IDHNPS	A	KVVYLS	970	0	0	0	0	0	0	0	1.18883	1.55208	0	0	0		0	0	0.913638	0		#DIV/0!
B4U62_00005	dnaA	DHNPSA	K	VVYLSS	973	0	0	0	0	0	0	0	0	0	0	1.64338	1.43269		0	0	0	1.02536		#DIV/0!
B4U62_00005	dnaA	HNPSAK	V	VYLSSE	976	1.88608	0	0	0	2.40323	0.980263	0	2.37766	1.55208	0.70283	0	2.86538		0.628692	1.12783	1.30991	1.1894		1.79393
B4U62_00005	dnaA	NPSAKV	V	YLSSEK	979	3.77215	0	4.33981	1.35045	2.40323	2.94079	2.92157	2.37766	1.55208	1.40566	0	0		2.70399	2.23149	2.28377	0.468553		0.825259
B4U62_00005	dnaA	PSAKVV	Y	LSSEKF	982	0	1.63736	0	0	1.20161	0.980263	0.973856	2.37766	0.776042	1.40566	0	1.43269		0.545788	0.727292	1.37585	0.946118		1.33256
B4U62_00005	dnaA	SAKVVY	L	SSEKFT	985	3.77215	0	0	1.35045	0	1.96053	4.86928	0	0	4.21698	1.64338	0		1.25738	1.10366	1.62309	1.95345		0.877743
B4U62_00005	dnaA	AKVVYL	S	SEKFTN	988	3.77215	0	0	1.35045	0	1.96053	2.92157	5.94415	1.55208	3.51415	0	0		1.25738	1.10366	3.4726	1.17138		0.877743
B4U62_00005	dnaA	KVVYLS	S	EKFTNE	991	0	0	0	0	1.20161	0	0	0	0.776042	0	0	0		0	0.400538	0.258681	0		#DIV/0!
B4U62_00005	dnaA	VVYLSS	E	KFTNEF	994	0	0	0	0	0	0	1.94771	0	0	0	0	0		0	0	0.649237	0		#DIV/0!
B4U62_00005	dnaA	VYLSSE	K	FTNEFI	997	0	0	1.4466	0	0	0.980263	0	0	0	0	0	0		0.482201	0.326754	0	0		0.677632
B4U62_00005	dnaA	YLSSEK	F	TNEFIN	1000	5.65823	4.91209	1.4466	2.70091	0	1.96053	0.973856	2.37766	0.776042	0	0	0		4.00564	1.55381	1.37585	0		0.387906
B4U62_00005	dnaA	LSSEKF	T	NEFINS	1003	0	0	0	1.35045	1.20161	0	0.973856	0	0	0	0	0		0	0.850689	0.324619	0		#DIV/0!
B4U62_00005	dnaA	SSEKFT	N	EFINSI	1006	0	0	0	0	1.20161	0.980263	0	2.37766	0.776042	0	0	0		0	0.727292	1.05123	0		#DIV/0!
B4U62_00005	dnaA	SEKFTN	E	FINSIR	1009	1.88608	0	0	1.35045	0	0	0.973856	0	0	0	0	0		0.628692	0.450151	0.324619	0		0.716012
B4U62_00005	dnaA	EKFTNE	F	INSIRD	1012	0	0	0	0	0	0	0.973856	0	0	0	0	0		0	0	0.324619	0		#DIV/0!
B4U62_00005	dnaA	KFTNEF	I	NSIRDN	1015	0	0	0	2.70091	0	0	0.973856	0	0	0.70283	0	0		0	0.900302	0.324619	0.234277		#DIV/0!
B4U62_00005	dnaA	FTNEFI	N	SIRDNK	1018	5.65823	0	0	5.40181	2.40323	0	1.94771	0	0	2.10849	0	1.43269		1.88608	2.60168	0.649237	1.18039		1.37941
B4U62_00005	dnaA	FINSIR	D	NKAVDF	1030	3.77215	1.63736	5.78641	0	0	5.88158	0.973856	2.37766	2.32812	3.51415	0	1.43269		3.73197	1.96053	1.89321	1.64895		0.525332
B4U62_00005	dnaA	INSIRD	N	KAVDFR	1033	1.88608	1.63736	2.8932	0	7.20968	0.980263	0	0	0	0	0	1.43269		2.13888	2.72998	0	0.477564		1.27636
B4U62_00005	dnaA	NSIRDN	K	AVDFRN	1036	0	0	0	0	0	0	0	1.18883	0.776042	0	0	0		0	0	0.654957	0		#DIV/0!
B4U62_00005	dnaA	SIRDNK	A	VDFRNR	1039	0	0	0	0	0	0	0.973856	0	0	0.70283	0	0		0	0	0.324619	0.234277		#DIV/0!
B4U62_00005	dnaA	IRDNKA	V	DFRNRY	1042	0	0	0	0	0	0	1.94771	0	0	0.70283	0	0		0	0	0.649237	0.234277		#DIV/0!
B4U62_00005	dnaA	RDNKAV	D	FRNRYR	1045	1.88608	0	0	2.70091	1.20161	0	1.94771	1.18883	0	1.40566	0	0		0.628692	1.30084	1.04551	0.468553		2.06912
B4U62_00005	dnaA	DNKAVD	F	RNRYRN	1048	0	0	4.33981	1.35045	1.20161	0	0	1.18883	0	0.70283	0	0		1.4466	0.850689	0.396277	0.234277		0.58806
B4U62_00005	dnaA	NKAVDF	R	NRYRNV	1051	0	1.63736	1.4466	1.35045	0	0	1.94771	0	2.32812	0	1.64338	0		1.02799	0.450151	1.42528	0.547794		0.437895
B4U62_00005	dnaA	KAVDFR	N	RYRNVD	1054	0	1.63736	10.1262	0	3.60484	3.92105	1.94771	5.94415	4.65625	1.40566	4.93015	1.43269		3.92119	2.50863	4.1827	2.5895		0.639762
B4U62_00005	dnaA	AVDFRN	R	YRNVDV	1057	0	0	0	1.35045	0	0.980263	0.973856	0	0	0	0	0		0	0.776905	0.324619	0		#DIV/0!
B4U62_00005	dnaA	VDFRNR	Y	RNVDVL	1060	3.77215	0	1.4466	0	3.60484	0	0.973856	1.18883	0	1.40566	0	0		1.73958	1.20161	0.720895	0.468553		0.690747
B4U62_00005	dnaA	DFRNRY	R	NVDVLL	1063	0	0	1.4466	0	0	0	0	0	0	0	0	0		0.482201	0	0	0		0
B4U62_00005	dnaA	FRNRYR	N	VDVLLI	1066	5.65823	0	0	0	0	0	2.92157	2.37766	1.55208	1.40566	0	0		1.88608	0	2.28377	0.468553		0
B4U62_00005	dnaA	RNRYRN	V	DVLLID	1069	0	0	0	0	2.40323	0	0	0	0	0	1.64338	0		0	0.801075	0	0.547794		#DIV/0!
B4U62_00005	dnaA	NRYRNV	D	VLLIDD	1072	1.88608	1.63736	1.4466	0	3.60484	0	1.94771	1.18883	0	0	1.64338	0		1.65668	1.20161	1.04551	0.547794		0.725314
B4U62_00005	dnaA	RYRNVD	V	LLIDDI	1075	1.88608	0	0	0	1.20161	0	0	1.18883	0.776042	0	1.64338	0		0.628692	0.400538	0.654957	0.547794		0.637097
B4U62_00005	dnaA	YRNVDV	L	LIDDIQ	1078	9.43038	3.27473	1.4466	1.35045	1.20161	0	0.973856	2.37766	3.10417	1.40566	3.28676	0		4.71724	0.850689	2.15189	1.56414		0.180336
B4U62_00005	dnaA	RNVDVL	L	IDDIQF	1081	7.5443	6.54945	0	1.35045	2.40323	0.980263	1.94771	2.37766	0	4.21698	1.64338	0		4.69792	1.57798	1.44179	1.95345		0.335889
B4U62_00005	dnaA	NVDVLL	I	DDIQFL	1084	1.88608	0	0	1.35045	2.40323	0	0.973856	1.18883	1.55208	0	1.64338	5.73077		0.628692	1.25123	1.23826	2.45805		1.99021
B4U62_00005	dnaA	VDVLLI	D	DIQFLA	1087	0	0	0	1.35045	1.20161	0	1.94771	0	0	0.70283	0	0		0	0.850689	0.649237	0.234277		#DIV/0!
B4U62_00005	dnaA	VLLIDD	I	QFLAGK	1093	0	0	0	0	0	0	0	0	0	0.70283	0	1.43269		0	0	0	0.711841		#DIV/0!
B4U62_00005	dnaA	LLIDDI	Q	FLAGKE	1096	0	3.27473	0	0	0	0.980263	0	0	0.776042	2.10849	1.64338	1.43269		1.09158	0.326754	0.258681	1.72819		0.299342
B4U62_00005	dnaA	IDDIQF	L	AGKEQT	1102	0	0	0	0	0	0	0	0	0	1.40566	0	0		0	0	0	0.468553		#DIV/0!
B4U62_00005	dnaA	DDIQFL	A	GKEQTQ	1105	0	0	0	0	0	0.980263	0	0	0	0	0	0		0	0.326754	0	0		#DIV/0!
B4U62_00005	dnaA	DIQFLA	G	KEQTQE	1108	9.43038	18.011	8.67961	4.05136	3.60484	15.6842	4.86928	10.6995	3.88021	4.21698	0	8.59615		12.0403	7.78014	6.48299	4.27104		0.646173
B4U62_00005	dnaA	IQFLAG	K	EQTQEE	1111	1.88608	3.27473	4.33981	2.70091	2.40323	3.92105	1.94771	1.18883	3.10417	0	0	0		3.16687	3.00839	2.08024	0		0.949959
B4U62_00005	dnaA	QFLAGK	E	QTQEEF	1114	1.88608	0	0	0	0	0	0	1.18883	0.776042	0	0	0		0.628692	0	0.654957	0		0
B4U62_00005	dnaA	FLAGKE	Q	TQEEFF	1117	0	0	0	1.35045	0	0	0	0	0	0.70283	0	0		0	0.450151	0	0.234277		#DIV/0!
B4U62_00005	dnaA	AGKEQT	Q	EEFFHT	1123	0	0	0	0	0	0	0.973856	0	0	0.70283	0	0		0	0	0.324619	0.234277		#DIV/0!
B4U62_00005	dnaA	GKEQTQ	E	EFFHTF	1126	0	1.63736	0	1.35045	2.40323	0.980263	0	0	0.776042	0	1.64338	0		0.545788	1.57798	0.258681	0.547794		2.8912
B4U62_00005	dnaA	KEQTQE	E	FFHTFN	1129	0	0	0	0	1.20161	0.980263	0	0	0	1.40566	0	0		0	0.727292	0	0.468553		#DIV/0!
B4U62_00005	dnaA	EQTQEE	F	FHTFNT	1132	0	0	0	0	0	0.980263	0	1.18883	0	0	0	0		0	0.326754	0.396277	0		#DIV/0!
B4U62_00005	dnaA	QTQEEF	F	HTFNTL	1135	0	0	0	0	0	0	0	0	0.776042	0	0	0		0	0	0.258681	0		#DIV/0!
B4U62_00005	dnaA	TQEEFF	H	TFNTLH	1138	0	0	0	2.70091	1.20161	0	0	0	0	0	0	0		0	1.30084	0	0		#DIV/0!
B4U62_00005	dnaA	EEFFHT	F	NTLHEE	1144	0	0	0	1.35045	0	0	0	0	0.776042	0.70283	0	0		0	0.450151	0.258681	0.234277		#DIV/0!
B4U62_00005	dnaA	EFFHTF	N	TLHEES	1147	0	0	0	1.35045	0	0	0	0	0	0	0	0		0	0.450151	0	0		#DIV/0!
B4U62_00005	dnaA	FHTFNT	L	HEESKQ	1153	0	0	0	1.35045	0	0	0	0	0.776042	0	0	0		0	0.450151	0.258681	0		#DIV/0!
B4U62_00005	dnaA	HTFNTL	H	EESKQI	1156	1.88608	0	0	0	0	0	0	0	0	0	0	0		0.628692	0	0	0		0
B4U62_00005	dnaA	TFNTLH	E	ESKQIV	1159	0	0	1.4466	0	0	0	0	0	0	0	0	0		0.482201	0	0	0		0
B4U62_00005	dnaA	FNTLHE	E	SKQIVI	1162	0	0	1.4466	1.35045	0	0	0.973856	0	0	1.40566	0	0		0.482201	0.450151	0.324619	0.468553		0.933535
B4U62_00005	dnaA	NTLHEE	S	KQIVIS	1165	0	0	1.4466	0	0	0	0	0	0	0	0	0		0.482201	0	0	0		0
B4U62_00005	dnaA	TLHEES	K	QIVISS	1168	0	0	1.4466	0	0	0	0	0	0	0	1.64338	0		0.482201	0	0	0.547794		0
B4U62_00005	dnaA	LHEESK	Q	IVISSD	1171	0	0	1.4466	0	0	0	3.89542	0	0	0	0	1.43269		0.482201	0	1.29847	0.477564		0
B4U62_00005	dnaA	ESKQIV	I	SSDRPP	1180	0	0	0	2.70091	1.20161	0	0	0	0	0.70283	1.64338	0		0	1.30084	0	0.782071		#DIV/0!
B4U62_00005	dnaA	SKQIVI	S	SDRPPK	1183	9.43038	1.63736	5.78641	8.10272	10.8145	17.6447	15.5817	7.13298	13.1927	18.2736	16.4338	18.625		5.61805	12.1873	11.9691	17.7775		2.16932
B4U62_00005	dnaA	KQIVIS	S	DRPPKE	1186	3.77215	1.63736	1.4466	1.35045	0	0	1.94771	0	1.55208	0.70283	0	0		2.28537	0.450151	1.1666	0.234277		0.196971
B4U62_00005	dnaA	QIVISS	D	RPPKEI	1189	1.88608	0	0	0	0	0	1.94771	0	0	0.70283	0	0		0.628692	0	0.649237	0.234277		0
B4U62_00005	dnaA	IVISSD	R	PPKEIP	1192	0	0	0	1.35045	0	0	1.94771	0	0.776042	0.70283	0	0		0	0.450151	0.907918	0.234277		#DIV/0!
B4U62_00005	dnaA	VISSDR	P	PKEIPT	1195	0	0	0	0	0	0	0	1.18883	0	0.70283	0	0		0	0	0.396277	0.234277		#DIV/0!
B4U62_00005	dnaA	ISSDRP	P	KEIPTL	1198	0	6.54945	0	16.2054	18.0242	20.5855	18.5033	23.7766	30.2656	11.9481	19.7206	11.4615		2.18315	18.2717	24.1818	14.3767		8.36943
B4U62_00005	dnaA	SSDRPP	K	EIPTLE	1201	0	0	2.8932	1.35045	1.20161	4.90132	2.92157	1.18883	3.10417	2.10849	1.64338	1.43269		0.964401	2.48446	2.40486	1.72819		2.57617
B4U62_00005	dnaA	SDRPPK	E	IPTLED	1204	0	1.63736	4.33981	1.35045	0	0.980263	6.81699	3.56649	5.43229	0.70283	4.93015	7.16346		1.99239	0.776905	5.27192	4.26548		0.389937
B4U62_00005	dnaA	DRPPKE	I	PTLEDR	1207	0	1.63736	0	0	0	0	0	0	0	0	0	0		0.545788	0	0	0		0
B4U62_00005	dnaA	RPPKEI	P	TLEDRL	1210	3.77215	0	0	0	1.20161	0.980263	0	0	0.776042	0	0	0		1.25738	0.727292	0.258681	0		0.578417
B4U62_00005	dnaA	PPKEIP	T	LEDRLR	1213	0	0	0	0	1.20161	0.980263	0	0	0	0	0	0		0	0.727292	0	0		#DIV/0!
B4U62_00005	dnaA	KEIPTL	E	DRLRSR	1219	0	1.63736	4.33981	6.75227	12.0161	2.94079	3.89542	3.56649	6.20833	2.81132	1.64338	4.29808		1.99239	7.23639	4.55675	2.91759		3.63202
B4U62_00005	dnaA	EIPTLE	D	RLRSRF	1222	1.88608	0	0	1.35045	0	0	0.973856	0	0	0	0	0		0.628692	0.450151	0.324619	0		0.716012
B4U62_00005	dnaA	IPTLED	R	LRSRFE	1225	0	0	0	1.35045	0	0	0.973856	0	0	0	1.64338	0		0	0.450151	0.324619	0.547794		#DIV/0!
B4U62_00005	dnaA	PTLEDR	L	RSRFEW	1228	0	1.63736	0	1.35045	0	0	2.92157	1.18883	1.55208	1.40566	0	1.43269		0.545788	0.450151	1.88749	0.946118		0.824773
B4U62_00005	dnaA	TLEDRL	R	SRFEWG	1231	0	0	0	0	0	0	0.973856	0	0	2.81132	0	0		0	0	0.324619	0.937107		#DIV/0!
B4U62_00005	dnaA	LEDRLR	S	RFEWGL	1234	9.43038	36.022	23.1456	2.70091	4.80645	12.7434	20.451	26.1543	36.474	30.9245	44.3713	68.7692		22.866	6.75026	27.6931	48.0217		0.29521
B4U62_00005	dnaA	EDRLRS	R	FEWGLI	1237	1.88608	0	0	1.35045	0	0.980263	0	0	2.32812	0.70283	0	0		0.628692	0.776905	0.776042	0.234277		1.23575
B4U62_00005	dnaA	DRLRSR	F	EWGLIT	1240	0	0	0	0	0	0	0.973856	0	0.776042	0	0	0		0	0	0.583299	0		#DIV/0!
B4U62_00005	dnaA	RLRSRF	E	WGLITD	1243	1.88608	0	0	1.35045	0	0	0	0	1.55208	0.70283	0	1.43269		0.628692	0.450151	0.517361	0.711841		0.716012
B4U62_00005	dnaA	LRSRFE	W	GLITDI	1246	0	0	0	0	0	0.980263	0.973856	0	0.776042	1.40566	1.64338	1.43269		0	0.326754	0.583299	1.49391		#DIV/0!
B4U62_00005	dnaA	RSRFEW	G	LITDIT	1249	1.88608	3.27473	1.4466	0	1.20161	3.92105	0.973856	3.56649	1.55208	0.70283	0	1.43269		2.20247	1.70756	2.03081	0.711841		0.775292
B4U62_00005	dnaA	SRFEWG	L	ITDITP	1252	0	6.54945	0	0	0	1.96053	0.973856	0	0	0.70283	0	0		2.18315	0.653509	0.324619	0.234277		0.299342
B4U62_00005	dnaA	FEWGLI	T	DITPPD	1258	0	0	0	1.35045	0	1.96053	0.973856	0	1.55208	0	0	0		0	1.10366	0.84198	0		#DIV/0!
B4U62_00005	dnaA	EWGLIT	D	ITPPDL	1261	0	0	0	0	1.20161	1.96053	0	0	0	1.40566	0	0		0	1.05405	0	0.468553		#DIV/0!
B4U62_00005	dnaA	WGLITD	I	TPPDLE	1264	1.88608	0	0	0	0	0	0.973856	0	0	0.70283	0	0		0.628692	0	0.324619	0.234277		0
B4U62_00005	dnaA	GLITDI	T	PPDLET	1267	0	0	0	1.35045	0	0	0	0	0	0	0	0		0	0.450151	0	0		#DIV/0!
B4U62_00005	dnaA	LITDIT	P	PDLETR	1270	0	0	1.4466	4.05136	3.60484	0	0.973856	0	0.776042	0	0	0		0.482201	2.55207	0.583299	0		5.29254
B4U62_00005	dnaA	ITDITP	P	DLETRI	1273	15.0886	6.54945	20.2524	29.71	22.8306	16.6645	31.1634	19.0213	32.5938	26.0047	11.5037	15.7596		13.9635	23.0684	27.5928	17.756		1.65205
B4U62_00005	dnaA	TDITPP	D	LETRIA	1276	1.88608	0	0	1.35045	0	1.96053	0	1.18883	0.776042	0	1.64338	4.29808		0.628692	1.10366	0.654957	1.98049		1.75549
B4U62_00005	dnaA	DITPPD	L	ETRIAI	1279	0	0	0	2.70091	3.60484	0	1.94771	0	0.776042	0.70283	0	0		0	2.10192	0.907918	0.234277		#DIV/0!
B4U62_00005	dnaA	ITPPDL	E	TRIAIL	1282	1.88608	0	0	1.35045	1.20161	0	1.94771	0	0.776042	0.70283	0	0		0.628692	0.850689	0.907918	0.234277		1.35311
B4U62_00005	dnaA	TPPDLE	T	RIAILR	1285	0	0	1.4466	0	0	0	0	0	0	0	0	0		0.482201	0	0	0		0
B4U62_00005	dnaA	PDLETR	I	AILRKK	1291	0	0	1.4466	0	0	0	0	0	0	0	0	0		0.482201	0	0	0		0
B4U62_00005	dnaA	DLETRI	A	ILRKKA	1294	0	1.63736	0	0	2.40323	0	0	0	0	0.70283	0	0		0.545788	0.801075	0	0.234277		1.46774
B4U62_00005	dnaA	ETRIAI	L	RKKAKA	1300	0	0	0	0	0	0	0.973856	0	0	0	0	0		0	0	0.324619	0		#DIV/0!
B4U62_00005	dnaA	RIAILR	K	KAKAEG	1306	0	0	0	1.35045	0	0	0	0	0	0	0	0		0	0.450151	0	0		#DIV/0!
B4U62_00005	dnaA	AILRKK	A	KAEGLD	1312	0	0	0	2.70091	1.20161	0	0	0	0	0	1.64338	1.43269		0	1.30084	0	1.02536		#DIV/0!
B4U62_00005	dnaA	ILRKKA	K	AEGLDI	1315	0	0	0	0	0	0	0	0	0.776042	0	0	0		0	0	0.258681	0		#DIV/0!
B4U62_00005	dnaA	LRKKAK	A	EGLDIP	1318	3.77215	1.63736	1.4466	2.70091	4.80645	0	2.92157	1.18883	0	1.40566	0	0		2.28537	2.50245	1.37013	0.468553		1.09499
B4U62_00005	dnaA	RKKAKA	E	GLDIPN	1321	0	0	0	0	0	1.96053	0.973856	0	0	0	0	1.43269		0	0.653509	0.324619	0.477564		#DIV/0!
B4U62_00005	dnaA	KKAKAE	G	LDIPNE	1324	0	0	0	2.70091	0	0.980263	0	0	0.776042	2.81132	0	0		0	1.22706	0.258681	0.937107		#DIV/0!
B4U62_00005	dnaA	KAKAEG	L	DIPNEV	1327	0	1.63736	0	1.35045	2.40323	0.980263	0	4.75532	0	0.70283	0	1.43269		0.545788	1.57798	1.58511	0.711841		2.8912
B4U62_00005	dnaA	AKAEGL	D	IPNEVM	1330	0	0	4.33981	0	0	0	0	1.18883	2.32812	0	0	1.43269		1.4466	0	1.17232	0.477564		0
B4U62_00005	dnaA	KAEGLD	I	PNEVML	1333	5.65823	0	5.78641	0	0	1.96053	1.94771	4.75532	3.88021	0	3.28676	1.43269		3.81488	0.653509	3.52775	1.57315		0.171305
B4U62_00005	dnaA	AEGLDI	P	NEVMLY	1336	3.77215	3.27473	2.8932	2.70091	2.40323	1.96053	0	1.18883	2.32812	1.40566	0	4.29808		3.31336	2.35489	1.17232	1.90125		0.710724
B4U62_00005	dnaA	EGLDIP	N	EVMLYI	1339	7.5443	1.63736	2.8932	1.35045	0	2.94079	0	3.56649	1.55208	0	3.28676	0		4.02496	1.43041	1.70619	1.09559		0.355386
B4U62_00005	dnaA	DIPNEV	M	LYIANQ	1348	1.88608	1.63736	1.4466	1.35045	0	0.980263	0.973856	0	0	0	1.64338	0		1.65668	0.776905	0.324619	0.547794		0.468953
B4U62_00005	dnaA	IPNEVM	L	YIANQI	1351	1.88608	1.63736	0	2.70091	6.00806	0.980263	1.94771	0	4.65625	3.51415	0	1.43269		1.17448	3.22974	2.20132	1.64895		2.74994
B4U62_00005	dnaA	PNEVML	Y	IANQID	1354	0	0	0	0	1.20161	0	1.94771	0	0	1.40566	0	0		0	0.400538	0.649237	0.468553		#DIV/0!
B4U62_00005	dnaA	NEVMLY	I	ANQIDS	1357	0	1.63736	0	0	1.20161	0	0	0	0.776042	0	0	0		0.545788	0.400538	0.258681	0		0.733871
B4U62_00005	dnaA	EVMLYI	A	NQIDSN	1360	0	1.63736	0	0	3.60484	1.96053	1.94771	0	0.776042	1.40566	0	0		0.545788	1.85512	0.907918	0.468553		3.39898
B4U62_00005	dnaA	VMLYIA	N	QIDSNI	1363	3.77215	0	2.8932	1.35045	3.60484	4.90132	0	2.37766	1.55208	2.81132	1.64338	1.43269		2.22179	3.28554	1.30991	1.96247		1.47878
B4U62_00005	dnaA	LYIANQ	I	DSNIRE	1369	0	1.63736	0	1.35045	4.80645	2.94079	0	0	0	0.70283	0	0		0.545788	3.03256	0	0.234277		5.55631
B4U62_00005	dnaA	YIANQI	D	SNIREL	1372	0	1.63736	0	0	2.40323	0	3.89542	0	1.55208	4.21698	0	1.43269		0.545788	0.801075	1.81584	1.88322		1.46774
B4U62_00005	dnaA	IANQID	S	NIRELE	1375	0	0	0	1.35045	1.20161	0	0	2.37766	1.55208	2.10849	0	0		0	0.850689	1.30991	0.70283		#DIV/0!
B4U62_00005	dnaA	ANQIDS	N	IRELEG	1378	1.88608	11.4615	4.33981	0	3.60484	3.92105	0	4.75532	5.43229	2.10849	0	2.86538		5.89581	2.50863	3.39587	1.65796		0.425494
B4U62_00005	dnaA	NQIDSN	I	RELEGA	1381	0	0	0	0	0	0	0	0	0.776042	0.70283	1.64338	1.43269		0	0	0.258681	1.25963		#DIV/0!
B4U62_00005	dnaA	QIDSNI	R	ELEGAL	1384	1.88608	1.63736	2.8932	2.70091	4.80645	1.96053	4.86928	2.37766	4.65625	4.21698	3.28676	0		2.13888	3.15596	3.96773	2.50125		1.47552
B4U62_00005	dnaA	IDSNIR	E	LEGALI	1387	0	0	1.4466	1.35045	0	1.96053	1.94771	0	0	0	1.64338	0		0.482201	1.10366	0.649237	0.547794		2.2888
B4U62_00005	dnaA	SNIREL	E	GALIRV	1393	3.77215	1.63736	2.8932	0	8.41129	3.92105	0	0	0	4.91981	6.57353	1.43269		2.76757	4.11078	0	4.30868		1.48534
B4U62_00005	dnaA	NIRELE	G	ALIRVV	1396	1.88608	1.63736	2.8932	1.35045	1.20161	3.92105	0	0	0	0	0	0		2.13888	2.15771	0	0		1.0088
B4U62_00005	dnaA	IRELEG	A	LIRVVA	1399	0	3.27473	5.78641	0	3.60484	0.980263	0	0	0	2.81132	3.28676	1.43269		3.02038	1.52837	0	2.51026		0.506019
B4U62_00005	dnaA	RELEGA	L	IRVVAY	1402	1.88608	1.63736	0	0	0	0	0.973856	2.37766	2.32812	0.70283	0	0		1.17448	0	1.89321	0.234277		0
B4U62_00005	dnaA	ELEGAL	I	RVVAYS	1405	0	0	1.4466	0	2.40323	0	1.94771	2.37766	0.776042	0.70283	3.28676	1.43269		0.482201	0.801075	1.70047	1.80743		1.66129
B4U62_00005	dnaA	LEGALI	R	VVAYSS	1408	0	0	1.4466	1.35045	1.20161	0	0.973856	0	0.776042	0	1.64338	1.43269		0.482201	0.850689	0.583299	1.02536		1.76418
B4U62_00005	dnaA	EGALIR	V	VAYSSL	1411	0	1.63736	1.4466	0	3.60484	1.96053	0	1.18883	0.776042	0.70283	0	1.43269		1.02799	1.85512	0.654957	0.711841		1.80461
B4U62_00005	dnaA	GALIRV	V	AYSSLI	1414	0	0	0	0	2.40323	0	0.973856	0	0.776042	0	0	1.43269		0	0.801075	0.583299	0.477564		#DIV/0!
B4U62_00005	dnaA	ALIRVV	A	YSSLIN	1417	0	3.27473	0	0	0	0	0	1.18883	0	0	0	0		1.09158	0	0.396277	0		0
B4U62_00005	dnaA	LIRVVA	Y	SSLINK	1420	0	0	0	5.40181	4.80645	0	0	0	0.776042	1.40566	0	0		0	3.40275	0.258681	0.468553		#DIV/0!
B4U62_00005	dnaA	IRVVAY	S	SLINKD	1423	0	1.63736	0	1.35045	0	0.980263	2.92157	0	0	2.10849	0	1.43269		0.545788	0.776905	0.973856	1.18039		1.42346
B4U62_00005	dnaA	RVVAYS	S	LINKDI	1426	0	0	0	0	0	0	0.973856	0	0.776042	2.10849	0	0		0	0	0.583299	0.70283		#DIV/0!
B4U62_00005	dnaA	SSLINK	D	INADLA	1441	0	0	0	0	1.20161	0	0	0	0	0.70283	0	0		0	0.400538	0	0.234277		#DIV/0!
B4U62_00005	dnaA	SLINKD	I	NADLAA	1444	1.88608	0	0	0	0	0	0	0	0	0	0	0		0.628692	0	0	0		0
B4U62_00005	dnaA	LINKDI	N	ADLAAE	1447	0	0	1.4466	0	0	0.980263	0	0	0	0.70283	0	0		0.482201	0.326754	0	0.234277		0.677632
B4U62_00005	dnaA	INKDIN	A	DLAAEA	1450	0	0	0	0	0	0	0.973856	0	0	0	0	0		0	0	0.324619	0		#DIV/0!
B4U62_00005	dnaA	NKDINA	D	LAAEAL	1453	0	0	0	0	0	0	0.973856	0	0	0.70283	0	0		0	0	0.324619	0.234277		#DIV/0!
B4U62_00005	dnaA	KDINAD	L	AAEALK	1456	1.88608	0	2.8932	1.35045	0	0.980263	0	1.18883	1.55208	1.40566	0	0		1.59309	0.776905	0.913638	0.468553		0.487671
B4U62_00005	dnaA	DINADL	A	AEALKD	1459	0	0	0	1.35045	0	0	0	0	0	0	0	0		0	0.450151	0	0		#DIV/0!
B4U62_00005	dnaA	INADLA	A	EALKDI	1462	3.77215	3.27473	1.4466	1.35045	1.20161	0.980263	0	0	0	2.81132	1.64338	0		2.83116	1.17744	0	1.4849		0.415887
B4U62_00005	dnaA	NADLAA	E	ALKDII	1465	1.88608	0	2.8932	2.70091	8.41129	4.90132	0.973856	2.37766	2.32812	2.10849	8.21691	1.43269		1.59309	5.33784	1.89321	3.91936		3.35061
B4U62_00005	dnaA	ADLAAE	A	LKDIIP	1468	0	0	0	1.35045	0	0	0.973856	1.18883	0	0	0	1.43269		0	0.450151	0.720895	0.477564		#DIV/0!
B4U62_00005	dnaA	DLAAEA	L	KDIIPS	1471	0	0	0	0	2.40323	0	0	0	0	0	0	0		0	0.801075	0	0		#DIV/0!
B4U62_00005	dnaA	LAAEAL	K	DIIPSS	1474	0	0	0	1.35045	1.20161	0	0	0	0.776042	0	0	0		0	0.850689	0.258681	0		#DIV/0!
B4U62_00005	dnaA	AAEALK	D	IIPSSK	1477	0	0	2.8932	2.70091	3.60484	0	0	3.56649	1.55208	1.40566	1.64338	5.73077		0.964401	2.10192	1.70619	2.9266		2.1795
B4U62_00005	dnaA	AEALKD	I	IPSSKP	1480	1.88608	0	0	1.35045	0	1.96053	1.94771	2.37766	2.32812	2.10849	0	5.73077		0.628692	1.10366	2.21783	2.61309		1.75549
B4U62_00005	dnaA	ALKDII	P	SSKPKV	1486	0	0	0	0	0	0	0.973856	0	0	0	0	0		0	0	0.324619	0		#DIV/0!
B4U62_00005	dnaA	KDIIPS	S	KPKVIT	1492	0	1.63736	0	1.35045	0	0	0	1.18883	0.776042	0	0	0		0.545788	0.450151	0.654957	0		0.824773
B4U62_00005	dnaA	IIPSSK	P	KVITIK	1498	0	0	1.4466	0	1.20161	0.980263	0	0	0	2.10849	0	0		0.482201	0.727292	0	0.70283		1.50828
B4U62_00005	dnaA	PSSKPK	V	ITIKEI	1504	0	0	0	0	0	0	0.973856	0	0	0	0	0		0	0	0.324619	0		#DIV/0!
B4U62_00005	dnaA	SSKPKV	I	TIKEIQ	1507	0	0	0	1.35045	1.20161	0	0	0	0	0.70283	0	0		0	0.850689	0	0.234277		#DIV/0!
B4U62_00005	dnaA	PKVITI	K	EIQRVV	1516	0	0	0	0	0	0	0.973856	0	0	1.40566	0	0		0	0	0.324619	0.468553		#DIV/0!
B4U62_00005	dnaA	KVITIK	E	IQRVVG	1519	0	3.27473	2.8932	1.35045	0	0	2.92157	1.18883	2.32812	1.40566	0	0		2.05598	0.450151	2.14617	0.468553		0.218948
B4U62_00005	dnaA	TIKEIQ	R	VVGQQF	1528	1.88608	0	0	0	0	0	0	0	0	0	0	0		0.628692	0	0	0		0
B4U62_00005	dnaA	IKEIQR	V	VGQQFN	1531	0	0	0	0	0	1.96053	0	0	1.55208	0	0	0		0	0.653509	0.517361	0		#DIV/0!
B4U62_00005	dnaA	KEIQRV	V	GQQFNI	1534	1.88608	0	0	2.70091	1.20161	3.92105	0	1.18883	0.776042	3.51415	0	4.29808		0.628692	2.60786	0.654957	2.60408		4.14807
B4U62_00005	dnaA	EIQRVV	G	QQFNIK	1537	1.88608	1.63736	1.4466	0	0	0.980263	0.973856	0	0	0.70283	0	0		1.65668	0.326754	0.324619	0.234277		0.197234
B4U62_00005	dnaA	IQRVVG	Q	QFNIKL	1540	0	0	0	0	0	0.980263	0	0	0	0.70283	0	1.43269		0	0.326754	0	0.711841		#DIV/0!
B4U62_00005	dnaA	QRVVGQ	Q	FNIKLE	1543	0	0	0	0	1.20161	1.96053	0	0	0	0.70283	0	0		0	1.05405	0	0.234277		#DIV/0!
B4U62_00005	dnaA	RVVGQQ	F	NIKLED	1546	0	1.63736	0	0	0	0	0	0	0.776042	3.51415	0	0		0.545788	0	0.258681	1.17138		0
B4U62_00005	dnaA	VVGQQF	N	IKLEDF	1549	0	1.63736	2.8932	0	1.20161	0	0	0	0	0	0	0		1.51019	0.400538	0	0		0.265224
B4U62_00005	dnaA	VGQQFN	I	KLEDFK	1552	1.88608	0	0	0	0	0	0	0	0	0.70283	0	0		0.628692	0	0	0.234277		0
B4U62_00005	dnaA	QQFNIK	L	EDFKAK	1558	0	0	0	0	1.20161	0	0	0	0	0	0	0		0	0.400538	0	0		#DIV/0!
B4U62_00005	dnaA	QFNIKL	E	DFKAKK	1561	0	0	0	0	0	1.96053	0	0	0	0	0	0		0	0.653509	0	0		#DIV/0!
B4U62_00005	dnaA	NIKLED	F	KAKKRT	1567	1.88608	3.27473	1.4466	1.35045	2.40323	0.980263	0	1.18883	0	0.70283	0	1.43269		2.20247	1.57798	0.396277	0.711841		0.71646
B4U62_00005	dnaA	IKLEDF	K	AKKRTK	1570	0	0	0	0	0	0	0	0	0.776042	0	0	0		0	0	0.258681	0		#DIV/0!
B4U62_00005	dnaA	KLEDFK	A	KKRTKS	1573	0	0	0	0	0	0	0	0	0	0.70283	0	0		0	0	0	0.234277		#DIV/0!
B4U62_00005	dnaA	FKAKKR	T	KSVAFP	1585	0	0	0	1.35045	0	0	0	0	0	0	0	0		0	0.450151	0	0		#DIV/0!
B4U62_00005	dnaA	KAKKRT	K	SVAFPR	1588	0	0	0	0	3.60484	0	0	0	0	0	0	0		0	1.20161	0	0		#DIV/0!
B4U62_00005	dnaA	AKKRTK	S	VAFPRQ	1591	11.3165	9.82418	11.5728	10.8036	12.0161	10.7829	2.92157	11.8883	17.849	9.83962	3.28676	14.3269		10.9045	11.2009	10.8863	9.1511		1.02718
B4U62_00005	dnaA	KKRTKS	V	AFPRQI	1594	0	0	1.4466	0	1.20161	0	0	0	2.32812	0	0	0		0.482201	0.400538	0.776042	0		0.830645
B4U62_00005	dnaA	KRTKSV	A	FPRQIA	1597	0	0	2.8932	0	0	0	0	0	0	0.70283	1.64338	0		0.964401	0	0	0.782071		0
B4U62_00005	dnaA	RTKSVA	F	PRQIAM	1600	1.88608	0	0	0	0	0	0.973856	1.18883	0	0	0	0		0.628692	0	0.720895	0		0
B4U62_00005	dnaA	TKSVAF	P	RQIAMY	1603	0	0	0	0	0	0	0	0	0	0.70283	0	1.43269		0	0	0	0.711841		#DIV/0!
B4U62_00005	dnaA	KSVAFP	R	QIAMYL	1606	0	0	0	0	0	0.980263	0	0	0	0	0	0		0	0.326754	0	0		#DIV/0!
B4U62_00005	dnaA	SVAFPR	Q	IAMYLS	1609	0	0	1.4466	0	0	0.980263	0	0	0.776042	0	0	0		0.482201	0.326754	0.258681	0		0.677632
B4U62_00005	dnaA	VAFPRQ	I	AMYLSR	1612	0	1.63736	0	2.70091	1.20161	0	0	0	0	0	0	1.43269		0.545788	1.30084	0	0.477564		2.38342
B4U62_00005	dnaA	AFPRQI	A	MYLSRE	1615	0	0	0	0	0	0	0.973856	1.18883	0	0	0	0		0	0	0.720895	0		#DIV/0!
B4U62_00005	dnaA	FPRQIA	M	YLSREM	1618	0	1.63736	1.4466	0	0	0.980263	0	3.56649	0	0.70283	0	1.43269		1.02799	0.326754	1.18883	0.711841		0.317858
B4U62_00005	dnaA	PRQIAM	Y	LSREMT	1621	0	0	0	0	0	0	0.973856	0	0	0	0	0		0	0	0.324619	0		#DIV/0!
B4U62_00005	dnaA	RQIAMY	L	SREMTD	1624	1.88608	1.63736	1.4466	1.35045	1.20161	2.94079	0	0	1.55208	7.73113	1.64338	0		1.65668	1.83095	0.517361	3.12484		1.10519
B4U62_00005	dnaA	QIAMYL	S	REMTDS	1627	1.88608	0	0	2.70091	3.60484	0.980263	1.94771	0	0.776042	2.10849	0	0		0.628692	2.42867	0.907918	0.70283		3.86305
B4U62_00005	dnaA	AMYLSR	E	MTDSSL	1633	1.88608	1.63736	1.4466	1.35045	2.40323	1.96053	0.973856	1.18883	0	1.40566	0	0		1.65668	1.90474	0.720895	0.468553		1.14973
B4U62_00005	dnaA	MYLSRE	M	TDSSLP	1636	0	0	0	0	0	0	0	0	0.776042	0	0	0		0	0	0.258681	0		#DIV/0!
B4U62_00005	dnaA	YLSREM	T	DSSLPK	1639	1.88608	0	5.78641	4.05136	1.20161	3.92105	0.973856	0	3.10417	0.70283	1.64338	1.43269		2.55749	3.05801	1.35934	1.25963		1.1957
B4U62_00005	dnaA	LSREMT	D	SSLPKI	1642	9.43038	1.63736	0	8.10272	3.60484	4.90132	2.92157	1.18883	0.776042	3.51415	1.64338	4.29808		3.68925	5.53629	1.62881	3.15187		1.50066
B4U62_00005	dnaA	SREMTD	S	SLPKIG	1645	0	0	0	0	0	0	0.973856	0	0.776042	0	0	0		0	0	0.583299	0		#DIV/0!
B4U62_00005	dnaA	REMTDS	S	LPKIGE	1648	0	0	0	0	0	0.980263	1.94771	0	0	0.70283	0	0		0	0.326754	0.649237	0.234277		#DIV/0!
B4U62_00005	dnaA	MTDSSL	P	KIGEEF	1654	0	0	1.4466	0	0	0.980263	0	0	0.776042	0.70283	0	0		0.482201	0.326754	0.258681	0.234277		0.677632
B4U62_00005	dnaA	TDSSLP	K	IGEEFG	1657	1.88608	3.27473	1.4466	0	0	0.980263	0.973856	1.18883	0.776042	0	0	1.43269		2.20247	0.326754	0.979576	0.477564		0.148358
B4U62_00005	dnaA	DSSLPK	I	GEEFGG	1660	0	1.63736	0	1.35045	0	0.980263	0	2.37766	1.55208	0.70283	0	0		0.545788	0.776905	1.30991	0.234277		1.42346
B4U62_00005	dnaA	SSLPKI	G	EEFGGR	1663	1.88608	14.7363	14.466	1.35045	3.60484	4.90132	2.92157	7.13298	6.20833	9.13679	3.28676	1.43269		10.3628	3.28554	5.42096	4.61875		0.317051
B4U62_00005	dnaA	SLPKIG	E	EFGGRD	1666	0	0	1.4466	0	0	0.980263	0.973856	0	0.776042	0	1.64338	0		0.482201	0.326754	0.583299	0.547794		0.677632
B4U62_00005	dnaA	LPKIGE	E	FGGRDH	1669	0	0	1.4466	0	0	0	0.973856	3.56649	0	1.40566	0	1.43269		0.482201	0	1.51345	0.946118		0
B4U62_00005	dnaA	PKIGEE	F	GGRDHT	1672	0	0	4.33981	0	1.20161	2.94079	0.973856	1.18883	0.776042	2.81132	3.28676	1.43269		1.4466	1.3808	0.979576	2.51026		0.954513
B4U62_00005	dnaA	KIGEEF	G	GRDHTT	1675	0	0	0	0	3.60484	1.96053	0	1.18883	0	0.70283	1.64338	0		0	1.85512	0.396277	0.782071		#DIV/0!
B4U62_00005	dnaA	IGEEFG	G	RDHTTV	1678	1.88608	0	1.4466	0	0	1.96053	0	0	0	0	3.28676	1.43269		1.11089	0.653509	0	1.57315		0.588274
B4U62_00005	dnaA	GEEFGG	R	DHTTVI	1681	3.77215	3.27473	2.8932	1.35045	1.20161	0.980263	0.973856	4.75532	0.776042	0.70283	9.86029	2.86538		3.31336	1.17744	2.16841	4.47617		0.355362
B4U62_00005	dnaA	EEFGGR	D	HTTVIH	1684	7.5443	1.63736	2.8932	1.35045	8.41129	8.82237	0.973856	7.13298	0.776042	2.10849	13.1471	0		4.02496	6.1947	2.96096	5.08518		1.53907
B4U62_00005	dnaA	EFGGRD	H	TTVIHA	1687	0	4.91209	0	4.05136	10.8145	5.88158	2.92157	4.75532	5.43229	2.10849	3.28676	1.43269		1.63736	6.91582	4.36973	2.27598		4.22375
B4U62_00005	dnaA	FGGRDH	T	TVIHAH	1690	0	0	0	0	0	0	0	1.18883	1.55208	0	0	0		0	0	0.913638	0		#DIV/0!
B4U62_00005	dnaA	GGRDHT	T	VIHAHE	1693	3.77215	0	0	0	1.20161	0	1.94771	0	3.10417	3.51415	0	1.43269		1.25738	0.400538	1.68396	1.64895		0.318548
B4U62_00005	dnaA	GRDHTT	V	IHAHEK	1696	0	0	0	0	0	0	0.973856	0	0	0	0	0		0	0	0.324619	0		#DIV/0!
B4U62_00005	dnaA	RDHTTV	I	HAHEKI	1699	0	0	0	0	1.20161	0	0.973856	0	0	0	0	0		0	0.400538	0.324619	0		#DIV/0!
B4U62_00005	dnaA	DHTTVI	H	AHEKIS	1702	0	0	1.4466	0	0	0.980263	0	0	0	0	0	0		0.482201	0.326754	0	0		0.677632
B4U62_00005	dnaA	HTTVIH	A	HEKISK	1705	0	1.63736	0	0	1.20161	0.980263	0	1.18883	0.776042	0.70283	0	0		0.545788	0.727292	0.654957	0.234277		1.33256
B4U62_00005	dnaA	TTVIHA	H	EKISKL	1708	0	0	0	1.35045	0	0	0	0	0	0	0	0		0	0.450151	0	0		#DIV/0!
B4U62_00005	dnaA	IHAHEK	I	SKLLAD	1717	11.3165	1.63736	1.4466	5.40181	2.40323	0	12.6601	0	2.32812	7.0283	3.28676	2.86538		4.80014	2.60168	4.99609	4.39348		0.542001
B4U62_00005	dnaA	HAHEKI	S	KLLADD	1720	0	0	0	2.70091	0	0	0.973856	0	0.776042	0.70283	0	1.43269		0	0.900302	0.583299	0.711841		#DIV/0!
B4U62_00005	dnaA	HEKISK	L	LADDEQ	1726	3.77215	0	0	0	0	0.980263	0.973856	1.18883	0	1.40566	0	1.43269		1.25738	0.326754	0.720895	0.946118		0.259868
B4U62_00005	dnaA	EKISKL	L	ADDEQL	1729	0	1.63736	0	0	1.20161	0.980263	0	0	0	0	0	0		0.545788	0.727292	0	0		1.33256
B4U62_00005	dnaA	KISKLL	A	DDEQLQ	1732	1.88608	3.27473	5.78641	2.70091	2.40323	4.90132	0.973856	5.94415	3.10417	6.32547	3.28676	5.73077		3.64907	3.33515	3.34072	5.11434		0.913972
B4U62_00005	dnaA	ISKLLA	D	DEQLQQ	1735	0	0	0	0	1.20161	0	0	0	0	0	0	0		0	0.400538	0	0		#DIV/0!
B4U62_00005	dnaA	SKLLAD	D	EQLQQH	1738	0	0	0	1.35045	2.40323	0	3.89542	0	0.776042	0	0	0		0	1.25123	1.55716	0		#DIV/0!
B4U62_00005	dnaA	KLLADD	E	QLQQHV	1741	3.77215	0	0	5.40181	0	0.980263	1.94771	0	0	1.40566	3.28676	1.43269		1.25738	2.12736	0.649237	2.04171		1.69189
B4U62_00005	dnaA	LLADDE	Q	LQQHVK	1744	0	0	0	1.35045	0	0	0.973856	2.37766	0.776042	0.70283	0	1.43269		0	0.450151	1.37585	0.711841		#DIV/0!
B4U62_00005	dnaA	LADDEQ	L	QQHVKE	1747	1.88608	0	0	0	0	0	0	0	0	0	0	0		0.628692	0	0	0		0
B4U62_00005	dnaA	ADDEQL	Q	QHVKEI	1750	0	1.63736	0	0	0	0	0.973856	0	0.776042	0	0	0		0.545788	0	0.583299	0		0
B4U62_00005	dnaA	DDEQLQ	Q	HVKEIK	1753	0	0	0	0	0	0	0	0	0	0	0	1.43269		0	0	0	0.477564		#DIV/0!
B4U62_00005	dnaA	DEQLQQ	H	VKEIKE	1756	0	0	0	0	1.20161	0	0	0	0.776042	0	0	0		0	0.400538	0.258681	0		#DIV/0!
B4U62_00005	dnaA	EQLQQH	V	KEIKEQ	1759	0	0	0	0	0	0.980263	0	0	0	0	0	0		0	0.326754	0	0		#DIV/0!
B4U62_00005	dnaA	LQQHVK	E	IKEQLK	1765	0	0	0	0	0	0	0	0	0	0	0	1.43269		0	0	0	0.477564		#DIV/0!
B4U62_00010	dnaN	MKFTIQ	K	DRLVES	1995	1.1202	0.602544	0	1.85421	2.84725	0	0.92289	0.402763	0.532677	1.24059	0.372299	0		0.574247	1.56715	0.619443	0.537629		2.72905
B4U62_00010	dnaN	FTIQKD	R	LVESVQ	2001	0	0.602544	0.328423	0	0.316361	0	0	0	0	0.155074	0.372299	0		0.310322	0.105454	0	0.175791		0.339819
B4U62_00010	dnaN	TIQKDR	L	VESVQD	2004	1.867	0.903816	1.97054	0.741683	0	0.606886	1.23052	0	1.06535	0.155074	1.1169	0.357885		1.58045	0.449523	0.765291	0.543285		0.284427
B4U62_00010	dnaN	IQKDRL	V	ESVQDV	2007	0	0	0	0	0	0.303443	0	0	0	0.155074	0	0		0	0.101148	0	0.0516912		#DIV/0!
B4U62_00010	dnaN	QKDRLV	E	SVQDVL	2010	4.85419	0.602544	0.985269	11.4961	4.11269	1.21377	6.46023	0.402763	2.13071	9.92471	1.86149	1.43154		2.14733	5.60751	2.9979	4.40592		2.61139
B4U62_00010	dnaN	KDRLVE	S	VQDVLK	2013	0	0.301272	0	0	0.316361	0	0.30763	0	0.266339	0.310147	0	0.357885		0.100424	0.105454	0.191323	0.222677		1.05008
B4U62_00010	dnaN	DRLVES	V	QDVLKA	2016	0	0	0	0	0	0.303443	0	0	0	0	0	0		0	0.101148	0	0		#DIV/0!
B4U62_00010	dnaN	RLVESV	Q	DVLKAV	2019	0.746798	0	0	0.370841	0.632721	0	0.61526	0	0.266339	0.465221	0.372299	0		0.248933	0.334521	0.293866	0.279173		1.34382
B4U62_00010	dnaN	LVESVQ	D	VLKAVS	2022	0	0	0	0	0	0	0	0.402763	0.266339	0	0	0		0	0	0.223034	0		#DIV/0!
B4U62_00010	dnaN	VESVQD	V	LKAVSS	2025	0	0	0.328423	0.370841	0	0.303443	0.30763	0	0.799016	0.310147	0	0.357885		0.109474	0.224761	0.368882	0.222677		2.0531
B4U62_00010	dnaN	ESVQDV	L	KAVSSR	2028	0	0	0	0	0	0	0	0	0	0.155074	0	0		0	0	0	0.0516912		#DIV/0!
B4U62_00010	dnaN	SVQDVL	K	AVSSRT	2031	0.746798	0.301272	0.985269	0	0	0.606886	0.61526	0	0	0	0	0		0.67778	0.202295	0.205087	0		0.298468
B4U62_00010	dnaN	VQDVLK	A	VSSRTT	2034	0.746798	3.01272	0.985269	0.370841	2.53088	0.910328	0	0.805526	1.06535	0.775368	0	0.71577		1.5816	1.27068	0.623627	0.497046		0.80342
B4U62_00010	dnaN	QDVLKA	V	SSRTTI	2037	1.1202	0.301272	0.656846	0	0.632721	0	1.23052	0	1.06535	1.08552	0.372299	0		0.692772	0.210907	0.765291	0.485938		0.30444
B4U62_00010	dnaN	DVLKAV	S	SRTTIP	2040	2.98719	1.50636	0	5.19178	0.949082	1.51721	3.99919	0.805526	0.532677	4.18699	0.744597	0.71577		1.49785	2.55269	1.77913	1.88245		1.70424
B4U62_00010	dnaN	VLKAVS	S	RTTIPI	2043	0	0	0	0.370841	0	0.303443	0.30763	0.402763	0.532677	0.465221	0	0.357885		0	0.224761	0.414357	0.274369		#DIV/0!
B4U62_00010	dnaN	LKAVSS	R	TTIPIL	2046	0.373399	0	0.328423	0.370841	0	0.303443	0.61526	0	0.532677	0	0.372299	0		0.233941	0.224761	0.382646	0.1241		0.960763
B4U62_00010	dnaN	KAVSSR	T	TIPILT	2049	0	0	0	0	0	0.303443	0.61526	0	0	0	0	0		0	0.101148	0.205087	0		#DIV/0!
B4U62_00010	dnaN	AVSSRT	T	IPILTG	2052	0.746798	0.301272	0.985269	0.741683	0.316361	0	0.30763	0.805526	0.532677	0.620295	0	1.78942		0.67778	0.352681	0.548611	0.80324		0.520348
B4U62_00010	dnaN	VSSRTT	I	PILTGI	2055	1.1202	3.91653	3.94107	2.22505	1.5818	2.42754	1.23052	2.81934	3.72874	1.55074	1.48919	1.43154		2.9926	2.07813	2.59287	1.49049		0.694423
B4U62_00010	dnaN	SSRTTI	P	ILTGIK	2058	2.61379	1.20509	0.985269	34.4883	11.389	8.19295	29.2248	8.05526	14.915	21.8654	10.4244	10.0208		1.60138	18.0234	17.3984	14.1035		11.2549
B4U62_00010	dnaN	SRTTIP	I	LTGIKI	2061	0.746798	0.301272	0	2.96673	2.21452	2.1241	2.15341	4.43039	2.92973	5.42758	4.83988	1.43154		0.349357	2.43512	3.17118	3.89967		6.97029
B4U62_00010	dnaN	RTTIPI	L	TGIKIV	2064	0.373399	0	0	0	0	0	0	0	0	0	0.372299	0		0.124466	0	0	0.1241		0
B4U62_00010	dnaN	TTIPIL	T	GIKIVA	2067	0	0.301272	0	1.85421	1.26544	0.606886	1.53815	0.402763	2.13071	2.17103	1.1169	0.71577		0.100424	1.24218	1.35721	1.33457		12.3693
B4U62_00010	dnaN	TIPILT	G	IKIVAS	2070	6.34778	13.8585	13.7938	4.4501	6.01085	20.6341	9.53653	16.5133	14.116	9.14935	2.60609	6.44193		11.3333	10.365	13.3886	6.06579		0.914559
B4U62_00010	dnaN	IPILTG	I	KIVASD	2073	0.373399	1.20509	0.328423	1.85421	0.949082	0.910328	0.92289	0.805526	0.799016	0.775368	0	0.357885		0.635636	1.23787	0.842477	0.377751		1.94745
B4U62_00010	dnaN	PILTGI	K	IVASDD	2076	0.373399	0	0	0	0	0.303443	0.30763	0	0.266339	0	0	0		0.124466	0.101148	0.191323	0		0.81265
B4U62_00010	dnaN	ILTGIK	I	VASDDG	2079	1.1202	0.903816	1.64211	0	0.632721	0	0.92289	0.805526	0.532677	2.01596	0.744597	1.43154		1.22204	0.210907	0.753698	1.39736		0.172586
B4U62_00010	dnaN	LTGIKI	V	ASDDGV	2082	0.746798	0	0.328423	0	0.316361	0	0	0	0	0.155074	0	0		0.358407	0.105454	0	0.0516912		0.294228
B4U62_00010	dnaN	TGIKIV	A	SDDGVS	2085	0.746798	1.50636	0.985269	0.370841	0.632721	0.606886	2.15341	1.61105	1.86437	2.48118	1.1169	0.71577		1.07948	0.536816	1.87628	1.43795		0.497294
B4U62_00010	dnaN	GIKIVA	S	DDGVSF	2088	0.373399	0.301272	0	0	0	0	0.30763	0	0	0.310147	0.372299	0		0.22489	0	0.102543	0.227482		0
B4U62_00010	dnaN	IKIVAS	D	DGVSFT	2091	1.4936	0.602544	0.985269	1.11252	0	0.303443	1.84578	0	1.06535	1.08552	1.1169	0.357885		1.02714	0.471989	0.970378	0.853432		0.459519
B4U62_00010	dnaN	KIVASD	D	GVSFTG	2094	0.373399	0	0	0.741683	0	0	1.23052	0	0.532677	0.620295	0.372299	0		0.124466	0.247228	0.587732	0.330864		1.9863
B4U62_00010	dnaN	IVASDD	G	VSFTGS	2097	5.97438	3.01272	3.94107	1.11252	2.53088	3.33787	2.15341	4.02763	2.13071	2.63625	2.97839	9.66289		4.30939	2.32709	2.77058	5.09251		0.540005
B4U62_00010	dnaN	VASDDG	V	SFTGSD	2100	3.36059	2.1089	4.2695	0.741683	0.316361	2.73098	7.99838	4.02763	4.26142	6.66817	1.86149	5.72616		3.24633	1.26301	5.42914	4.75194		0.389058
B4U62_00010	dnaN	ASDDGV	S	FTGSDS	2103	2.98719	2.41017	0.985269	0	0.316361	2.42754	2.46104	1.61105	3.72874	5.2725	1.86149	2.50519		2.12755	0.914634	2.60028	3.21306		0.429901
B4U62_00010	dnaN	SDDGVS	F	TGSDSD	2106	1.1202	1.80763	1.97054	1.48337	1.26544	1.82066	2.15341	2.01382	2.13071	1.70581	1.48919	2.50519		1.63279	1.52315	2.09931	1.90007		0.932855
B4U62_00010	dnaN	DDGVSF	T	GSDSDI	2109	1.4936	0	0.328423	1.11252	0.316361	0.303443	0.30763	0.805526	0.532677	0.465221	0	1.43154		0.60734	0.577443	0.548611	0.632253		0.950774
B4U62_00010	dnaN	DGVSFT	G	SDSDIS	2112	2.98719	2.71145	2.29896	0.370841	2.53088	3.94476	1.23052	4.83316	3.19606	2.63625	3.72299	3.22096		2.66587	2.28216	3.08658	3.1934		0.856067
B4U62_00010	dnaN	GVSFTG	S	DSDISI	2115	0.746798	0.301272	0.656846	1.11252	0	0.606886	0.61526	0.402763	1.06535	0.310147	0	0		0.568305	0.573137	0.694459	0.103382		1.0085
B4U62_00010	dnaN	VSFTGS	D	SDISIE	2118	4.10739	3.91653	3.28423	1.48337	2.21452	6.06886	2.76867	0.805526	2.92973	3.87684	1.1169	4.6525		3.76938	3.25558	2.16797	3.21541		0.863691
B4U62_00010	dnaN	SFTGSD	S	DISIES	2121	2.98719	6.92925	7.55373	0.370841	3.16361	4.55164	0.92289	5.23592	4.52776	4.03191	2.23379	3.93673		5.82339	2.69536	3.56219	3.40081		0.462851
B4U62_00010	dnaN	FTGSDS	D	ISIESF	2124	0	0	0.656846	0	0.316361	0.303443	0	0.402763	0	0.310147	0	0.357885		0.218949	0.206601	0.134254	0.222677		0.943606
B4U62_00010	dnaN	TGSDSD	I	SIESFI	2127	2.61379	0.903816	0.985269	3.33757	2.21452	0	5.53734	0.805526	1.33169	6.20295	1.1169	1.78942		1.50096	1.8507	2.55819	3.03642		1.23301
B4U62_00010	dnaN	GSDSDI	S	IESFIP	2130	0.373399	0	0.328423	0.370841	0	0.303443	1.53815	0	0.266339	1.70581	0.372299	0.71577		0.233941	0.224761	0.601496	0.931293		0.960763
B4U62_00010	dnaN	SDSDIS	I	ESFIPK	2133	0	0	0	0.370841	0	0	0.61526	0	0	0.155074	0	0		0	0.123614	0.205087	0.0516912		#DIV/0!
B4U62_00010	dnaN	DSDISI	E	SFIPKE	2136	0.746798	0	0	0.370841	0	0	0	0	0.266339	0	0	0		0.248933	0.123614	0.0887796	0		0.496575
B4U62_00010	dnaN	SDISIE	S	FIPKEE	2139	0.373399	0	0	0.741683	0.316361	0.303443	0	0	0	0.155074	0	0		0.124466	0.453829	0	0.0516912		3.6462
B4U62_00010	dnaN	DISIES	F	IPKEEG	2142	0	0	0	0	0	0	0	0	0	0.310147	0	0		0	0	0	0.103382		#DIV/0!
B4U62_00010	dnaN	ISIESF	I	PKEEGD	2145	0.373399	0.903816	0.328423	0.741683	0.632721	0.606886	0.30763	0.402763	0.799016	0.465221	0.744597	0.71577		0.535212	0.66043	0.503136	0.641863		1.23396
B4U62_00010	dnaN	SIESFI	P	KEEGDK	2148	0	0.301272	0	0.741683	0	0	0.30763	0	0	0.155074	0.372299	0		0.100424	0.247228	0.102543	0.175791		2.46184
B4U62_00010	dnaN	IESFIP	K	EEGDKE	2151	0.746798	0.602544	0	0	0	0	0.30763	0.402763	0.266339	0	0	0.357885		0.449781	0	0.325577	0.119295		0
B4U62_00010	dnaN	ESFIPK	E	EGDKEI	2154	0	0	0.656846	0	0	0	0	0	0	0	0	0		0.218949	0	0	0		0
B4U62_00010	dnaN	SFIPKE	E	GDKEIV	2157	0.746798	0.301272	0	0	0	0.303443	0	0	0	0.155074	0	0		0.349357	0.101148	0	0.0516912		0.289525
B4U62_00010	dnaN	FIPKEE	G	DKEIVT	2160	0.746798	1.50636	3.94107	1.11252	0.949082	0.910328	0	0	1.06535	0.310147	0.372299	0		2.06474	0.990645	0.355118	0.227482		0.479791
B4U62_00010	dnaN	IPKEEG	D	KEIVTI	2163	0	0	0.328423	0	0.316361	0	0	0	0	0	0	0		0.109474	0.105454	0	0		0.963272
B4U62_00010	dnaN	PKEEGD	K	EIVTIE	2166	0.373399	0.602544	0.656846	0.741683	0	0	0	0	0	0.155074	0	0		0.544263	0.247228	0	0.0516912		0.454243
B4U62_00010	dnaN	KEEGDK	E	IVTIEQ	2169	0	0.301272	0	0	0.316361	0	0	0	0	0	0	0		0.100424	0.105454	0	0		1.05008
B4U62_00010	dnaN	GDKEIV	T	IEQPGS	2178	0	0	0	0	0	0	0.30763	0	0.266339	0	0	0.357885		0	0	0.191323	0.119295		#DIV/0!
B4U62_00010	dnaN	DKEIVT	I	EQPGSI	2181	0	0	1.31369	0.370841	0.949082	0.606886	0.61526	1.20829	0.799016	0.620295	0.372299	1.07365		0.437897	0.64227	0.874188	0.688749		1.46671
B4U62_00010	dnaN	KEIVTI	E	QPGSIV	2184	0.746798	0	0.985269	1.48337	0	0	0.30763	0.402763	0	0.620295	0	0.71577		0.577356	0.494455	0.236798	0.445355		0.856414
B4U62_00010	dnaN	EIVTIE	Q	PGSIVL	2187	1.1202	0	0.656846	2.96673	0	0.303443	0.30763	0	0	0.155074	0	0.71577		0.592348	1.09006	0.102543	0.290281		1.84023
B4U62_00010	dnaN	IVTIEQ	P	GSIVLQ	2190	1.867	0.301272	0.985269	0	0	0.606886	0.92289	0.805526	0	0.775368	0.372299	0.71577		1.05118	0.202295	0.576139	0.621145		0.192446
B4U62_00010	dnaN	VTIEQP	G	SIVLQA	2193	0.746798	0	0.656846	0.741683	2.21452	1.21377	0.61526	3.2221	0.532677	0.310147	0.744597	2.86308		0.467881	1.38999	1.45668	1.30594		2.97082
B4U62_00010	dnaN	TIEQPG	S	IVLQAR	2196	0.746798	2.71145	0.328423	1.48337	1.89816	0.303443	1.23052	2.01382	1.06535	0.620295	2.23379	3.93673		1.26222	1.22832	1.43656	2.26361		0.973144
B4U62_00010	dnaN	IEQPGS	I	VLQARF	2199	0.373399	0.903816	0.656846	0.741683	0.316361	0.606886	0.92289	0.402763	1.33169	0.465221	0.744597	1.07365		0.644687	0.554976	0.885782	0.761158		0.860847
B4U62_00010	dnaN	EQPGSI	V	LQARFF	2202	0.746798	0.602544	1.64211	1.11252	1.89816	0.606886	1.84578	2.01382	2.92973	0.620295	2.23379	3.22096		0.997152	1.20586	2.26311	2.02502		1.2093
B4U62_00010	dnaN	QPGSIV	L	QARFFS	2205	0.373399	0.301272	0.656846	0.370841	0	0.303443	0.61526	0	0	0.155074	0	0		0.443839	0.224761	0.205087	0.0516912		0.506403
B4U62_00010	dnaN	PGSIVL	Q	ARFFSE	2208	0	0	0	0.370841	0	0.303443	0	0.402763	0	0.310147	0	0.357885		0	0.224761	0.134254	0.222677		#DIV/0!
B4U62_00010	dnaN	GSIVLQ	A	RFFSEI	2211	1.1202	1.80763	1.31369	0.370841	0.632721	2.1241	0.92289	5.23592	1.06535	0.620295	0.744597	2.50519		1.41384	1.04255	2.40805	1.29003		0.737392
B4U62_00010	dnaN	SIVLQA	R	FFSEIV	2214	0	0.602544	0.328423	0	0	0	0	0	0.266339	0	0	0		0.310322	0	0.0887796	0		0
B4U62_00010	dnaN	IVLQAR	F	FSEIVK	2217	2.98719	2.71145	5.58319	5.56262	4.11269	3.03443	3.0763	5.23592	5.32677	0.620295	3.72299	3.57885		3.76061	4.23658	4.54633	2.64071		1.12657
B4U62_00010	dnaN	VLQARF	F	SEIVKK	2220	0.746798	0.301272	0	1.48337	0.632721	0	1.23052	0	0.266339	0.620295	0	0		0.349357	0.705362	0.498953	0.206765		2.01903
B4U62_00010	dnaN	LQARFF	S	EIVKKL	2223	0	0	0.328423	1.11252	0	0.303443	0.30763	0	0	0.310147	0.372299	0		0.109474	0.471989	0.102543	0.227482		4.31141
B4U62_00010	dnaN	RFFSEI	V	KKLPMA	2232	0.373399	0	0	0	0	0	0	0	0	0	0	0		0.124466	0	0	0		0
B4U62_00010	dnaN	FFSEIV	K	KLPMAT	2235	0	0	0	0.370841	0	0	0	0	0	0	0	0		0	0.123614	0	0		#DIV/0!
B4U62_00010	dnaN	FSEIVK	K	LPMATV	2238	0.373399	0.602544	0.656846	0.370841	0	0	0	0	0.266339	0.155074	0.744597	0.357885		0.544263	0.123614	0.0887796	0.419185		0.227122
B4U62_00010	dnaN	SEIVKK	L	PMATVE	2241	0.746798	2.71145	2.95581	1.11252	0.316361	1.21377	0.61526	1.61105	1.59803	0.620295	2.60609	1.07365		2.13802	0.880885	1.27478	1.43335		0.41201
B4U62_00010	dnaN	IVKKLP	M	ATVEIE	2247	0	0	0	0	0	0	1.53815	0.402763	0	0	0.372299	0		0	0	0.646971	0.1241		#DIV/0!
B4U62_00010	dnaN	VKKLPM	A	TVEIEV	2250	0.746798	0.903816	0.656846	0.741683	1.26544	0.910328	0.92289	0.402763	0	0.620295	0.372299	0.357885		0.769153	0.972485	0.441884	0.450159		1.26436
B4U62_00010	dnaN	KKLPMA	T	VEIEVQ	2253	0	0	0	0.370841	0	0.303443	0	0.402763	0	0	0	0		0	0.224761	0.134254	0		#DIV/0!
B4U62_00010	dnaN	KLPMAT	V	EIEVQN	2256	0.373399	0.602544	0.656846	0.741683	0.316361	0	0.30763	0	1.33169	1.08552	0	0		0.544263	0.352681	0.546441	0.361839		0.647998
B4U62_00010	dnaN	LPMATV	E	IEVQNQ	2259	0.373399	0	0	0	0	0	0	0	0	0.465221	0	0		0.124466	0	0	0.155074		0
B4U62_00010	dnaN	PMATVE	I	EVQNQY	2262	0	0	0	0.741683	0	0.303443	0.92289	0.402763	0.266339	0.155074	0	0.357885		0	0.348375	0.530664	0.170986		#DIV/0!
B4U62_00010	dnaN	ATVEIE	V	QNQYLT	2268	0	0	0	0.370841	0	0.303443	0	0	0	0	0.372299	0		0	0.224761	0	0.1241		#DIV/0!
B4U62_00010	dnaN	TVEIEV	Q	NQYLTI	2271	0.746798	0	0	0	0.316361	0.303443	0	0	0.532677	0.310147	0.372299	0.357885		0.248933	0.206601	0.177559	0.346777		0.829948
B4U62_00010	dnaN	VEIEVQ	N	QYLTII	2274	1.1202	1.20509	0.656846	0.370841	0.316361	0.910328	1.84578	0.805526	1.06535	1.55074	1.1169	1.07365		0.994043	0.53251	1.23889	1.2471		0.535701
B4U62_00010	dnaN	EIEVQN	Q	YLTIIR	2277	0	0	0	0	0	0	0.61526	0	0	0	0	0		0	0	0.205087	0		#DIV/0!
B4U62_00010	dnaN	IEVQNQ	Y	LTIIRS	2280	0.373399	0	0	0.370841	0	0.303443	0	0	0	0.310147	0.372299	0.357885		0.124466	0.224761	0	0.346777		1.8058
B4U62_00010	dnaN	EVQNQY	L	TIIRSG	2283	0	0	0	0	0.316361	0	0	0	0	0.310147	0	0		0	0.105454	0	0.103382		#DIV/0!
B4U62_00010	dnaN	VQNQYL	T	IIRSGK	2286	1.1202	0	0.985269	0.741683	0.316361	0	0.30763	0	1.59803	0.620295	0.372299	0		0.701822	0.352681	0.635221	0.330864		0.502522
B4U62_00010	dnaN	QNQYLT	I	IRSGKA	2289	1.4936	0.301272	0.985269	2.59589	1.26544	1.21377	0.30763	1.61105	2.66339	1.86088	0.372299	0.357885		0.926712	1.6917	1.52736	0.863689		1.82549
B4U62_00010	dnaN	NQYLTI	I	RSGKAE	2292	0	0	0	1.48337	0	0	0	0.402763	0	0	0.372299	0		0	0.494455	0.134254	0.1241		#DIV/0!
B4U62_00010	dnaN	QYLTII	R	SGKAEF	2295	1.4936	1.20509	0	5.56262	0.632721	1.82066	7.38312	0.402763	0.799016	3.87684	0.744597	0.71577		0.899561	2.672	2.86163	1.77907		2.97034
B4U62_00010	dnaN	YLTIIR	S	GKAEFN	2298	0.746798	1.50636	1.31369	4.07926	1.5818	2.42754	1.84578	0.805526	3.99508	2.3261	1.1169	1.07365		1.18895	2.6962	2.21546	1.50555		2.26772
B4U62_00010	dnaN	LTIIRS	G	KAEFNL	2301	0	0	0	0.370841	0.316361	0	0.61526	0.402763	0.266339	0	0	0		0	0.229067	0.42812	0		#DIV/0!
B4U62_00010	dnaN	TIIRSG	K	AEFNLN	2304	0	0.903816	0.985269	1.48337	0.632721	0	0.30763	0	0.266339	0.155074	0	0.357885		0.629695	0.705362	0.191323	0.170986		1.12017
B4U62_00010	dnaN	IIRSGK	A	EFNLNG	2307	0.373399	1.20509	2.95581	0.370841	3.79633	2.42754	0.61526	1.20829	1.33169	0.930442	1.1169	0.357885		1.51143	2.19824	1.05175	0.801741		1.45441
B4U62_00010	dnaN	IRSGKA	E	FNLNGL	2310	0.373399	0.301272	0.328423	0.370841	0	0	0	0.402763	0.532677	0.465221	0	0		0.334365	0.123614	0.311813	0.155074		0.369698
B4U62_00010	dnaN	RSGKAE	F	NLNGLD	2313	0	0	0	0	0	0.606886	0	0.402763	0	0.465221	0	0		0	0.202295	0.134254	0.155074		#DIV/0!
B4U62_00010	dnaN	SGKAEF	N	LNGLDA	2316	1.4936	1.50636	2.29896	0.370841	1.89816	0.910328	1.23052	0.402763	0.266339	0.930442	1.1169	0.357885		1.76631	1.05978	0.633207	0.801741		0.599997
B4U62_00010	dnaN	GKAEFN	L	NGLDAD	2319	0.373399	0	0.328423	0	0	0	0	0	0	0	0.372299	0		0.233941	0	0	0.1241		0
B4U62_00010	dnaN	KAEFNL	N	GLDADE	2322	2.98719	0.301272	0.328423	0.741683	0.316361	0.606886	1.53815	0	0.266339	0.620295	0	0.357885		1.20563	0.554976	0.601496	0.32606		0.460321
B4U62_00010	dnaN	AEFNLN	G	LDADEY	2325	1.1202	0.602544	1.31369	0	0	0.303443	0.61526	0.402763	0.532677	0.620295	0	1.07365		1.01214	0.101148	0.5169	0.56465		0.099934
B4U62_00010	dnaN	EFNLNG	L	DADEYP	2328	0	0	0	0.370841	0	0	0	0	0.266339	0.465221	0.372299	0		0	0.123614	0.0887796	0.279173		#DIV/0!
B4U62_00010	dnaN	FNLNGL	D	ADEYPH	2331	0.373399	0	0.328423	0	0	0.303443	0	0.402763	0	0	0	0		0.233941	0.101148	0.134254	0		0.432364
B4U62_00010	dnaN	NLNGLD	A	DEYPHL	2334	12.3222	25.6081	23.6464	11.1252	20.5634	21.8479	3.38393	28.9989	12.7843	6.97831	34.9961	12.1681		20.5256	17.8455	15.0557	18.0475		0.869429
B4U62_00010	dnaN	LNGLDA	D	EYPHLP	2337	1.4936	1.50636	1.31369	1.48337	1.89816	1.21377	0.61526	2.81934	1.33169	0.620295	4.09528	0.71577		1.43788	1.53177	1.58876	1.81045		1.06529
B4U62_00010	dnaN	NGLDAD	E	YPHLPQ	2340	0.373399	0.602544	0	0.741683	0.316361	0	0	0.402763	0.266339	0.155074	0.744597	1.78942		0.325314	0.352681	0.223034	0.896365		1.08412
B4U62_00010	dnaN	GLDADE	Y	PHLPQI	2343	4.85419	0.602544	0	4.07926	2.21452	1.21377	2.76867	0.402763	1.86437	1.86088	3.35069	3.93673		1.81891	2.50252	1.6786	3.04943		1.37583
B4U62_00010	dnaN	LDADEY	P	HLPQIE	2346	0	0.301272	0	0.370841	0.316361	0.303443	0.30763	0	0.266339	0.620295	0.372299	0		0.100424	0.330215	0.191323	0.330864		3.28821
B4U62_00010	dnaN	DADEYP	H	LPQIEE	2349	0	0.602544	0.328423	0.370841	0.316361	0.303443	0.30763	0	0.266339	0	0	1.07365		0.310322	0.330215	0.191323	0.357885		1.0641
B4U62_00010	dnaN	ADEYPH	L	PQIEEH	2352	0	0.301272	0.328423	0.741683	0.316361	0	0.61526	0.402763	0.532677	0.310147	0	1.43154		0.209898	0.352681	0.5169	0.580562		1.68025
B4U62_00010	dnaN	DEYPHL	P	QIEEHH	2355	1.867	2.41017	5.58319	0.741683	0.632721	1.82066	1.23052	2.41658	2.13071	0.775368	1.1169	3.57885		3.28679	1.06502	1.92594	1.8237		0.324031
B4U62_00010	dnaN	EYPHLP	Q	IEEHHA	2358	0.373399	3.01272	2.62738	0.741683	0.949082	1.82066	1.84578	2.41658	1.86437	1.86088	3.72299	1.78942		2.0045	1.17047	2.04224	2.45776		0.583923
B4U62_00010	dnaN	YPHLPQ	I	EEHHAI	2361	1.4936	0.301272	1.97054	0.370841	2.21452	0.910328	0.61526	1.20829	1.06535	0.620295	1.86149	2.50519		1.25514	1.16523	0.962968	1.66233		0.928371
B4U62_00010	dnaN	PHLPQI	E	EHHAIQ	2364	1.1202	1.20509	2.29896	0.741683	0	1.51721	1.53815	1.20829	2.39705	2.01596	1.48919	1.07365		1.54141	0.752966	1.7145	1.52627		0.48849
B4U62_00010	dnaN	HLPQIE	E	HHAIQI	2367	0.746798	0	0.328423	0	0.316361	0.606886	0.30763	0	0.532677	0.310147	1.1169	0.357885		0.358407	0.307749	0.280102	0.594976		0.858657
B4U62_00010	dnaN	LPQIEE	H	HAIQIP	2370	0	0	0.328423	0	0.316361	0	0.30763	0	0.799016	0.155074	0.372299	0		0.109474	0.105454	0.368882	0.175791		0.963272
B4U62_00010	dnaN	PQIEEH	H	AIQIPT	2373	1.4936	0.301272	1.31369	0.741683	1.26544	0.303443	1.23052	0	0.532677	0.310147	0.372299	0		1.03619	0.770189	0.587732	0.227482		0.743292
B4U62_00010	dnaN	QIEEHH	A	IQIPTD	2376	0	0	0.985269	0	0.316361	0.606886	1.53815	0.402763	0	0.465221	0	0.357885		0.328423	0.307749	0.646971	0.274369		0.93705
B4U62_00010	dnaN	IEEHHA	I	QIPTDL	2379	0	0	0.656846	0	0.316361	0.303443	0	0	0	0.155074	0.372299	0		0.218949	0.206601	0	0.175791		0.943606
B4U62_00010	dnaN	EEHHAI	Q	IPTDLL	2382	0.373399	0.301272	0	0.741683	0	0	0.30763	0.402763	0.532677	0.310147	0.372299	0.357885		0.22489	0.247228	0.414357	0.346777		1.09933
B4U62_00010	dnaN	EHHAIQ	I	PTDLLK	2385	1.1202	4.21781	1.64211	1.85421	5.37813	4.55164	1.23052	4.02763	1.59803	2.17103	3.72299	3.22096		2.32671	3.92799	2.28539	3.03833		1.68822
B4U62_00010	dnaN	HAIQIP	T	DLLKNL	2391	0	0.301272	0	0	0	0	0	0	0	0.310147	0	0		0.100424	0	0	0.103382		0
B4U62_00010	dnaN	AIQIPT	D	LLKNLI	2394	0	0	0.328423	0.741683	0.632721	0.303443	0.61526	1.20829	1.06535	0.155074	0.372299	0.357885		0.109474	0.559282	0.962968	0.295086		5.1088
B4U62_00010	dnaN	IQIPTD	L	LKNLIR	2397	0.373399	0	0	0	0	0.303443	0.30763	0.402763	0.266339	0	0	0.357885		0.124466	0.101148	0.325577	0.119295		0.81265
B4U62_00010	dnaN	QIPTDL	L	KNLIRQ	2400	0.373399	0	0	0.370841	0	0	0	0	0	0	0	0.357885		0.124466	0.123614	0	0.119295		0.993151
B4U62_00010	dnaN	IPTDLL	K	NLIRQT	2403	0.746798	0	0	0	0	0	0	0	0	0.155074	0	0		0.248933	0	0	0.0516912		0
B4U62_00010	dnaN	PTDLLK	N	LIRQTV	2406	0	0.602544	0	0.370841	1.26544	0.606886	0	0	0	0	0	0.357885		0.200848	0.747723	0	0.119295		3.72283
B4U62_00010	dnaN	TDLLKN	L	IRQTVF	2409	0.373399	0.301272	0	0	0	0	0	0	0	0	0	0		0.22489	0	0	0		0
B4U62_00010	dnaN	DLLKNL	I	RQTVFA	2412	0	0	0	0.370841	0	0	0.30763	0.402763	0	0	0	0		0	0.123614	0.236798	0		#DIV/0!
B4U62_00010	dnaN	LKNLIR	Q	TVFAVS	2418	0	0	0	0	0	0	0.30763	0	0	0.620295	0.372299	0		0	0	0.102543	0.330864		#DIV/0!
B4U62_00010	dnaN	KNLIRQ	T	VFAVST	2421	0	0	0	0	0	0	0.30763	0	0	0.155074	0	0		0	0	0.102543	0.0516912		#DIV/0!
B4U62_00010	dnaN	NLIRQT	V	FAVSTS	2424	0.373399	0.301272	0	0.370841	0	0	0	0	0.266339	0.155074	0	0.357885		0.22489	0.123614	0.0887796	0.170986		0.549663
B4U62_00010	dnaN	LIRQTV	F	AVSTSE	2427	0.746798	0.301272	0	1.11252	0	0.606886	0.61526	0.805526	0.266339	0.465221	0.372299	0		0.349357	0.573137	0.562375	0.279173		1.64055
B4U62_00010	dnaN	IRQTVF	A	VSTSET	2430	0	0	0	0	0.316361	0	0	0.402763	0	0	0	0		0	0.105454	0.134254	0		#DIV/0!
B4U62_00010	dnaN	RQTVFA	V	STSETR	2433	0.373399	0	0	0	0.316361	0	0.92289	0	0	0.620295	0.372299	0.357885		0.124466	0.105454	0.30763	0.450159		0.847245
B4U62_00010	dnaN	QTVFAV	S	TSETRP	2436	0	0	0.328423	0	0	0	0	0	0	0	0	0		0.109474	0	0	0		0
B4U62_00010	dnaN	TVFAVS	T	SETRPI	2439	1.1202	0	0	1.85421	1.5818	1.82066	4.61445	0.805526	0.266339	1.70581	0	2.50519		0.373399	1.75222	1.89544	1.40367		4.69263
B4U62_00010	dnaN	VFAVST	S	ETRPIL	2442	0	0.903816	4.2695	1.48337	2.53088	2.73098	1.84578	1.61105	3.19606	0.465221	0.372299	6.08404		1.72444	2.24841	2.21763	2.30719		1.30385
B4U62_00010	dnaN	FAVSTS	E	TRPILT	2445	0	0	0	0.370841	0	0	0.30763	0	0	0	0	0		0	0.123614	0.102543	0		#DIV/0!
B4U62_00010	dnaN	VSTSET	R	PILTGV	2451	0	0	0	0	0	0	0.61526	0	0.266339	0	0	0.357885		0	0	0.293866	0.119295		#DIV/0!
B4U62_00010	dnaN	STSETR	P	ILTGVN	2454	0.373399	0.301272	0.328423	1.48337	0	0	1.84578	0	1.33169	0.620295	0.372299	1.07365		0.334365	0.494455	1.05916	0.688749		1.47879
B4U62_00010	dnaN	TSETRP	I	LTGVNW	2457	0	1.20509	0.656846	0.370841	1.5818	0.910328	0.61526	2.01382	0.532677	0.310147	0	0.71577		0.620644	0.954324	1.05392	0.341972		1.53763
B4U62_00010	dnaN	SETRPI	L	TGVNWK	2460	1.1202	0.301272	0.985269	1.48337	1.5818	0.910328	1.23052	1.61105	1.06535	0.465221	0.372299	1.07365		0.802246	1.32517	1.30231	0.637058		1.65182
B4U62_00010	dnaN	ETRPIL	T	GVNWKV	2463	1.1202	0.301272	0.656846	4.4501	1.89816	3.64131	2.76867	2.81934	2.39705	1.70581	1.86149	6.08404		0.692772	3.32986	2.66169	3.21711		4.80657
B4U62_00010	dnaN	TRPILT	G	VNWKVE	2466	2.61379	2.1089	2.62738	5.93346	9.17446	4.85508	3.38393	4.02763	4.26142	3.87684	4.09528	8.58924		2.45003	6.65434	3.89099	5.52045		2.71603
B4U62_00010	dnaN	RPILTG	V	NWKVEQ	2469	1.1202	1.20509	0.985269	2.22505	0.949082	0.910328	2.76867	3.62487	3.4624	3.10147	2.23379	1.43154		1.10352	1.36149	3.28531	2.2556		1.23377
B4U62_00010	dnaN	PILTGV	N	WKVEQS	2472	8.58818	8.73688	8.21057	6.30431	12.6544	6.3723	4.92208	12.4857	12.7843	5.8928	15.6365	7.51558		8.51188	8.44368	10.064	9.68164		0.991987
B4U62_00010	dnaN	ILTGVN	W	KVEQSE	2475	0.746798	0.301272	0	0.370841	0.316361	0	0.30763	0.402763	0.266339	0.465221	0	0		0.349357	0.229067	0.325577	0.155074		0.655683
B4U62_00010	dnaN	LTGVNW	K	VEQSEL	2478	0.746798	0	0.328423	0	0	0.303443	0.92289	0	0	0.775368	0	0		0.358407	0.101148	0.30763	0.258456		0.282214
B4U62_00010	dnaN	TGVNWK	V	EQSELL	2481	0.746798	0.602544	0.328423	0	0	0.303443	0.61526	0.805526	0.532677	0.620295	1.48919	0.357885		0.559255	0.101148	0.651154	0.822458		0.180861
B4U62_00010	dnaN	GVNWKV	E	QSELLC	2484	0	0.602544	0	0.370841	0.316361	0.606886	0	0.402763	0.266339	0.155074	0	0		0.200848	0.431363	0.223034	0.0516912		2.14771
B4U62_00010	dnaN	VNWKVE	Q	SELLCT	2487	0	0	0	0.370841	0	0	0.61526	0	0	0.465221	0	0.357885		0	0.123614	0.205087	0.274369		#DIV/0!
B4U62_00010	dnaN	NWKVEQ	S	ELLCTA	2490	1.4936	0.602544	1.64211	0.370841	0.949082	1.51721	0.61526	2.01382	0.266339	1.08552	0.372299	0.71577		1.24608	0.945712	0.965138	0.724528		0.758947
B4U62_00010	dnaN	WKVEQS	E	LLCTAT	2493	0	1.50636	0.656846	0	0.316361	0.910328	0.61526	2.01382	2.13071	0.465221	0.744597	0.71577		0.721068	0.408896	1.58659	0.641863		0.56707
B4U62_00010	dnaN	KVEQSE	L	LCTATD	2496	0	0	0	0	0	0	0.61526	0	0	0	0.372299	0		0	0	0.205087	0.1241		#DIV/0!
B4U62_00010	dnaN	VEQSEL	L	CTATDS	2499	1.1202	0.301272	0.985269	0.370841	0.632721	1.51721	1.84578	1.20829	1.59803	1.24059	0.744597	1.07365		0.802246	0.840259	1.5507	1.01961		1.04738
B4U62_00010	dnaN	EQSELL	C	TATDSH	2502	0	0	0	0.370841	0	0	0	0	0	0	0	0		0	0.123614	0	0		#DIV/0!
B4U62_00010	dnaN	SELLCT	A	TDSHRL	2508	3.73399	1.50636	3.94107	1.11252	3.47997	2.73098	2.46104	4.02763	2.66339	3.87684	1.86149	5.36827		3.06047	2.44116	3.05069	3.7022		0.797641
B4U62_00010	dnaN	ELLCTA	T	DSHRLA	2511	0.373399	0.602544	0	1.11252	1.26544	0.303443	0.61526	1.20829	1.06535	1.39566	1.48919	0.357885		0.325314	0.893803	0.962968	1.08091		2.74751
B4U62_00010	dnaN	LLCTAT	D	SHRLAL	2514	6.72118	1.50636	2.29896	8.15851	4.74541	4.55164	7.99838	2.41658	2.39705	6.20295	2.60609	3.57885		3.50883	5.81852	4.27067	4.12929		1.65825
B4U62_00010	dnaN	LCTATD	S	HRLALR	2517	1.4936	1.20509	0.985269	2.96673	0.316361	2.42754	0.61526	0	2.92973	1.24059	2.23379	0.71577		1.22798	1.90354	1.18166	1.39672		1.55014
B4U62_00010	dnaN	CTATDS	H	RLALRK	2520	0.373399	0.903816	0	0	0.316361	0.303443	1.53815	0	0.266339	1.08552	0	0.71577		0.425738	0.206601	0.601496	0.600428		0.485277
B4U62_00010	dnaN	TATDSH	R	LALRKA	2523	0	0.602544	0.656846	0	0	0.303443	0.30763	0	0.266339	0.155074	0	0.71577		0.419796	0.101148	0.191323	0.290281		0.240944
B4U62_00010	dnaN	ATDSHR	L	ALRKAK	2526	0	0	0.328423	0	0	0.606886	0	0.402763	0.266339	0	0.372299	0		0.109474	0.202295	0.223034	0.1241		1.84788
B4U62_00010	dnaN	TDSHRL	A	LRKAKL	2529	2.61379	5.72417	7.2253	2.22505	3.79633	4.55164	2.46104	7.24973	7.99016	3.10147	3.72299	5.36827		5.18775	3.52434	5.90031	4.06424		0.679357
B4U62_00010	dnaN	DSHRLA	L	RKAKLD	2532	1.1202	0.301272	0	1.48337	0.316361	0.303443	0	0	0	0.155074	0	0		0.473823	0.701056	0	0.0516912		1.47957
B4U62_00010	dnaN	SHRLAL	R	KAKLDI	2535	0	0	0.328423	0	0	0.303443	0.30763	0.402763	0	0.310147	0	0		0.109474	0.101148	0.236798	0.103382		0.923939
B4U62_00010	dnaN	HRLALR	K	AKLDIP	2538	0.746798	0	0.328423	0	0	0	0.30763	0.402763	0	0	0	0		0.358407	0	0.236798	0		0
B4U62_00010	dnaN	RLALRK	A	KLDIPE	2541	2.61379	1.50636	0.328423	2.22505	2.21452	1.21377	0.30763	0.402763	1.33169	1.08552	0	0		1.48286	1.88445	0.680695	0.361839		1.27082
B4U62_00010	dnaN	LALRKA	K	LDIPED	2544	0	0.602544	0.328423	0.370841	0	0.303443	0.30763	0.402763	0	0.465221	0.744597	0		0.310322	0.224761	0.236798	0.403273		0.724284
B4U62_00010	dnaN	ALRKAK	L	DIPEDR	2547	0.373399	0.301272	0.985269	1.85421	2.53088	1.21377	0	0.402763	0.266339	0.620295	0.372299	0		0.553313	1.86629	0.223034	0.330864		3.37293
B4U62_00010	dnaN	LRKAKL	D	IPEDRS	2550	0.373399	0.301272	0.656846	1.11252	0.316361	0.606886	0.30763	0	0	0.310147	0	0		0.443839	0.67859	0.102543	0.103382		1.52891
B4U62_00010	dnaN	RKAKLD	I	PEDRSY	2553	0.373399	0	0	0	0.316361	0	0	0	0	0.155074	0	0		0.124466	0.105454	0	0.0516912		0.847245
B4U62_00010	dnaN	KAKLDI	P	EDRSYN	2556	0	0	0.656846	0.370841	0.316361	0.303443	0	0.402763	0	0.155074	0	0		0.218949	0.330215	0.134254	0.0516912		1.50818
B4U62_00010	dnaN	AKLDIP	E	DRSYNV	2559	0.373399	1.80763	0.656846	0	1.26544	2.1241	0.30763	2.01382	0.532677	0.155074	0.744597	1.07365		0.945959	1.12985	0.951374	0.657775		1.19439
B4U62_00010	dnaN	LDIPED	R	SYNVVI	2565	3.36059	0	0	2.22505	0.949082	0.303443	3.38393	0	0.532677	4.96236	0.744597	0		1.1202	1.15919	1.30554	1.90232		1.03481
B4U62_00010	dnaN	DIPEDR	S	YNVVIP	2568	1.4936	0	0	0.741683	0.316361	0.303443	5.22971	0	0.266339	3.72177	0	0.357885		0.497865	0.453829	1.83202	1.35988		0.911549
B4U62_00010	dnaN	PEDRSY	N	VVIPGK	2574	0.746798	0	0	0.370841	0	0	1.23052	0.805526	0.532677	0.930442	0	0.71577		0.248933	0.123614	0.856241	0.548737		0.496575
B4U62_00010	dnaN	DRSYNV	V	IPGKSL	2580	0.373399	1.80763	0.656846	0	0.632721	0.303443	0.30763	0	0.532677	0.310147	0	0.357885		0.945959	0.312055	0.280102	0.222677		0.329882
B4U62_00010	dnaN	RSYNVV	I	PGKSLT	2583	1.4936	4.21781	4.92634	1.48337	3.16361	3.33787	1.23052	0.402763	1.59803	1.70581	5.21218	1.78942		3.54592	2.66161	1.0771	2.90247		0.750614
B4U62_00010	dnaN	SYNVVI	P	GKSLTE	2586	1.1202	0.602544	0	1.11252	1.89816	1.21377	1.23052	0.805526	0.266339	1.24059	0.744597	1.07365		0.574247	1.40815	0.767461	1.01961		2.45217
B4U62_00010	dnaN	YNVVIP	G	KSLTEL	2589	10.0818	12.9547	16.0927	7.78767	11.7053	13.3515	6.76786	6.44421	4.7941	5.8928	8.56287	7.87347		13.0431	10.9482	6.00205	7.44304		0.839386
B4U62_00010	dnaN	NVVIPG	K	SLTELS	2592	2.61379	0.301272	0	1.48337	1.89816	0.910328	2.76867	0	0.266339	3.41162	2.23379	1.07365		0.971688	1.43062	1.01167	2.23969		1.4723
B4U62_00010	dnaN	VVIPGK	S	LTELSK	2595	0.746798	0	0.328423	0	0.632721	1.21377	0	0.402763	0.532677	0.155074	0	0		0.358407	0.615497	0.311813	0.0516912		1.71731
B4U62_00010	dnaN	VIPGKS	L	TELSKI	2598	0.746798	0.301272	0.328423	1.11252	0	0	0.61526	0.805526	0.266339	0.775368	0	1.43154		0.458831	0.370841	0.562375	0.735636		0.808231
B4U62_00010	dnaN	IPGKSL	T	ELSKIL	2601	0.746798	0	0	0	0	0	0.30763	0	0	0	0	0		0.248933	0	0.102543	0		0
B4U62_00010	dnaN	PGKSLT	E	LSKILD	2604	0	0	0	0	0	0	0.30763	0	0	0	0	0		0	0	0.102543	0		#DIV/0!
B4U62_00010	dnaN	GKSLTE	L	SKILDD	2607	1.1202	0	0	0	0	0.303443	0.61526	0	0.266339	0.465221	0	0.357885		0.373399	0.101148	0.293866	0.274369		0.270883
B4U62_00010	dnaN	KSLTEL	S	KILDDN	2610	2.24039	0	0	0.370841	0.316361	0	0.30763	0.402763	0.532677	0.930442	0.372299	0.357885		0.746798	0.229067	0.414357	0.553542		0.306733
B4U62_00010	dnaN	SLTELS	K	ILDDNQ	2613	0	0.301272	0	0	0	0.303443	0	0	0	0	0	0		0.100424	0.101148	0	0		1.00721
B4U62_00010	dnaN	LTELSK	I	LDDNQE	2616	0.746798	3.31399	4.59792	1.48337	3.47997	3.64131	0.61526	2.41658	1.86437	1.24059	0.744597	2.14731		2.88624	2.86822	1.63207	1.3775		0.993756
B4U62_00010	dnaN	TELSKI	L	DDNQEL	2619	0	0	0.656846	0.370841	0.632721	0.303443	0.61526	0	0.532677	0.620295	0	0.357885		0.218949	0.435668	0.382646	0.32606		1.98982
B4U62_00010	dnaN	ELSKIL	D	DNQELV	2622	0	0	0	0	0.316361	0	0	0	0.266339	0.155074	0	0		0	0.105454	0.0887796	0.0516912		#DIV/0!
B4U62_00010	dnaN	LSKILD	D	NQELVD	2625	0.373399	0.301272	0	0	0	0	0	0	0	0.465221	0	0		0.22489	0	0	0.155074		0
B4U62_00010	dnaN	SKILDD	N	QELVDI	2628	0.746798	0	0	0	0.632721	0	0.61526	0	0.266339	0.620295	0	0		0.248933	0.210907	0.293866	0.206765		0.847245
B4U62_00010	dnaN	KILDDN	Q	ELVDIV	2631	0	0.301272	0	0	0	0	0.61526	0	0	0	0.372299	0		0.100424	0	0.205087	0.1241		0
B4U62_00010	dnaN	ILDDNQ	E	LVDIVI	2634	0	0	0	0	0.316361	0	0.30763	0	0	0	0	0		0	0.105454	0.102543	0		#DIV/0!
B4U62_00010	dnaN	LDDNQE	L	VDIVIT	2637	0.373399	0.602544	0	0	0.316361	0	0	0.805526	0.266339	0	0	0.357885		0.325314	0.105454	0.357288	0.119295		0.324159
B4U62_00010	dnaN	DDNQEL	V	DIVITE	2640	0.373399	0	0	1.48337	0	0.910328	0.30763	0.402763	0.266339	0.465221	0	0.357885		0.124466	0.797898	0.325577	0.274369		6.41055
B4U62_00010	dnaN	QELVDI	V	ITETQV	2649	0	0	0	0	0.316361	0	0	0.402763	0	0.155074	0	0		0	0.105454	0.134254	0.0516912		#DIV/0!
B4U62_00010	dnaN	ELVDIV	I	TETQVL	2652	0	0	0	0	0	0	0.30763	0	0	0	0	0		0	0	0.102543	0		#DIV/0!
B4U62_00010	dnaN	LVDIVI	T	ETQVLF	2655	0	0	0	0	0.316361	0	0.30763	0.402763	0	0	0	0		0	0.105454	0.236798	0		#DIV/0!
B4U62_00010	dnaN	VDIVIT	E	TQVLFK	2658	0.746798	0.301272	0	1.11252	0	0	0.61526	0.402763	0.799016	1.08552	0.372299	0.357885		0.349357	0.370841	0.60568	0.605233		1.0615
B4U62_00010	dnaN	IVITET	Q	VLFKAK	2664	0.373399	0.602544	0	0.741683	0.316361	0	0.30763	0	0	0	0.372299	0		0.325314	0.352681	0.102543	0.1241		1.08412
B4U62_00010	dnaN	VITETQ	V	LFKAKN	2667	0.746798	0	0	0.370841	0.632721	0.606886	0.30763	0	0	0	0	0		0.248933	0.536816	0.102543	0		2.15647
B4U62_00010	dnaN	ITETQV	L	FKAKNV	2670	0.373399	1.20509	0	0.370841	1.26544	0	0.61526	0	0	0.465221	0	0.357885		0.526162	0.545428	0.205087	0.274369		1.03662
B4U62_00010	dnaN	TETQVL	F	KAKNVL	2673	0.746798	0	0.328423	0	1.26544	0.303443	0.61526	0	0.532677	0.155074	0	0		0.358407	0.522962	0.382646	0.0516912		1.45913
B4U62_00010	dnaN	ETQVLF	K	AKNVLF	2676	0.373399	0.301272	0.656846	0.370841	0	0	0.30763	0	0	0.155074	0	0		0.443839	0.123614	0.102543	0.0516912		0.278511
B4U62_00010	dnaN	TQVLFK	A	KNVLFF	2679	0.746798	0.301272	0.656846	0.741683	1.5818	0.910328	0	0.402763	0	0.310147	0	1.43154		0.568305	1.07794	0.134254	0.580562		1.89676
B4U62_00010	dnaN	QVLFKA	K	NVLFFS	2682	0	0	0	1.85421	0.632721	0	0	0	0	0	0.372299	0		0	0.828976	0	0.1241		#DIV/0!
B4U62_00010	dnaN	VLFKAK	N	VLFFSR	2685	1.4936	0.903816	0	0	0.632721	0.303443	0	0	0.799016	0.310147	0	0.357885		0.799137	0.312055	0.266339	0.222677		0.390489
B4U62_00010	dnaN	LFKAKN	V	LFFSRL	2688	0.746798	0	0	0	0	0	0	0	0	0	0	0		0.248933	0	0	0		0
B4U62_00010	dnaN	FKAKNV	L	FFSRLL	2691	0.373399	0.301272	2.95581	0	0.316361	0	0.30763	0.805526	1.33169	0.775368	0.372299	2.14731		1.21016	0.105454	0.81495	1.09833		0.0871402
B4U62_00010	dnaN	KAKNVL	F	FSRLLD	2694	0	0	0.328423	0.370841	0.316361	0	0	0	0.266339	0.155074	0	0		0.109474	0.229067	0.0887796	0.0516912		2.09243
B4U62_00010	dnaN	AKNVLF	F	SRLLDG	2697	1.867	0.301272	0.328423	1.48337	2.84725	0.303443	0.92289	0.805526	0.532677	1.24059	1.1169	2.50519		0.83223	1.54468	0.753698	1.62089		1.85608
B4U62_00010	dnaN	KNVLFF	S	RLLDGN	2700	1.867	0	0	5.19178	1.5818	0.303443	3.0763	0	0.799016	3.10147	1.1169	1.78942		0.622332	2.35901	1.29177	2.0026		3.7906
B4U62_00010	dnaN	NVLFFS	R	LLDGNY	2703	2.98719	1.80763	2.29896	2.59589	0.632721	0.910328	7.07549	0.805526	4.26142	5.2725	0.744597	2.14731		2.36459	1.37965	4.04748	2.72147		0.58346
B4U62_00010	dnaN	VLFFSR	L	LDGNYP	2706	0	0.301272	0.985269	0	0.316361	0.303443	0.30763	0.402763	0.266339	0.465221	1.1169	0		0.428847	0.206601	0.325577	0.527372		0.48176
B4U62_00010	dnaN	LFFSRL	L	DGNYPD	2709	0	1.50636	0.985269	2.59589	3.79633	0.910328	0.61526	1.20829	1.06535	0.465221	0.372299	0.357885		0.830543	2.43418	0.962968	0.398468		2.93083
B4U62_00010	dnaN	FFSRLL	D	GNYPDT	2712	0.746798	2.1089	0.985269	1.85421	1.5818	2.42754	0.92289	2.01382	1.06535	2.01596	1.1169	3.57885		1.28032	1.95452	1.33402	2.23723		1.52658
B4U62_00010	dnaN	FSRLLD	G	NYPDTT	2715	13.8158	25.3068	29.2296	11.1252	26.2579	30.6477	4.30682	24.5685	18.6437	9.76964	37.2299	19.6837		22.7841	22.677	15.8397	22.2277		0.995299
B4U62_00010	dnaN	SRLLDG	N	YPDTTS	2718	0.746798	1.20509	0.328423	1.85421	5.06177	0.606886	0.30763	2.81934	2.66339	0.310147	2.23379	1.43154		0.760103	2.50762	1.93012	1.32516		3.29905
B4U62_00010	dnaN	RLLDGN	Y	PDTTSL	2721	1.1202	1.80763	2.29896	1.11252	3.47997	1.21377	1.23052	2.01382	1.86437	1.08552	1.1169	1.07365		1.74226	1.93542	1.7029	1.09202		1.11087
B4U62_00010	dnaN	LLDGNY	P	DTTSLI	2724	4.10739	1.80763	1.64211	1.11252	2.53088	0.910328	3.0763	2.01382	1.33169	1.39566	1.1169	3.57885		2.51904	1.51791	2.1406	2.03047		0.602575
B4U62_00010	dnaN	LDGNYP	D	TTSLIP	2727	0	0.602544	0.328423	0.741683	1.26544	0.303443	0.92289	0	0.799016	0.155074	0.372299	0.357885		0.310322	0.770189	0.573969	0.295086		2.4819
B4U62_00010	dnaN	DGNYPD	T	TSLIPQ	2730	0	0	0	0	0	0	0.30763	0	0	0	0	0		0	0	0.102543	0		#DIV/0!
B4U62_00010	dnaN	GNYPDT	T	SLIPQD	2733	1.1202	0.301272	0	0.741683	0	0.606886	1.23052	1.20829	1.59803	2.01596	1.48919	1.43154		0.473823	0.449523	1.34561	1.64556		0.948715
B4U62_00010	dnaN	NYPDTT	S	LIPQDS	2736	1.4936	0.301272	0.328423	0	0	0.606886	0.92289	0.805526	1.06535	1.70581	0.744597	1.07365		0.707764	0.202295	0.931257	1.17469		0.285823
B4U62_00010	dnaN	YPDTTS	L	IPQDSK	2739	0.373399	0	0.656846	0.741683	0	0.606886	0	0.402763	0.532677	0.310147	0	0.357885		0.343415	0.449523	0.311813	0.222677		1.30898
B4U62_00010	dnaN	PDTTSL	I	PQDSKT	2742	1.4936	3.61526	2.62738	2.22505	4.11269	1.82066	1.53815	2.81934	4.7941	2.01596	4.09528	5.01039		2.57875	2.71946	3.05053	3.70721		1.05457
B4U62_00010	dnaN	DTTSLI	P	QDSKTE	2745	0.373399	0	0.656846	0.741683	0.316361	0.303443	0.61526	0	0	0.155074	0.744597	0		0.343415	0.453829	0.205087	0.29989		1.32152
B4U62_00010	dnaN	TTSLIP	Q	DSKTEI	2748	0.746798	0.903816	0.985269	1.48337	0.632721	0.910328	0.30763	2.41658	0.799016	0.930442	1.48919	0.71577		0.878627	1.00881	1.17441	1.04514		1.14816
B4U62_00010	dnaN	TSLIPQ	D	SKTEII	2751	0	0	0	0	0	0	0.30763	0	0	0.310147	0	0.357885		0	0	0.102543	0.222677		#DIV/0!
B4U62_00010	dnaN	SLIPQD	S	KTEIIV	2754	0	0.602544	0	0.741683	0	0.303443	0.92289	0.402763	0	0.775368	0	0.71577		0.200848	0.348375	0.441884	0.497046		1.73452
B4U62_00010	dnaN	LIPQDS	K	TEIIVN	2757	0	0	0	0.741683	0	0	0	0	0	0	0	0		0	0.247228	0	0		#DIV/0!
B4U62_00010	dnaN	PQDSKT	E	IIVNTK	2763	0.746798	0.602544	1.31369	0.741683	1.5818	0.303443	0	0.805526	0	0.775368	0.744597	0.357885		0.887678	0.875643	0.268509	0.62595		0.986442
B4U62_00010	dnaN	DSKTEI	I	VNTKEF	2769	0	0	0	0	0.316361	0.303443	0	0	0	0	0	0		0	0.206601	0	0		#DIV/0!
B4U62_00010	dnaN	SKTEII	V	NTKEFL	2772	0.373399	0	0	0	0	0	0	0	0.266339	0	0	0		0.124466	0	0.0887796	0		0
B4U62_00010	dnaN	KTEIIV	N	TKEFLQ	2775	0	0	0	0.741683	0	0.303443	0	0	0	0.155074	0	0		0	0.348375	0	0.0516912		#DIV/0!
B4U62_00010	dnaN	TEIIVN	T	KEFLQA	2778	0	0.301272	0	0	0	0	0	0	0	0.155074	0.372299	0.357885		0.100424	0	0	0.295086		0
B4U62_00010	dnaN	EIIVNT	K	EFLQAI	2781	1.867	0	0	0.370841	0.632721	0.303443	0	0	0	0.155074	0	0		0.622332	0.435668	0	0.0516912		0.700058
B4U62_00010	dnaN	IIVNTK	E	FLQAID	2784	3.36059	0.301272	0	1.85421	0	1.51721	0.92289	0.805526	0.799016	1.55074	0	0		1.22062	1.12381	0.842477	0.516912		0.920685
B4U62_00010	dnaN	IVNTKE	F	LQAIDR	2787	0	0	0	0	0	0	0.30763	0	0	0.465221	0	0		0	0	0.102543	0.155074		#DIV/0!
B4U62_00010	dnaN	VNTKEF	L	QAIDRA	2790	0.373399	0	0	0	0	0.303443	0.30763	0.402763	0.266339	0.310147	0	0		0.124466	0.101148	0.325577	0.103382		0.81265
B4U62_00010	dnaN	NTKEFL	Q	AIDRAS	2793	0	1.20509	0.656846	0.370841	0	0.606886	0.30763	0.805526	1.33169	1.70581	0.744597	1.07365		0.620644	0.325909	0.81495	1.17469		0.525114
B4U62_00010	dnaN	TKEFLQ	A	IDRASL	2796	0.373399	0.903816	0.985269	0	0.632721	0.910328	0.61526	2.41658	1.59803	0.930442	0.372299	1.78942		0.754161	0.51435	1.54329	1.03072		0.682016
B4U62_00010	dnaN	KEFLQA	I	DRASLL	2799	1.1202	2.1089	0	1.11252	0.632721	1.21377	0.92289	0.805526	1.06535	2.48118	0.372299	1.43154		1.07637	0.986339	0.931257	1.42834		0.91636
B4U62_00010	dnaN	EFLQAI	D	RASLLA	2802	3.36059	2.1089	2.29896	0.741683	0.949082	3.33787	1.53815	3.62487	2.13071	1.08552	5.95678	2.14731		2.58948	1.67621	2.43124	3.0632		0.647315
B4U62_00010	dnaN	FLQAID	R	ASLLAR	2805	1.4936	0.301272	0.656846	1.48337	0.316361	1.21377	0.92289	1.20829	0	1.55074	2.23379	1.07365		0.817238	1.0045	0.710393	1.61939		1.22914
B4U62_00010	dnaN	LQAIDR	A	SLLARE	2808	7.46798	12.6534	12.8085	3.33757	6.64357	14.5653	11.0747	14.9022	13.5833	15.3523	8.19057	21.4731		10.9766	8.18213	13.1867	15.0053		0.745414
B4U62_00010	dnaN	QAIDRA	S	LLAREG	2811	2.61379	3.01272	1.31369	0	0.632721	1.51721	1.53815	4.02763	2.92973	1.08552	1.48919	6.79981		2.3134	0.716645	2.83184	3.12484		0.30978
B4U62_00010	dnaN	AIDRAS	L	LAREGR	2814	0.746798	1.20509	1.31369	0	0.316361	0	0.30763	0.402763	0.532677	0.620295	0.744597	0.357885		1.08853	0.105454	0.414357	0.574259		0.0968774
B4U62_00010	dnaN	IDRASL	L	AREGRN	2817	6.72118	1.80763	1.64211	0.741683	2.53088	1.82066	2.76867	4.83316	3.4624	1.24059	3.72299	2.86308		3.39031	1.69774	3.68808	2.60888		0.500763
B4U62_00010	dnaN	DRASLL	A	REGRNN	2820	2.24039	0.903816	0.328423	1.48337	0.316361	0.606886	1.84578	0.805526	0.799016	0.620295	0.372299	0		1.15754	0.802204	1.15011	0.330864		0.693022
B4U62_00010	dnaN	RASLLA	R	EGRNNV	2823	0	0	0	0.370841	0	0.303443	0.30763	0	0.266339	0	0	0		0	0.224761	0.191323	0		#DIV/0!
B4U62_00010	dnaN	ASLLAR	E	GRNNVV	2826	0.746798	0.301272	0	0.741683	0.316361	0	0.92289	0	0	0.465221	1.1169	0.357885		0.349357	0.352681	0.30763	0.646667		1.00952
B4U62_00010	dnaN	SLLARE	G	RNNVVK	2829	1.867	1.20509	0.985269	0.370841	0.316361	1.51721	0.30763	0.402763	0	0.775368	0.744597	0.357885		1.35245	0.734805	0.236798	0.62595		0.543314
B4U62_00010	dnaN	LLAREG	R	NNVVKL	2832	0	0	0	0.370841	0.316361	0	0.30763	0	0.266339	0.155074	0	0		0	0.229067	0.191323	0.0516912		#DIV/0!
B4U62_00010	dnaN	LAREGR	N	NVVKLS	2835	0.373399	0.602544	0	0	0.949082	0.606886	0.92289	1.20829	0	0.465221	0.744597	0.357885		0.325314	0.518656	0.710393	0.522568		1.59432
B4U62_00010	dnaN	AREGRN	N	VVKLSA	2838	0	0	0.656846	0	0	0.303443	0.61526	0	0	0	0	0		0.218949	0.101148	0.205087	0		0.46197
B4U62_00010	dnaN	REGRNN	V	VKLSAK	2841	0.746798	1.50636	0.985269	0	0	0.606886	0.92289	0.402763	0.532677	0.930442	0.372299	0.357885		1.07948	0.202295	0.619443	0.553542		0.187401
B4U62_00010	dnaN	EGRNNV	V	KLSAKP	2844	0	0	0	0	0	0	0	0	0.266339	0	0.744597	0		0	0	0.0887796	0.248199		#DIV/0!
B4U62_00010	dnaN	RNNVVK	L	SAKPAE	2850	2.61379	0.602544	0.985269	4.4501	4.74541	0.910328	0.30763	0.402763	0.266339	1.55074	0	2.86308		1.40054	3.36861	0.325577	1.47127		2.40523
B4U62_00010	dnaN	NNVVKL	S	AKPAES	2853	0.746798	0	0.656846	0.741683	0.316361	0.303443	0.30763	0	0.266339	0.310147	0	0.357885		0.467881	0.453829	0.191323	0.222677		0.969966
B4U62_00010	dnaN	NVVKLS	A	KPAESI	2856	0.373399	0	0	0.370841	0	0.303443	0	0	0	0	0	0		0.124466	0.224761	0	0		1.8058
B4U62_00010	dnaN	VVKLSA	K	PAESIE	2859	0	0	0.328423	0	0.316361	0	0.30763	0	0	0	0	0		0.109474	0.105454	0.102543	0		0.963272
B4U62_00010	dnaN	VKLSAK	P	AESIEI	2862	0.373399	0.301272	0.328423	0.370841	0	0.303443	0.61526	0	0.266339	0.310147	0.372299	0		0.334365	0.224761	0.293866	0.227482		0.672205
B4U62_00010	dnaN	KLSAKP	A	ESIEIS	2865	1.1202	0.903816	0	1.11252	0	0	0.30763	0.402763	0.266339	0.310147	0.744597	0		0.674671	0.370841	0.325577	0.351582		0.549663
B4U62_00010	dnaN	LSAKPA	E	SIEISS	2868	0	0	0.328423	2.59589	0.316361	0	0.92289	0.402763	0.266339	0.465221	0.372299	0.357885		0.109474	0.97075	0.530664	0.398468		8.86738
B4U62_00010	dnaN	SAKPAE	S	IEISSN	2871	0.373399	0	0.328423	0	0	0.606886	1.53815	0	0.799016	0.155074	0.372299	0.357885		0.233941	0.202295	0.779055	0.295086		0.864729
B4U62_00010	dnaN	AKPAES	I	EISSNS	2874	0	0	0	0.741683	0.632721	0.606886	0.92289	0.805526	0.532677	0.620295	0.372299	0		0	0.66043	0.753698	0.330864		#DIV/0!
B4U62_00010	dnaN	PAESIE	I	SSNSPE	2880	0.746798	0	0.328423	1.85421	0	0.303443	0.92289	0	0	0.155074	0	0		0.358407	0.719217	0.30763	0.0516912		2.0067
B4U62_00010	dnaN	AESIEI	S	SNSPEI	2883	0	0	0	0	0	0.606886	0.30763	0.402763	0	0	0.372299	0		0	0.202295	0.236798	0.1241		#DIV/0!
B4U62_00010	dnaN	ESIEIS	S	NSPEIG	2886	0.373399	0.301272	0	0.370841	0	0	0.30763	0	0	0.155074	0	0		0.22489	0.123614	0.102543	0.0516912		0.549663
B4U62_00010	dnaN	SIEISS	N	SPEIGK	2889	1.1202	1.50636	1.31369	1.48337	1.89816	0.910328	0.92289	0.805526	1.59803	1.24059	0.372299	1.43154		1.31342	1.43062	1.10882	1.01481		1.08924
B4U62_00010	dnaN	IEISSN	S	PEIGKV	2892	0	0.301272	0.328423	0	0	1.21377	0.61526	0.402763	0.532677	0.465221	1.1169	0.71577		0.209898	0.40459	0.5169	0.765962		1.92755
B4U62_00010	dnaN	EISSNS	P	EIGKVV	2895	1.4936	0.903816	0.985269	0.741683	0.949082	0.303443	0.30763	0	0	0.930442	0.372299	0.357885		1.12756	0.664736	0.102543	0.553542		0.589535
B4U62_00010	dnaN	ISSNSP	E	IGKVVE	2898	0.373399	0.903816	0.328423	0	0	0.303443	0.30763	0.805526	1.86437	0.155074	0.744597	0.357885		0.535212	0.101148	0.992509	0.419185		0.188986
B4U62_00010	dnaN	SSNSPE	I	GKVVEA	2901	1.867	0.903816	0	0.741683	1.26544	0.910328	0.92289	0	1.06535	1.39566	1.1169	0.71577		0.923604	0.972485	0.662748	1.07611		1.05292
B4U62_00010	dnaN	SNSPEI	G	KVVEAI	2904	2.61379	1.20509	0	1.11252	0.316361	1.21377	2.46104	1.20829	0.532677	2.17103	1.1169	0.357885		1.27296	0.880885	1.40067	1.21527		0.691998
B4U62_00010	dnaN	NSPEIG	K	VVEAIV	2907	0.746798	0	0	0.370841	0	0	0	0	0	0.155074	0	0.357885		0.248933	0.123614	0	0.170986		0.496575
B4U62_00010	dnaN	SPEIGK	V	VEAIVA	2910	0	0	0	0.370841	0.316361	0	0.30763	0.805526	0	0.465221	0	0.71577		0	0.229067	0.371052	0.393664		#DIV/0!
B4U62_00010	dnaN	PEIGKV	V	EAIVAD	2913	0	0.301272	0	0	0	0	0	0.805526	0	0	0.372299	1.07365		0.100424	0	0.268509	0.481984		0
B4U62_00010	dnaN	EIGKVV	E	AIVADQ	2916	1.867	0	0.985269	0.370841	0	0.303443	1.23052	0	0.266339	0.620295	1.48919	0		0.950755	0.224761	0.498953	0.703163		0.236403
B4U62_00010	dnaN	IGKVVE	A	IVADQI	2919	1.1202	0.602544	0.328423	1.11252	0.316361	0	0.92289	0	1.86437	0.930442	0.744597	0		0.683721	0.476295	0.929087	0.558346		0.696622
B4U62_00010	dnaN	GKVVEA	I	VADQIE	2922	0	0	0	0	0.949082	0	0	0	0	0.155074	0.744597	0		0	0.316361	0	0.29989		#DIV/0!
B4U62_00010	dnaN	KVVEAI	V	ADQIEG	2925	0.373399	0	0	0.741683	0	0	0.30763	0	0	0.155074	0	0		0.124466	0.247228	0.102543	0.0516912		1.9863
B4U62_00010	dnaN	VVEAIV	A	DQIEGE	2928	0.373399	0	0.328423	0.741683	0.316361	0	0.61526	0	0	0.775368	0.372299	0		0.233941	0.352681	0.205087	0.382556		1.50757
B4U62_00010	dnaN	EAIVAD	Q	IEGEEL	2934	1.867	0.602544	1.31369	0.370841	0	0.303443	0.61526	1.20829	1.33169	0.465221	1.86149	1.43154		1.26108	0.224761	1.05175	1.25275		0.17823
B4U62_00010	dnaN	AIVADQ	I	EGEELN	2937	1.4936	1.20509	0.656846	0.741683	0.949082	0.606886	0.61526	0.805526	0.532677	1.08552	0.744597	0.71577		1.11851	0.765883	0.651154	0.848627		0.684736
B4U62_00010	dnaN	IVADQI	E	GEELNI	2940	0.373399	0	0.328423	0.370841	0	0.303443	0.61526	0.805526	0.532677	0.465221	1.1169	0		0.233941	0.224761	0.651154	0.527372		0.960763
B4U62_00010	dnaN	VADQIE	G	EELNIS	2943	1.4936	0.602544	1.31369	0.370841	0.316361	0.606886	0.92289	0	0.266339	0.620295	2.23379	0.71577		1.13661	0.431363	0.396409	1.18995		0.379517
B4U62_00010	dnaN	ADQIEG	E	ELNISF	2946	0.746798	1.20509	0.328423	0	0.316361	1.51721	0.30763	0.805526	1.59803	1.08552	0.744597	1.07365		0.760103	0.611191	0.903729	0.967922		0.804091
B4U62_00010	dnaN	DQIEGE	E	LNISFS	2949	0.373399	2.41017	3.61265	0.370841	2.21452	2.1241	0.92289	3.62487	1.59803	0.930442	1.1169	1.07365		2.13208	1.56982	2.0486	1.04033		0.736288
B4U62_00010	dnaN	QIEGEE	L	NISFSP	2952	1.1202	2.1089	0.328423	0.741683	1.5818	2.73098	1.23052	0.402763	1.06535	1.70581	4.83988	0.357885		1.18584	1.68482	0.899546	2.30119		1.42078
B4U62_00010	dnaN	IEGEEL	N	ISFSPK	2955	1.1202	2.71145	1.31369	0	1.26544	3.64131	4.61445	3.62487	5.59311	5.8928	1.86149	2.86308		1.71511	1.63559	4.61081	3.53912		0.953632
B4U62_00010	dnaN	EGEELN	I	SFSPKY	2958	1.867	1.50636	0.985269	1.48337	0.949082	1.21377	2.46104	0.402763	2.39705	3.10147	0	0.357885		1.45287	1.21541	1.75362	1.15312		0.836553
B4U62_00010	dnaN	GEELNI	S	FSPKYM	2961	0	0.301272	0	0	0.316361	0.910328	1.53815	0.402763	0.532677	0.930442	0.744597	0.71577		0.100424	0.408896	0.82453	0.796936		4.0717
B4U62_00010	dnaN	ELNISF	S	PKYMLD	2967	0	0	0	0	0.316361	0	0	0	0	0	0	0		0	0.105454	0	0		#DIV/0!
B4U62_00010	dnaN	LNISFS	P	KYMLDA	2970	0	0	0	0	0	0	0	0	0	0.310147	0	0		0	0	0	0.103382		#DIV/0!
B4U62_00010	dnaN	NISFSP	K	YMLDAL	2973	1.867	1.80763	0.328423	0	0.316361	1.51721	0.61526	2.01382	0.799016	0.930442	1.1169	0.357885		1.33435	0.611191	1.1427	0.801741		0.458044
B4U62_00010	dnaN	SFSPKY	M	LDALKV	2979	0	0	0	0	0	0	0.30763	0	0	0	0	0		0	0	0.102543	0		#DIV/0!
B4U62_00010	dnaN	FSPKYM	L	DALKVL	2982	0	0	0	0	0	0	0	0	0	0	0.372299	0		0	0	0	0.1241		#DIV/0!
B4U62_00010	dnaN	SPKYML	D	ALKVLE	2985	0	0.602544	0	0.741683	0	0	0.61526	0.402763	0.266339	0.465221	0.372299	0		0.200848	0.247228	0.42812	0.279173		1.23092
B4U62_00010	dnaN	PKYMLD	A	LKVLEG	2988	5.97438	4.51908	1.97054	2.59589	1.5818	3.94476	3.99919	4.43039	4.52776	4.03191	8.56287	5.36827		4.15467	2.70748	4.31911	5.98769		0.651673
B4U62_00010	dnaN	KYMLDA	L	KVLEGA	2991	1.4936	0	0	0.370841	0.632721	0.910328	1.23052	0	0.799016	0.775368	0.372299	0.71577		0.497865	0.637964	0.676512	0.621145		1.2814
B4U62_00010	dnaN	YMLDAL	K	VLEGAE	2994	3.73399	2.1089	5.25477	1.11252	1.26544	0.606886	2.76867	3.62487	2.13071	2.48118	7.44597	1.78942		3.69922	0.994951	2.84142	3.90552		0.268962
B4U62_00010	dnaN	MLDALK	V	LEGAEI	2997	2.98719	3.61526	1.97054	1.48337	0.632721	2.42754	2.15341	2.01382	3.72874	2.48118	3.35069	0		2.85766	1.51454	2.63199	1.94396		0.529993
B4U62_00010	dnaN	LDALKV	L	EGAEIR	3000	1.1202	1.50636	0.985269	1.11252	1.5818	1.21377	1.53815	0.805526	1.06535	0.465221	3.72299	1.43154		1.20394	1.3027	1.13634	1.87325		1.08203
B4U62_00010	dnaN	DALKVL	E	GAEIRV	3003	0.746798	0	0	0.370841	0.316361	0.303443	0	0	0.266339	0.620295	0.744597	0.71577		0.248933	0.330215	0.0887796	0.693554		1.32652
B4U62_00010	dnaN	ALKVLE	G	AEIRVS	3006	4.48079	5.12162	4.59792	0.741683	0.632721	1.82066	2.46104	2.81934	2.66339	1.70581	3.35069	3.22096		4.73344	1.06502	2.64792	2.75915		0.224999
B4U62_00010	dnaN	LKVLEG	A	EIRVSF	3009	0	0.602544	0	0	0.316361	0.303443	0.92289	1.20829	0.799016	0.155074	0.744597	0.357885		0.200848	0.206601	0.976732	0.419185		1.02864
B4U62_00010	dnaN	KVLEGA	E	IRVSFT	3012	1.4936	5.42289	1.97054	0.370841	2.53088	3.03443	0.92289	2.41658	2.66339	1.24059	0.744597	2.86308		2.96234	1.97872	2.00095	1.61609		0.667957
B4U62_00010	dnaN	VLEGAE	I	RVSFTG	3015	0	0.301272	0	0	0	0	0	0.402763	0	0	0	0.357885		0.100424	0	0.134254	0.119295		0
B4U62_00010	dnaN	LEGAEI	R	VSFTGA	3018	0	0	0	0	0	0	0	0	0	0	0.372299	0		0	0	0	0.1241		#DIV/0!
B4U62_00010	dnaN	EGAEIR	V	SFTGAM	3021	3.36059	0.602544	0.985269	1.11252	0.632721	1.21377	3.69156	0.805526	2.13071	2.01596	1.1169	2.14731		1.64947	0.986339	2.20926	1.76005		0.597974
B4U62_00010	dnaN	GAEIRV	S	FTGAMR	3024	0.746798	0	0	0	0	0	0.30763	0.805526	0	0.465221	0.372299	0.357885		0.248933	0	0.371052	0.398468		0
B4U62_00010	dnaN	AEIRVS	F	TGAMRP	3027	0	0	0	0	0	0	0	0.402763	0.266339	0	0	0.71577		0	0	0.223034	0.23859		#DIV/0!
B4U62_00010	dnaN	EIRVSF	T	GAMRPF	3030	0.373399	0	0	0.741683	0.316361	0.303443	0.30763	0	0.532677	0.465221	0.372299	0.357885		0.124466	0.453829	0.280102	0.398468		3.6462
B4U62_00010	dnaN	IRVSFT	G	AMRPFL	3033	0.373399	0.301272	0.328423	0.741683	0	0	1.53815	0.402763	0	0.465221	0	0.71577		0.334365	0.247228	0.646971	0.393664		0.739395
B4U62_00010	dnaN	RVSFTG	A	MRPFLI	3036	1.1202	1.50636	1.64211	0.370841	0.949082	1.21377	0.92289	2.01382	1.06535	0.620295	0	0		1.42289	0.844565	1.33402	0.206765		0.593556
B4U62_00010	dnaN	VSFTGA	M	RPFLIR	3039	0.373399	0.602544	0.985269	0.370841	0.632721	0.606886	0.30763	0.402763	0	0.465221	0	0.357885		0.653737	0.536816	0.236798	0.274369		0.82115
B4U62_00010	dnaN	SFTGAM	R	PFLIRT	3042	0.746798	0.301272	0	0	0	0.303443	0.30763	0	0	0.465221	0.372299	0		0.349357	0.101148	0.102543	0.279173		0.289525
B4U62_00010	dnaN	FTGAMR	P	FLIRTP	3045	2.61379	0.602544	0.328423	1.11252	0.316361	0	0.30763	0.402763	0	0.620295	0	0.357885		1.18159	0.476295	0.236798	0.32606		0.403098
B4U62_00010	dnaN	TGAMRP	F	LIRTPN	3048	0	0	0	0.741683	0.316361	0	0.30763	0.402763	0.532677	0.310147	0.372299	1.07365		0	0.352681	0.414357	0.585367		#DIV/0!
B4U62_00010	dnaN	GAMRPF	L	IRTPND	3051	0.373399	0.301272	0.328423	1.85421	0.949082	0.303443	1.53815	0.402763	1.59803	1.55074	0.372299	1.43154		0.334365	1.03558	1.17965	1.11819		3.09715
B4U62_00010	dnaN	AMRPFL	I	RTPNDE	3054	2.61379	3.61526	2.29896	0.741683	4.74541	3.94476	2.76867	0.805526	1.06535	0.930442	1.48919	2.50519		2.84267	3.14395	1.54652	1.64161		1.10598
B4U62_00010	dnaN	MRPFLI	R	TPNDET	3057	0.373399	0.301272	0	0	0	0	0	0.402763	0	0.155074	0.372299	0		0.22489	0	0.134254	0.175791		0
B4U62_00010	dnaN	RPFLIR	T	PNDETI	3060	1.4936	0	0	1.11252	0	0	0.30763	0	1.06535	0.155074	0	0		0.497865	0.370841	0.457662	0.0516912		0.744863
B4U62_00010	dnaN	PFLIRT	P	NDETIV	3063	2.98719	1.20509	3.94107	2.59589	0.949082	0.303443	1.84578	0.402763	1.33169	1.08552	1.86149	1.07365		2.71112	1.2828	1.19341	1.34022		0.473165
B4U62_00010	dnaN	FLIRTP	N	DETIVQ	3066	4.10739	6.02544	4.92634	3.33757	6.32721	4.2482	1.84578	4.43039	3.4624	3.25655	5.95678	7.1577		5.01972	4.63766	3.24619	5.45701		0.923888
B4U62_00010	dnaN	LIRTPN	D	ETIVQL	3069	0.746798	0.301272	0.328423	0.370841	0.316361	0.303443	0.30763	0	0.266339	0	0.372299	0.357885		0.458831	0.330215	0.191323	0.243394		0.719688
B4U62_00010	dnaN	IRTPND	E	TIVQLI	3072	0.746798	0	0	1.48337	0	0	0.61526	0.402763	0.532677	1.55074	0.372299	0.357885		0.248933	0.494455	0.5169	0.760307		1.9863
B4U62_00010	dnaN	RTPNDE	T	IVQLIL	3075	0	0.602544	0	0	0	0	0.30763	0	0	0.155074	0	0.357885		0.200848	0	0.102543	0.170986		0
B4U62_00010	dnaN	TPNDET	I	VQLILP	3078	0.746798	0	0	0.370841	0	0.303443	0.92289	0.402763	0.532677	0.930442	0	0.357885		0.248933	0.224761	0.619443	0.429442		0.9029
B4U62_00010	dnaN	PNDETI	V	QLILPV	3081	0	0	0	0.370841	0	0	0	0.402763	0	0.310147	0	0		0	0.123614	0.134254	0.103382		#DIV/0!
B4U62_00010	dnaN	NDETIV	Q	LILPVR	3084	1.1202	0	0.328423	0.741683	0.316361	0.910328	1.84578	0.402763	0.532677	0.620295	0	1.07365		0.482873	0.656124	0.927073	0.56465		1.35879
B4U62_00010	dnaN	DETIVQ	L	ILPVRT	3087	0.746798	0.301272	0.985269	0	0.632721	0.303443	0	0	1.33169	0.155074	0.744597	0.71577		0.67778	0.312055	0.443898	0.53848		0.460407
B4U62_00010	dnaN	ETIVQL	I	LPVRTY	3090	3.73399	0.903816	0.985269	0	2.53088	0.303443	0.92289	1.20829	1.86437	1.39566	0.744597	1.07365		1.87436	0.944776	1.33185	1.0713		0.504053
B4U62_00010	dnaN	TIVQLI	L	PVRTY_	3093	6.72118	15.3649	21.6759	6.30431	8.54174	12.1377	5.53734	11.6801	13.8496	3.25655	9.30747	11.0944		14.5873	8.99458	10.3557	7.88615		0.616603
B4U62_00015	yaaA	MANPIS	I	DTEMIT	3262	0	1.48966	0.537313	0	0	0.55814	0	0	0.549618	0	0	0		0.675656	0.186047	0.183206	0		0.275357
B4U62_00015	yaaA	NPISID	T	EMITLG	3268	0	0	0	1.94595	0	0.55814	0	0	0	0	0	0		0	0.834695	0	0		#DIV/0!
B4U62_00015	yaaA	PISIDT	E	MITLGQ	3271	0	1.98621	1.07463	0	0.818182	0.55814	1.71429	0.857143	0	1.27434	0	1.84615		1.02028	0.458774	0.857143	1.04016		0.449656
B4U62_00015	yaaA	ISIDTE	M	ITLGQF	3274	1.33333	0	0.537313	0.972973	0	0.55814	0	0	0	0	0	0		0.623549	0.510371	0	0		0.818494
B4U62_00015	yaaA	SIDTEM	I	TLGQFL	3277	0	0.496552	2.14925	0	0.818182	1.11628	0	0.857143	0	0.637168	0	0.923077		0.881935	0.64482	0.285714	0.520082		0.731143
B4U62_00015	yaaA	IDTEMI	T	LGQFLK	3280	0	0.496552	1.61194	1.94595	2.45455	1.67442	0	0.857143	0	0.637168	0.986301	0.923077		0.702831	2.02497	0.285714	0.848849		2.88116
B4U62_00015	yaaA	DTEMIT	L	GQFLKL	3283	0	0	0.537313	0	2.45455	0	0	0	0	0.637168	0	2.76923		0.179104	0.818182	0	1.13547		4.56818
B4U62_00015	yaaA	TEMITL	G	QFLKLA	3286	0	0.496552	1.07463	2.91892	1.63636	0	0	0	0	0.637168	0	0.923077		0.523726	1.51843	0	0.520082		2.89928
B4U62_00015	yaaA	MITLGQ	F	LKLADV	3292	1.33333	0.993103	1.07463	0	0	0.55814	0	3.42857	1.09924	0	0	1.84615		1.13369	0.186047	1.50927	0.615385		0.164107
B4U62_00015	yaaA	ITLGQF	L	KLADVI	3295	0	0.993103	0.537313	2.91892	0	0	0	0.857143	0.549618	0	0.986301	0		0.510139	0.972973	0.46892	0.328767		1.90727
B4U62_00015	yaaA	TLGQFL	K	LADVIQ	3298	0	0	0	0	0	0	0	0.857143	0	0	0	0		0	0	0.285714	0		#DIV/0!
B4U62_00015	yaaA	LGQFLK	L	ADVIQS	3301	0	0	0	0	0.818182	0.55814	0	0	0	1.27434	0	0		0	0.458774	0	0.424779		#DIV/0!
B4U62_00015	yaaA	GQFLKL	A	DVIQSG	3304	0	0	0	0	0.818182	0.55814	0.857143	0	0	0.637168	0	0		0	0.458774	0.285714	0.212389		#DIV/0!
B4U62_00015	yaaA	QFLKLA	D	VIQSGG	3307	0	0	0	0	0.818182	0	0	0	0	0	0	0		0	0.272727	0	0		#DIV/0!
B4U62_00015	yaaA	FLKLAD	V	IQSGGM	3310	8	0.496552	2.14925	2.91892	3.27273	2.7907	1.71429	3.42857	4.94656	3.82301	1.9726	0		3.5486	2.99411	3.36314	1.93187		0.843745
B4U62_00015	yaaA	LKLADV	I	QSGGMA	3313	2.66667	0	2.14925	3.89189	0.818182	0.55814	1.71429	0.857143	1.09924	0	0	0		1.60531	1.75607	1.22356	0		1.09392
B4U62_00015	yaaA	KLADVI	Q	SGGMAK	3316	0	0	0	0	0	0	0	0	0	0	0.986301	0		0	0	0	0.328767		#DIV/0!
B4U62_00015	yaaA	LADVIQ	S	GGMAKW	3319	1.33333	0	0.537313	0.972973	0	0	6	0	0	5.73451	0	0.923077		0.623549	0.324324	2	2.2192		0.520127
B4U62_00015	yaaA	ADVIQS	G	GMAKWF	3322	1.33333	0	0	0	0	0	0	0	0	0.637168	0	0		0.444444	0	0	0.212389		0
B4U62_00015	yaaA	DVIQSG	G	MAKWFL	3325	0	2.48276	0.537313	0	0.818182	0.55814	1.71429	0.857143	0.549618	1.27434	1.9726	4.61538		1.00669	0.458774	1.04035	2.62077		0.455725
B4U62_00015	yaaA	VIQSGG	M	AKWFLS	3328	0	0	0.537313	0	0	0	0.857143	0.857143	0	0.637168	0	0		0.179104	0	0.571429	0.212389		0
B4U62_00015	yaaA	IQSGGM	A	KWFLSE	3331	0	0	0	0	0.818182	0	0	0	0.549618	0	0	0.923077		0	0.272727	0.183206	0.307692		#DIV/0!
B4U62_00015	yaaA	QSGGMA	K	WFLSEH	3334	0	0.993103	0.537313	0.972973	0	1.67442	0	0.857143	0	0	0.986301	0.923077		0.510139	0.882464	0.285714	0.636459		1.72985
B4U62_00015	yaaA	SGGMAK	W	FLSEHE	3337	1.33333	4.96552	5.37313	0	3.27273	6.69767	2.57143	0.857143	1.64885	1.27434	3.94521	2.76923		3.89066	3.32347	1.69248	2.66292		0.854216
B4U62_00015	yaaA	GGMAKW	F	LSEHEV	3340	0	0.496552	0	0	0	1.67442	0	0	0	0	0	0		0.165517	0.55814	0	0		3.37209
B4U62_00015	yaaA	GMAKWF	L	SEHEVL	3343	1.33333	0	0	0	0	0	0	0.857143	0	0	0	0.923077		0.444444	0	0.285714	0.307692		0
B4U62_00015	yaaA	MAKWFL	S	EHEVLV	3346	0	0.496552	0	0	0	0.55814	0	1.71429	1.09924	0.637168	0	0.923077		0.165517	0.186047	0.937841	0.520082		1.12403
B4U62_00015	yaaA	AKWFLS	E	HEVLVN	3349	0	0	0	0	0	0	0	0	0	0.637168	0	0		0	0	0	0.212389		#DIV/0!
B4U62_00015	yaaA	KWFLSE	H	EVLVND	3352	1.33333	0	0	0	0	0.55814	0	0	0.549618	0	0.986301	0		0.444444	0.186047	0.183206	0.328767		0.418605
B4U62_00015	yaaA	WFLSEH	E	VLVNDE	3355	1.33333	0	0	0.972973	0	0	0.857143	0	0	0	0	0.923077		0.444444	0.324324	0.285714	0.307692		0.72973
B4U62_00015	yaaA	FLSEHE	V	LVNDEP	3358	0	0	0	0	0	0	0	0	1.64885	0	0	0		0	0	0.549618	0		#DIV/0!
B4U62_00015	yaaA	SEHEVL	V	NDEPDN	3364	1.33333	0	0	0	0	0	0	0.857143	0.549618	0	0	0		0.444444	0	0.46892	0		0
B4U62_00015	yaaA	EHEVLV	N	DEPDNR	3367	0	0	1.07463	1.94595	1.63636	1.11628	0	0	1.09924	0.637168	0.986301	0.923077		0.358209	1.5662	0.366412	0.848849		4.3723
B4U62_00015	yaaA	VLVNDE	P	DNRRGR	3376	0	0.496552	1.07463	0	0	0	0	2.57143	1.64885	0	1.9726	2.76923		0.523726	0	1.40676	1.58061		0
B4U62_00015	yaaA	LVNDEP	D	NRRGRK	3379	5.33333	2.97931	3.76119	2.91892	1.63636	1.11628	0.857143	4.28571	7.14504	1.9115	2.9589	1.84615		4.02461	1.89052	4.09597	2.23885		0.46974
B4U62_00015	yaaA	VNDEPD	N	RRGRKL	3382	0	0	0.537313	0.972973	0	1.11628	0	0	0.549618	1.27434	0	0		0.179104	0.696417	0.183206	0.424779		3.88833
B4U62_00015	yaaA	NDEPDN	R	RGRKLY	3385	0	0	0	0.972973	0	0	0.857143	0	0.549618	0	0	0		0	0.324324	0.46892	0		#DIV/0!
B4U62_00015	yaaA	DEPDNR	R	GRKLYV	3388	0	0.496552	2.14925	1.94595	0	1.67442	5.14286	0.857143	2.74809	1.27434	1.9726	3.69231		0.881935	1.20679	2.91603	2.31308		1.36834
B4U62_00015	yaaA	EPDNRR	G	RKLYVG	3391	1.33333	0	0	0	0.818182	1.11628	0.857143	0	1.64885	1.27434	0	0		0.444444	0.64482	0.835333	0.424779		1.45085
B4U62_00015	yaaA	PDNRRG	R	KLYVGD	3394	0	0.496552	0	0	0	1.67442	0	0	0	0.637168	1.9726	0.923077		0.165517	0.55814	0	1.17762		3.37209
B4U62_00015	yaaA	DNRRGR	K	LYVGDV	3397	0	0	1.07463	0	0	0.55814	0	0.857143	0	0.637168	0.986301	0.923077		0.358209	0.186047	0.285714	0.848849		0.51938
B4U62_00015	yaaA	NRRGRK	L	YVGDVV	3400	0	0.496552	0.537313	0	0	0	0	0.857143	0.549618	0	0.986301	0		0.344622	0	0.46892	0.328767		0
B4U62_00015	yaaA	RRGRKL	Y	VGDVVE	3403	0	0	0	0	0	0	0.857143	0	0.549618	0	0	1.84615		0	0	0.46892	0.615385		#DIV/0!
B4U62_00015	yaaA	RGRKLY	V	GDVVEI	3406	0	0	0	0	0	0	0	0	0	0	1.9726	0		0	0	0	0.657534		#DIV/0!
B4U62_00015	yaaA	GRKLYV	G	DVVEIE	3409	0	0	0.537313	0	0	0	0	0	0	0	0	1.84615		0.179104	0	0	0.615385		0
B4U62_00015	yaaA	RKLYVG	D	VVEIEG	3412	0	0	0	0	0	0	0	0	0.549618	0	0	0		0	0	0.183206	0		#DIV/0!
B4U62_00015	yaaA	KLYVGD	V	VEIEGF	3415	1.33333	1.98621	1.61194	0	0.818182	2.23256	0	0.857143	1.64885	1.27434	0.986301	1.84615		1.64383	1.01691	0.835333	1.36893		0.618626
B4U62_00015	yaaA	LYVGDV	V	EIEGFG	3418	2.66667	0.993103	1.61194	0.972973	0	0.55814	0	1.71429	0	0	0.986301	0.923077		1.75724	0.510371	0.571429	0.636459		0.290439
B4U62_00015	yaaA	YVGDVV	E	IEGFGS	3421	1.33333	0.496552	1.07463	0	1.63636	0.55814	2.57143	0	1.09924	0.637168	0.986301	0.923077		0.968171	0.731501	1.22356	0.848849		0.75555
B4U62_00015	yaaA	VGDVVE	I	EGFGSF	3424	0	4.46897	5.91045	0.972973	0.818182	2.7907	2.57143	4.28571	2.19847	3.18584	5.91781	0.923077		3.4598	1.52728	3.01854	3.34224		0.441437
B4U62_00015	yaaA	GDVVEI	E	GFGSFQ	3427	1.33333	0.993103	0.537313	0	0	0.55814	1.71429	0	0	1.27434	0.986301	2.76923		0.954583	0.186047	0.571429	1.67662		0.194898
B4U62_00015	yaaA	DVVEIE	G	FGSFQV	3430	4	3.97241	2.68657	0.972973	0.818182	0	0.857143	4.28571	0.549618	1.9115	2.9589	1.84615		3.55299	0.597052	1.89749	2.23885		0.168042
B4U62_00015	yaaA	VVEIEG	F	GSFQVV	3433	1.33333	0.496552	0	0.972973	0	0	0	0	0	0	0	0		0.609962	0.324324	0	0		0.531713
B4U62_00015	yaaA	VEIEGF	G	SFQVVN	3436	4	0.496552	0.537313	1.94595	3.27273	1.67442	3.42857	1.71429	2.19847	2.54867	0.986301	1.84615		1.67796	2.2977	2.44711	1.79371		1.36934
B4U62_00015	yaaA	EIEGFG	S	FQVVN_	3439	5.33333	1.48966	3.22388	1.94595	3.27273	6.13953	4.28571	5.14286	5.49618	5.09735	2.9589	1.84615		3.34896	3.78607	4.97492	3.3008		1.13052
B4U62_00020	recF	QNLELT	S	YRNYDH	3502	6.18333	0	0	0	0	4.58025	0	0	0	0	0	0		2.06111	1.52675	0	0		0.740741
B4U62_00020	recF	NLELTS	Y	RNYDHA	3505	0	0	2.89844	0	0	0	7.72917	0	7.20388	5.45588	0	0		0.966146	0	4.97768	1.81863		0
B4U62_00020	recF	ELTSYR	N	YDHAEL	3511	6.18333	0	0	8.83333	0	0	3.86458	0	10.8058	0	0	0		2.06111	2.94444	4.89014	0		1.42857
B4U62_00020	recF	LTSYRN	Y	DHAELQ	3514	0	4.31395	0	0	0	0	0	0	0	0	0	0		1.43798	0	0	0		0
B4U62_00020	recF	SYRNYD	H	AELQFE	3520	6.18333	0	0	0	0	0	0	0	0	0	0	0		2.06111	0	0	0		0
B4U62_00020	recF	YRNYDH	A	ELQFEN	3523	6.18333	0	0	0	0	0	0	7.81053	0	0	0	0		2.06111	0	2.60351	0		0
B4U62_00020	recF	YDHAEL	Q	FENKVN	3532	0	0	2.89844	0	0	0	0	0	0	2.72794	0	0		0.966146	0	0	0.909314		0
B4U62_00020	recF	KVNVII	G	ENAQGK	3562	0	0	0	0	5.70769	0	0	3.90526	0	0	0	0		0	1.90256	1.30175	0		#DIV/0!
B4U62_00020	recF	VNVIIG	E	NAQGKT	3565	0	0	0	0	0	4.58025	0	0	0	0	0	0		0	1.52675	0	0		#DIV/0!
B4U62_00020	recF	NVIIGE	N	AQGKTN	3568	0	0	0	0	0	0	0	0	3.60194	5.45588	0	0		0	0	1.20065	1.81863		#DIV/0!
B4U62_00020	recF	IIGENA	Q	GKTNLM	3574	0	0	0	8.83333	0	0	0	0	0	5.45588	0	0		0	2.94444	0	1.81863		#DIV/0!
B4U62_00020	recF	IGENAQ	G	KTNLME	3577	12.3667	4.31395	2.89844	0	0	0	3.86458	7.81053	3.60194	2.72794	0	4.6375		6.52635	0	5.09235	2.45515		0
B4U62_00020	recF	ENAQGK	T	NLMEAI	3583	0	0	2.89844	0	0	4.58025	0	0	0	0	5.98387	0		0.966146	1.52675	0	1.99462		1.58025
B4U62_00020	recF	NAQGKT	N	LMEAIY	3586	43.2833	12.9419	14.4922	44.1667	22.8308	22.9012	11.5938	7.81053	25.2136	16.3676	0	4.6375		23.5725	29.9662	14.8726	7.00172		1.27124
B4U62_00020	recF	QGKTNL	M	EAIYVL	3592	0	0	0	0	0	0	0	0	0	2.72794	0	0		0	0	0	0.909314		#DIV/0!
B4U62_00020	recF	GKTNLM	E	AIYVLS	3595	0	0	0	0	5.70769	0	0	0	0	0	5.98387	0		0	1.90256	0	1.99462		#DIV/0!
B4U62_00020	recF	KTNLME	A	IYVLSM	3598	0	8.62791	0	0	0	4.58025	0	0	3.60194	0	0	0		2.87597	1.52675	1.20065	0		0.530864
B4U62_00020	recF	TNLMEA	I	YVLSMA	3601	0	0	0	0	0	0	0	0	3.60194	0	0	0		0	0	1.20065	0		#DIV/0!
B4U62_00020	recF	NLMEAI	Y	VLSMAK	3604	0	0	0	0	0	0	0	3.90526	0	0	0	4.6375		0	0	1.30175	1.54583		#DIV/0!
B4U62_00020	recF	LMEAIY	V	LSMAKS	3607	0	0	0	0	0	4.58025	0	0	3.60194	0	0	4.6375		0	1.52675	1.20065	1.54583		#DIV/0!
B4U62_00020	recF	MEAIYV	L	SMAKSH	3610	0	0	0	0	5.70769	0	0	0	0	0	5.98387	0		0	1.90256	0	1.99462		#DIV/0!
B4U62_00020	recF	IYVLSM	A	KSHRTS	3619	0	0	2.89844	8.83333	11.4154	13.7407	3.86458	0	0	0	5.98387	4.6375		0.966146	11.3298	1.28819	3.54046		11.7268
B4U62_00020	recF	YVLSMA	K	SHRTSN	3622	0	0	0	0	5.70769	0	0	0	0	2.72794	0	0		0	1.90256	0	0.909314		#DIV/0!
B4U62_00020	recF	VLSMAK	S	HRTSND	3625	0	0	0	0	5.70769	0	0	0	0	0	0	0		0	1.90256	0	0		#DIV/0!
B4U62_00020	recF	LSMAKS	H	RTSNDK	3628	0	0	0	0	0	0	3.86458	0	0	0	0	0		0	0	1.28819	0		#DIV/0!
B4U62_00020	recF	MAKSHR	T	SNDKEL	3634	0	0	0	0	5.70769	0	0	0	0	2.72794	0	0		0	1.90256	0	0.909314		#DIV/0!
B4U62_00020	recF	AKSHRT	S	NDKELI	3637	0	4.31395	0	0	5.70769	0	0	0	3.60194	2.72794	0	0		1.43798	1.90256	1.20065	0.909314		1.32308
B4U62_00020	recF	KSHRTS	N	DKELIR	3640	0	0	2.89844	0	0	0	0	0	3.60194	0	0	0		0.966146	0	1.20065	0		0
B4U62_00020	recF	RTSNDK	E	LIRWDK	3649	6.18333	0	0	0	0	0	0	0	0	0	0	0		2.06111	0	0	0		0
B4U62_00020	recF	TSNDKE	L	IRWDKD	3652	0	0	0	0	0	0	3.86458	0	0	2.72794	0	0		0	0	1.28819	0.909314		#DIV/0!
B4U62_00020	recF	DKELIR	W	DKDYAK	3661	0	4.31395	0	8.83333	0	0	0	0	3.60194	0	0	4.6375		1.43798	2.94444	1.20065	1.54583		2.04762
B4U62_00020	recF	KELIRW	D	KDYAKI	3664	0	0	0	0	0	0	3.86458	3.90526	0	0	0	0		0	0	2.58995	0		#DIV/0!
B4U62_00020	recF	ELIRWD	K	DYAKIE	3667	0	4.31395	0	0	0	0	0	0	0	0	5.98387	0		1.43798	0	0	1.99462		0
B4U62_00020	recF	IRWDKD	Y	AKIEGR	3673	0	0	0	0	0	0	3.86458	0	0	0	0	0		0	0	1.28819	0		#DIV/0!
B4U62_00020	recF	RWDKDY	A	KIEGRV	3676	0	0	0	0	0	4.58025	0	0	0	0	0	0		0	1.52675	0	0		#DIV/0!
B4U62_00020	recF	KDYAKI	E	GRVMKQ	3685	0	0	0	0	0	9.16049	0	0	0	2.72794	0	0		0	3.0535	0	0.909314		#DIV/0!
B4U62_00020	recF	EGRVMK	Q	NGAIPM	3703	0	0	0	0	0	0	0	0	0	0	5.98387	0		0	0	0	1.99462		#DIV/0!
B4U62_00020	recF	GRVMKQ	N	GAIPMQ	3706	0	4.31395	2.89844	0	0	0	0	0	0	0	0	0		2.40413	0	0	0		0
B4U62_00020	recF	VMKQNG	A	IPMQLV	3712	0	4.31395	0	0	0	0	0	0	0	0	0	0		1.43798	0	0	0		0
B4U62_00020	recF	MKQNGA	I	PMQLVI	3715	0	4.31395	0	0	0	0	0	0	0	0	0	4.6375		1.43798	0	0	1.54583		0
B4U62_00020	recF	KQNGAI	P	MQLVIS	3718	6.18333	0	2.89844	0	0	0	7.72917	0	3.60194	0	5.98387	0		3.02726	0	3.77704	1.99462		0
B4U62_00020	recF	QNGAIP	M	QLVISK	3721	0	0	0	0	0	0	0	3.90526	0	0	0	0		0	0	1.30175	0		#DIV/0!
B4U62_00020	recF	NGAIPM	Q	LVISKK	3724	0	0	2.89844	8.83333	0	0	3.86458	0	0	0	5.98387	0		0.966146	2.94444	1.28819	1.99462		3.04762
B4U62_00020	recF	GAIPMQ	L	VISKKG	3727	0	0	0	0	0	0	3.86458	0	0	0	0	4.6375		0	0	1.28819	1.54583		#DIV/0!
B4U62_00020	recF	IPMQLV	I	SKKGKK	3733	0	0	0	8.83333	0	0	3.86458	0	0	2.72794	0	0		0	2.94444	1.28819	0.909314		#DIV/0!
B4U62_00020	recF	LVISKK	G	KKGKVN	3745	0	0	0	0	0	0	0	0	0	2.72794	0	0		0	0	0	0.909314		#DIV/0!
B4U62_00020	recF	ISKKGK	K	GKVNHI	3751	0	0	0	0	0	0	0	3.90526	0	0	0	0		0	0	1.30175	0		#DIV/0!
B4U62_00020	recF	KGKKGK	V	NHIEQQ	3760	0	0	0	0	0	0	0	0	3.60194	0	0	0		0	0	1.20065	0		#DIV/0!
B4U62_00020	recF	GKKGKV	N	HIEQQK	3763	0	4.31395	2.89844	0	0	9.16049	0	0	0	2.72794	0	0		2.40413	3.0535	0	0.909314		1.2701
B4U62_00020	recF	VNHIEQ	Q	KLSQYV	3778	0	0	0	0	0	0	0	0	0	2.72794	0	0		0	0	0	0.909314		#DIV/0!
B4U62_00020	recF	IEQQKL	S	QYVGAL	3787	0	0	0	0	0	0	0	3.90526	0	2.72794	0	0		0	0	1.30175	0.909314		#DIV/0!
B4U62_00020	recF	EQQKLS	Q	YVGALN	3790	0	0	0	8.83333	0	0	0	0	0	2.72794	0	4.6375		0	2.94444	0	2.45515		#DIV/0!
B4U62_00020	recF	QQKLSQ	Y	VGALNT	3793	6.18333	0	2.89844	0	0	0	0	0	0	5.45588	0	0		3.02726	0	0	1.81863		0
B4U62_00020	recF	KLSQYV	G	ALNTIM	3799	0	4.31395	2.89844	0	0	4.58025	3.86458	0	0	0	0	0		2.40413	1.52675	1.28819	0		0.635052
B4U62_00020	recF	LSQYVG	A	LNTIMF	3802	0	0	0	0	0	0	0	3.90526	0	0	0	0		0	0	1.30175	0		#DIV/0!
B4U62_00020	recF	YVGALN	T	IMFAPE	3811	0	0	0	0	0	0	0	0	0	0	0	4.6375		0	0	0	1.54583		#DIV/0!
B4U62_00020	recF	VGALNT	I	MFAPED	3814	6.18333	0	0	0	0	0	0	0	3.60194	0	0	0		2.06111	0	1.20065	0		0
B4U62_00020	recF	LNTIMF	A	PEDLNL	3823	0	0	0	0	0	4.58025	0	0	0	0	0	0		0	1.52675	0	0		#DIV/0!
B4U62_00020	recF	NTIMFA	P	EDLNLV	3826	0	0	5.79688	0	5.70769	0	0	0	0	0	0	0		1.93229	1.90256	0	0		0.984615
B4U62_00020	recF	TIMFAP	E	DLNLVK	3829	0	0	0	0	0	4.58025	0	0	0	0	0	0		0	1.52675	0	0		#DIV/0!
B4U62_00020	recF	IMFAPE	D	LNLVKG	3832	0	8.62791	0	0	0	0	0	0	0	0	0	0		2.87597	0	0	0		0
B4U62_00020	recF	PEDLNL	V	KGSPQV	3844	0	0	0	0	0	0	0	0	3.60194	0	0	0		0	0	1.20065	0		#DIV/0!
B4U62_00020	recF	DLNLVK	G	SPQVRR	3850	0	0	0	0	0	4.58025	3.86458	0	3.60194	5.45588	0	0		0	1.52675	2.48884	1.81863		#DIV/0!
B4U62_00020	recF	LNLVKG	S	PQVRRR	3853	0	0	0	0	0	0	0	0	0	0	0	4.6375		0	0	0	1.54583		#DIV/0!
B4U62_00020	recF	NLVKGS	P	QVRRRF	3856	0	0	2.89844	0	0	0	0	0	3.60194	2.72794	0	0		0.966146	0	1.20065	0.909314		0
B4U62_00020	recF	LVKGSP	Q	VRRRFL	3859	6.18333	0	11.5938	0	0	13.7407	7.72917	0	3.60194	2.72794	0	0		5.92569	4.58025	3.77704	0.909314		0.772947
B4U62_00020	recF	VKGSPQ	V	RRRFLD	3862	0	0	2.89844	8.83333	0	0	0	0	0	5.45588	0	0		0.966146	2.94444	0	1.81863		3.04762
B4U62_00020	recF	KGSPQV	R	RRFLDM	3865	0	0	2.89844	0	0	0	0	3.90526	0	0	5.98387	0		0.966146	0	1.30175	1.99462		0
B4U62_00020	recF	GSPQVR	R	RFLDME	3868	0	0	8.69531	0	0	0	0	7.81053	0	0	0	0		2.89844	0	2.60351	0		0
B4U62_00020	recF	SPQVRR	R	FLDMEI	3871	0	0	0	8.83333	0	0	0	0	0	0	5.98387	0		0	2.94444	0	1.99462		#DIV/0!
B4U62_00020	recF	PQVRRR	F	LDMEIG	3874	0	4.31395	0	0	0	4.58025	0	3.90526	0	2.72794	0	0		1.43798	1.52675	1.30175	0.909314		1.06173
B4U62_00020	recF	VRRRFL	D	MEIGQV	3880	0	4.31395	0	17.6667	0	0	0	0	7.20388	2.72794	0	0		1.43798	5.88889	2.40129	0.909314		4.09524
B4U62_00020	recF	RRRFLD	M	EIGQVS	3883	0	0	0	0	0	4.58025	0	0	7.20388	0	0	4.6375		0	1.52675	2.40129	1.54583		#DIV/0!
B4U62_00020	recF	RFLDME	I	GQVSPV	3889	0	0	0	0	5.70769	0	0	0	0	0	5.98387	0		0	1.90256	0	1.99462		#DIV/0!
B4U62_00020	recF	FLDMEI	G	QVSPVY	3892	6.18333	12.9419	8.69531	0	0	4.58025	0	3.90526	7.20388	0	11.9677	13.9125		9.2735	1.52675	3.70305	8.62675		0.164636
B4U62_00020	recF	LDMEIG	Q	VSPVYL	3895	6.18333	0	0	8.83333	0	0	0	0	3.60194	2.72794	0	0		2.06111	2.94444	1.20065	0.909314		1.42857
B4U62_00020	recF	DMEIGQ	V	SPVYLH	3898	0	0	0	8.83333	5.70769	4.58025	7.72917	0	0	8.18382	0	4.6375		0	6.37376	2.57639	4.27377		#DIV/0!
B4U62_00020	recF	MEIGQV	S	PVYLHD	3901	0	4.31395	2.89844	0	5.70769	4.58025	7.72917	3.90526	0	0	5.98387	4.6375		2.40413	3.42931	3.87814	3.54046		1.42643
B4U62_00020	recF	EIGQVS	P	VYLHDL	3904	0	0	0	0	0	0	0	0	3.60194	2.72794	0	0		0	0	1.20065	0.909314		#DIV/0!
B4U62_00020	recF	IGQVSP	V	YLHDLS	3907	0	0	2.89844	8.83333	0	0	0	3.90526	3.60194	0	0	4.6375		0.966146	2.94444	2.5024	1.54583		3.04762
B4U62_00020	recF	QVSPVY	L	HDLSLY	3913	0	0	2.89844	0	0	0	0	0	0	0	0	0		0.966146	0	0	0		0
B4U62_00020	recF	PVYLHD	L	SLYQKI	3922	0	0	0	0	0	4.58025	0	0	0	0	0	0		0	1.52675	0	0		#DIV/0!
B4U62_00020	recF	VYLHDL	S	LYQKIL	3925	0	0	0	8.83333	0	0	0	0	0	2.72794	0	0		0	2.94444	0	0.909314		#DIV/0!
B4U62_00020	recF	YLHDLS	L	YQKILS	3928	0	8.62791	0	0	0	0	0	0	0	0	0	4.6375		2.87597	0	0	1.54583		0
B4U62_00020	recF	DLSLYQ	K	ILSQRN	3937	0	0	0	0	0	0	3.86458	0	0	0	0	0		0	0	1.28819	0		#DIV/0!
B4U62_00020	recF	LSLYQK	I	LSQRNH	3940	0	0	0	0	0	0	0	0	3.60194	0	0	0		0	0	1.20065	0		#DIV/0!
B4U62_00020	recF	SLYQKI	L	SQRNHF	3943	6.18333	0	2.89844	0	5.70769	0	3.86458	0	3.60194	0	0	0		3.02726	1.90256	2.48884	0		0.628478
B4U62_00020	recF	KILSQR	N	HFLKQL	3955	0	4.31395	2.89844	0	0	4.58025	0	3.90526	0	0	0	0		2.40413	1.52675	1.30175	0		0.635052
B4U62_00020	recF	ILSQRN	H	FLKQLQ	3958	0	0	0	0	0	0	0	0	0	2.72794	0	0		0	0	0	0.909314		#DIV/0!
B4U62_00020	recF	LSQRNH	F	LKQLQT	3961	18.55	0	0	0	0	0	0	0	0	0	0	0		6.18333	0	0	0		0
B4U62_00020	recF	RNHFLK	Q	LQTRKQ	3970	0	0	0	0	0	0	3.86458	0	0	0	0	0		0	0	1.28819	0		#DIV/0!
B4U62_00020	recF	KQTDRT	M	LDVLTD	4003	0	0	2.89844	0	0	0	0	0	0	0	0	0		0.966146	0	0	0		0
B4U62_00020	recF	TDRTML	D	VLTDQL	4009	6.18333	0	0	0	0	0	0	0	0	0	5.98387	0		2.06111	0	0	1.99462		0
B4U62_00020	recF	DRTMLD	V	LTDQLV	4012	0	0	5.79688	0	0	0	3.86458	0	0	0	0	0		1.93229	0	1.28819	0		0
B4U62_00020	recF	TMLDVL	T	DQLVEV	4018	0	0	2.89844	0	0	4.58025	0	0	3.60194	2.72794	0	0		0.966146	1.52675	1.20065	0.909314		1.58025
B4U62_00020	recF	MLDVLT	D	QLVEVA	4021	0	0	2.89844	0	0	0	0	0	0	0	0	0		0.966146	0	0	0		0
B4U62_00020	recF	DVLTDQ	L	VEVAAK	4027	0	0	0	0	5.70769	0	0	0	0	2.72794	0	0		0	1.90256	0	0.909314		#DIV/0!
B4U62_00020	recF	VLTDQL	V	EVAAKV	4030	0	0	0	0	0	0	0	0	0	0	0	4.6375		0	0	0	1.54583		#DIV/0!
B4U62_00020	recF	DQLVEV	A	AKVVVK	4039	0	0	0	0	0	0	3.86458	0	0	0	0	0		0	0	1.28819	0		#DIV/0!
B4U62_00020	recF	AKVVVK	R	LQFTAQ	4060	0	0	0	0	0	0	0	0	3.60194	0	5.98387	0		0	0	1.20065	1.99462		#DIV/0!
B4U62_00020	recF	KVVVKR	L	QFTAQL	4063	6.18333	12.9419	0	0	0	0	0	0	0	2.72794	0	4.6375		6.37506	0	0	2.45515		0
B4U62_00020	recF	VVVKRL	Q	FTAQLE	4066	0	17.2558	20.2891	0	0	9.16049	15.4583	3.90526	3.60194	5.45588	5.98387	0		12.515	3.0535	7.65518	3.81325		0.243988
B4U62_00020	recF	VVKRLQ	F	TAQLEK	4069	43.2833	51.7674	49.2734	53	51.3692	22.9012	27.0521	78.1053	32.4175	46.375	53.8548	74.2		48.1081	42.4235	45.8583	58.1433		0.881837
B4U62_00020	recF	VKRLQF	T	AQLEKW	4072	6.18333	0	14.4922	8.83333	5.70769	9.16049	15.4583	7.81053	7.20388	16.3676	11.9677	4.6375		6.89184	7.90051	10.1576	10.991		1.14636
B4U62_00020	recF	LQFTAQ	L	EKWAQP	4081	0	0	0	0	0	0	0	3.90526	0	0	5.98387	0		0	0	1.30175	1.99462		#DIV/0!
B4U62_00020	recF	QFTAQL	E	KWAQPI	4084	0	0	0	0	0	4.58025	0	3.90526	0	0	5.98387	0		0	1.52675	1.30175	1.99462		#DIV/0!
B4U62_00020	recF	FTAQLE	K	WAQPIH	4087	6.18333	8.62791	0	8.83333	5.70769	0	0	0	7.20388	2.72794	0	9.275		4.93708	4.84701	2.40129	4.00098		0.981756
B4U62_00020	recF	TAQLEK	W	AQPIHA	4090	12.3667	0	2.89844	0	0	9.16049	11.5938	7.81053	0	0	0	4.6375		5.08837	3.0535	6.46809	1.54583		0.600094
B4U62_00020	recF	AQLEKW	A	QPIHAG	4093	0	0	0	17.6667	0	0	0	0	0	0	0	4.6375		0	5.88889	0	1.54583		#DIV/0!
B4U62_00020	recF	QLEKWA	Q	PIHAGI	4096	0	0	0	0	0	0	0	0	3.60194	0	0	0		0	0	1.20065	0		#DIV/0!
B4U62_00020	recF	LEKWAQ	P	IHAGIS	4099	0	0	2.89844	0	0	0	3.86458	0	3.60194	2.72794	5.98387	0		0.966146	0	2.48884	2.90394		0
B4U62_00020	recF	EKWAQP	I	HAGISR	4102	0	4.31395	0	0	0	0	3.86458	0	0	0	0	0		1.43798	0	1.28819	0		0
B4U62_00020	recF	AQPIHA	G	ISRGLE	4111	0	12.9419	0	0	0	0	0	3.90526	0	2.72794	0	9.275		4.31395	0	1.30175	4.00098		0
B4U62_00020	recF	QPIHAG	I	SRGLEE	4114	0	0	0	0	0	4.58025	3.86458	0	0	5.45588	0	0		0	1.52675	1.28819	1.81863		#DIV/0!
B4U62_00020	recF	PIHAGI	S	RGLEEL	4117	0	0	0	0	5.70769	0	0	0	0	0	0	0		0	1.90256	0	0		#DIV/0!
B4U62_00020	recF	IHAGIS	R	GLEELT	4120	0	0	0	0	5.70769	0	0	0	0	0	0	0		0	1.90256	0	0		#DIV/0!
B4U62_00020	recF	HAGISR	G	LEELTL	4123	6.18333	0	0	0	0	0	0	0	0	0	0	0		2.06111	0	0	0		0
B4U62_00020	recF	AGISRG	L	EELTLK	4126	0	4.31395	2.89844	0	0	0	0	0	3.60194	0	0	4.6375		2.40413	0	1.20065	1.54583		0
B4U62_00020	recF	GISRGL	E	ELTLKY	4129	0	0	0	0	5.70769	0	0	0	3.60194	0	0	4.6375		0	1.90256	1.20065	1.54583		#DIV/0!
B4U62_00020	recF	ISRGLE	E	LTLKYH	4132	0	0	0	0	0	0	0	0	0	2.72794	0	0		0	0	0	0.909314		#DIV/0!
B4U62_00020	recF	SRGLEE	L	TLKYHT	4135	0	0	0	0	0	0	3.86458	0	0	0	0	0		0	0	1.28819	0		#DIV/0!
B4U62_00020	recF	LEELTL	K	YHTALD	4144	0	0	0	0	0	0	0	0	3.60194	0	0	4.6375		0	0	1.20065	1.54583		#DIV/0!
B4U62_00020	recF	KYHTAL	D	VSDPLD	4162	0	4.31395	0	0	5.70769	0	3.86458	3.90526	3.60194	0	0	0		1.43798	1.90256	3.7906	0		1.32308
B4U62_00020	recF	YHTALD	V	SDPLDL	4165	0	0	2.89844	0	5.70769	0	3.86458	0	0	8.18382	0	0		0.966146	1.90256	1.28819	2.72794		1.96923
B4U62_00020	recF	ALDVSD	P	LDLSKI	4174	6.18333	0	0	0	0	0	0	0	3.60194	0	0	0		2.06111	0	1.20065	0		0
B4U62_00020	recF	DVSDPL	D	LSKIGD	4180	0	0	0	0	0	0	0	3.90526	0	0	0	0		0	0	1.30175	0		#DIV/0!
B4U62_00020	recF	VSDPLD	L	SKIGDS	4183	0	0	0	8.83333	5.70769	13.7407	7.72917	3.90526	3.60194	0	0	4.6375		0	9.42726	5.07879	1.54583		#DIV/0!
B4U62_00020	recF	SDPLDL	S	KIGDSY	4186	0	0	0	0	0	4.58025	0	0	0	0	0	4.6375		0	1.52675	0	1.54583		#DIV/0!
B4U62_00020	recF	DPLDLS	K	IGDSYQ	4189	0	0	0	8.83333	0	0	3.86458	0	0	0	0	0		0	2.94444	1.28819	0		#DIV/0!
B4U62_00020	recF	PLDLSK	I	GDSYQE	4192	6.18333	4.31395	0	0	0	0	0	0	0	0	5.98387	0		3.4991	0	0	1.99462		0
B4U62_00020	recF	LDLSKI	G	DSYQEA	4195	0	4.31395	0	8.83333	5.70769	9.16049	0	7.81053	0	0	5.98387	0		1.43798	7.90051	2.60351	1.99462		5.49415
B4U62_00020	recF	LSKIGD	S	YQEAFS	4201	0	0	0	0	0	4.58025	0	0	0	2.72794	0	0		0	1.52675	0	0.909314		#DIV/0!
B4U62_00020	recF	SKIGDS	Y	QEAFSK	4204	0	0	5.79688	0	5.70769	0	0	0	0	0	0	0		1.93229	1.90256	0	0		0.984615
B4U62_00020	recF	KIGDSY	Q	EAFSKL	4207	0	0	0	0	0	0	0	0	3.60194	0	0	0		0	0	1.20065	0		#DIV/0!
B4U62_00020	recF	SYQEAF	S	KLREKE	4219	0	0	0	0	0	0	0	3.90526	0	0	0	0		0	0	1.30175	0		#DIV/0!
B4U62_00020	recF	REKEIE	R	GVTLSG	4246	0	0	0	0	0	0	0	0	0	2.72794	0	0		0	0	0	0.909314		#DIV/0!
B4U62_00020	recF	KEIERG	V	TLSGPH	4252	0	0	2.89844	0	0	0	3.86458	3.90526	7.20388	0	0	4.6375		0.966146	0	4.99124	1.54583		0
B4U62_00020	recF	EIERGV	T	LSGPHR	4255	0	8.62791	2.89844	0	0	0	0	0	0	0	0	0		3.84211	0	0	0		0
B4U62_00020	recF	ERGVTL	S	GPHRDD	4261	24.7333	21.5698	23.1875	0	11.4154	22.9012	34.7812	39.0526	28.8155	38.1912	65.8226	41.7375		23.1635	11.4389	34.2165	48.5838		0.493831
B4U62_00020	recF	RGVTLS	G	PHRDDV	4264	0	0	2.89844	0	0	0	3.86458	0	0	0	0	0		0.966146	0	1.28819	0		0
B4U62_00020	recF	GVTLSG	P	HRDDVL	4267	0	0	0	0	0	0	0	0	0	0	0	4.6375		0	0	0	1.54583		#DIV/0!
B4U62_00020	recF	VTLSGP	H	RDDVLF	4270	0	0	2.89844	8.83333	0	0	0	0	0	0	11.9677	4.6375		0.966146	2.94444	0	5.53508		3.04762
B4U62_00020	recF	TLSGPH	R	DDVLFY	4273	0	0	0	8.83333	0	0	0	0	0	0	0	0		0	2.94444	0	0		#DIV/0!
B4U62_00020	recF	LSGPHR	D	DVLFYV	4276	0	0	0	0	11.4154	0	0	0	3.60194	0	0	0		0	3.80513	1.20065	0		#DIV/0!
B4U62_00020	recF	SGPHRD	D	VLFYVN	4279	0	0	0	0	0	0	0	0	0	2.72794	0	0		0	0	0	0.909314		#DIV/0!
B4U62_00020	recF	GPHRDD	V	LFYVNG	4282	0	0	0	0	0	0	0	0	0	2.72794	0	0		0	0	0	0.909314		#DIV/0!
B4U62_00020	recF	PHRDDV	L	FYVNGR	4285	0	0	0	0	5.70769	0	3.86458	0	0	0	0	0		0	1.90256	1.28819	0		#DIV/0!
B4U62_00020	recF	RDDVLF	Y	VNGRDV	4291	0	0	0	0	0	0	3.86458	0	3.60194	0	0	0		0	0	2.48884	0		#DIV/0!
B4U62_00020	recF	DDVLFY	V	NGRDVQ	4294	0	0	0	0	0	0	3.86458	0	0	0	0	0		0	0	1.28819	0		#DIV/0!
B4U62_00020	recF	DVLFYV	N	GRDVQT	4297	0	0	0	0	0	0	0	0	0	2.72794	0	0		0	0	0	0.909314		#DIV/0!
B4U62_00020	recF	VLFYVN	G	RDVQTY	4300	0	0	0	0	0	0	3.86458	0	0	0	0	0		0	0	1.28819	0		#DIV/0!
B4U62_00020	recF	LFYVNG	R	DVQTYG	4303	0	0	2.89844	8.83333	17.1231	0	3.86458	0	0	0	0	4.6375		0.966146	8.65214	1.28819	1.54583		8.95531
B4U62_00020	recF	FYVNGR	D	VQTYGS	4306	6.18333	0	11.5938	0	5.70769	13.7407	0	11.7158	10.8058	13.6397	5.98387	0		5.92569	6.48281	7.5072	6.54119		1.09402
B4U62_00020	recF	YVNGRD	V	QTYGSQ	4309	6.18333	0	0	0	11.4154	9.16049	15.4583	11.7158	7.20388	5.45588	0	4.6375		2.06111	6.85863	11.4593	3.36446		3.32764
B4U62_00020	recF	VNGRDV	Q	TYGSQG	4312	6.18333	0	0	0	0	13.7407	11.5938	7.81053	3.60194	5.45588	0	0		2.06111	4.58025	7.66874	1.81863		2.22222
B4U62_00020	recF	NGRDVQ	T	YGSQGQ	4315	0	0	0	0	5.70769	4.58025	0	3.90526	0	8.18382	5.98387	9.275		0	3.42931	1.30175	7.81423		#DIV/0!
B4U62_00020	recF	GRDVQT	Y	GSQGQQ	4318	0	8.62791	0	8.83333	0	0	3.86458	0	0	2.72794	5.98387	4.6375		2.87597	2.94444	1.28819	4.44977		1.02381
B4U62_00020	recF	RDVQTY	G	SQGQQR	4321	0	0	0	0	0	0	0	0	0	0	0	4.6375		0	0	0	1.54583		#DIV/0!
B4U62_00020	recF	DVQTYG	S	QGQQRT	4324	0	0	0	0	17.1231	0	0	3.90526	3.60194	2.72794	0	4.6375		0	5.70769	2.5024	2.45515		#DIV/0!
B4U62_00020	recF	QTYGSQ	G	QQRTTA	4330	0	0	0	0	0	4.58025	0	7.81053	0	0	0	0		0	1.52675	2.60351	0		#DIV/0!
B4U62_00020	recF	TYGSQG	Q	QRTTAL	4333	0	0	2.89844	0	0	0	0	0	0	0	5.98387	4.6375		0.966146	0	0	3.54046		0
B4U62_00020	recF	YGSQGQ	Q	RTTALS	4336	0	0	2.89844	0	0	0	0	0	0	2.72794	0	0		0.966146	0	0	0.909314		0
B4U62_00020	recF	SQGQQR	T	TALSLK	4342	6.18333	4.31395	2.89844	8.83333	5.70769	4.58025	0	3.90526	10.8058	5.45588	0	0		4.46524	6.37376	4.9037	1.81863		1.42742
B4U62_00020	recF	QGQQRT	T	ALSLKL	4345	0	0	0	0	0	0	0	0	0	2.72794	0	0		0	0	0	0.909314		#DIV/0!
B4U62_00020	recF	GQQRTT	A	LSLKLA	4348	0	0	0	0	0	0	0	3.90526	0	0	0	0		0	0	1.30175	0		#DIV/0!
B4U62_00020	recF	QRTTAL	S	LKLAEI	4354	0	4.31395	0	0	0	0	0	0	3.60194	0	0	4.6375		1.43798	0	1.20065	1.54583		0
B4U62_00020	recF	RTTALS	L	KLAEID	4357	0	4.31395	0	0	0	0	0	3.90526	0	0	0	0		1.43798	0	1.30175	0		0
B4U62_00020	recF	TALSLK	L	AEIDLI	4363	0	0	0	8.83333	0	0	0	0	0	0	0	4.6375		0	2.94444	0	1.54583		#DIV/0!
B4U62_00020	recF	ALSLKL	A	EIDLIH	4366	0	4.31395	0	0	0	0	3.86458	0	0	0	0	0		1.43798	0	1.28819	0		0
B4U62_00020	recF	LSLKLA	E	IDLIHE	4369	6.18333	0	0	0	0	0	15.4583	0	3.60194	0	0	0		2.06111	0	6.35343	0		0
B4U62_00020	recF	SLKLAE	I	DLIHEE	4372	0	4.31395	0	0	0	0	7.72917	0	0	0	0	0		1.43798	0	2.57639	0		0
B4U62_00020	recF	LAEIDL	I	HEEIGE	4381	0	0	0	0	0	0	0	3.90526	0	0	0	0		0	0	1.30175	0		#DIV/0!
B4U62_00020	recF	EIDLIH	E	EIGEYP	4387	0	0	0	0	5.70769	0	0	0	0	0	0	0		0	1.90256	0	0		#DIV/0!
B4U62_00020	recF	DLIHEE	I	GEYPIL	4393	0	0	0	0	5.70769	0	0	0	0	0	0	0		0	1.90256	0	0		#DIV/0!
B4U62_00020	recF	LIHEEI	G	EYPILL	4396	0	0	5.79688	0	0	0	0	0	0	0	0	0		1.93229	0	0	0		0
B4U62_00020	recF	EIGEYP	I	LLLDDV	4408	0	0	0	0	0	0	0	0	0	2.72794	0	0		0	0	0	0.909314		#DIV/0!
B4U62_00020	recF	IGEYPI	L	LLDDVL	4411	0	0	2.89844	0	0	0	3.86458	0	0	0	0	0		0.966146	0	1.28819	0		0
B4U62_00020	recF	GEYPIL	L	LDDVLS	4414	6.18333	12.9419	5.79688	0	5.70769	4.58025	0	0	0	0	0	4.6375		8.30736	3.42931	0	1.54583		0.412804
B4U62_00020	recF	EYPILL	L	DDVLSE	4417	0	0	2.89844	0	0	4.58025	0	0	0	0	5.98387	0		0.966146	1.52675	0	1.99462		1.58025
B4U62_00020	recF	ILLLDD	V	LSELDD	4426	0	0	2.89844	0	0	0	0	3.90526	0	0	0	0		0.966146	0	1.30175	0		0
B4U62_00020	recF	LLLDDV	L	SELDDY	4429	0	0	0	0	0	0	3.86458	3.90526	0	0	0	0		0	0	2.58995	0		#DIV/0!
B4U62_00020	recF	LLDDVL	S	ELDDYR	4432	0	0	0	0	0	0	0	0	0	2.72794	0	0		0	0	0	0.909314		#DIV/0!
B4U62_00020	recF	LDDVLS	E	LDDYRQ	4435	0	4.31395	0	0	0	0	0	0	0	0	0	0		1.43798	0	0	0		0
B4U62_00020	recF	DVLSEL	D	DYRQSH	4441	0	0	0	0	0	0	0	0	0	2.72794	0	0		0	0	0	0.909314		#DIV/0!
B4U62_00020	recF	VLSELD	D	YRQSHL	4444	6.18333	0	0	0	0	0	0	0	0	2.72794	0	0		2.06111	0	0	0.909314		0
B4U62_00020	recF	ELDDYR	Q	SHLLHT	4453	6.18333	0	0	0	0	9.16049	3.86458	0	0	0	0	4.6375		2.06111	3.0535	1.28819	1.54583		1.48148
B4U62_00020	recF	DDYRQS	H	LLHTIQ	4459	0	0	2.89844	0	0	0	3.86458	0	0	2.72794	0	0		0.966146	0	1.28819	0.909314		0
B4U62_00020	recF	DYRQSH	L	LHTIQG	4462	0	4.31395	2.89844	0	0	0	0	0	0	2.72794	0	0		2.40413	0	0	0.909314		0
B4U62_00020	recF	HTIQGR	V	QTFVTT	4486	0	0	0	0	0	0	0	0	3.60194	0	0	0		0	0	1.20065	0		#DIV/0!
B4U62_00020	recF	IQGRVQ	T	FVTTTS	4492	0	0	0	0	0	0	0	0	0	2.72794	0	0		0	0	0	0.909314		#DIV/0!
B4U62_00020	recF	GRVQTF	V	TTTSVD	4498	0	0	0	0	0	0	0	7.81053	0	0	0	4.6375		0	0	2.60351	1.54583		#DIV/0!
B4U62_00020	recF	RVQTFV	T	TTSVDG	4501	6.18333	4.31395	2.89844	0	0	4.58025	0	0	0	2.72794	0	0		4.46524	1.52675	0	0.909314		0.341919
B4U62_00020	recF	VQTFVT	T	TSVDGI	4504	6.18333	0	0	0	0	0	3.86458	0	0	0	0	0		2.06111	0	1.28819	0		0
B4U62_00020	recF	QTFVTT	T	SVDGID	4507	0	4.31395	0	0	0	0	0	0	3.60194	0	0	0		1.43798	0	1.20065	0		0
B4U62_00020	recF	FVTTTS	V	DGIDHE	4513	6.18333	0	0	0	5.70769	0	0	0	0	5.45588	0	0		2.06111	1.90256	0	1.81863		0.923077
B4U62_00020	recF	VTTTSV	D	GIDHET	4516	0	0	0	0	5.70769	0	0	0	0	0	0	0		0	1.90256	0	0		#DIV/0!
B4U62_00020	recF	TTSVDG	I	DHETLR	4522	0	0	5.79688	0	0	4.58025	0	0	3.60194	0	0	0		1.93229	1.52675	1.20065	0		0.790123
B4U62_00020	recF	SVDGID	H	ETLRQA	4528	0	0	0	0	0	0	0	0	0	0	0	4.6375		0	0	0	1.54583		#DIV/0!
B4U62_00020	recF	DGIDHE	T	LRQAGM	4534	0	0	2.89844	0	0	0	0	0	0	0	0	0		0.966146	0	0	0		0
B4U62_00020	recF	DHETLR	Q	AGMFRV	4543	0	0	0	0	0	0	0	0	3.60194	0	0	4.6375		0	0	1.20065	1.54583		#DIV/0!
B4U62_00020	recF	HETLRQ	A	GMFRVQ	4546	0	0	2.89844	0	0	0	0	0	0	2.72794	0	0		0.966146	0	0	0.909314		0
B4U62_00020	recF	ETLRQA	G	MFRVQN	4549	12.3667	8.62791	26.0859	0	5.70769	9.16049	0	11.7158	3.60194	2.72794	23.9355	0		15.6935	4.95606	5.10591	8.88781		0.315803
B4U62_00020	recF	QAGMFR	V	QNGALV	4561	0	0	0	0	0	0	0	0	0	0	0	4.6375		0	0	0	1.54583		#DIV/0!
B4U62_00020	recF	GMFRVQ	N	GALVK_	4567	0	4.31395	2.89844	0	0	0	0	0	0	2.72794	0	0		2.40413	0	0	0.909314		0
B4U62_00030	gyrB	MEQQQN	S	YDENQI	4923	0	0	0	0	0	0	0	0	0	0.335257	0	0		0	0	0	0.111752		#DIV/0!
B4U62_00030	gyrB	QQNSYD	E	NQIQVL	4932	0	5.28645	2.70992	0	2.556	1.55474	0	1.64267	0.786946	0.335257	0	0.54383		2.66546	1.37025	0.809873	0.293029		0.514076
B4U62_00030	gyrB	QNSYDE	N	QIQVLE	4935	0	0.660807	0.541985	0	0	0	0	0	0	0	0	0.54383		0.40093	0	0	0.181277		0
B4U62_00030	gyrB	NSYDEN	Q	IQVLEG	4938	0	0	0.541985	0	0	0	0	0	0	0	0	0		0.180662	0	0	0		0
B4U62_00030	gyrB	SYDENQ	I	QVLEGL	4941	0	0	0.541985	0	0	0	0	0	0	0	0	0		0.180662	0	0	0		0
B4U62_00030	gyrB	YDENQI	Q	VLEGLE	4944	0.74216	0	0	0	0	0	0	0	0	0	0	0		0.247387	0	0	0		0
B4U62_00030	gyrB	DENQIQ	V	LEGLEA	4947	0	0	0	0	0	0	0	0	0	0.335257	0	0		0	0	0	0.111752		#DIV/0!
B4U62_00030	gyrB	ENQIQV	L	EGLEAV	4950	0.74216	0	0	0	0	0	0.537426	0.547558	0	0	0	0		0.247387	0	0.361661	0		0
B4U62_00030	gyrB	NQIQVL	E	GLEAVR	4953	0	0.660807	1.08397	0	0.639	1.0365	1.61228	0.547558	0.393473	1.00577	1.62595	2.17532		0.581592	0.558499	0.851103	1.60235		0.960293
B4U62_00030	gyrB	QIQVLE	G	LEAVRK	4956	2.96864	0.660807	2.70992	0	0.639	1.0365	1.61228	1.09512	0.393473	1.00577	0	0		2.11312	0.558499	1.03362	0.335257		0.2643
B4U62_00030	gyrB	IQVLEG	L	EAVRKR	4959	0	0	0	0	0	0	0	0.547558	0.393473	0	0	0		0	0	0.313677	0		#DIV/0!
B4U62_00030	gyrB	QVLEGL	E	AVRKRP	4962	0	0	0	0	0	0	0	0	0	0	0.812977	0		0	0	0	0.270992		#DIV/0!
B4U62_00030	gyrB	VLEGLE	A	VRKRPG	4965	0	0	0.541985	0	0	0	0	0	0	0	0	0		0.180662	0	0	0		0
B4U62_00030	gyrB	LEGLEA	V	RKRPGM	4968	0.74216	1.32161	0.541985	0	0.639	0	0	0	0	0	0	0		0.868586	0.213	0	0		0.245226
B4U62_00030	gyrB	EGLEAV	R	KRPGMY	4971	0	0	0.541985	0	0	0	0	0.547558	0.393473	1.34103	0	0		0.180662	0	0.313677	0.447009		0
B4U62_00030	gyrB	GLEAVR	K	RPGMYI	4974	0.74216	0	1.08397	0	0	0	1.07485	1.09512	0.393473	0	0.812977	0		0.60871	0	0.85448	0.270992		0
B4U62_00030	gyrB	LEAVRK	R	PGMYIG	4977	0	0	0	0.826649	0	0	0	0	0.393473	0	0	0		0	0.27555	0.131158	0		#DIV/0!
B4U62_00030	gyrB	EAVRKR	P	GMYIGS	4980	0	0	0	0	0	0	0.537426	0	0.393473	0	0	0		0	0	0.3103	0		#DIV/0!
B4U62_00030	gyrB	AVRKRP	G	MYIGST	4983	2.22648	4.62565	6.50382	1.6533	3.195	2.07299	0	1.64267	0	1.34103	2.43893	3.26298		4.45198	2.3071	0.547558	2.34765		0.518218
B4U62_00030	gyrB	VRKRPG	M	YIGSTN	4986	1.48432	0	1.08397	1.6533	0.639	0.518248	0.537426	1.64267	1.57389	0	0	0		0.856097	0.936849	1.25133	0		1.09433
B4U62_00030	gyrB	RKRPGM	Y	IGSTNS	4989	0	0.660807	0	0	0	0	0	0	0	0	0	0		0.220269	0	0	0		0
B4U62_00030	gyrB	KRPGMY	I	GSTNSK	4992	0	0	0.541985	0.826649	2.556	0	0	0	0.393473	0.670514	0.812977	0.54383		0.180662	1.12755	0.131158	0.675774		6.24123
B4U62_00030	gyrB	RPGMYI	G	STNSKG	4995	2.96864	3.96484	0.541985	5.78655	2.556	3.62774	4.29941	2.73779	3.54126	5.36411	0	2.71915		2.49182	3.99009	3.52615	2.69442		1.60128
B4U62_00030	gyrB	PGMYIG	S	TNSKGL	4998	0	0	0	0	0.639	0.518248	0	0	0	0.335257	2.43893	1.63149		0	0.385749	0	1.46856		#DIV/0!
B4U62_00030	gyrB	GMYIGS	T	NSKGLH	5001	0	1.32161	1.08397	0	1.278	1.55474	2.68713	3.8329	1.57389	0.335257	1.62595	0.54383		0.801861	0.944248	2.69798	0.835014		1.17757
B4U62_00030	gyrB	MYIGST	N	SKGLHH	5004	1.48432	2.64323	1.08397	0	1.278	2.07299	1.07485	3.8329	2.36084	2.3468	4.06489	2.17532		1.73717	1.117	2.42287	2.86233		0.642998
B4U62_00030	gyrB	YIGSTN	S	KGLHHL	5007	0	0.660807	0.541985	0	0	0	0.537426	0.547558	0.786946	0	1.62595	0.54383		0.40093	0	0.623977	0.723261		0
B4U62_00030	gyrB	IGSTNS	K	GLHHLV	5010	0.74216	0	0.541985	1.6533	0.639	0	0.537426	0	0	0.335257	0	0		0.428048	0.7641	0.179142	0.111752		1.78508
B4U62_00030	gyrB	GSTNSK	G	LHHLVW	5013	0.74216	2.64323	2.70992	5.78655	0.639	1.55474	3.76198	0	1.96736	2.68206	3.25191	3.26298		2.03177	2.6601	1.90978	3.06565		1.30925
B4U62_00030	gyrB	STNSKG	L	HHLVWE	5016	0	0	0	0	0	0.518248	0	0	1.18042	0	0.812977	0		0	0.172749	0.393473	0.270992		#DIV/0!
B4U62_00030	gyrB	TNSKGL	H	HLVWEI	5019	2.22648	0	1.08397	0	0	0	0	0.547558	1.18042	1.00577	0.812977	1.63149		1.10348	0	0.575992	1.15008		0
B4U62_00030	gyrB	NSKGLH	H	LVWEIV	5022	0	0	1.08397	0	0.639	0.518248	0	0	0.393473	0.335257	0	1.08766		0.361323	0.385749	0.131158	0.474306		1.0676
B4U62_00030	gyrB	KGLHHL	V	WEIVDN	5028	0	0	0	0	0.639	0	0	1.09512	0	0.335257	0	0.54383		0	0.213	0.365039	0.293029		#DIV/0!
B4U62_00030	gyrB	GLHHLV	W	EIVDNS	5031	0.74216	1.32161	2.70992	2.47995	1.278	1.55474	1.07485	2.73779	2.75431	2.01154	1.62595	2.17532		1.59123	1.7709	2.18898	1.93761		1.11291
B4U62_00030	gyrB	LHHLVW	E	IVDNSI	5034	0	0	0	0	0	0	0	0	0.393473	0.335257	0	0		0	0	0.131158	0.111752		#DIV/0!
B4U62_00030	gyrB	HHLVWE	I	VDNSID	5037	0	0	0	0.826649	0	0	1.07485	0	0	0	0	0		0	0.27555	0.358284	0		#DIV/0!
B4U62_00030	gyrB	HLVWEI	V	DNSIDE	5040	2.22648	0	0	1.6533	0	0	0.537426	0	0	0	0	0.54383		0.74216	0.5511	0.179142	0.181277		0.742561
B4U62_00030	gyrB	LVWEIV	D	NSIDEA	5043	2.22648	0	0.541985	0.826649	0	0.518248	1.07485	0	0.786946	1.34103	0	0		0.922822	0.448299	0.6206	0.447009		0.485792
B4U62_00030	gyrB	VWEIVD	N	SIDEAL	5046	0	0.660807	0	0	0	0.518248	0	0	0	0.670514	0	0.54383		0.220269	0.172749	0	0.404781		0.784266
B4U62_00030	gyrB	WEIVDN	S	IDEALA	5049	0	0	0	0	0.639	0	1.07485	0	0.393473	0	0	0		0	0.213	0.489442	0		#DIV/0!
B4U62_00030	gyrB	EIVDNS	I	DEALAG	5052	0	0	0	0	0	1.0365	0	0	0	0	0	0		0	0.345499	0	0		#DIV/0!
B4U62_00030	gyrB	IVDNSI	D	EALAGY	5055	1.48432	1.32161	0.541985	3.3066	0.639	2.59124	3.22456	0	0.393473	1.67629	0.812977	0		1.11597	2.17895	1.20601	0.829754		1.95251
B4U62_00030	gyrB	VDNSID	E	ALAGYC	5058	0	0	0	1.6533	0	0	0.537426	0.547558	0.393473	0.335257	0	0		0	0.5511	0.492819	0.111752		#DIV/0!
B4U62_00030	gyrB	DNSIDE	A	LAGYCT	5061	0	0	0	0	0.639	0	0	0	0	0	0	0		0	0.213	0	0		#DIV/0!
B4U62_00030	gyrB	NSIDEA	L	AGYCTD	5064	0	0	0	0	0	0	0	0	0.393473	0	0	0		0	0	0.131158	0		#DIV/0!
B4U62_00030	gyrB	SIDEAL	A	GYCTDI	5067	2.96864	3.30403	3.25191	4.13325	0.639	1.55474	0.537426	0	2.75431	2.01154	0.812977	2.71915		3.17486	2.109	1.09725	1.84789		0.66428
B4U62_00030	gyrB	IDEALA	G	YCTDIN	5070	0	0	0	0.826649	0.639	0.518248	0	1.64267	0.393473	0	0.812977	0		0	0.661299	0.678715	0.270992		#DIV/0!
B4U62_00030	gyrB	DEALAG	Y	CTDINI	5073	0	0	0	0	0	0	1.07485	0	0	0.670514	0	0		0	0	0.358284	0.223505		#DIV/0!
B4U62_00030	gyrB	EALAGY	C	TDINIQ	5076	0	0	0	0	0	0	0.537426	0	0	0	0	0		0	0	0.179142	0		#DIV/0!
B4U62_00030	gyrB	ALAGYC	T	DINIQI	5079	0	0.660807	0	0	0.639	0	0	0	0	0	0	0		0.220269	0.213	0	0		0.967
B4U62_00030	gyrB	AGYCTD	I	NIQIEK	5085	0	0	0	0	0	1.0365	0	0	0	0	0	0		0	0.345499	0	0		#DIV/0!
B4U62_00030	gyrB	GYCTDI	N	IQIEKD	5088	0	0	0	0	0	0	0.537426	0	0	0	0	0		0	0	0.179142	0		#DIV/0!
B4U62_00030	gyrB	CTDINI	Q	IEKDNS	5094	0.74216	0	0	0	0	0	0	0	0	0	0	0		0.247387	0	0	0		0
B4U62_00030	gyrB	TDINIQ	I	EKDNSI	5097	0	0	0	0.826649	0.639	0	0	0	0	0	0	0		0	0.48855	0	0		#DIV/0!
B4U62_00030	gyrB	INIQIE	K	DNSITV	5103	0	0	0	0.826649	0	0	0.537426	0	0	0	0	0		0	0.27555	0.179142	0		#DIV/0!
B4U62_00030	gyrB	NIQIEK	D	NSITVV	5106	0	0	0	0	0	0	0.537426	0	0	0	0	0		0	0	0.179142	0		#DIV/0!
B4U62_00030	gyrB	IQIEKD	N	SITVVD	5109	0.74216	0.660807	0	0.826649	0.639	0.518248	1.07485	0.547558	0.786946	0	0	0		0.467656	0.661299	0.803119	0		1.41407
B4U62_00030	gyrB	IEKDNS	I	TVVDNG	5115	0	0.660807	0	0	0	0	0	0	0	0	0	0		0.220269	0	0	0		0
B4U62_00030	gyrB	EKDNSI	T	VVDNGR	5118	0	0	0	0	0.639	0	0	0	0	0	0	0		0	0.213	0	0		#DIV/0!
B4U62_00030	gyrB	DNSITV	V	DNGRGI	5124	3.7108	0.660807	0.541985	2.47995	4.473	1.55474	3.76198	0.547558	1.18042	1.67629	0.812977	1.63149		1.63786	2.8359	1.82999	1.37358		1.73146
B4U62_00030	gyrB	NSITVV	D	NGRGIP	5127	1.48432	0.660807	0.541985	1.6533	1.278	1.55474	0.537426	0	0.786946	2.01154	0	1.08766		0.895704	1.49535	0.441457	1.03307		1.66947
B4U62_00030	gyrB	SITVVD	N	GRGIPV	5130	0	0	0.541985	0	1.917	0.518248	1.07485	0.547558	0.393473	1.34103	0	0.54383		0.180662	0.811749	0.671961	0.628286		4.4932
B4U62_00030	gyrB	ITVVDN	G	RGIPVG	5133	0	0	0	0	0.639	0	0	0	0	0.335257	0.812977	0		0	0.213	0	0.382745		#DIV/0!
B4U62_00030	gyrB	TVVDNG	R	GIPVGI	5136	0	0.660807	2.16794	0.826649	0	0	2.68713	0	1.57389	1.34103	1.62595	0		0.942915	0.27555	1.42034	0.988994		0.292232
B4U62_00030	gyrB	VVDNGR	G	IPVGIH	5139	9.64808	2.64323	5.41985	4.13325	3.195	4.14599	4.29941	1.64267	8.6564	2.68206	4.87786	1.63149		5.90372	3.82474	4.86616	3.0638		0.647853
B4U62_00030	gyrB	VDNGRG	I	PVGIHE	5142	0.74216	0.660807	1.62595	0	0.639	1.0365	1.07485	1.64267	0.393473	0	1.62595	1.63149		1.00964	0.558499	1.037	1.08581		0.553166
B4U62_00030	gyrB	DNGRGI	P	VGIHEK	5145	0.74216	0	0.541985	4.13325	1.278	0.518248	1.61228	2.19023	2.75431	1.67629	0.812977	3.26298		0.428048	1.9765	2.18561	1.91741		4.61747
B4U62_00030	gyrB	NGRGIP	V	GIHEKM	5148	0	0	0.541985	1.6533	0.639	0.518248	2.14971	0	0.393473	0.335257	0	1.63149		0.180662	0.936849	0.847726	0.655582		5.18566
B4U62_00030	gyrB	GRGIPV	G	IHEKMG	5151	0.74216	1.32161	0	0	0	0	0	0	0	0.335257	0	0.54383		0.687925	0	0	0.293029		0
B4U62_00030	gyrB	GIPVGI	H	EKMGRP	5157	0	0	0	0	0	0	0	1.09512	0	0	1.62595	0		0	0	0.365039	0.541985		#DIV/0!
B4U62_00030	gyrB	IPVGIH	E	KMGRPA	5160	0	0.660807	0	0	1.917	0	0	0.547558	0	0	0.812977	1.63149		0.220269	0.639	0.182519	0.814822		2.901
B4U62_00030	gyrB	PVGIHE	K	MGRPAV	5163	0	0	0	0	0	0	0	0	0	0	0	1.08766		0	0	0	0.362553		#DIV/0!
B4U62_00030	gyrB	VGIHEK	M	GRPAVE	5166	1.48432	0	1.08397	0.826649	0.639	0	0	1.64267	0.786946	0.670514	3.25191	1.63149		0.856097	0.48855	0.809873	1.8513		0.570671
B4U62_00030	gyrB	GIHEKM	G	RPAVEV	5169	1.48432	1.32161	0	0.826649	0	0	0.537426	1.64267	0	1.34103	0	0		0.935311	0.27555	0.7267	0.447009		0.294608
B4U62_00030	gyrB	IHEKMG	R	PAVEVI	5172	0	0	0	0.826649	0	0.518248	0	0	0.393473	0	1.62595	0		0	0.448299	0.131158	0.541985		#DIV/0!
B4U62_00030	gyrB	HEKMGR	P	AVEVIM	5175	0.74216	0	0.541985	0	0.639	2.07299	1.61228	0.547558	0.786946	0.670514	0.812977	0		0.428048	0.903998	0.982261	0.494497		2.11191
B4U62_00030	gyrB	EKMGRP	A	VEVIMT	5178	0	0.660807	1.62595	0	0.639	0.518248	1.07485	2.73779	3.14778	0.670514	0	0.54383		0.762254	0.385749	2.32014	0.404781		0.506064
B4U62_00030	gyrB	KMGRPA	V	EVIMTV	5181	0	0	0	0	0	0	0.537426	0	0	0	0	0		0	0	0.179142	0		#DIV/0!
B4U62_00030	gyrB	MGRPAV	E	VIMTVL	5184	0	0	0	0	0	0	0.537426	0.547558	0	0.335257	1.62595	2.17532		0	0	0.361661	1.37884		#DIV/0!
B4U62_00030	gyrB	GRPAVE	V	IMTVLH	5187	0.74216	0	0	0	0	0.518248	0.537426	0	0	0.335257	0	0		0.247387	0.172749	0.179142	0.111752		0.698297
B4U62_00030	gyrB	RPAVEV	I	MTVLHA	5190	0.74216	0.660807	0	0	0	0	0.537426	0	0	0	0	0.54383		0.467656	0	0.179142	0.181277		0
B4U62_00030	gyrB	AVEVIM	T	VLHAGG	5196	0	0	0	0	0	0.518248	0	0	0.393473	0.670514	0.812977	0		0	0.172749	0.131158	0.494497		#DIV/0!
B4U62_00030	gyrB	VEVIMT	V	LHAGGK	5199	1.48432	2.64323	3.25191	0.826649	0	1.55474	3.76198	1.09512	5.90209	4.02308	4.06489	7.61362		2.45982	0.793798	3.5864	5.23386		0.322706
B4U62_00030	gyrB	EVIMTV	L	HAGGKF	5202	0	0	0	0	0	0	0.537426	0.547558	1.96736	0	0	0.54383		0	0	1.01745	0.181277		#DIV/0!
B4U62_00030	gyrB	VIMTVL	H	AGGKFD	5205	0.74216	0	0	0	0	0.518248	0	0	0.393473	0	0	1.08766		0.247387	0.172749	0.131158	0.362553		0.698297
B4U62_00030	gyrB	IMTVLH	A	GGKFDG	5208	0.74216	2.64323	3.25191	1.6533	3.834	1.55474	3.22456	6.02314	1.57389	3.01731	1.62595	4.35064		2.21243	2.34735	3.6072	2.99797		1.06098
B4U62_00030	gyrB	MTVLHA	G	GKFDGS	5211	2.96864	3.96484	3.79389	0	3.195	6.73723	2.14971	3.28535	5.11515	4.35834	7.31679	5.4383		3.57579	3.31074	3.51673	5.70448		0.925877
B4U62_00030	gyrB	TVLHAG	G	KFDGSG	5214	2.22648	7.26887	3.25191	0	3.834	6.21898	0.537426	4.92802	1.57389	1.34103	10.5687	4.35064		4.24909	3.35099	2.34645	5.42012		0.788638
B4U62_00030	gyrB	VLHAGG	K	FDGSGY	5217	3.7108	2.64323	5.96183	1.6533	1.278	5.70073	3.22456	1.64267	2.36084	2.01154	5.69084	1.08766		4.10529	2.87734	2.40936	2.93001		0.700887
B4U62_00030	gyrB	LHAGGK	F	DGSGYK	5220	5.93728	3.96484	3.25191	6.6132	10.224	4.14599	2.68713	3.28535	5.50862	3.01731	5.69084	2.71915		4.38468	6.99439	3.82703	3.8091		1.59519
B4U62_00030	gyrB	HAGGKF	D	GSGYKV	5223	0	0	0	1.6533	0	0	0	0	0.786946	0.670514	0.812977	0.54383		0	0.5511	0.262315	0.675774		#DIV/0!
B4U62_00030	gyrB	AGGKFD	G	SGYKVS	5226	4.45296	1.32161	1.62595	3.3066	1.917	2.07299	4.83684	1.64267	1.18042	2.3468	1.62595	1.63149		2.46684	2.4322	2.55331	1.86808		0.985955
B4U62_00030	gyrB	GGKFDG	S	GYKVSG	5229	0	0	0	0.826649	0.639	0.518248	0.537426	0	0	0.670514	0	0		0	0.661299	0.179142	0.223505		#DIV/0!
B4U62_00030	gyrB	GKFDGS	G	YKVSGG	5232	8.90592	11.8945	6.50382	6.6132	6.39	15.0292	6.44912	12.0463	6.68904	3.01731	8.12977	8.15745		9.10142	9.34413	8.39481	6.43484		1.02667
B4U62_00030	gyrB	KFDGSG	Y	KVSGGL	5235	1.48432	1.98242	1.62595	2.47995	1.278	1.55474	1.61228	2.19023	3.93473	0.335257	1.62595	0.54383		1.69756	1.7709	2.57908	0.835014		1.0432
B4U62_00030	gyrB	FDGSGY	K	VSGGLH	5238	2.96864	0	0.541985	0.826649	1.917	0.518248	3.76198	0.547558	0	0.335257	1.62595	1.08766		1.17021	1.0873	1.43651	1.01629		0.92915
B4U62_00030	gyrB	DGSGYK	V	SGGLHG	5241	2.22648	1.32161	0	2.47995	1.278	0	1.61228	0.547558	0.393473	1.34103	0	0		1.1827	1.25265	0.851103	0.447009		1.05915
B4U62_00030	gyrB	GSGYKV	S	GGLHGV	5244	0.74216	0	0	0.826649	0	1.0365	3.76198	0	0.786946	4.35834	0.812977	0.54383		0.247387	0.621049	1.51631	1.90505		2.51044
B4U62_00030	gyrB	SGYKVS	G	GLHGVG	5247	0	0	3.25191	1.6533	0	0.518248	0	1.09512	1.18042	0.670514	0.812977	0		1.08397	0.723849	0.758511	0.494497		0.667776
B4U62_00030	gyrB	GYKVSG	G	LHGVGA	5250	2.22648	1.98242	2.70992	0.826649	0	4.66423	1.07485	2.19023	1.57389	0.335257	1.62595	2.17532		2.30627	1.83029	1.61299	1.37884		0.793615
B4U62_00030	gyrB	KVSGGL	H	GVGASV	5256	0	0.660807	0	0	0.639	0	0	0	0.393473	0.670514	0	0.54383		0.220269	0.213	0.131158	0.404781		0.967
B4U62_00030	gyrB	VSGGLH	G	VGASVV	5259	0	1.32161	0	0	0	0.518248	0	0	0	0.670514	0.812977	1.08766		0.440538	0.172749	0	0.85705		0.392133
B4U62_00030	gyrB	SGGLHG	V	GASVVN	5262	0.74216	0	0.541985	0	0	1.55474	1.61228	0	0.393473	1.00577	0	1.08766		0.428048	0.518248	0.668584	0.69781		1.21072
B4U62_00030	gyrB	GGLHGV	G	ASVVNA	5265	0.74216	3.96484	0	0	0.639	0.518248	0	2.19023	0.393473	0.335257	0.812977	0.54383		1.569	0.385749	0.861235	0.564021		0.245857
B4U62_00030	gyrB	GLHGVG	A	SVVNAL	5268	0.74216	5.94726	8.12977	2.47995	5.112	4.66423	3.76198	7.11825	8.6564	5.36411	12.1947	14.6834		4.93973	4.08539	6.51221	10.7474		0.827048
B4U62_00030	gyrB	LHGVGA	S	VVNALS	5271	5.19512	0.660807	0.541985	0	0.639	0	1.07485	1.09512	1.96736	1.34103	1.62595	0.54383		2.13264	0.213	1.37911	1.17027		0.0998763
B4U62_00030	gyrB	HGVGAS	V	VNALST	5274	1.48432	0	0.541985	1.6533	1.278	0.518248	0.537426	0	1.96736	0.670514	0.812977	1.08766		0.675435	1.14985	0.83493	0.85705		1.70238
B4U62_00030	gyrB	GVGASV	V	NALSTE	5277	2.22648	0	0	2.47995	1.917	0	2.14971	0.547558	1.18042	2.3468	4.87786	1.08766		0.74216	1.46565	1.29256	2.77077		1.97484
B4U62_00030	gyrB	VGASVV	N	ALSTEL	5280	0	0	0	0	0	0	0	0	0.786946	0	0	0		0	0	0.262315	0		#DIV/0!
B4U62_00030	gyrB	GASVVN	A	LSTELD	5283	0	0	0	0.826649	0	0.518248	0	0	0.393473	0.335257	0	0		0	0.448299	0.131158	0.111752		#DIV/0!
B4U62_00030	gyrB	ASVVNA	L	STELDV	5286	0	0	0	0	0.639	0	1.07485	0	0	1.34103	0	0		0	0.213	0.358284	0.447009		#DIV/0!
B4U62_00030	gyrB	SVVNAL	S	TELDVT	5289	0	0	0	0.826649	0.639	0	0.537426	0	0	0	0	0		0	0.48855	0.179142	0		#DIV/0!
B4U62_00030	gyrB	VVNALS	T	ELDVTV	5292	0.74216	0	0	0.826649	0	0	0	0.547558	0	0	0	0		0.247387	0.27555	0.182519	0		1.11384
B4U62_00030	gyrB	VNALST	E	LDVTVH	5295	0	0	0	0	0.639	0	0	0	0.393473	0.335257	0.812977	0		0	0.213	0.131158	0.382745		#DIV/0!
B4U62_00030	gyrB	NALSTE	L	DVTVHR	5298	0	0	0	0.826649	0	0	0	0	0	0.335257	0.812977	0		0	0.27555	0	0.382745		#DIV/0!
B4U62_00030	gyrB	ALSTEL	D	VTVHRD	5301	1.48432	0.660807	0.541985	0.826649	0	0.518248	1.61228	0.547558	1.57389	1.00577	3.25191	0		0.895704	0.448299	1.24458	1.41923		0.500499
B4U62_00030	gyrB	LSTELD	V	TVHRDG	5304	0	1.32161	0	0	0	0	1.07485	0.547558	0.786946	1.00577	1.62595	1.08766		0.440538	0	0.803119	1.2398		0
B4U62_00030	gyrB	STELDV	T	VHRDGK	5307	1.48432	0.660807	1.62595	0.826649	0	0.518248	3.22456	0	1.57389	2.3468	0	0		1.25703	0.448299	1.59948	0.782267		0.356634
B4U62_00030	gyrB	TELDVT	V	HRDGKI	5310	0.74216	0	0	0	0	0.518248	0.537426	0	0	1.67629	0	0		0.247387	0.172749	0.179142	0.558762		0.698297
B4U62_00030	gyrB	ELDVTV	H	RDGKIH	5313	0.74216	0	0	0	0.639	0	0	0.547558	0	0	0	0		0.247387	0.213	0.182519	0		0.861
B4U62_00030	gyrB	LDVTVH	R	DGKIHR	5316	0	0	0	0	0	0	0.537426	0	0	0	0	0		0	0	0.179142	0		#DIV/0!
B4U62_00030	gyrB	DVTVHR	D	GKIHRQ	5319	0.74216	0	0	0	1.278	1.55474	0.537426	1.64267	0	0.670514	0	0		0.247387	0.944248	0.7267	0.223505		3.81689
B4U62_00030	gyrB	VTVHRD	G	KIHRQT	5322	6.67944	9.9121	15.1756	6.6132	12.78	13.4745	6.98654	8.76093	3.54126	5.02886	10.5687	5.4383		10.589	10.9559	6.42957	7.01195		1.03464
B4U62_00030	gyrB	TVHRDG	K	IHRQTY	5325	0.74216	3.96484	0	0	1.278	0.518248	0	0.547558	0.393473	0	2.43893	2.17532		1.569	0.598749	0.313677	1.53808		0.381612
B4U62_00030	gyrB	VHRDGK	I	HRQTYK	5328	1.48432	0	0.541985	1.6533	0	1.0365	1.07485	0.547558	1.57389	0.335257	0.812977	0		0.675435	0.896598	1.06543	0.382745		1.32744
B4U62_00030	gyrB	HRDGKI	H	RQTYKR	5331	0	0	0	0	0	0	1.07485	0	0	0	0	0		0	0	0.358284	0		#DIV/0!
B4U62_00030	gyrB	DGKIHR	Q	TYKRGV	5337	1.48432	0	1.62595	0.826649	1.278	0.518248	0.537426	0.547558	0.786946	0.335257	0.812977	0.54383		1.03676	0.874299	0.623977	0.564021		0.843301
B4U62_00030	gyrB	GKIHRQ	T	YKRGVP	5340	0.74216	0	0.541985	1.6533	0.639	0.518248	0	0	0.393473	0.670514	0	0		0.428048	0.936849	0.131158	0.223505		2.18865
B4U62_00030	gyrB	IHRQTY	K	RGVPVT	5346	0	0.660807	1.08397	1.6533	1.278	1.0365	0	0.547558	0.393473	1.34103	0	2.17532		0.581592	1.3226	0.313677	1.17212		2.2741
B4U62_00030	gyrB	HRQTYK	R	GVPVTD	5349	0.74216	0	0.541985	4.13325	0	1.0365	0.537426	0	0	0	0.812977	0		0.428048	1.72325	0.179142	0.270992		4.02583
B4U62_00030	gyrB	RQTYKR	G	VPVTDL	5352	0	3.96484	5.96183	0	0.639	6.21898	0.537426	3.28535	2.36084	2.01154	3.25191	2.17532		3.30889	2.28599	2.0612	2.47959		0.690864
B4U62_00030	gyrB	QTYKRG	V	PVTDLE	5355	0	0	1.08397	2.47995	1.917	0.518248	1.61228	1.09512	0.393473	2.01154	0	0.54383		0.361323	1.6384	1.03362	0.851791		4.53444
B4U62_00030	gyrB	TYKRGV	P	VTDLEI	5358	0	1.32161	1.08397	5.78655	3.834	3.62774	4.83684	3.8329	1.96736	1.67629	1.62595	2.17532		0.801861	4.41609	3.5457	1.82585		5.50731
B4U62_00030	gyrB	YKRGVP	V	TDLEII	5361	0	0	0.541985	0.826649	0.639	0.518248	0	2.73779	0	0.670514	1.62595	0.54383		0.180662	0.661299	0.912596	0.946766		3.66043
B4U62_00030	gyrB	KRGVPV	T	DLEIIG	5364	0.74216	0	0.541985	1.6533	0.639	1.0365	0	0	0.393473	0	0	0		0.428048	1.1096	0.131158	0		2.59223
B4U62_00030	gyrB	RGVPVT	D	LEIIGE	5367	0	0	0	0	0	0	0	0	0.393473	0	0	0		0	0	0.131158	0		#DIV/0!
B4U62_00030	gyrB	GVPVTD	L	EIIGET	5370	0.74216	0	2.70992	0	1.917	1.0365	2.14971	1.64267	3.14778	0.335257	0.812977	0.54383		1.15069	0.984499	2.31339	0.564021		0.855569
B4U62_00030	gyrB	VPVTDL	E	IIGETD	5373	0	0	0	0	0.639	0	0	0	0	0	0	1.08766		0	0.213	0	0.362553		#DIV/0!
B4U62_00030	gyrB	PVTDLE	I	IGETDH	5376	2.96864	0	0.541985	2.47995	1.278	0.518248	2.14971	0	0.786946	1.00577	2.43893	1.63149		1.17021	1.4254	0.978884	1.69206		1.21807
B4U62_00030	gyrB	VTDLEI	I	GETDHT	5379	0.74216	0	0.541985	0	2.556	0	0.537426	0	0	0.670514	0	0.54383		0.428048	0.852	0.179142	0.404781		1.99043
B4U62_00030	gyrB	TDLEII	G	ETDHTG	5382	0	0	0	0	0.639	0	0	0	0	0.335257	0	0		0	0.213	0	0.111752		#DIV/0!
B4U62_00030	gyrB	DLEIIG	E	TDHTGT	5385	0	0	0	0	0	0	0	0	0	0.670514	0	0		0	0	0	0.223505		#DIV/0!
B4U62_00030	gyrB	LEIIGE	T	DHTGTT	5388	0	0	0	0	0.639	0	0	0.547558	0	0	0	0		0	0.213	0.182519	0		#DIV/0!
B4U62_00030	gyrB	EIIGET	D	HTGTTT	5391	0	0	0	0.826649	0	1.0365	0	0	0.393473	0	0	0		0	0.621049	0.131158	0		#DIV/0!
B4U62_00030	gyrB	IIGETD	H	TGTTTH	5394	1.48432	0.660807	1.62595	0	1.278	1.0365	1.07485	2.19023	1.96736	0.670514	0	0		1.25703	0.771499	1.74415	0.223505		0.613749
B4U62_00030	gyrB	IGETDH	T	GTTTHF	5397	0	0	1.08397	0.826649	0.639	0.518248	0	0	0.393473	1.34103	0.812977	1.08766		0.361323	0.661299	0.131158	1.08056		1.83022
B4U62_00030	gyrB	GETDHT	G	TTTHFV	5400	0	0.660807	0	0.826649	1.278	0	0	0.547558	0.393473	2.01154	1.62595	0		0.220269	0.70155	0.313677	1.2125		3.18497
B4U62_00030	gyrB	ETDHTG	T	TTHFVP	5403	0.74216	0	0	0	0	0	0	0	0	0.335257	0	0.54383		0.247387	0	0	0.293029		0
B4U62_00030	gyrB	TDHTGT	T	THFVPD	5406	0	0	0	0	0	0	0	0.547558	0	0	0	0.54383		0	0	0.182519	0.181277		#DIV/0!
B4U62_00030	gyrB	DHTGTT	T	HFVPDP	5409	0.74216	2.64323	0.541985	3.3066	0.639	1.0365	1.07485	0	1.18042	1.00577	1.62595	1.08766		1.30912	1.6607	0.751757	1.2398		1.26856
B4U62_00030	gyrB	HTGTTT	H	FVPDPE	5412	4.45296	1.32161	4.33588	3.3066	6.39	4.66423	2.68713	2.73779	5.11515	3.01731	4.87786	3.80681		3.37015	4.78694	3.51336	3.90066		1.42039
B4U62_00030	gyrB	TGTTTH	F	VPDPEI	5415	1.48432	0.660807	0	2.47995	0	0	1.07485	1.09512	0.786946	1.34103	0	0		0.715042	0.826649	0.985638	0.447009		1.15608
B4U62_00030	gyrB	GTTTHF	V	PDPEIF	5418	0.74216	0	0	0.826649	0.639	0	2.14971	0	0.393473	0.670514	0	0		0.247387	0.48855	0.847726	0.223505		1.97484
B4U62_00030	gyrB	TTTHFV	P	DPEIFS	5421	0	0	0	5.78655	0	0	2.14971	0	0.786946	0.670514	0	0		0	1.92885	0.978884	0.223505		#DIV/0!
B4U62_00030	gyrB	TTHFVP	D	PEIFSE	5424	0	2.64323	1.08397	5.78655	6.39	3.62774	3.22456	3.28535	2.75431	2.01154	1.62595	1.63149		1.2424	5.26809	3.08807	1.75633		4.24026
B4U62_00030	gyrB	THFVPD	P	EIFSET	5427	0.74216	0	0	1.6533	1.278	1.55474	1.07485	1.09512	1.18042	2.01154	0.812977	0.54383		0.247387	1.49535	1.1168	1.12278		6.04457
B4U62_00030	gyrB	HFVPDP	E	IFSETT	5430	0.74216	0	0.541985	2.47995	1.917	0	3.22456	0.547558	1.18042	0.335257	2.43893	1.08766		0.428048	1.46565	1.65085	1.28728		3.42403
B4U62_00030	gyrB	FVPDPE	I	FSETTE	5433	0	0	0	0	0.639	0	0	0	0	0.335257	0	0		0	0.213	0	0.111752		#DIV/0!
B4U62_00030	gyrB	VPDPEI	F	SETTEY	5436	0	0.660807	0	0.826649	1.278	0.518248	2.14971	0.547558	0.393473	1.00577	0	0		0.220269	0.874299	1.03025	0.335257		3.96924
B4U62_00030	gyrB	PDPEIF	S	ETTEYD	5439	0.74216	0.660807	0	3.3066	3.834	0	3.76198	1.64267	0.393473	3.35257	2.43893	0		0.467656	2.3802	1.93271	1.9305		5.08964
B4U62_00030	gyrB	PEIFSE	T	TEYDYD	5445	0	0	0	0	0	0	0	0	0	0.335257	0	0		0	0	0	0.111752		#DIV/0!
B4U62_00030	gyrB	EIFSET	T	EYDYDL	5448	0	0	0	0	0.639	0	0	0.547558	0	0	0	0		0	0.213	0.182519	0		#DIV/0!
B4U62_00030	gyrB	IFSETT	E	YDYDLL	5451	0	0	0	0.826649	0.639	0.518248	0.537426	1.64267	0.393473	0	1.62595	0		0	0.661299	0.857858	0.541985		#DIV/0!
B4U62_00030	gyrB	FSETTE	Y	DYDLLA	5454	1.48432	0.660807	4.33588	1.6533	0	1.55474	0	0.547558	1.18042	1.00577	0	0.54383		2.16034	1.06935	0.575992	0.516534		0.494992
B4U62_00030	gyrB	SETTEY	D	YDLLAN	5457	0	0	0	0	0	0	0	0.547558	0	0	0.812977	0		0	0	0.182519	0.270992		#DIV/0!
B4U62_00030	gyrB	ETTEYD	Y	DLLANR	5460	0.74216	0	0	1.6533	0.639	1.0365	0	0	0	0	0.812977	0		0.247387	1.1096	0	0.270992		4.48528
B4U62_00030	gyrB	TTEYDY	D	LLANRV	5463	0	0	0	0	0	0	0.537426	0	0	0	0	0		0	0	0.179142	0		#DIV/0!
B4U62_00030	gyrB	TEYDYD	L	LANRVR	5466	0.74216	0	0.541985	1.6533	0.639	1.55474	0.537426	0	0.393473	0.670514	0	1.08766		0.428048	1.28235	0.3103	0.586058		2.9958
B4U62_00030	gyrB	EYDYDL	L	ANRVRE	5469	5.19512	6.60807	3.79389	2.47995	3.834	2.07299	1.61228	7.66581	7.86946	6.03463	7.31679	5.98213		5.19903	2.79565	5.71585	6.44452		0.537725
B4U62_00030	gyrB	YDYDLL	A	NRVREL	5472	1.48432	3.30403	4.87786	0.826649	0.639	2.59124	4.29941	2.73779	11.8042	4.02308	4.06489	9.24511		3.22207	1.3523	6.28046	5.77769		0.419698
B4U62_00030	gyrB	DYDLLA	N	RVRELA	5475	1.48432	0	0	2.47995	1.278	1.0365	1.61228	1.09512	2.36084	0.670514	4.06489	1.63149		0.494774	1.59815	1.68941	2.1223		3.23006
B4U62_00030	gyrB	YDLLAN	R	VRELAF	5478	0	0	0	0	0	0.518248	0	0	0	0	0	0		0	0.172749	0	0		#DIV/0!
B4U62_00030	gyrB	DLLANR	V	RELAFL	5481	2.22648	1.98242	2.16794	0	0	1.0365	2.14971	2.19023	2.36084	0.335257	0.812977	2.17532		2.12561	0.345499	2.23359	1.10785		0.162541
B4U62_00030	gyrB	LLANRV	R	ELAFLT	5484	0	0	0	0.826649	0	0	0	0.547558	0	0	0.812977	0.54383		0	0.27555	0.182519	0.452269		#DIV/0!
B4U62_00030	gyrB	LANRVR	E	LAFLTK	5487	0.74216	2.64323	1.62595	0	0.639	2.59124	0.537426	3.28535	1.57389	0	1.62595	0.54383		1.67045	1.07675	1.79889	0.723261		0.644586
B4U62_00030	gyrB	ANRVRE	L	AFLTKG	5490	0	0.660807	0	0	0	0	0	0	0	0	0	0		0.220269	0	0	0		0
B4U62_00030	gyrB	NRVREL	A	FLTKGV	5493	0	0	0	0	0	0	0	0	0	0	0	1.08766		0	0	0	0.362553		#DIV/0!
B4U62_00030	gyrB	RVRELA	F	LTKGVN	5496	0.74216	1.32161	0	0.826649	1.917	0	0.537426	1.09512	0	0.670514	0	1.63149		0.687925	0.91455	0.544181	0.767335		1.32943
B4U62_00030	gyrB	LAFLTK	G	VNITIE	5508	0.74216	0.660807	0	0.826649	1.278	1.55474	0.537426	0.547558	1.18042	1.00577	0.812977	0		0.467656	1.2198	0.755134	0.606249		2.60833
B4U62_00030	gyrB	AFLTKG	V	NITIED	5511	0.74216	2.64323	6.50382	0.826649	3.195	1.55474	0.537426	2.19023	2.36084	1.00577	1.62595	0.54383		3.2964	1.8588	1.69617	1.05852		0.563887
B4U62_00030	gyrB	FLTKGV	N	ITIEDK	5514	0	0	1.08397	0	0.639	1.0365	0	0	0.393473	0.670514	0	0.54383		0.361323	0.558499	0.131158	0.404781		1.5457
B4U62_00030	gyrB	LTKGVN	I	TIEDKR	5517	0	0	0	0	0	0	1.61228	0	0	0	0	0		0	0	0.537426	0		#DIV/0!
B4U62_00030	gyrB	TKGVNI	T	IEDKRE	5520	0.74216	0	0	0	0	0	0	0.547558	0	0.335257	0	0		0.247387	0	0.182519	0.111752		0
B4U62_00030	gyrB	KGVNIT	I	EDKREG	5523	0	0	0	0	0	0.518248	0	0	0.393473	0	0	0		0	0.172749	0.131158	0		#DIV/0!
B4U62_00030	gyrB	GVNITI	E	DKREGQ	5526	0	0	0.541985	0	0.639	1.0365	0	0.547558	0.393473	0.335257	0.812977	0		0.180662	0.558499	0.313677	0.382745		3.09141
B4U62_00030	gyrB	VNITIE	D	KREGQE	5529	0	0	0	0.826649	0	0.518248	0.537426	0	0	0.335257	0	0		0	0.448299	0.179142	0.111752		#DIV/0!
B4U62_00030	gyrB	NITIED	K	REGQER	5532	0.74216	0	0	0	0	0	0	0	0	0	0	0		0.247387	0	0	0		0
B4U62_00030	gyrB	ITIEDK	R	EGQERK	5535	0	0	0	0	0.639	0	0	0	0	0	0	0		0	0.213	0	0		#DIV/0!
B4U62_00030	gyrB	TIEDKR	E	GQERKN	5538	1.48432	0.660807	0.541985	3.3066	0	0.518248	1.07485	0	0	0.670514	0.812977	0		0.895704	1.27495	0.358284	0.494497		1.4234
B4U62_00030	gyrB	IEDKRE	G	QERKNE	5541	2.22648	0	0	0	0	0	0	0.547558	0	0.335257	0	0		0.74216	0	0.182519	0.111752		0
B4U62_00030	gyrB	EDKREG	Q	ERKNEY	5544	0	0.660807	0.541985	0.826649	1.917	1.55474	0.537426	0.547558	0.786946	1.34103	0.812977	0		0.40093	1.4328	0.623977	0.718002		3.57368
B4U62_00030	gyrB	DKREGQ	E	RKNEYH	5547	1.48432	0.660807	0.541985	0.826649	1.278	0	0	0.547558	0.393473	1.00577	0.812977	0		0.895704	0.70155	0.313677	0.606249		0.783238
B4U62_00030	gyrB	KREGQE	R	KNEYHY	5550	0	0	0	0	0	0	0.537426	0	0.393473	0.335257	0	1.08766		0	0	0.3103	0.474306		#DIV/0!
B4U62_00030	gyrB	REGQER	K	NEYHYE	5553	0	0	0	1.6533	0	1.0365	0	0.547558	0	1.00577	0	0.54383		0	0.896598	0.182519	0.516534		#DIV/0!
B4U62_00030	gyrB	EGQERK	N	EYHYEG	5556	0.74216	0.660807	0	0	0	0.518248	0.537426	0	0.393473	1.00577	0	0.54383		0.467656	0.172749	0.3103	0.516534		0.369394
B4U62_00030	gyrB	GQERKN	E	YHYEGG	5559	0	0	0	0.826649	0	0	0	0	0	0	0	0		0	0.27555	0	0		#DIV/0!
B4U62_00030	gyrB	QERKNE	Y	HYEGGI	5562	0	0	0	0	0	0	0.537426	0	0	0	0	0		0	0	0.179142	0		#DIV/0!
B4U62_00030	gyrB	RKNEYH	Y	EGGIKS	5568	0	0	0	0.826649	0	0	0	0.547558	0	0	0	0		0	0.27555	0.182519	0		#DIV/0!
B4U62_00030	gyrB	KNEYHY	E	GGIKSY	5571	0	0	0	1.6533	0	1.0365	0.537426	0	0	0.335257	0	0		0	0.896598	0.179142	0.111752		#DIV/0!
B4U62_00030	gyrB	NEYHYE	G	GIKSYV	5574	0.74216	0	0.541985	0	0	1.0365	0.537426	0.547558	0.393473	1.00577	1.62595	0		0.428048	0.345499	0.492819	0.877242		0.807149
B4U62_00030	gyrB	EYHYEG	G	IKSYVE	5577	1.48432	11.2337	3.79389	4.9599	5.112	2.07299	0.537426	3.8329	1.18042	0.670514	0	2.17532		5.50398	4.0483	1.85025	0.948611		0.735522
B4U62_00030	gyrB	YHYEGG	I	KSYVEY	5580	0	0	0	0.826649	0.639	0.518248	0	0.547558	0	0.335257	0.812977	0		0	0.661299	0.182519	0.382745		#DIV/0!
B4U62_00030	gyrB	HYEGGI	K	SYVEYL	5583	0.74216	2.64323	1.08397	4.9599	5.751	0.518248	1.07485	0	0.393473	1.34103	0	0		1.48979	3.74305	0.489442	0.447009		2.51247
B4U62_00030	gyrB	YEGGIK	S	YVEYLN	5586	0	0.660807	0.541985	0	0.639	1.55474	0	0	0	0.670514	0	0.54383		0.40093	0.731248	0	0.404781		1.82388
B4U62_00030	gyrB	EGGIKS	Y	VEYLNR	5589	0.74216	0	0	0	1.917	0	0	0	0	0	0	0		0.247387	0.639	0	0		2.583
B4U62_00030	gyrB	GGIKSY	V	EYLNRS	5592	0	0	0	0	1.917	0	0	0	0	0	0	0		0	0.639	0	0		#DIV/0!
B4U62_00030	gyrB	GIKSYV	E	YLNRSK	5595	0	0	0	0	0	0	0	0	0.393473	0	0	0		0	0	0.131158	0		#DIV/0!
B4U62_00030	gyrB	SYVEYL	N	RSKEVV	5604	1.48432	0.660807	0	0	1.917	1.0365	0.537426	1.09512	0.393473	1.67629	0	1.08766		0.715042	0.984499	0.675338	0.921315		1.37684
B4U62_00030	gyrB	YVEYLN	R	SKEVVH	5607	0.74216	0	0	0	0	0	0.537426	0	0	0	0	0		0.247387	0	0.179142	0		0
B4U62_00030	gyrB	VEYLNR	S	KEVVHE	5610	0.74216	0	0	0.826649	1.278	1.55474	1.61228	0	0.786946	0.335257	0	0.54383		0.247387	1.2198	0.799742	0.293029		4.93073
B4U62_00030	gyrB	EYLNRS	K	EVVHEE	5613	0	0	0	0	0	0	1.07485	0.547558	0.393473	0.670514	0	0		0	0	0.671961	0.223505		#DIV/0!
B4U62_00030	gyrB	LNRSKE	V	VHEEPI	5619	0	0	0	0	0	0.518248	0	0	0	0	0	0		0	0.172749	0	0		#DIV/0!
B4U62_00030	gyrB	NRSKEV	V	HEEPIY	5622	2.22648	0	1.62595	0	0	0	0.537426	0.547558	0	0.335257	0	0		1.28415	0	0.361661	0.111752		0
B4U62_00030	gyrB	RSKEVV	H	EEPIYI	5625	0.74216	1.32161	2.70992	0.826649	1.917	2.07299	0.537426	0.547558	1.57389	1.00577	0.812977	0		1.59123	1.60555	0.886292	0.606249		1.009
B4U62_00030	gyrB	SKEVVH	E	EPIYIE	5628	0.74216	0	0.541985	0.826649	0	0.518248	0	0	0.393473	1.00577	0	0.54383		0.428048	0.448299	0.131158	0.516534		1.04731
B4U62_00030	gyrB	KEVVHE	E	PIYIEG	5631	0	0	0	0.826649	0.639	0	0	2.19023	0	0	0	0		0	0.48855	0.730077	0		#DIV/0!
B4U62_00030	gyrB	EVVHEE	P	IYIEGE	5634	0.74216	0	0	0	0	0	0.537426	0	0	0.670514	0	0		0.247387	0	0.179142	0.223505		0
B4U62_00030	gyrB	VVHEEP	I	YIEGEK	5637	2.22648	2.64323	5.96183	0.826649	2.556	6.21898	5.37426	3.28535	2.36084	2.01154	3.25191	3.80681		3.61051	3.20054	3.67348	3.02342		0.886451
B4U62_00030	gyrB	VHEEPI	Y	IEGEKD	5640	0	0	0	0	0.639	0	0	0	0	0	0	0.54383		0	0.213	0	0.181277		#DIV/0!
B4U62_00030	gyrB	HEEPIY	I	EGEKDG	5643	0	0.660807	0	0.826649	1.278	0	0	0.547558	0	0	0	0		0.220269	0.70155	0.182519	0		3.18497
B4U62_00030	gyrB	EEPIYI	E	GEKDGI	5646	1.48432	0	1.08397	1.6533	0.639	0.518248	0	0	0.393473	0.670514	0	0.54383		0.856097	0.936849	0.131158	0.404781		1.09433
B4U62_00030	gyrB	EPIYIE	G	EKDGIT	5649	1.48432	0.660807	0.541985	0.826649	0	1.0365	0.537426	0	0.393473	0	0.812977	0.54383		0.895704	0.621049	0.3103	0.452269		0.693364
B4U62_00030	gyrB	PIYIEG	E	KDGITV	5652	0.74216	0.660807	0.541985	0.826649	0	0	0	1.09512	0	0.335257	0	0		0.648317	0.27555	0.365039	0.111752		0.425023
B4U62_00030	gyrB	IYIEGE	K	DGITVE	5655	1.48432	0.660807	2.16794	0.826649	0.639	0	1.61228	2.19023	0.786946	1.34103	1.62595	0.54383		1.43769	0.48855	1.52982	1.17027		0.339816
B4U62_00030	gyrB	YIEGEK	D	GITVEV	5658	2.22648	0.660807	1.08397	2.47995	1.278	2.07299	1.07485	2.19023	1.96736	0.670514	0.812977	0.54383		1.32375	1.94365	1.74415	0.675774		1.46829
B4U62_00030	gyrB	IEGEKD	G	ITVEVA	5661	0	5.28645	0	0	1.278	1.55474	0.537426	2.19023	0.786946	2.3468	3.25191	0.54383		1.76215	0.944248	1.17153	2.04751		0.53585
B4U62_00030	gyrB	EGEKDG	I	TVEVAL	5664	0	0.660807	0.541985	0	0	0.518248	0.537426	1.09512	0	0.670514	0.812977	0		0.40093	0.172749	0.544181	0.494497		0.430871
B4U62_00030	gyrB	GEKDGI	T	VEVALQ	5667	0	0	0	0	0	0	0.537426	0	0.393473	0	0	0		0	0	0.3103	0		#DIV/0!
B4U62_00030	gyrB	EKDGIT	V	EVALQY	5670	0.74216	1.32161	1.08397	0.826649	0	0.518248	1.07485	0	0.393473	1.00577	0.812977	0.54383		1.04925	0.448299	0.489442	0.787526		0.427258
B4U62_00030	gyrB	KDGITV	E	VALQYN	5673	0	0	0	0	0	0	0	0.547558	0.393473	0	0	0		0	0	0.313677	0		#DIV/0!
B4U62_00030	gyrB	DGITVE	V	ALQYND	5676	0.74216	0	0.541985	0	0.639	0.518248	1.07485	2.73779	0.393473	0	0.812977	0		0.428048	0.385749	1.40204	0.270992		0.901182
B4U62_00030	gyrB	GITVEV	A	LQYNDS	5679	0	12.5553	6.50382	0	2.556	2.07299	1.07485	8.21337	3.14778	3.35257	9.75573	2.71915		6.35305	1.543	4.14533	5.27581		0.242875
B4U62_00030	gyrB	ITVEVA	L	QYNDSY	5682	0.74216	1.32161	0	0	0	0	0.537426	0.547558	0	0	0	1.08766		0.687925	0	0.361661	0.362553		0
B4U62_00030	gyrB	TVEVAL	Q	YNDSYT	5685	8.90592	5.28645	3.25191	6.6132	8.307	8.81022	7.52397	3.28535	8.6564	8.38143	6.50382	5.4383		5.81476	7.91014	6.48857	6.77451		1.36035
B4U62_00030	gyrB	VEVALQ	Y	NDSYTS	5688	0	0	0	2.47995	0.639	0	0.537426	0	0	0.670514	0.812977	0		0	1.03965	0.179142	0.494497		#DIV/0!
B4U62_00030	gyrB	EVALQY	N	DSYTSN	5691	0.74216	0	0	0	0	0	0	0	0	0.335257	0	0		0.247387	0	0	0.111752		0
B4U62_00030	gyrB	ALQYND	S	YTSNIY	5697	0	1.98242	0.541985	0.826649	0	0	1.07485	0	0.393473	0	0	0		0.841468	0.27555	0.489442	0		0.327463
B4U62_00030	gyrB	QYNDSY	T	SNIYSF	5703	0	0	0	0.826649	0	0	0	0	0	0	0	0		0	0.27555	0	0		#DIV/0!
B4U62_00030	gyrB	YNDSYT	S	NIYSFT	5706	4.45296	5.94726	1.62595	4.13325	3.195	1.55474	2.68713	1.64267	2.75431	3.35257	1.62595	1.08766		4.00873	2.961	2.36137	2.02206		0.738638
B4U62_00030	gyrB	NDSYTS	N	IYSFTN	5709	0.74216	1.98242	1.62595	2.47995	0	1.0365	0.537426	0	1.18042	0.670514	1.62595	0		1.45018	1.17215	0.572615	0.765489		0.808279
B4U62_00030	gyrB	DSYTSN	I	YSFTNN	5712	0	0	0	0	0	0	0.537426	0	0	0.335257	0	0		0	0	0.179142	0.111752		#DIV/0!
B4U62_00030	gyrB	SYTSNI	Y	SFTNNI	5715	0.74216	0.660807	0	0.826649	0	0	1.07485	0	0	0	0	0		0.467656	0.27555	0.358284	0		0.589215
B4U62_00030	gyrB	YTSNIY	S	FTNNIN	5718	0	0	0.541985	0	0.639	0	0	0	0	0.335257	0	0		0.180662	0.213	0	0.111752		1.179
B4U62_00030	gyrB	TSNIYS	F	TNNINT	5721	0	0	0	0	0	0	0.537426	0	0.393473	0	0	0		0	0	0.3103	0		#DIV/0!
B4U62_00030	gyrB	SNIYSF	T	NNINTY	5724	0	0	0	0	0	0	0	0	0	0.335257	0	0		0	0	0	0.111752		#DIV/0!
B4U62_00030	gyrB	NIYSFT	N	NINTYE	5727	2.22648	0.660807	0	0	0	0	0.537426	0	0.393473	0.670514	0	0		0.962429	0	0.3103	0.223505		0
B4U62_00030	gyrB	IYSFTN	N	INTYEG	5730	0.74216	1.32161	0	0	0.639	1.55474	1.07485	0.547558	1.18042	0.335257	0.812977	0.54383		0.687925	0.731248	0.934276	0.564021		1.06298
B4U62_00030	gyrB	SFTNNI	N	TYEGGT	5736	0	0.660807	0	0	0	0	0	0	0	0.670514	0	0.54383		0.220269	0	0	0.404781		0
B4U62_00030	gyrB	FTNNIN	T	YEGGTH	5739	0	0	0	0	0	0	0	0	0.393473	0	0	0		0	0	0.131158	0		#DIV/0!
B4U62_00030	gyrB	TNNINT	Y	EGGTHE	5742	1.48432	0	0	1.6533	0.639	0.518248	1.07485	1.09512	0	1.00577	0.812977	0.54383		0.494774	0.936849	0.723323	0.787526		1.89349
B4U62_00030	gyrB	NNINTY	E	GGTHEA	5745	0	0	0.541985	2.47995	0.639	0	0.537426	0	0.393473	0	0	0		0.180662	1.03965	0.3103	0		5.75468
B4U62_00030	gyrB	NINTYE	G	GTHEAG	5748	0.74216	0	0	0.826649	0.639	0	0.537426	0	0.393473	0	2.43893	0.54383		0.247387	0.48855	0.3103	0.994254		1.97484
B4U62_00030	gyrB	INTYEG	G	THEAGF	5751	0.74216	1.32161	1.08397	0.826649	1.278	0	0.537426	0.547558	0	0.335257	0.812977	1.63149		1.04925	0.70155	0.361661	0.926575		0.668622
B4U62_00030	gyrB	NTYEGG	T	HEAGFK	5754	1.48432	0.660807	5.41985	3.3066	1.278	1.0365	2.14971	2.73779	3.93473	1.67629	1.62595	1.63149		2.52166	1.8737	2.94074	1.64458		0.743042
B4U62_00030	gyrB	TYEGGT	H	EAGFKT	5757	2.96864	3.96484	3.79389	4.13325	1.917	1.55474	1.61228	1.64267	2.36084	1.67629	4.06489	2.17532		3.57579	2.535	1.87193	2.63883		0.708933
B4U62_00030	gyrB	EGGTHE	A	GFKTGL	5763	0.74216	0	0	0	0.639	0	0	0	0	0	0.812977	0		0.247387	0.213	0	0.270992		0.861
B4U62_00030	gyrB	GGTHEA	G	FKTGLT	5766	3.7108	0.660807	0	0.826649	1.917	1.0365	4.29941	1.64267	1.57389	1.00577	2.43893	7.06979		1.4572	1.26005	2.50533	3.50483		0.864704
B4U62_00030	gyrB	GTHEAG	F	KTGLTR	5769	1.48432	0.660807	3.25191	0	0.639	2.07299	0	2.19023	0.393473	1.34103	0.812977	1.08766		1.79901	0.903998	0.861235	1.08056		0.502497
B4U62_00030	gyrB	THEAGF	K	TGLTRV	5772	0.74216	0.660807	0	0	0.639	1.0365	0.537426	0	0	0	0.812977	0		0.467656	0.558499	0.179142	0.270992		1.19425
B4U62_00030	gyrB	HEAGFK	T	GLTRVI	5775	1.48432	0	2.70992	2.47995	0.639	1.0365	0.537426	0.547558	0.393473	1.00577	0.812977	1.63149		1.39808	1.38515	0.492819	1.15008		0.990749
B4U62_00030	gyrB	EAGFKT	G	LTRVIN	5778	0	0	2.16794	1.6533	0	0.518248	1.61228	0.547558	0.393473	0.335257	0.812977	0		0.722646	0.723849	0.851103	0.382745		1.00166
B4U62_00030	gyrB	AGFKTG	L	TRVIND	5781	0	0	0.541985	0	0	0.518248	0	0	0	0	0	0		0.180662	0.172749	0	0		0.956204
B4U62_00030	gyrB	GFKTGL	T	RVINDY	5784	0.74216	0.660807	1.08397	1.6533	1.278	1.0365	1.07485	3.28535	1.96736	1.34103	4.06489	2.71915		0.828979	1.3226	2.10919	2.70835		1.59546
B4U62_00030	gyrB	FKTGLT	R	VINDYA	5787	0.74216	2.64323	5.41985	4.13325	0	8.81022	1.61228	5.47558	3.54126	1.00577	2.43893	5.98213		2.93508	4.31449	3.54304	3.14228		1.46997
B4U62_00030	gyrB	KTGLTR	V	INDYAR	5790	2.96864	3.96484	3.25191	0.826649	1.917	3.10949	0	4.92802	2.36084	1.67629	1.62595	2.71915		3.39513	1.95105	2.42962	2.00713		0.57466
B4U62_00030	gyrB	TGLTRV	I	NDYARK	5793	2.22648	1.98242	6.50382	4.13325	0.639	1.0365	4.29941	2.19023	5.50862	4.02308	0.812977	1.08766		3.57091	1.93625	3.99942	1.97457		0.542229
B4U62_00030	gyrB	GLTRVI	N	DYARKK	5796	0	0	0	1.6533	0.639	0	0.537426	1.09512	0	0.335257	0	0		0	0.7641	0.544181	0.111752		#DIV/0!
B4U62_00030	gyrB	TRVIND	Y	ARKKGL	5802	0	0	0	0	0	0	0	0	0	0	0.812977	0		0	0	0	0.270992		#DIV/0!
B4U62_00030	gyrB	RVINDY	A	RKKGLI	5805	0	0	0	1.6533	0	0	0.537426	0	0	1.00577	0	0.54383		0	0.5511	0.179142	0.516534		#DIV/0!
B4U62_00030	gyrB	VINDYA	R	KKGLIK	5808	0	0	0	1.6533	0.639	0	0	0	0	0	0	0		0	0.7641	0	0		#DIV/0!
B4U62_00030	gyrB	INDYAR	K	KGLIKE	5811	0.74216	0	0	1.6533	0	0	0	0	0	0.335257	0	0		0.247387	0.5511	0	0.111752		2.22768
B4U62_00030	gyrB	NDYARK	K	GLIKEN	5814	1.48432	0	0.541985	1.6533	0	1.0365	2.68713	0.547558	0.393473	1.00577	0	1.63149		0.675435	0.896598	1.20939	0.879087		1.32744
B4U62_00030	gyrB	DYARKK	G	LIKEND	5817	0.74216	2.64323	0.541985	0	0.639	0.518248	0	0	0.393473	0	0	0		1.30912	0.385749	0.131158	0		0.294662
B4U62_00030	gyrB	YARKKG	L	IKENDP	5820	0	0	0	0	0	0	0.537426	0	0	0	0	0		0	0	0.179142	0		#DIV/0!
B4U62_00030	gyrB	ARKKGL	I	KENDPN	5823	0	0	0	0.826649	0	0	0	0.547558	0	0	0	0		0	0.27555	0.182519	0		#DIV/0!
B4U62_00030	gyrB	KKGLIK	E	NDPNLS	5829	0	0	0	1.6533	0	0.518248	0	0	0	0.335257	0	0		0	0.723849	0	0.111752		#DIV/0!
B4U62_00030	gyrB	GLIKEN	D	PNLSGD	5835	0	0	0	1.6533	0	0	1.07485	0	0.393473	0	0	0		0	0.5511	0.489442	0		#DIV/0!
B4U62_00030	gyrB	LIKEND	P	NLSGDD	5838	0	0	1.08397	1.6533	1.278	1.0365	1.07485	0	0.393473	0.335257	0	0		0.361323	1.3226	0.489442	0.111752		3.66043
B4U62_00030	gyrB	IKENDP	N	LSGDDV	5841	2.22648	0.660807	1.62595	0.826649	1.278	1.0365	0	1.64267	0	0.335257	0.812977	0		1.50441	1.04705	0.547558	0.382745		0.695984
B4U62_00030	gyrB	KENDPN	L	SGDDVR	5844	2.96864	0	0	1.6533	0	0.518248	2.68713	0.547558	0.393473	2.01154	1.62595	2.17532		0.989547	0.723849	1.20939	1.93761		0.731495
B4U62_00030	gyrB	ENDPNL	S	GDDVRE	5847	0	0	0	0.826649	0.639	0	0	0.547558	0	0.670514	0	0		0	0.48855	0.182519	0.223505		#DIV/0!
B4U62_00030	gyrB	NDPNLS	G	DDVREG	5850	0.74216	0.660807	2.16794	1.6533	0.639	0.518248	1.61228	1.64267	1.96736	0.670514	2.43893	2.17532		1.1903	0.936849	1.74077	1.76159		0.787068
B4U62_00030	gyrB	PNLSGD	D	VREGLT	5856	0	0	0.541985	0.826649	0	0.518248	0.537426	0	0.393473	0.670514	0.812977	0.54383		0.180662	0.448299	0.3103	0.675774		2.48143
B4U62_00030	gyrB	NLSGDD	V	REGLTA	5859	0.74216	0	1.62595	0.826649	0.639	0	0.537426	0.547558	0.786946	0	0	0		0.789371	0.48855	0.623977	0		0.61891
B4U62_00030	gyrB	SGDDVR	E	GLTAII	5865	0	0.660807	2.70992	0	1.917	0.518248	2.14971	0.547558	0.786946	1.67629	2.43893	1.08766		1.12358	0.811749	1.1614	1.73429		0.722469
B4U62_00030	gyrB	GDDVRE	G	LTAIIS	5868	0	1.98242	0	0.826649	0	1.55474	0	1.64267	1.96736	0.670514	0.812977	0		0.660807	0.793798	1.20335	0.494497		1.20126
B4U62_00030	gyrB	DDVREG	L	TAIISI	5871	0	0	0	0	0	0	0.537426	0.547558	0.393473	0	0	1.08766		0	0	0.492819	0.362553		#DIV/0!
B4U62_00030	gyrB	DVREGL	T	AIISIK	5874	0	0	0.541985	0	0	0.518248	0	0	0.786946	0	0.812977	0		0.180662	0.172749	0.262315	0.270992		0.956204
B4U62_00030	gyrB	VREGLT	A	IISIKH	5877	2.22648	5.28645	3.79389	0	0.639	2.07299	3.76198	4.38046	2.75431	3.01731	1.62595	2.17532		3.76894	0.903998	3.63225	2.27286		0.239854
B4U62_00030	gyrB	REGLTA	I	ISIKHP	5880	0	0	0	0	0	0	0	0	0.393473	0	0	0		0	0	0.131158	0		#DIV/0!
B4U62_00030	gyrB	EGLTAI	I	SIKHPD	5883	1.48432	0	0.541985	1.6533	0	0	2.68713	0	0.786946	1.67629	0	1.08766		0.675435	0.5511	1.15803	0.921315		0.815918
B4U62_00030	gyrB	GLTAII	S	IKHPDP	5886	0.74216	0	0.541985	0	0	0	2.14971	0	0.393473	0.670514	0	0.54383		0.428048	0	0.847726	0.404781		0
B4U62_00030	gyrB	LTAIIS	I	KHPDPQ	5889	0	0	0	0	0	0	0.537426	0	0	0	0	0.54383		0	0	0.179142	0.181277		#DIV/0!
B4U62_00030	gyrB	TAIISI	K	HPDPQF	5892	0.74216	0	0	0.826649	0	0	1.07485	0	0	0.335257	0	0		0.247387	0.27555	0.358284	0.111752		1.11384
B4U62_00030	gyrB	AIISIK	H	PDPQFE	5895	0	0	1.08397	0	0	0.518248	0.537426	0	0.393473	1.34103	0	0		0.361323	0.172749	0.3103	0.447009		0.478102
B4U62_00030	gyrB	IISIKH	P	DPQFEG	5898	1.48432	0	1.62595	0.826649	1.278	1.0365	2.14971	0	0.393473	0	0	0		1.03676	1.04705	0.847726	0		1.00993
B4U62_00030	gyrB	ISIKHP	D	PQFEGQ	5901	0	1.32161	0.541985	0	1.917	0.518248	0	0.547558	0	0	1.62595	0.54383		0.621199	0.811749	0.182519	0.723261		1.30675
B4U62_00030	gyrB	SIKHPD	P	QFEGQT	5904	1.48432	2.64323	8.12977	2.47995	2.556	6.21898	3.22456	12.5938	7.86946	4.02308	10.5687	8.15745		4.08577	3.75164	7.89595	7.58308		0.918221
B4U62_00030	gyrB	IKHPDP	Q	FEGQTK	5907	2.96864	3.96484	5.96183	0.826649	5.751	3.62774	3.22456	6.02314	7.86946	3.01731	3.25191	2.71915		4.29844	3.4018	5.70572	2.99612		0.791403
B4U62_00030	gyrB	KHPDPQ	F	EGQTKT	5910	0.74216	0	0	0.826649	0	0.518248	0.537426	0	1.18042	0.670514	1.62595	0		0.247387	0.448299	0.572615	0.765489		1.81214
B4U62_00030	gyrB	HPDPQF	E	GQTKTK	5913	0	0	1.62595	4.9599	1.278	0.518248	0	0	1.57389	1.00577	0.812977	3.80681		0.541985	2.25205	0.524631	1.87519		4.15519
B4U62_00030	gyrB	PDPQFE	G	QTKTKL	5916	0	0	0	0	0	0.518248	0.537426	0	0	0	0	0.54383		0	0.172749	0.179142	0.181277		#DIV/0!
B4U62_00030	gyrB	DPQFEG	Q	TKTKLG	5919	0	0	0	0	0	0	0	0.547558	0	0	0	0.54383		0	0	0.182519	0.181277		#DIV/0!
B4U62_00030	gyrB	PQFEGQ	T	KTKLGN	5922	0	0	0	0	0	0	0	0	0.393473	0	0	0		0	0	0.131158	0		#DIV/0!
B4U62_00030	gyrB	QFEGQT	K	TKLGNS	5925	0	0	0	0	0.639	0	0.537426	0	0.393473	0	0	0		0	0.213	0.3103	0		#DIV/0!
B4U62_00030	gyrB	FEGQTK	T	KLGNSE	5928	0	0	0	0.826649	0	0	0	0	0	0	0	0		0	0.27555	0	0		#DIV/0!
B4U62_00030	gyrB	EGQTKT	K	LGNSEA	5931	1.48432	0.660807	1.08397	0	0	0	0.537426	0	0	0	0	0.54383		1.07637	0	0.179142	0.181277		0
B4U62_00030	gyrB	GQTKTK	L	GNSEAR	5934	0	0	0	1.6533	0	0.518248	0.537426	0	0.393473	0	0	0		0	0.723849	0.3103	0		#DIV/0!
B4U62_00030	gyrB	QTKTKL	G	NSEART	5937	2.96864	3.30403	3.79389	0.826649	3.195	2.59124	2.14971	0.547558	2.36084	0.670514	2.43893	3.80681		3.35552	2.2043	1.68603	2.30542		0.656916
B4U62_00030	gyrB	TKTKLG	N	SEARTI	5940	0.74216	1.32161	4.33588	4.9599	3.834	1.0365	3.22456	1.64267	1.57389	4.02308	4.87786	2.17532		2.13322	3.2768	2.14704	3.69209		1.53608
B4U62_00030	gyrB	KTKLGN	S	EARTIT	5943	0.74216	0.660807	1.62595	3.3066	2.556	1.55474	3.76198	2.19023	3.14778	2.68206	1.62595	1.08766		1.00964	2.47245	3.03333	1.79856		2.44884
B4U62_00030	gyrB	TKLGNS	E	ARTITD	5946	0	0	0	0	0	0	0	0	0	0.335257	0	0		0	0	0	0.111752		#DIV/0!
B4U62_00030	gyrB	KLGNSE	A	RTITDT	5949	1.48432	0	0	0	0	0	0	0	0	0.670514	0.812977	0		0.494774	0	0	0.494497		0
B4U62_00030	gyrB	LGNSEA	R	TITDTL	5952	0	0	0	0	0	0	0	0	0	0	0.812977	0		0	0	0	0.270992		#DIV/0!
B4U62_00030	gyrB	GNSEAR	T	ITDTLF	5955	0	0	1.62595	0	0	0.518248	0	1.09512	0.786946	0.670514	0	0.54383		0.541985	0.172749	0.627354	0.404781		0.318735
B4U62_00030	gyrB	NSEART	I	TDTLFS	5958	0	0	0	0	0.639	0	0	0	0.393473	0.335257	0.812977	0		0	0.213	0.131158	0.382745		#DIV/0!
B4U62_00030	gyrB	SEARTI	T	DTLFST	5961	0	0	1.08397	0	0.639	0	0	0	0	0.335257	0	0		0.361323	0.213	0	0.111752		0.5895
B4U62_00030	gyrB	EARTIT	D	TLFSTA	5964	0	0	0	0	0	0	0.537426	0	0.786946	0	0	0		0	0	0.441457	0		#DIV/0!
B4U62_00030	gyrB	ARTITD	T	LFSTAM	5967	1.48432	0.660807	0	0	0.639	0	0	1.09512	0	0.335257	0	0		0.715042	0.213	0.365039	0.111752		0.297884
B4U62_00030	gyrB	RTITDT	L	FSTAME	5970	2.96864	1.32161	1.62595	2.47995	0	2.07299	4.29941	2.19023	1.96736	2.3468	1.62595	2.17532		1.97207	1.51765	2.819	2.04936		0.769571
B4U62_00030	gyrB	TITDTL	F	STAMET	5973	2.96864	0.660807	1.62595	5.78655	0	0	4.29941	1.64267	3.14778	5.02886	0.812977	1.63149		1.7518	1.92885	3.02996	2.49111		1.10107
B4U62_00030	gyrB	ITDTLF	S	TAMETF	5976	0	0.660807	0.541985	0	0	0	2.68713	0	0	0.670514	0.812977	0		0.40093	0	0.895711	0.494497		0
B4U62_00030	gyrB	TDTLFS	T	AMETFM	5979	0	0	0	0	0	0	0	0	0	0.335257	0	0		0	0	0	0.111752		#DIV/0!
B4U62_00030	gyrB	DTLFST	A	METFML	5982	0	0.660807	2.16794	0.826649	1.278	0	1.07485	2.19023	0.393473	0.670514	0.812977	0		0.942915	0.70155	1.21952	0.494497		0.744022
B4U62_00030	gyrB	TLFSTA	M	ETFMLE	5985	0.74216	0	0	0	0	0	0	0	0	0	0	0		0.247387	0	0	0		0
B4U62_00030	gyrB	LFSTAM	E	TFMLEN	5988	0	0	0.541985	1.6533	0.639	0	0	0	1.18042	1.00577	0.812977	0.54383		0.180662	0.7641	0.393473	0.787526		4.22945
B4U62_00030	gyrB	FSTAME	T	FMLENP	5991	0	0	0	0	0	0	0	0	0.393473	0.670514	0	0		0	0	0.131158	0.223505		#DIV/0!
B4U62_00030	gyrB	STAMET	F	MLENPD	5994	0	0	0	0.826649	0.639	0.518248	0.537426	0	0	0	0	0		0	0.661299	0.179142	0		#DIV/0!
B4U62_00030	gyrB	TAMETF	M	LENPDA	5997	0.74216	1.32161	0	0	0	0	0.537426	0	0.393473	1.00577	0	0		0.687925	0	0.3103	0.335257		0
B4U62_00030	gyrB	AMETFM	L	ENPDAA	6000	0	0	0.541985	0.826649	0	0.518248	0	0	0.393473	0	0	0		0.180662	0.448299	0.131158	0		2.48143
B4U62_00030	gyrB	METFML	E	NPDAAK	6003	2.22648	1.32161	0.541985	0.826649	0	0.518248	0.537426	2.19023	0.786946	2.01154	2.43893	0		1.36336	0.448299	1.17153	1.48349		0.328819
B4U62_00030	gyrB	ETFMLE	N	PDAAKK	6006	2.96864	2.64323	1.62595	0.826649	1.278	1.55474	0.537426	2.19023	3.14778	1.34103	0.812977	1.08766		2.41261	1.2198	1.95848	1.08056		0.505593
B4U62_00030	gyrB	TFMLEN	P	DAAKKI	6009	0	2.64323	0	2.47995	0	0	0	0	0.393473	1.34103	0	0		0.881075	0.826649	0.131158	0.447009		0.938228
B4U62_00030	gyrB	FMLENP	D	AAKKIV	6012	0.74216	0	0	1.6533	0	0	0	0	0	0.670514	0	0		0.247387	0.5511	0	0.223505		2.22768
B4U62_00030	gyrB	MLENPD	A	AKKIVD	6015	0	0	0	0	0	0.518248	0	0	0	0.670514	0	0		0	0.172749	0	0.223505		#DIV/0!
B4U62_00030	gyrB	LENPDA	A	KKIVDK	6018	1.48432	1.32161	0.541985	1.6533	0.639	1.0365	0.537426	0	0	0.670514	0.812977	0.54383		1.11597	1.1096	0.179142	0.675774		0.994288
B4U62_00030	gyrB	NPDAAK	K	IVDKGL	6024	0.74216	0	0	0.826649	0	0.518248	0	0	0	0	0	0		0.247387	0.448299	0	0		1.81214
B4U62_00030	gyrB	DAAKKI	V	DKGLMA	6030	0	0	0	0	0	0	0	0.547558	0	0.335257	0	0		0	0	0.182519	0.111752		#DIV/0!
B4U62_00030	gyrB	AKKIVD	K	GLMAAR	6036	1.48432	2.64323	4.87786	0	1.278	0.518248	1.61228	4.38046	1.18042	3.35257	1.62595	4.89447		3.0018	0.598749	2.39105	3.291		0.199463
B4U62_00030	gyrB	KKIVDK	G	LMAARA	6039	15.5854	29.7363	19.5115	8.26649	10.224	17.6204	9.13625	13.1414	9.04988	11.3987	3.25191	7.61362		21.611	12.037	10.4425	7.42142		0.556983
B4U62_00030	gyrB	KIVDKG	L	MAARAR	6042	0	1.32161	0	1.6533	0.639	0	1.07485	0	1.18042	0.670514	0	0		0.440538	0.7641	0.751757	0.223505		1.73447
B4U62_00030	gyrB	IVDKGL	M	AARARM	6045	0	0	0.541985	0.826649	0	0	0	0	0.393473	0.335257	0	0		0.180662	0.27555	0.131158	0.111752		1.52523
B4U62_00030	gyrB	VDKGLM	A	ARARMA	6048	0	0	0	0.826649	0	0	0	0	0	0	0	0.54383		0	0.27555	0	0.181277		#DIV/0!
B4U62_00030	gyrB	DKGLMA	A	RARMAA	6051	0	0	0	0	0	0	0	0.547558	0	0	0.812977	0		0	0	0.182519	0.270992		#DIV/0!
B4U62_00030	gyrB	KGLMAA	R	ARMAAK	6054	0.74216	0	0	0	0	0	0	0.547558	0	0	0	0.54383		0.247387	0	0.182519	0.181277		0
B4U62_00030	gyrB	GLMAAR	A	RMAAKK	6057	1.48432	1.98242	4.87786	1.6533	3.195	1.0365	0	3.28535	1.57389	2.3468	1.62595	1.63149		2.78153	1.9616	1.61975	1.86808		0.705222
B4U62_00030	gyrB	LMAARA	R	MAAKKA	6060	0.74216	0	0	0.826649	1.278	0	0	0	0.786946	0	0	0		0.247387	0.70155	0.262315	0		2.83584
B4U62_00030	gyrB	AARARM	A	AKKARE	6066	1.48432	0	0.541985	0	0.639	1.55474	0	0	0	0.335257	0	0		0.675435	0.731248	0	0.111752		1.08263
B4U62_00030	gyrB	ARARMA	A	KKAREL	6069	0	1.98242	1.08397	0	0	0	0	1.09512	0.786946	0.335257	0	0		1.02213	0	0.627354	0.111752		0
B4U62_00030	gyrB	RARMAA	K	KARELT	6072	1.48432	0.660807	0	0.826649	0	2.07299	1.07485	2.19023	0.393473	1.00577	1.62595	0		0.715042	0.966547	1.21952	0.877242		1.35173
B4U62_00030	gyrB	ARMAAK	K	ARELTR	6075	0	0	0	0	0	0.518248	0	0	0	0	0.812977	0.54383		0	0.172749	0	0.452269		#DIV/0!
B4U62_00030	gyrB	MAAKKA	R	ELTRRK	6081	2.96864	1.98242	1.08397	1.6533	0.639	1.0365	2.14971	1.09512	2.36084	1.00577	0	0.54383		2.01168	1.1096	1.86855	0.516534		0.551579
B4U62_00030	gyrB	AAKKAR	E	LTRRKS	6084	1.48432	0	0.541985	0.826649	0	1.55474	0.537426	0	0	0	0	0		0.675435	0.793798	0.179142	0		1.17524
B4U62_00030	gyrB	KKAREL	T	RRKSAL	6090	0	0	0.541985	0.826649	0	0	1.07485	0	0	1.00577	0	0.54383		0.180662	0.27555	0.358284	0.516534		1.52523
B4U62_00030	gyrB	KARELT	R	RKSALE	6093	0.74216	0	0.541985	0	0	0.518248	0.537426	0	0.786946	0.335257	0	0		0.428048	0.172749	0.441457	0.111752		0.403574
B4U62_00030	gyrB	ARELTR	R	KSALEI	6096	1.48432	0	0	0	0	0	0.537426	0	0	0	0	0.54383		0.494774	0	0.179142	0.181277		0
B4U62_00030	gyrB	RELTRR	K	SALEIS	6099	0.74216	1.98242	0	3.3066	1.917	2.07299	0.537426	0.547558	1.18042	1.67629	0.812977	0		0.908193	2.4322	0.755134	0.829754		2.67806
B4U62_00030	gyrB	ELTRRK	S	ALEISN	6102	4.45296	9.25129	5.41985	5.78655	10.224	6.73723	4.29941	3.28535	3.93473	4.02308	4.87786	7.06979		6.3747	7.58259	3.83983	5.32358		1.18948
B4U62_00030	gyrB	LTRRKS	A	LEISNL	6105	2.22648	10.5729	8.67176	3.3066	11.502	11.4015	0	7.11825	1.18042	0.335257	4.06489	5.4383		7.15705	8.73669	2.76622	3.27948		1.22071
B4U62_00030	gyrB	TRRKSA	L	EISNLP	6108	0	0	0.541985	0	0	0	0	0.547558	0.786946	0	0.812977	0.54383		0.180662	0	0.444835	0.452269		0
B4U62_00030	gyrB	RRKSAL	E	ISNLPG	6111	0.74216	0	0	0	0	0	0.537426	0	0	0	0.812977	0		0.247387	0	0.179142	0.270992		0
B4U62_00030	gyrB	RKSALE	I	SNLPGK	6114	2.96864	0	0.541985	1.6533	3.195	0.518248	3.22456	0	1.18042	2.3468	0.812977	1.63149		1.17021	1.78885	1.46833	1.59709		1.52866
B4U62_00030	gyrB	KSALEI	S	NLPGKL	6117	0	0	0	0	0	0	0.537426	0	0.393473	1.34103	0.812977	0.54383		0	0	0.3103	0.899278		#DIV/0!
B4U62_00030	gyrB	SALEIS	N	LPGKLA	6120	0	0.660807	1.62595	0.826649	0.639	0	0.537426	1.64267	0.786946	0.335257	0	0		0.762254	0.48855	0.989015	0.111752		0.640928
B4U62_00030	gyrB	ALEISN	L	PGKLAD	6123	0	0	0	0	0.639	0	0	0	0	0	0	0		0	0.213	0	0		#DIV/0!
B4U62_00030	gyrB	LEISNL	P	GKLADC	6126	0	2.64323	0.541985	0.826649	1.917	1.0365	0	0	0.393473	1.00577	0.812977	0.54383		1.06174	1.26005	0.131158	0.787526		1.18678
B4U62_00030	gyrB	EISNLP	G	KLADCS	6129	0.74216	7.26887	8.12977	0.826649	3.834	5.18248	2.68713	3.8329	2.75431	2.01154	4.06489	3.80681		5.38027	3.28104	3.09145	3.29441		0.609829
B4U62_00030	gyrB	ISNLPG	K	LADCSS	6132	1.48432	2.64323	1.62595	0.826649	0	0	1.07485	0	0.786946	1.67629	0	0.54383		1.91783	0.27555	0.6206	0.740038		0.143678
B4U62_00030	gyrB	SNLPGK	L	ADCSSK	6135	0.74216	0.660807	0	0	0.639	1.0365	0.537426	0.547558	1.57389	1.34103	1.62595	2.17532		0.467656	0.558499	0.886292	1.7141		1.19425
B4U62_00030	gyrB	NLPGKL	A	DCSSKD	6138	0	0	0	0	0	0.518248	0	0	0	0.335257	0	0		0	0.172749	0	0.111752		#DIV/0!
B4U62_00030	gyrB	LPGKLA	D	CSSKDP	6141	0.74216	0	0	0.826649	0	0	0.537426	0	0	0	0	0		0.247387	0.27555	0.179142	0		1.11384
B4U62_00030	gyrB	PGKLAD	C	SSKDPS	6144	0.74216	0.660807	0	0	0.639	0.518248	0.537426	0.547558	0	0	0	1.63149		0.467656	0.385749	0.361661	0.54383		0.824858
B4U62_00030	gyrB	GKLADC	S	SKDPSI	6147	2.22648	0.660807	1.62595	4.9599	2.556	2.07299	3.22456	1.64267	1.96736	3.01731	0	1.63149		1.50441	3.1963	2.2782	1.5496		2.12461
B4U62_00030	gyrB	KLADCS	S	KDPSIS	6150	0.74216	1.32161	0.541985	0.826649	1.278	0	2.14971	1.64267	1.18042	1.67629	0	0.54383		0.868586	0.70155	1.6576	0.740038		0.807692
B4U62_00030	gyrB	LADCSS	K	DPSISE	6153	0	0	0	0.826649	0	0	0.537426	0	0	0	0	0		0	0.27555	0.179142	0		#DIV/0!
B4U62_00030	gyrB	ADCSSK	D	PSISEL	6156	0	0	1.62595	0	0	0	0.537426	1.09512	1.18042	0.335257	0.812977	0		0.541985	0	0.937654	0.382745		0
B4U62_00030	gyrB	DCSSKD	P	SISELY	6159	0.74216	0.660807	2.16794	4.9599	0.639	1.55474	2.68713	1.64267	1.57389	3.68783	5.69084	1.08766		1.1903	2.38455	1.9679	3.48878		2.00331
B4U62_00030	gyrB	CSSKDP	S	ISELYI	6162	0	0	0	0	0	1.0365	0.537426	1.64267	0.393473	0	0.812977	0.54383		0	0.345499	0.857858	0.452269		#DIV/0!
B4U62_00030	gyrB	SSKDPS	I	SELYIV	6165	0	0	0	2.47995	1.278	0	3.76198	0	0.393473	0.670514	0	0.54383		0	1.25265	1.38515	0.404781		#DIV/0!
B4U62_00030	gyrB	SKDPSI	S	ELYIVE	6168	0	0	0	0.826649	0.639	0.518248	1.07485	1.09512	0.393473	0	0	1.08766		0	0.661299	0.85448	0.362553		#DIV/0!
B4U62_00030	gyrB	KDPSIS	E	LYIVEG	6171	0.74216	0	0	0	0.639	0.518248	0	0	0	0	0	0		0.247387	0.385749	0	0		1.5593
B4U62_00030	gyrB	DPSISE	L	YIVEGD	6174	1.48432	0.660807	1.08397	1.6533	1.917	5.18248	3.22456	1.64267	4.3282	2.01154	1.62595	3.80681		1.07637	2.91759	3.06514	2.48144		2.7106
B4U62_00030	gyrB	PSISEL	Y	IVEGDS	6177	0	0	0	0	0	0	0.537426	0	0	0	0	0		0	0	0.179142	0		#DIV/0!
B4U62_00030	gyrB	SISELY	I	VEGDSA	6180	0	0	0	0	0	0	0.537426	0	0	0.335257	0	0		0	0	0.179142	0.111752		#DIV/0!
B4U62_00030	gyrB	SELYIV	E	GDSAGG	6186	0.74216	0.660807	0	2.47995	5.112	1.0365	1.61228	3.28535	1.96736	2.3468	0.812977	1.08766		0.467656	2.87615	2.28833	1.41581		6.15014
B4U62_00030	gyrB	ELYIVE	G	DSAGGS	6189	8.16376	27.0931	17.3435	1.6533	7.029	13.4745	13.4357	23.545	21.2475	21.4565	28.4542	21.7532		17.5334	7.38558	19.4094	23.8879		0.421228
B4U62_00030	gyrB	LYIVEG	D	SAGGSA	6192	7.4216	5.28645	1.62595	9.91979	13.419	10.365	5.91169	3.28535	5.90209	9.72246	15.4466	7.61362		4.778	11.2346	5.03304	10.9275		2.35131
B4U62_00030	gyrB	YIVEGD	S	AGGSAK	6195	5.93728	7.26887	8.12977	1.6533	1.278	10.365	4.83684	9.85604	10.2303	11.734	8.94275	14.6834		7.11198	4.43209	8.30772	11.7867		0.623187
B4U62_00030	gyrB	IVEGDS	A	GGSAKQ	6198	5.93728	7.26887	8.12977	9.91979	7.668	7.77372	9.67368	4.38046	8.26293	4.35834	14.6336	13.5957		7.11198	8.45384	7.43902	10.8626		1.18868
B4U62_00030	gyrB	VEGDSA	G	GSAKQG	6201	2.96864	5.28645	8.12977	4.13325	8.946	3.10949	4.83684	8.21337	7.86946	5.36411	8.94275	9.24511		5.46162	5.39625	6.97322	7.85066		0.98803
B4U62_00030	gyrB	EGDSAG	G	SAKQGR	6204	1.48432	0	0.541985	1.6533	3.834	3.62774	3.22456	1.64267	0.393473	1.34103	2.43893	2.71915		0.675435	3.03835	1.75357	2.16637		4.49835
B4U62_00030	gyrB	GDSAGG	S	AKQGRD	6207	0.74216	1.98242	0	0	0.639	0.518248	0	0.547558	0	0	0	0		0.908193	0.385749	0.182519	0		0.424744
B4U62_00030	gyrB	DSAGGS	A	KQGRDR	6210	0	0.660807	0	0	0.639	0.518248	0	0.547558	0.393473	0.670514	0.812977	0.54383		0.220269	0.385749	0.313677	0.675774		1.75127
B4U62_00030	gyrB	SAGGSA	K	QGRDRH	6213	0	0	0	0	0	0.518248	0.537426	0	0	0.335257	0.812977	0		0	0.172749	0.179142	0.382745		#DIV/0!
B4U62_00030	gyrB	AGGSAK	Q	GRDRHF	6216	2.22648	0	1.62595	2.47995	1.917	1.0365	0.537426	1.09512	1.18042	0.670514	0	2.71915		1.28415	1.81115	0.937654	1.12989		1.41039
B4U62_00030	gyrB	GGSAKQ	G	RDRHFQ	6219	0	0	0.541985	0	0.639	0	0	0.547558	0.393473	0.335257	0	0		0.180662	0.213	0.313677	0.111752		1.179
B4U62_00030	gyrB	GSAKQG	R	DRHFQA	6222	0	0	0	0.826649	0	0	0	0	0	0	0	0		0	0.27555	0	0		#DIV/0!
B4U62_00030	gyrB	SAKQGR	D	RHFQAI	6225	0	0	0	0	0	0	0.537426	0.547558	0.786946	0.335257	0	0.54383		0	0	0.623977	0.293029		#DIV/0!
B4U62_00030	gyrB	AKQGRD	R	HFQAIL	6228	2.22648	1.98242	1.08397	2.47995	2.556	3.62774	1.07485	1.09512	0.393473	1.34103	4.06489	1.63149		1.76429	2.8879	0.85448	2.3458		1.63686
B4U62_00030	gyrB	KQGRDR	H	FQAILP	6231	1.48432	3.30403	1.08397	0	0	0	1.61228	2.73779	0.786946	0.670514	0	1.63149		1.95744	0	1.71234	0.767335		0
B4U62_00030	gyrB	QGRDRH	F	QAILPL	6234	0	0	0	0	0	0.518248	0	0	0	0	0	0		0	0.172749	0	0		#DIV/0!
B4U62_00030	gyrB	GRDRHF	Q	AILPLR	6237	0	0	1.08397	0	0	1.0365	1.61228	0.547558	0	1.34103	1.62595	0		0.361323	0.345499	0.719946	0.988994		0.956204
B4U62_00030	gyrB	RDRHFQ	A	ILPLRG	6240	0	0.660807	0	0.826649	0.639	0	0.537426	0.547558	0	0.335257	0	0.54383		0.220269	0.48855	0.361661	0.293029		2.21797
B4U62_00030	gyrB	DRHFQA	I	LPLRGK	6243	5.93728	2.64323	2.70992	0.826649	0.639	1.55474	1.61228	1.64267	1.57389	3.01731	3.25191	1.63149		3.76348	1.0068	1.60961	2.63357		0.267518
B4U62_00030	gyrB	RHFQAI	L	PLRGKI	6246	0	0.660807	1.08397	1.6533	0.639	0.518248	3.22456	0	0.786946	1.34103	0.812977	0		0.581592	0.936849	1.33717	0.718002		1.61084
B4U62_00030	gyrB	HFQAIL	P	LRGKIL	6249	0	0	0.541985	0	0	0	0.537426	0	0	0.335257	0.812977	0.54383		0.180662	0	0.179142	0.564021		0
B4U62_00030	gyrB	FQAILP	L	RGKILN	6252	0.74216	1.98242	0	0.826649	1.278	0	1.07485	1.09512	1.57389	0.335257	0	0		0.908193	0.70155	1.24795	0.111752		0.772467
B4U62_00030	gyrB	QAILPL	R	GKILNV	6255	1.48432	1.32161	2.16794	5.78655	0	2.59124	2.14971	0	0.786946	3.01731	0	2.17532		1.65796	2.7926	0.978884	1.73088		1.68436
B4U62_00030	gyrB	AILPLR	G	KILNVE	6258	5.93728	3.96484	7.58779	4.13325	5.112	6.73723	2.68713	8.21337	4.72167	2.3468	4.87786	4.35064		5.82997	5.32749	5.20739	3.85843		0.913811
B4U62_00030	gyrB	ILPLRG	K	ILNVEK	6261	3.7108	1.32161	1.62595	0	1.278	3.62774	0.537426	1.64267	0.786946	0.335257	1.62595	0		2.21946	1.63525	0.989015	0.653737		0.736778
B4U62_00030	gyrB	LPLRGK	I	LNVEKA	6264	0.74216	0	0	0	0	0	0	0	0.393473	0.335257	0	0		0.247387	0	0.131158	0.111752		0
B4U62_00030	gyrB	PLRGKI	L	NVEKAR	6267	0	0	0	0	0	0	0	0	0	0.670514	1.62595	0		0	0	0	0.765489		#DIV/0!
B4U62_00030	gyrB	LRGKIL	N	VEKARL	6270	2.22648	2.64323	0	0	0.639	2.59124	0.537426	2.73779	1.57389	2.01154	2.43893	1.08766		1.62324	1.07675	1.61637	1.84604		0.663334
B4U62_00030	gyrB	RGKILN	V	EKARLD	6273	1.48432	0	0	0	0	0	0.537426	0	0	0	0	0.54383		0.494774	0	0.179142	0.181277		0
B4U62_00030	gyrB	GKILNV	E	KARLDK	6276	0.74216	0	0	0.826649	0	0	0	0.547558	0	2.01154	0	0		0.247387	0.27555	0.182519	0.670514		1.11384
B4U62_00030	gyrB	KILNVE	K	ARLDKI	6279	0	0.660807	0	0	0	0	0.537426	0	0	0	0	0		0.220269	0	0.179142	0		0
B4U62_00030	gyrB	ILNVEK	A	RLDKIL	6282	0	0.660807	0	0	0.639	0	0	0	0	0	0	0.54383		0.220269	0.213	0	0.181277		0.967
B4U62_00030	gyrB	LNVEKA	R	LDKILS	6285	0.74216	0.660807	0.541985	0	0	0	0	0.547558	1.18042	1.67629	0.812977	0.54383		0.648317	0	0.575992	1.01103		0
B4U62_00030	gyrB	NVEKAR	L	DKILSN	6288	0.74216	1.32161	2.70992	4.13325	3.834	5.70073	1.07485	1.09512	3.14778	1.67629	0	0.54383		1.59123	4.55599	1.77258	0.740038		2.86318
B4U62_00030	gyrB	VEKARL	D	KILSNN	6291	3.7108	1.32161	1.08397	1.6533	1.917	0.518248	2.14971	1.09512	1.18042	1.00577	1.62595	0		2.03879	1.36285	1.47508	0.877242		0.668458
B4U62_00030	gyrB	EKARLD	K	ILSNNE	6294	0	0	1.08397	0.826649	1.278	0	1.07485	0	0	0.335257	0.812977	0		0.361323	0.70155	0.358284	0.382745		1.94161
B4U62_00030	gyrB	KARLDK	I	LSNNEV	6297	1.48432	0	1.08397	0	0	0.518248	1.07485	0.547558	0	0.670514	0	0		0.856097	0.172749	0.540804	0.223505		0.201787
B4U62_00030	gyrB	ARLDKI	L	SNNEVR	6300	1.48432	0	0	0	0	0	0	0	0.393473	0	0	0		0.494774	0	0.131158	0		0
B4U62_00030	gyrB	RLDKIL	S	NNEVRS	6303	0.74216	0.660807	0	0	0	1.0365	0	0.547558	0	0	0	1.08766		0.467656	0.345499	0.182519	0.362553		0.738789
B4U62_00030	gyrB	LDKILS	N	NEVRSM	6306	0	2.64323	5.41985	0.826649	1.278	2.07299	0.537426	2.73779	3.54126	1.00577	2.43893	0		2.68769	1.39255	2.27216	1.14823		0.51812
B4U62_00030	gyrB	DKILSN	N	EVRSMI	6309	0	0	0	0.826649	0	0	0.537426	0	0	0	0	0		0	0.27555	0.179142	0		#DIV/0!
B4U62_00030	gyrB	KILSNN	E	VRSMIT	6312	0	0	0	0	0.639	0	0	0	0	0	0	0		0	0.213	0	0		#DIV/0!
B4U62_00030	gyrB	ILSNNE	V	RSMITA	6315	0	0	0	0.826649	0	0	0	0	0	0	0	0		0	0.27555	0	0		#DIV/0!
B4U62_00030	gyrB	LSNNEV	R	SMITAL	6318	0	0	0	0.826649	0.639	0	0	0	0	0	0	0		0	0.48855	0	0		#DIV/0!
B4U62_00030	gyrB	SNNEVR	S	MITALG	6321	2.96864	1.32161	1.08397	0	3.195	2.07299	0.537426	1.09512	0.786946	1.67629	0.812977	1.08766		1.79141	1.756	0.806496	1.19231		0.980233
B4U62_00030	gyrB	NNEVRS	M	ITALGT	6324	2.22648	0.660807	2.70992	4.9599	4.473	5.70073	0.537426	1.64267	1.57389	1.34103	2.43893	3.26298		1.86574	5.04454	1.25133	2.34765		2.70378
B4U62_00030	gyrB	NEVRSM	I	TALGTG	6327	0	3.30403	1.08397	0.826649	3.195	1.0365	1.07485	0	3.14778	0.670514	2.43893	0.54383		1.46267	1.68605	1.40755	1.21776		1.15272
B4U62_00030	gyrB	EVRSMI	T	ALGTGI	6330	0	1.98242	0.541985	0	1.278	0	1.07485	0.547558	1.57389	0.670514	0	0.54383		0.841468	0.426	1.06543	0.404781		0.506258
B4U62_00030	gyrB	VRSMIT	A	LGTGIG	6333	0.74216	1.98242	0.541985	0	0.639	0	0	0.547558	1.18042	0.670514	3.25191	1.63149		1.08885	0.213	0.575992	1.8513		0.195618
B4U62_00030	gyrB	RSMITA	L	GTGIGE	6336	0	0.660807	1.62595	0.826649	0.639	0.518248	1.07485	1.09512	0.393473	1.00577	2.43893	2.17532		0.762254	0.661299	0.85448	1.87334		0.867558
B4U62_00030	gyrB	SMITAL	G	TGIGED	6339	1.48432	3.96484	5.41985	0.826649	3.195	2.07299	2.14971	3.28535	4.3282	1.00577	1.62595	2.71915		3.623	2.03155	3.25442	1.78362		0.560736
B4U62_00030	gyrB	MITALG	T	GIGEDF	6342	0	0	0	0.826649	2.556	1.0365	1.07485	0	0	1.67629	0.812977	1.63149		0	1.47305	0.358284	1.37358		#DIV/0!
B4U62_00030	gyrB	ITALGT	G	IGEDFN	6345	0.74216	1.32161	1.62595	4.13325	0.639	1.0365	1.07485	2.73779	2.36084	0.670514	2.43893	2.17532		1.22991	1.93625	2.05783	1.76159		1.5743
B4U62_00030	gyrB	TALGTG	I	GEDFNL	6348	0.74216	1.98242	1.62595	1.6533	0.639	1.0365	0.537426	0	1.18042	1.00577	1.62595	1.08766		1.45018	1.1096	0.572615	1.2398		0.765146
B4U62_00030	gyrB	ALGTGI	G	EDFNLE	6351	1.48432	3.30403	4.33588	2.47995	1.917	1.0365	0	1.09512	1.96736	2.01154	2.43893	3.26298		3.04141	1.81115	1.02083	2.57115		0.595496
B4U62_00030	gyrB	LGTGIG	E	DFNLEK	6354	0	1.98242	1.62595	0.826649	1.917	0	0	0	0	0.335257	1.62595	1.08766		1.20279	0.91455	0	1.01629		0.760356
B4U62_00030	gyrB	GTGIGE	D	FNLEKA	6357	0.74216	0	0	0	0.639	0.518248	0	0	0.393473	0.335257	0	0		0.247387	0.385749	0.131158	0.111752		1.5593
B4U62_00030	gyrB	GIGEDF	N	LEKARY	6363	0	0	0	1.6533	0.639	0	0.537426	0	0	0	0.812977	0		0	0.7641	0.179142	0.270992		#DIV/0!
B4U62_00030	gyrB	IGEDFN	L	EKARYH	6366	0	0	0	0	0	0	1.07485	0	0	0	0	0		0	0	0.358284	0		#DIV/0!
B4U62_00030	gyrB	GEDFNL	E	KARYHK	6369	0	0	0	0	0	0	0.537426	0.547558	0	0	0	0		0	0	0.361661	0		#DIV/0!
B4U62_00030	gyrB	DFNLEK	A	RYHKVV	6375	0.74216	0	0.541985	0.826649	0	0	0.537426	0.547558	0	0	0	0		0.428048	0.27555	0.361661	0		0.643735
B4U62_00030	gyrB	FNLEKA	R	YHKVVI	6378	0	0	0	0	0	0	0	0	0.393473	0	0	0.54383		0	0	0.131158	0.181277		#DIV/0!
B4U62_00030	gyrB	NLEKAR	Y	HKVVIM	6381	0	0	0	0	0	0	0.537426	0	0.393473	0.670514	0	0		0	0	0.3103	0.223505		#DIV/0!
B4U62_00030	gyrB	EKARYH	K	VVIMTD	6387	0	0	0	0	0.639	0	0	0	0	0	0	0		0	0.213	0	0		#DIV/0!
B4U62_00030	gyrB	KARYHK	V	VIMTDA	6390	0	0	0	0	0	0	0	0.547558	0	0	0	0		0	0	0.182519	0		#DIV/0!
B4U62_00030	gyrB	ARYHKV	V	IMTDAD	6393	0	0	0	0	0	0	0.537426	0	0	0	0	0		0	0	0.179142	0		#DIV/0!
B4U62_00030	gyrB	RYHKVV	I	MTDADV	6396	2.22648	0	0.541985	0.826649	0.639	0	5.37426	0	1.57389	2.3468	0	1.08766		0.922822	0.48855	2.31605	1.14482		0.529409
B4U62_00030	gyrB	YHKVVI	M	TDADVD	6399	0	0.660807	0.541985	0	0	0	0	0	0	0	0	0		0.40093	0	0	0		0
B4U62_00030	gyrB	HKVVIM	T	DADVDG	6402	0	0	0	0	0	0	0.537426	0	0	0	0	0		0	0	0.179142	0		#DIV/0!
B4U62_00030	gyrB	VVIMTD	A	DVDGAH	6408	2.96864	0.660807	0	0	0	0	0.537426	0.547558	0	0.670514	0	0		1.20982	0	0.361661	0.223505		0
B4U62_00030	gyrB	VIMTDA	D	VDGAHI	6411	8.90592	5.94726	1.62595	9.09314	3.834	4.66423	6.98654	4.92802	5.11515	8.71668	6.50382	3.80681		5.49305	5.86379	5.67657	6.34244		1.06749
B4U62_00030	gyrB	IMTDAD	V	DGAHIR	6414	5.19512	0	3.25191	4.9599	1.917	1.55474	1.61228	0.547558	1.96736	1.67629	4.06489	2.71915		2.81568	2.81055	1.37573	2.82011		0.998178
B4U62_00030	gyrB	MTDADV	D	GAHIRT	6417	2.96864	1.32161	2.16794	1.6533	2.556	1.55474	1.61228	1.64267	2.75431	5.02886	0.812977	2.71915		2.15273	1.92135	2.00309	2.85366		0.892516
B4U62_00030	gyrB	TDADVD	G	AHIRTL	6420	1.48432	0.660807	0	0.826649	1.917	1.0365	0.537426	1.09512	0.393473	2.68206	1.62595	3.26298		0.715042	1.26005	0.675338	2.52366		1.7622
B4U62_00030	gyrB	DADVDG	A	HIRTLL	6423	0	2.64323	0.541985	0.826649	0.639	0	1.07485	1.09512	1.18042	1.34103	0	1.63149		1.06174	0.48855	1.1168	0.990839		0.460142
B4U62_00030	gyrB	ADVDGA	H	IRTLLL	6426	0.74216	0	0.541985	0	0.639	0.518248	0	0.547558	0.786946	1.67629	2.43893	0.54383		0.428048	0.385749	0.444835	1.55302		0.901182
B4U62_00030	gyrB	DVDGAH	I	RTLLLT	6429	1.48432	0.660807	1.62595	0	0	1.0365	1.07485	1.64267	2.36084	0.670514	0.812977	1.08766		1.25703	0.345499	1.69279	0.85705		0.274854
B4U62_00030	gyrB	DGAHIR	T	LLLTFF	6435	0.74216	1.32161	1.08397	0.826649	0.639	0	0.537426	0	1.57389	1.34103	0	1.08766		1.04925	0.48855	0.703773	0.809563		0.465619
B4U62_00030	gyrB	GAHIRT	L	LLTFFY	6438	3.7108	1.98242	1.62595	0.826649	3.195	1.55474	1.07485	2.73779	1.96736	1.00577	4.87786	0		2.43973	1.8588	1.92667	1.96121		0.761888
B4U62_00030	gyrB	AHIRTL	L	LTFFYR	6441	2.22648	1.98242	1.62595	0.826649	1.917	0.518248	1.61228	0.547558	1.57389	1.67629	0	0.54383		1.94495	1.0873	1.24458	0.740038		0.559037
B4U62_00030	gyrB	HIRTLL	L	TFFYRY	6444	11.8746	19.1634	12.4656	9.09314	10.224	12.438	7.52397	9.30848	11.0172	10.7282	4.06489	6.52596		14.5012	10.585	9.28323	7.10636		0.729942
B4U62_00030	gyrB	IRTLLL	T	FFYRYM	6447	3.7108	0.660807	1.08397	0	1.278	2.07299	1.07485	0.547558	1.18042	1.00577	2.43893	2.17532		1.81853	1.117	0.934276	1.87334		0.614232
B4U62_00030	gyrB	RTLLLT	F	FYRYMR	6450	8.16376	0.660807	1.62595	1.6533	4.473	3.10949	1.07485	4.38046	1.57389	2.3468	0	0		3.48351	3.0786	2.34307	0.782267		0.883763
B4U62_00030	gyrB	TLLLTF	F	YRYMRQ	6453	0	0	0	0	0	0	0	0	0.393473	0	0	0		0	0	0.131158	0		#DIV/0!
B4U62_00030	gyrB	LLLTFF	Y	RYMRQI	6456	0.74216	0	0.541985	0	0	0	2.14971	0	0.393473	0	0	0		0.428048	0	0.847726	0		0
B4U62_00030	gyrB	LLTFFY	R	YMRQII	6459	0.74216	0	0	0	0	0	0	0	0	0	0	0		0.247387	0	0	0		0
B4U62_00030	gyrB	TFFYRY	M	RQIIEN	6465	0	0	0	0	0	0	0.537426	0	0	0	0	0		0	0	0.179142	0		#DIV/0!
B4U62_00030	gyrB	FFYRYM	R	QIIENG	6468	0	0	0	0	0	0	0.537426	0	0	0	0	0		0	0	0.179142	0		#DIV/0!
B4U62_00030	gyrB	FYRYMR	Q	IIENGY	6471	2.96864	2.64323	4.33588	2.47995	1.278	4.66423	2.14971	1.09512	2.36084	0.670514	0.812977	0		3.31592	2.80739	1.86855	0.494497		0.846642
B4U62_00030	gyrB	YRYMRQ	I	IENGYV	6474	0.74216	0.660807	1.62595	3.3066	0.639	0.518248	1.07485	0.547558	0.393473	3.35257	0	0		1.00964	1.48795	0.671961	1.11752		1.47374
B4U62_00030	gyrB	RYMRQI	I	ENGYVY	6477	0	0	0.541985	3.3066	0	0.518248	0	0.547558	1.57389	2.3468	0	0		0.180662	1.27495	0.70715	0.782267		7.05711
B4U62_00030	gyrB	YMRQII	E	NGYVYI	6480	1.48432	0	0.541985	2.47995	1.917	0	3.76198	0	0.393473	5.02886	1.62595	0.54383		0.675435	1.46565	1.38515	2.39955		2.16993
B4U62_00030	gyrB	MRQIIE	N	GYVYIA	6483	0	0	0	0	0	0.518248	0.537426	0	0.393473	1.00577	0	0		0	0.172749	0.3103	0.335257		#DIV/0!
B4U62_00030	gyrB	QIIENG	Y	VYIAQP	6489	0.74216	0	0	0	0.639	0	1.61228	0	0	0	0.812977	0		0.247387	0.213	0.537426	0.270992		0.861
B4U62_00030	gyrB	IIENGY	V	YIAQPP	6492	0.74216	0	0	0	0	0	0.537426	0	0	0	0	0		0.247387	0	0.179142	0		0
B4U62_00030	gyrB	IENGYV	Y	IAQPPL	6495	0.74216	0.660807	0	0	0	0	0	0	0	0.335257	0	0		0.467656	0	0	0.111752		0
B4U62_00030	gyrB	ENGYVY	I	AQPPLY	6498	2.22648	0.660807	1.08397	0.826649	1.917	1.0365	2.14971	1.64267	1.18042	2.3468	2.43893	1.08766		1.32375	1.26005	1.6576	1.9578		0.951876
B4U62_00030	gyrB	NGYVYI	A	QPPLYK	6501	1.48432	4.62565	5.96183	4.9599	3.834	5.70073	2.14971	3.28535	3.54126	6.03463	3.25191	3.26298		4.02393	4.83154	2.9921	4.18317		1.2007
B4U62_00030	gyrB	GYVYIA	Q	PPLYKV	6504	2.22648	0.660807	1.08397	0.826649	1.278	1.55474	2.68713	2.19023	0.393473	1.00577	1.62595	0		1.32375	1.2198	1.75695	0.877242		0.92147
B4U62_00030	gyrB	YVYIAQ	P	PLYKVQ	6507	2.96864	2.64323	2.70992	1.6533	0	0.518248	2.68713	0.547558	3.14778	4.02308	1.62595	2.17532		2.77393	0.723849	2.12749	2.60812		0.260947
B4U62_00030	gyrB	VYIAQP	P	LYKVQQ	6510	0.74216	3.96484	4.33588	30.586	35.784	39.9051	46.7561	61.874	43.282	47.9418	34.958	55.4706		3.01429	35.425	50.6374	46.1235		11.7524
B4U62_00030	gyrB	YIAQPP	L	YKVQQG	6513	2.96864	2.64323	1.08397	2.47995	2.556	8.29197	4.83684	9.85604	5.50862	5.36411	4.06489	10.8766		2.23195	4.44264	6.73383	6.76853		1.99048
B4U62_00030	gyrB	IAQPPL	Y	KVQQGK	6516	0	0	0	0	0	0	0.537426	0.547558	0	0.670514	0	1.08766		0	0	0.361661	0.586058		#DIV/0!
B4U62_00030	gyrB	AQPPLY	K	VQQGKR	6519	0.74216	1.32161	1.08397	0	0	1.55474	1.61228	0.547558	1.96736	1.67629	0.812977	1.63149		1.04925	0.518248	1.37573	1.37358		0.493924
B4U62_00030	gyrB	QPPLYK	V	QQGKRV	6522	0	0	0	0	0	0	0	0	0	0	0.812977	0		0	0	0	0.270992		#DIV/0!
B4U62_00030	gyrB	PPLYKV	Q	QGKRVE	6525	0.74216	0.660807	0	0.826649	0.639	1.0365	1.07485	0	0.393473	1.00577	0	0		0.467656	0.834049	0.489442	0.335257		1.78347
B4U62_00030	gyrB	PLYKVQ	Q	GKRVEY	6528	4.45296	0.660807	1.08397	4.13325	5.751	2.07299	0.537426	0.547558	1.18042	2.3468	1.62595	4.35064		2.06591	3.98575	0.755134	2.77446		1.92929
B4U62_00030	gyrB	LYKVQQ	G	KRVEYA	6531	7.4216	11.2337	4.87786	1.6533	5.751	0.518248	2.68713	6.57069	3.14778	3.68783	8.94275	5.98213		7.84439	2.64085	4.1352	6.20423		0.336654
B4U62_00030	gyrB	YKVQQG	K	RVEYAY	6534	1.48432	0.660807	1.08397	0.826649	0	1.0365	0	0.547558	0	0.670514	0.812977	0		1.07637	0.621049	0.182519	0.494497		0.576987
B4U62_00030	gyrB	KVQQGK	R	VEYAYN	6537	0	0	0	0	0.639	0	0	0	0.393473	0.335257	0	0		0	0.213	0.131158	0.111752		#DIV/0!
B4U62_00030	gyrB	VQQGKR	V	EYAYND	6540	2.22648	1.98242	1.08397	1.6533	4.473	1.0365	0.537426	0.547558	1.96736	2.01154	0.812977	0.54383		1.76429	2.3876	1.01745	1.12278		1.35329
B4U62_00030	gyrB	QQGKRV	E	YAYNDK	6543	0	0.660807	0.541985	0	0	0	0.537426	0	0	1.34103	0.812977	1.08766		0.40093	0	0.179142	1.08056		0
B4U62_00030	gyrB	QGKRVE	Y	AYNDKE	6546	0.74216	0	0	0	0	0	0	0	0	0	0.812977	0		0.247387	0	0	0.270992		0
B4U62_00030	gyrB	GKRVEY	A	YNDKEL	6549	2.22648	0	0.541985	0	0	1.0365	0.537426	0.547558	0	0.670514	0	0		0.922822	0.345499	0.361661	0.223505		0.374394
B4U62_00030	gyrB	KRVEYA	Y	NDKELE	6552	0	0	0	0	0	0	0	0	0	0.670514	0	0		0	0	0	0.223505		#DIV/0!
B4U62_00030	gyrB	RVEYAY	N	DKELEE	6555	0	0	0	2.47995	0	0	0	0.547558	0	0	0	0.54383		0	0.826649	0.182519	0.181277		#DIV/0!
B4U62_00030	gyrB	VEYAYN	D	KELEEL	6558	0	0	0	0.826649	0	0	0	0	0.393473	0	0	0		0	0.27555	0.131158	0		#DIV/0!
B4U62_00030	gyrB	EYAYND	K	ELEELL	6561	1.48432	0	0	0.826649	0	0.518248	0	0	0	0.670514	0	0		0.494774	0.448299	0	0.223505		0.90607
B4U62_00030	gyrB	YAYNDK	E	LEELLK	6564	0.74216	0.660807	0.541985	2.47995	1.917	0	4.83684	2.19023	1.57389	2.68206	0	0.54383		0.648317	1.46565	2.86699	1.0753		2.2607
B4U62_00030	gyrB	AYNDKE	L	EELLKT	6567	0	0	0	0	0.639	0	0	0	0	0.335257	0	0		0	0.213	0	0.111752		#DIV/0!
B4U62_00030	gyrB	YNDKEL	E	ELLKTL	6570	2.22648	1.32161	3.25191	0	1.917	1.0365	1.07485	0	0	1.00577	0	0.54383		2.26667	0.984499	0.358284	0.516534		0.434338
B4U62_00030	gyrB	NDKELE	E	LLKTLP	6573	0.74216	0.660807	1.62595	0	0.639	1.0365	0.537426	1.09512	1.57389	0.670514	0.812977	1.08766		1.00964	0.558499	1.06881	0.85705		0.553166
B4U62_00030	gyrB	DKELEE	L	LKTLPQ	6576	1.48432	1.32161	1.62595	1.6533	6.39	1.0365	1.07485	0.547558	1.18042	1.00577	1.62595	2.17532		1.4773	3.0266	0.934276	1.60235		2.04874
B4U62_00030	gyrB	KELEEL	L	KTLPQT	6579	10.3902	1.32161	3.25191	5.78655	3.195	3.10949	5.37426	1.64267	7.86946	5.36411	0	3.26298		4.98792	4.03034	4.96213	2.8757		0.808021
B4U62_00030	gyrB	LEELLK	T	LPQTPK	6585	2.22648	0	1.08397	0	0	0.518248	2.14971	0	0	0.335257	0.812977	0.54383		1.10348	0.172749	0.716569	0.564021		0.156549
B4U62_00030	gyrB	EELLKT	L	PQTPKP	6588	0.74216	0.660807	0.541985	0.826649	0	0	0	0	0	0	0	0		0.648317	0.27555	0	0		0.425023
B4U62_00030	gyrB	ELLKTL	P	QTPKPG	6591	0	0	0	0	0	0	0.537426	0	0	0	0	0		0	0	0.179142	0		#DIV/0!
B4U62_00030	gyrB	LLKTLP	Q	TPKPGL	6594	0.74216	0	0	0	0	0.518248	1.07485	0.547558	0	0.335257	0	0		0.247387	0.172749	0.540804	0.111752		0.698297
B4U62_00030	gyrB	KTLPQT	P	KPGLQR	6600	0.74216	0	0	0	0	0	0	0	0	0	0	0		0.247387	0	0	0		0
B4U62_00030	gyrB	TLPQTP	K	PGLQRY	6603	3.7108	1.32161	1.08397	0.826649	1.278	1.0365	2.14971	1.09512	0	1.67629	1.62595	1.08766		2.03879	1.04705	1.08161	1.4633		0.513563
B4U62_00030	gyrB	LPQTPK	P	GLQRYK	6606	4.45296	11.2337	11.3817	5.78655	2.556	5.70073	4.29941	5.47558	5.90209	4.6936	11.3817	5.4383		9.02278	4.68109	5.22569	7.17119		0.518808
B4U62_00030	gyrB	PQTPKP	G	LQRYKG	6609	5.19512	6.60807	7.58779	4.13325	5.751	10.8832	2.14971	9.30848	7.08251	2.3468	0.812977	8.70128		6.46366	6.92249	6.18023	3.95368		1.07099
B4U62_00030	gyrB	QTPKPG	L	QRYKGL	6612	0	0	0	0.826649	0	0	0.537426	0	0.393473	0	0	0		0	0.27555	0.3103	0		#DIV/0!
B4U62_00030	gyrB	TPKPGL	Q	RYKGLG	6615	2.96864	3.96484	1.08397	0.826649	1.917	1.0365	2.14971	4.92802	4.3282	2.01154	1.62595	3.26298		2.67248	1.26005	3.80198	2.30016		0.47149
B4U62_00030	gyrB	PKPGLQ	R	YKGLGE	6618	0.74216	0	1.08397	0	0	1.0365	0	0	1.18042	0.335257	0.812977	0.54383		0.60871	0.345499	0.393473	0.564021		0.567592
B4U62_00030	gyrB	KPGLQR	Y	KGLGEM	6621	0.74216	1.98242	0.541985	0	0	1.0365	0.537426	0	1.57389	0.670514	0	0.54383		1.08885	0.345499	0.703773	0.404781		0.317305
B4U62_00030	gyrB	PGLQRY	K	GLGEMN	6624	0	0.660807	0	0	0	0	0	0	0	0.335257	0	0		0.220269	0	0	0.111752		0
B4U62_00030	gyrB	GLQRYK	G	LGEMNA	6627	3.7108	2.64323	2.70992	1.6533	0.639	2.07299	1.61228	1.09512	0	0.670514	0	2.17532		3.02132	1.4551	0.902465	0.948611		0.48161
B4U62_00030	gyrB	LQRYKG	L	GEMNAT	6630	0	0	0	0	0	0.518248	0.537426	0	0.393473	0.335257	0	0.54383		0	0.172749	0.3103	0.293029		#DIV/0!
B4U62_00030	gyrB	QRYKGL	G	EMNATQ	6633	2.96864	1.98242	2.70992	0	2.556	4.14599	0	1.64267	1.18042	0.670514	3.25191	2.71915		2.55366	2.234	0.941031	2.21386		0.87482
B4U62_00030	gyrB	RYKGLG	E	MNATQL	6636	6.67944	4.62565	6.50382	9.09314	5.112	7.77372	2.68713	6.02314	5.90209	6.03463	8.94275	3.26298		5.9363	7.32629	4.87079	6.08012		1.23415
B4U62_00030	gyrB	YKGLGE	M	NATQLW	6639	4.45296	2.64323	5.96183	6.6132	5.751	2.59124	2.68713	2.73779	3.93473	3.35257	2.43893	2.17532		4.35267	4.98515	3.11988	2.65561		1.14531
B4U62_00030	gyrB	KGLGEM	N	ATQLWE	6642	0	0.660807	0	0	0	0.518248	0.537426	0	0	0	0.812977	0		0.220269	0.172749	0.179142	0.270992		0.784266
B4U62_00030	gyrB	GLGEMN	A	TQLWET	6645	2.22648	0.660807	0	0	0	0	0	1.09512	0.786946	0.670514	0.812977	0.54383		0.962429	0	0.627354	0.675774		0
B4U62_00030	gyrB	LGEMNA	T	QLWETT	6648	0	0.660807	0	0	0	1.0365	0	0	0.393473	1.00577	0	0		0.220269	0.345499	0.131158	0.335257		1.56853
B4U62_00030	gyrB	GEMNAT	Q	LWETTM	6651	0	0	0	0	0	0	0	0.547558	0.393473	0	0	0		0	0	0.313677	0		#DIV/0!
B4U62_00030	gyrB	EMNATQ	L	WETTMD	6654	1.48432	0.660807	0	0.826649	1.278	0	0.537426	1.09512	1.18042	1.00577	0	0		0.715042	0.70155	0.937654	0.335257		0.98113
B4U62_00030	gyrB	MNATQL	W	ETTMDP	6657	5.93728	4.62565	7.0458	2.47995	5.112	3.10949	4.29941	4.38046	3.54126	5.69937	2.43893	3.26298		5.86958	3.56715	4.07371	3.80043		0.607735
B4U62_00030	gyrB	NATQLW	E	TTMDPS	6660	1.48432	0	0.541985	0	0	0.518248	0	0	1.18042	1.67629	0	0.54383		0.675435	0.172749	0.393473	0.740038		0.25576
B4U62_00030	gyrB	ATQLWE	T	TMDPSS	6663	0	0	0	0.826649	0	0	0	0	1.18042	0	0	0		0	0.27555	0.393473	0		#DIV/0!
B4U62_00030	gyrB	TQLWET	T	MDPSSR	6666	0	0	0	0	0	0	0	0	0	1.00577	0	0		0	0	0	0.335257		#DIV/0!
B4U62_00030	gyrB	QLWETT	M	DPSSRT	6669	0.74216	1.32161	2.16794	0	2.556	0.518248	1.61228	1.09512	1.57389	0	0.812977	1.08766		1.41057	1.02475	1.4271	0.633546		0.726479
B4U62_00030	gyrB	LWETTM	D	PSSRTL	6672	0	0	0	0.826649	0	0	0.537426	0	0	0.335257	0	0.54383		0	0.27555	0.179142	0.293029		#DIV/0!
B4U62_00030	gyrB	WETTMD	P	SSRTLL	6675	4.45296	1.32161	1.08397	3.3066	1.917	0.518248	2.14971	1.09512	0	0.335257	0.812977	1.08766		2.28618	1.91395	1.08161	0.745298		0.837181
B4U62_00030	gyrB	ETTMDP	S	SRTLLQ	6678	5.93728	9.25129	2.70992	12.3997	8.946	5.70073	6.44912	2.19023	3.54126	6.36988	7.31679	11.9643		5.96617	9.01549	4.0602	8.55031		1.5111
B4U62_00030	gyrB	TTMDPS	S	RTLLQV	6681	2.22648	8.59049	2.70992	2.47995	10.863	7.77372	4.83684	4.38046	7.47599	2.01154	1.62595	7.61362		4.50896	7.03889	5.56443	3.75037		1.56109
B4U62_00030	gyrB	TMDPSS	R	TLLQVT	6684	0.74216	0	1.08397	1.6533	0.639	0	1.61228	0	1.96736	1.67629	0	0.54383		0.60871	0.7641	1.19321	0.740038		1.25528
B4U62_00030	gyrB	MDPSSR	T	LLQVTL	6687	0	0	0	0	0	0	0	0.547558	0	0	0	0		0	0	0.182519	0		#DIV/0!
B4U62_00030	gyrB	DPSSRT	L	LQVTLE	6690	1.48432	0	0	0	0.639	0	1.61228	0.547558	0.786946	0	0	0.54383		0.494774	0.213	0.982261	0.181277		0.4305
B4U62_00030	gyrB	PSSRTL	L	QVTLED	6693	0.74216	0	0	0.826649	0	0	0	0	0.393473	0	0	0		0.247387	0.27555	0.131158	0		1.11384
B4U62_00030	gyrB	SSRTLL	Q	VTLEDA	6696	0.74216	0	0.541985	0	0	0	0	0	0.393473	1.00577	0.812977	0		0.428048	0	0.131158	0.606249		0
B4U62_00030	gyrB	SRTLLQ	V	TLEDAM	6699	0.74216	0	0.541985	0	0	0	0.537426	0	1.18042	0	0	0		0.428048	0	0.572615	0		0
B4U62_00030	gyrB	RTLLQV	T	LEDAMD	6702	0	0	0	0	0	0	0	0	0	0	0.812977	0		0	0	0	0.270992		#DIV/0!
B4U62_00030	gyrB	TLLQVT	L	EDAMDA	6705	0	0	0.541985	0	0	0	0	0	0.393473	0.670514	0	0		0.180662	0	0.131158	0.223505		0
B4U62_00030	gyrB	LLQVTL	E	DAMDAD	6708	0	0	0	0	1.917	0	0.537426	0.547558	0.393473	0.335257	0	0.54383		0	0.639	0.492819	0.293029		#DIV/0!
B4U62_00030	gyrB	LQVTLE	D	AMDADE	6711	2.22648	1.32161	1.62595	0	0	1.0365	0	1.64267	1.18042	1.00577	1.62595	0		1.72468	0.345499	0.941031	0.877242		0.200326
B4U62_00030	gyrB	QVTLED	A	MDADET	6714	0	0	0	0	0	0	0.537426	0	0.393473	0.670514	0	1.08766		0	0	0.3103	0.586058		#DIV/0!
B4U62_00030	gyrB	VTLEDA	M	DADETF	6717	0	0	0	0.826649	0	0.518248	0	0	0	0	0	0		0	0.448299	0	0		#DIV/0!
B4U62_00030	gyrB	TLEDAM	D	ADETFE	6720	0	0.660807	0	0	0	0	0.537426	0.547558	0	0	0.812977	0		0.220269	0	0.361661	0.270992		0
B4U62_00030	gyrB	LEDAMD	A	DETFEM	6723	4.45296	3.96484	3.79389	0	0.639	3.10949	3.22456	2.19023	0.786946	3.01731	1.62595	2.71915		4.07056	1.2495	2.06725	2.45414		0.306959
B4U62_00030	gyrB	EDAMDA	D	ETFEML	6726	0	0	0.541985	0	0	0	0	0	0.393473	0.335257	1.62595	1.08766		0.180662	0	0.131158	1.01629		0
B4U62_00030	gyrB	DAMDAD	E	TFEMLM	6729	0	0	0.541985	0	0	0.518248	1.07485	1.09512	0.393473	0	0	0.54383		0.180662	0.172749	0.85448	0.181277		0.956204
B4U62_00030	gyrB	AMDADE	T	FEMLMG	6732	0	0	0	0	0.639	0	0	0.547558	0	0	0.812977	0		0	0.213	0.182519	0.270992		#DIV/0!
B4U62_00030	gyrB	DADETF	E	MLMGDK	6738	0.74216	0	0	0	0	0.518248	0	0	0.393473	0	0	0.54383		0.247387	0.172749	0.131158	0.181277		0.698297
B4U62_00030	gyrB	ADETFE	M	LMGDKV	6741	0	0	0	0	0.639	0	0	0	0	0	0	0		0	0.213	0	0		#DIV/0!
B4U62_00030	gyrB	DETFEM	L	MGDKVE	6744	0	0	0	0.826649	0	0.518248	0	0	0	0.335257	0	0		0	0.448299	0	0.111752		#DIV/0!
B4U62_00030	gyrB	ETFEML	M	GDKVEP	6747	2.96864	1.98242	0.541985	0	0	1.0365	0.537426	0	1.18042	2.01154	0	0.54383		1.83102	0.345499	0.572615	0.851791		0.188692
B4U62_00030	gyrB	TFEMLM	G	DKVEPR	6750	0	0	0	0	0.639	0	0	0	0.393473	0	0	0		0	0.213	0.131158	0		#DIV/0!
B4U62_00030	gyrB	FEMLMG	D	KVEPRR	6753	1.48432	0	0	0	0.639	0	0	0	0	0.335257	0	0.54383		0.494774	0.213	0	0.293029		0.4305
B4U62_00030	gyrB	EMLMGD	K	VEPRRN	6756	11.8746	9.9121	5.41985	2.47995	5.112	6.73723	5.37426	4.38046	5.11515	5.69937	2.43893	7.06979		9.06884	4.77639	4.95662	5.06936		0.526682
B4U62_00030	gyrB	MLMGDK	V	EPRRNF	6759	2.22648	1.98242	1.62595	1.6533	0.639	1.0365	0.537426	1.64267	0.786946	1.00577	0	0.54383		1.94495	1.1096	0.989015	0.516534		0.570502
B4U62_00030	gyrB	LMGDKV	E	PRRNFI	6762	2.22648	0.660807	0.541985	0	1.917	0	1.07485	1.09512	0.786946	0.670514	0.812977	0		1.14309	0.639	0.985638	0.494497		0.559011
B4U62_00030	gyrB	MGDKVE	P	RRNFIE	6765	2.96864	0.660807	2.70992	0.826649	0.639	2.07299	1.07485	0.547558	0.786946	0.335257	0	0		2.11312	1.17955	0.803119	0.111752		0.558201
B4U62_00030	gyrB	GDKVEP	R	RNFIEA	6768	0	0.660807	0	0	0	0	0	0	0	0.335257	0	0		0.220269	0	0	0.111752		0
B4U62_00030	gyrB	DKVEPR	R	NFIEAN	6771	0	0.660807	0	2.47995	0.639	1.0365	0.537426	0	0	1.00577	0	0		0.220269	1.38515	0.179142	0.335257		6.28844
B4U62_00030	gyrB	KVEPRR	N	FIEANA	6774	6.67944	4.62565	3.25191	1.6533	6.39	4.66423	3.76198	3.28535	1.96736	2.01154	4.06489	3.26298		4.85233	4.23584	3.0049	3.11314		0.87295
B4U62_00030	gyrB	VEPRRN	F	IEANAR	6777	0.74216	0.660807	0.541985	0	4.473	0.518248	1.07485	2.19023	1.18042	0	0.812977	0		0.648317	1.66375	1.48183	0.270992		2.56626
B4U62_00030	gyrB	EPRRNF	I	EANARY	6780	1.48432	1.98242	3.25191	1.6533	0.639	1.55474	3.76198	1.09512	2.75431	1.00577	0	3.26298		2.23955	1.28235	2.53714	1.42292		0.572592
B4U62_00030	gyrB	PRRNFI	E	ANARYV	6783	0	0	0	0.826649	0	0	0	0	0	0	0	0		0	0.27555	0	0		#DIV/0!
B4U62_00030	gyrB	RRNFIE	A	NARYVK	6786	0.74216	0	0	0	0.639	0	0.537426	0	0.393473	0.670514	0	0		0.247387	0.213	0.3103	0.223505		0.861
B4U62_00030	gyrB	RNFIEA	N	ARYVKN	6789	0	0	0	0	0	0	0.537426	0	0	0	0	0		0	0	0.179142	0		#DIV/0!
B4U62_00030	gyrB	NFIEAN	A	RYVKNL	6792	0	0	0	0	0	0	0	0	0.393473	0.335257	0	0		0	0	0.131158	0.111752		#DIV/0!
B4U62_00030	gyrB	FIEANA	R	YVKNLD	6795	0.74216	0	0	0	0	0	0	0	0.393473	0	0.812977	0		0.247387	0	0.131158	0.270992		0
B4U62_00030	gyrB	IEANAR	Y	VKNLDI	6798	2.22648	1.32161	3.25191	0.826649	1.917	2.07299	1.61228	2.73779	1.57389	0	0	0.54383		2.26667	1.60555	1.97465	0.181277		0.708329
B4U62_00035	gyrA	MSEQNT	P	QVREIN	7050	0	1.61176	0.647754	0	0	0	0	0	0	0	0	0		0.753173	0	0	0		0
B4U62_00035	gyrA	QNTPQV	R	EINISQ	7059	0	0	0	0	0	0	0.65655	0	0	0	0	0		0	0	0.21885	0		#DIV/0!
B4U62_00035	gyrA	NTPQVR	E	INISQE	7062	5.8229	10.4765	12.3073	2.82474	15.1801	5.07407	0	5.69351	2.9909	4.02045	4.33544	4.59218		9.53557	7.69296	2.8948	4.31603		0.806764
B4U62_00035	gyrA	TPQVRE	I	NISQEM	7065	0.970484	0	0	0	0	0	0	0	0	0	0	0		0.323495	0	0	0		0
B4U62_00035	gyrA	PQVREI	N	ISQEMR	7068	0	0	0	0	0.759003	0	0	0	0	0.365496	0.867089	0		0	0.253001	0	0.410861		#DIV/0!
B4U62_00035	gyrA	QVREIN	I	SQEMRT	7071	0	0	0	0.941581	0.759003	0	0	0	0	0	0	0		0	0.566861	0	0		#DIV/0!
B4U62_00035	gyrA	VREINI	S	QEMRTS	7074	0.970484	0	0	0	0	0	0	0.711688	0	0	0	0		0.323495	0	0.237229	0		0
B4U62_00035	gyrA	REINIS	Q	EMRTSF	7077	1.94097	1.61176	0.647754	1.88316	0.759003	3.1713	2.6262	0.711688	1.99394	0.730992	0	0		1.40016	1.93782	1.77727	0.243664		1.384
B4U62_00035	gyrA	EINISQ	E	MRTSFL	7080	0.970484	0.805882	1.29551	0	0.759003	0.634259	0.65655	0	0.996968	2.19297	0	1.31205		1.02396	0.464421	0.551172	1.16834		0.453554
B4U62_00035	gyrA	INISQE	M	RTSFLD	7083	0	0	0	0	0	0	0	0	0.498484	0	0	0		0	0	0.166161	0		#DIV/0!
B4U62_00035	gyrA	NISQEM	R	TSFLDY	7086	2.91145	0	0.647754	1.88316	0	3.1713	1.3131	0	1.49545	2.55847	1.73418	1.31205		1.1864	1.68482	0.936184	1.86823		1.42011
B4U62_00035	gyrA	ISQEMR	T	SFLDYA	7089	5.8229	4.83529	1.29551	4.7079	4.55402	3.1713	9.84824	2.84675	9.96968	13.5233	6.93671	8.52833		3.98457	4.14441	7.55489	9.66279		1.04011
B4U62_00035	gyrA	SQEMRT	S	FLDYAM	7092	1.94097	5.64118	2.59102	1.88316	1.51801	3.80556	1.3131	4.27013	2.49242	2.19297	3.46835	0.656026		3.39105	2.40224	2.69188	2.10578		0.708405
B4U62_00035	gyrA	QEMRTS	F	LDYAMS	7095	0	0.805882	0.647754	0	0	0	0	0.711688	0.498484	0.365496	0.867089	0		0.484545	0	0.403391	0.410861		0
B4U62_00035	gyrA	EMRTSF	L	DYAMSV	7098	0	0	0.647754	0.941581	0	1.26852	0	0	0	0	0	0		0.215918	0.7367	0	0		3.41194
B4U62_00035	gyrA	MRTSFL	D	YAMSVI	7101	5.8229	3.22353	1.29551	2.82474	1.51801	0.634259	3.28275	2.13506	1.99394	2.19297	3.46835	1.31205		3.44731	1.659	2.47058	2.32446		0.481245
B4U62_00035	gyrA	RTSFLD	Y	AMSVIV	7104	0	0.805882	0	0	0	0	0	0	0	0	0	0		0.268627	0	0	0		0
B4U62_00035	gyrA	TSFLDY	A	MSVIVS	7107	2.91145	0	0.647754	0	1.51801	0.634259	0	0	0	0.730992	0.867089	0.656026		1.1864	0.717422	0	0.751369		0.604704
B4U62_00035	gyrA	SFLDYA	M	SVIVSR	7110	0	0	0	0	0	0	0.65655	0	0	0	0	1.31205		0	0	0.21885	0.43735		#DIV/0!
B4U62_00035	gyrA	FLDYAM	S	VIVSRA	7113	0	0	0	0.941581	0	0	0.65655	0	0	1.09649	0	0		0	0.31386	0.21885	0.365496		#DIV/0!
B4U62_00035	gyrA	LDYAMS	V	IVSRAL	7116	0	0	0	0	0	0	0.65655	0	0	0	0	0		0	0	0.21885	0		#DIV/0!
B4U62_00035	gyrA	DYAMSV	I	VSRALP	7119	0.970484	0	0.647754	0	0	0	0.65655	0	0	0.365496	0	0		0.539413	0	0.21885	0.121832		0
B4U62_00035	gyrA	YAMSVI	V	SRALPD	7122	0	0.805882	0	1.88316	0.759003	0	0	0	0	0	0	0		0.268627	0.880721	0	0		3.2786
B4U62_00035	gyrA	AMSVIV	S	RALPDV	7125	2.91145	0	0	4.7079	0.759003	0	2.6262	1.42338	0	1.46198	0	1.96808		0.970484	1.8223	1.34986	1.14335		1.87772
B4U62_00035	gyrA	MSVIVS	R	ALPDVR	7128	0.970484	0.805882	1.29551	1.88316	2.27701	1.26852	1.3131	1.42338	1.49545	1.09649	0.867089	1.31205		1.02396	1.80956	1.41064	1.09188		1.76722
B4U62_00035	gyrA	SVIVSR	A	LPDVRD	7131	1.94097	3.22353	5.18203	0.941581	0.759003	6.97685	0	6.40519	4.48636	0.365496	11.2722	7.21628		3.44884	2.89248	3.63052	6.28464		0.838681
B4U62_00035	gyrA	VIVSRA	L	PDVRDG	7134	3.88194	0.805882	1.94326	0.941581	0.759003	0	0.65655	0.711688	0.498484	0.365496	0.867089	0.656026		2.21036	0.566861	0.622241	0.629537		0.256456
B4U62_00035	gyrA	IVSRAL	P	DVRDGL	7137	2.91145	0.805882	0	5.64948	3.03601	1.26852	3.9393	2.13506	4.48636	2.55847	6.93671	8.52833		1.23911	3.318	3.52024	6.00784		2.67773
B4U62_00035	gyrA	VSRALP	D	VRDGLK	7140	1.94097	5.64118	3.23877	1.88316	2.27701	3.80556	1.96965	5.69351	10.9666	2.92397	8.67089	5.2482		3.60697	2.65524	6.20993	5.61435		0.736142
B4U62_00035	gyrA	SRALPD	V	RDGLKP	7143	0	0	0	0	0	0	0	0	0	0.365496	0	0		0	0	0	0.121832		#DIV/0!
B4U62_00035	gyrA	RALPDV	R	DGLKPV	7146	0	0	0	0.941581	0	0.634259	0	0	0	0	0	0		0	0.52528	0	0		#DIV/0!
B4U62_00035	gyrA	ALPDVR	D	GLKPVH	7149	2.91145	1.61176	0.647754	0.941581	0.759003	4.43981	1.3131	2.13506	0.996968	0.730992	3.46835	3.93615		1.72366	2.0468	1.48171	2.71183		1.18747
B4U62_00035	gyrA	LPDVRD	G	LKPVHR	7152	0.970484	1.61176	1.29551	0.941581	0	2.53704	1.96965	3.55844	1.49545	0.365496	3.46835	1.31205		1.29259	1.15954	2.34118	1.7153		0.89707
B4U62_00035	gyrA	PDVRDG	L	KPVHRR	7155	0.970484	0.805882	0	0	0	1.26852	0.65655	0	0.498484	0.365496	0.867089	0		0.592122	0.42284	0.385011	0.410861		0.714109
B4U62_00035	gyrA	DVRDGL	K	PVHRRI	7158	0	0	0	0	0	0	0	0.711688	0	0	0	0		0	0	0.237229	0		#DIV/0!
B4U62_00035	gyrA	VRDGLK	P	VHRRIL	7161	0.970484	2.41765	1.29551	0.941581	0.759003	0.634259	0.65655	0.711688	0	0.730992	0	0.656026		1.56121	0.778281	0.456079	0.462339		0.49851
B4U62_00035	gyrA	RDGLKP	V	HRRILY	7164	1.94097	0	0	0	0	0	0.65655	0.711688	0	0.730992	0.867089	0		0.646989	0	0.456079	0.532693		0
B4U62_00035	gyrA	DGLKPV	H	RRILYA	7167	0.970484	0	0	1.88316	0	1.26852	1.3131	0	0	0.365496	5.20253	0.656026		0.323495	1.05056	0.4377	2.07468		3.24753
B4U62_00035	gyrA	GLKPVH	R	RILYAM	7170	0.970484	3.22353	5.18203	0.941581	2.27701	2.53704	1.3131	3.55844	0.498484	0.730992	4.33544	3.28013		3.12535	1.91854	1.79001	2.78219		0.613865
B4U62_00035	gyrA	LKPVHR	R	ILYAMN	7173	0	0.805882	1.29551	0	0.759003	0	1.3131	0	0.498484	0.365496	0	0		0.700464	0.253001	0.603861	0.121832		0.361191
B4U62_00035	gyrA	KPVHRR	I	LYAMND	7176	5.8229	16.1176	15.5461	4.7079	5.31302	19.662	7.87859	24.1974	9.96968	6.57892	8.67089	12.4645		12.4956	9.89432	14.0152	9.2381		0.791827
B4U62_00035	gyrA	PVHRRI	L	YAMNDL	7179	0.970484	0.805882	1.29551	1.88316	0.759003	0.634259	0	0.711688	0	0	1.73418	0		1.02396	1.09214	0.237229	0.578059		1.06659
B4U62_00035	gyrA	VHRRIL	Y	AMNDLG	7182	0	0	0	1.88316	0	0	0	0.711688	0	0	0.867089	0		0	0.627721	0.237229	0.28903		#DIV/0!
B4U62_00035	gyrA	HRRILY	A	MNDLGM	7185	0	0	0	0.941581	1.51801	0.634259	0	0	0.996968	0.365496	0	1.31205		0	1.03128	0.332323	0.559182		#DIV/0!
B4U62_00035	gyrA	RRILYA	M	NDLGMT	7188	0	0	0	0	0.759003	0	1.3131	0.711688	0.498484	0	0	0.656026		0	0.253001	0.84109	0.218675		#DIV/0!
B4U62_00035	gyrA	RILYAM	N	DLGMTS	7191	0	0	0	0.941581	0	0.634259	0.65655	0	0.498484	0	0	0		0	0.52528	0.385011	0		#DIV/0!
B4U62_00035	gyrA	ILYAMN	D	LGMTSD	7194	0	0	0	0	0	0	0	0	0	0.365496	0	0		0	0	0	0.121832		#DIV/0!
B4U62_00035	gyrA	LYAMND	L	GMTSDK	7197	0.970484	0.805882	0	0	0.759003	0.634259	1.3131	0.711688	0	1.09649	0.867089	0		0.592122	0.464421	0.674929	0.654525		0.784333
B4U62_00035	gyrA	AMNDLG	M	TSDKPY	7203	0	0	0	0	0.759003	0	0.65655	0	0	0	0	0		0	0.253001	0.21885	0		#DIV/0!
B4U62_00035	gyrA	MNDLGM	T	SDKPYK	7206	0.970484	0.805882	0	0	0	0	3.28275	0	0.996968	0	1.73418	0		0.592122	0	1.42657	0.578059		0
B4U62_00035	gyrA	NDLGMT	S	DKPYKK	7209	0	0	0.647754	0.941581	0	0	1.3131	0.711688	0	0.365496	0	0		0.215918	0.31386	0.674929	0.121832		1.45361
B4U62_00035	gyrA	DLGMTS	D	KPYKKS	7212	0	0	0	0	0	0	0	0	0	0.365496	0	0		0	0	0	0.121832		#DIV/0!
B4U62_00035	gyrA	MTSDKP	Y	KKSARI	7221	2.91145	0	0.647754	1.88316	0.759003	0	1.3131	0	0.996968	0.730992	0	0.656026		1.1864	0.880721	0.770022	0.462339		0.742346
B4U62_00035	gyrA	SDKPYK	K	SARIVG	7227	1.94097	0	0	0.941581	0	2.53704	2.6262	0	0.498484	0.365496	0	0		0.646989	1.15954	1.04156	0.121832		1.79221
B4U62_00035	gyrA	DKPYKK	S	ARIVGE	7230	1.94097	0	0	2.82474	0.759003	0	0	0	0.498484	0.365496	0	0		0.646989	1.19458	0.166161	0.121832		1.84637
B4U62_00035	gyrA	KPYKKS	A	RIVGEV	7233	0	0	0	0	0	0	0	0	0.498484	0.365496	0	0		0	0	0.166161	0.121832		#DIV/0!
B4U62_00035	gyrA	PYKKSA	R	IVGEVI	7236	0	0	0	0	0	0	0	0	0.996968	0	0	0		0	0	0.332323	0		#DIV/0!
B4U62_00035	gyrA	YKKSAR	I	VGEVIG	7239	0	1.61176	0.647754	0.941581	1.51801	1.26852	0	0	0.996968	0.365496	1.73418	0		0.753173	1.2427	0.332323	0.699891		1.64996
B4U62_00035	gyrA	KKSARI	V	GEVIGK	7242	0	0	1.29551	0	0.759003	0.634259	0.65655	0	0.498484	0.365496	0	0.656026		0.431836	0.464421	0.385011	0.340507		1.07546
B4U62_00035	gyrA	KSARIV	G	EVIGKY	7245	1.94097	8.05882	6.47754	0	0.759003	2.53704	2.6262	5.69351	2.9909	3.65496	1.73418	3.28013		5.49244	1.09868	3.7702	2.88975		0.200035
B4U62_00035	gyrA	SARIVG	E	VIGKYH	7248	0.970484	0	0.647754	1.88316	1.51801	0	0	0	0.498484	0.365496	2.60127	1.31205		0.539413	1.13372	0.166161	1.42627		2.10177
B4U62_00035	gyrA	ARIVGE	V	IGKYHP	7251	0	0	1.29551	0.941581	0	0.634259	0	0	0.498484	0	1.73418	0		0.431836	0.52528	0.166161	0.578059		1.21639
B4U62_00035	gyrA	RIVGEV	I	GKYHPH	7254	0	0.805882	0	0	0.759003	0	0	0.711688	0	0	0.867089	0		0.268627	0.253001	0.237229	0.28903		0.941828
B4U62_00035	gyrA	IVGEVI	G	KYHPHG	7257	5.8229	12.8941	3.88652	2.82474	5.31302	12.0509	1.3131	12.8104	4.48636	2.55847	10.4051	15.0886		7.53452	6.72956	6.20328	9.35071		0.893165
B4U62_00035	gyrA	VGEVIG	K	YHPHGD	7260	1.94097	1.61176	3.88652	0.941581	0.759003	2.53704	3.28275	2.84675	2.49242	2.55847	1.73418	3.28013		2.47975	1.41254	2.87397	2.52426		0.569629
B4U62_00035	gyrA	GEVIGK	Y	HPHGDS	7263	1.94097	0	0	0	0.759003	0.634259	0.65655	0.711688	1.49545	0.365496	0.867089	0.656026		0.646989	0.464421	0.954563	0.629537		0.717818
B4U62_00035	gyrA	EVIGKY	H	PHGDSA	7266	3.88194	3.22353	0.647754	8.47423	4.55402	1.26852	1.3131	4.27013	0.498484	4.38595	3.46835	1.31205		2.58441	4.76559	2.02724	3.05545		1.84398
B4U62_00035	gyrA	VIGKYH	P	HGDSAV	7269	0	0	0	0.941581	0	0	0.65655	0	0	0.365496	0	0		0	0.31386	0.21885	0.121832		#DIV/0!
B4U62_00035	gyrA	IGKYHP	H	GDSAVY	7272	2.91145	8.05882	5.18203	1.88316	6.07202	5.07407	5.90895	4.98182	8.47423	5.11694	12.1392	5.2482		5.3841	4.34309	6.455	7.50146		0.80665
B4U62_00035	gyrA	GKYHPH	G	DSAVYE	7275	4.85242	4.02941	5.82979	4.7079	5.31302	4.43981	3.28275	5.69351	8.47423	3.65496	6.93671	1.31205		4.90387	4.82025	5.81683	3.96791		0.982947
B4U62_00035	gyrA	KYHPHG	D	SAVYES	7278	9.70484	1.61176	4.53428	7.53265	7.59003	7.61111	11.8179	3.55844	4.48636	13.8888	3.46835	11.1524		5.28363	7.57793	6.6209	9.50321		1.43423
B4U62_00035	gyrA	YHPHGD	S	AVYESM	7281	0.970484	0	0.647754	1.88316	3.79501	1.26852	0.65655	0.711688	0.996968	1.09649	0	0.656026		0.539413	2.31556	0.788402	0.584171		4.29275
B4U62_00035	gyrA	HPHGDS	A	VYESMV	7284	0.970484	0.805882	0.647754	4.7079	3.03601	1.26852	1.96965	1.42338	4.98484	1.82748	1.73418	2.6241		0.80804	3.00414	2.79262	2.06192		3.71782
B4U62_00035	gyrA	PHGDSA	V	YESMVR	7287	0	0	0	0	0	0	1.96965	0	0	0.730992	0	0		0	0	0.65655	0.243664		#DIV/0!
B4U62_00035	gyrA	HGDSAV	Y	ESMVRM	7290	0	0	0	0	0	0	0.65655	0.711688	0	1.46198	0.867089	0		0	0	0.456079	0.776357		#DIV/0!
B4U62_00035	gyrA	GDSAVY	E	SMVRMA	7293	0	0	0	0.941581	0	0	1.96965	0	0	0.730992	0	0		0	0.31386	0.65655	0.243664		#DIV/0!
B4U62_00035	gyrA	DSAVYE	S	MVRMAQ	7296	0	0	0	0	0	0	0.65655	0	0	0	0	0		0	0	0.21885	0		#DIV/0!
B4U62_00035	gyrA	SAVYES	M	VRMAQD	7299	0	0.805882	0	0.941581	0	0.634259	1.3131	0	0	1.09649	0.867089	0		0.268627	0.52528	0.4377	0.654525		1.95542
B4U62_00035	gyrA	AVYESM	V	RMAQDF	7302	0	0.805882	0	0	0.759003	0	0	1.42338	1.99394	1.46198	0	0		0.268627	0.253001	1.1391	0.487328		0.941828
B4U62_00035	gyrA	VYESMV	R	MAQDFN	7305	0.970484	0	0	0.941581	1.51801	0	0	0.711688	1.99394	1.09649	0.867089	0		0.323495	0.819862	0.901875	0.654525		2.53439
B4U62_00035	gyrA	YESMVR	M	AQDFNY	7308	0	1.61176	1.94326	0	0.759003	0.634259	0	0.711688	0	0	0	0.656026		1.18501	0.464421	0.237229	0.218675		0.391913
B4U62_00035	gyrA	ESMVRM	A	QDFNYR	7311	0	7.25294	2.59102	4.7079	0.759003	2.53704	0.65655	2.13506	1.49545	1.46198	1.73418	1.96808		3.28132	2.66798	1.42902	1.72141		0.813082
B4U62_00035	gyrA	SMVRMA	Q	DFNYRY	7314	0	2.41765	0.647754	0.941581	0	0	0.65655	0	1.99394	0.730992	0	0.656026		1.0218	0.31386	0.883495	0.462339		0.307164
B4U62_00035	gyrA	MVRMAQ	D	FNYRYM	7317	0	0.805882	1.29551	1.88316	1.51801	0	0.65655	0.711688	0	1.09649	0.867089	1.96808		0.700464	1.13372	0.456079	1.31055		1.61853
B4U62_00035	gyrA	VRMAQD	F	NYRYML	7320	0	0.805882	0	0.941581	0	0.634259	0	0	0.498484	0.730992	0.867089	0.656026		0.268627	0.52528	0.166161	0.751369		1.95542
B4U62_00035	gyrA	RMAQDF	N	YRYMLV	7323	0.970484	0.805882	0	0	1.51801	0	0	0.711688	0.498484	0.365496	0.867089	0.656026		0.592122	0.506002	0.403391	0.629537		0.854557
B4U62_00035	gyrA	MAQDFN	Y	RYMLVD	7326	0	0	0	0.941581	0.759003	0	0	0	0.498484	0	0	0		0	0.566861	0.166161	0		#DIV/0!
B4U62_00035	gyrA	AQDFNY	R	YMLVDG	7329	0	0	0	0	0	0.634259	0	0.711688	0	0.365496	0	0		0	0.21142	0.237229	0.121832		#DIV/0!
B4U62_00035	gyrA	QDFNYR	Y	MLVDGH	7332	3.88194	0.805882	1.94326	3.76632	0.759003	0.634259	1.96965	2.13506	0.996968	2.55847	0.867089	0		2.21036	1.71986	1.70056	1.14185		0.778091
B4U62_00035	gyrA	DFNYRY	M	LVDGHG	7335	1.94097	0	0	2.82474	0	0	0	0	0.498484	0	0	0		0.646989	0.941581	0.166161	0		1.45533
B4U62_00035	gyrA	FNYRYM	L	VDGHGN	7338	0	0.805882	0	0.941581	0	0	0.65655	0	0	0.365496	0.867089	0		0.268627	0.31386	0.21885	0.410861		1.16838
B4U62_00035	gyrA	NYRYML	V	DGHGNF	7341	0	0	0	2.82474	1.51801	0	1.96965	0	0	0.730992	0.867089	1.31205		0	1.44758	0.65655	0.970044		#DIV/0!
B4U62_00035	gyrA	YRYMLV	D	GHGNFG	7344	0	0	0	0	0	1.90278	1.96965	0	1.49545	1.82748	3.46835	0.656026		0	0.634259	1.15503	1.98395		#DIV/0!
B4U62_00035	gyrA	RYMLVD	G	HGNFGS	7347	3.88194	2.41765	2.59102	3.76632	3.79501	1.26852	1.3131	0.711688	0	2.55847	2.60127	0.656026		2.96353	2.94329	0.674929	1.93859		0.993168
B4U62_00035	gyrA	YMLVDG	H	GNFGSV	7350	2.91145	1.61176	3.23877	1.88316	0.759003	3.1713	1.3131	4.98182	1.99394	5.48244	10.4051	8.52833		2.58733	1.93782	2.76295	8.13861		0.748965
B4U62_00035	gyrA	MLVDGH	G	NFGSVD	7353	1.94097	10.4765	9.71631	1.88316	0.759003	8.24537	2.6262	4.27013	6.97878	4.02045	6.06962	5.90423		7.37792	3.62918	4.62503	5.33143		0.491897
B4U62_00035	gyrA	LVDGHG	N	FGSVDG	7356	4.85242	7.25294	8.4208	0	6.83102	10.7824	3.9393	10.6753	4.48636	1.46198	15.6076	9.84038		6.84206	5.87114	6.36699	8.96999		0.858097
B4U62_00035	gyrA	VDGHGN	F	GSVDGD	7359	4.85242	4.83529	5.18203	8.47423	8.34903	5.70833	1.3131	6.40519	7.47726	3.65496	9.53797	8.52833		4.95658	7.51053	5.06518	7.24042		1.51526
B4U62_00035	gyrA	DGHGNF	G	SVDGDS	7362	13.5868	5.64118	4.53428	6.59107	7.59003	8.24537	7.87859	4.98182	4.98484	10.9649	22.5443	13.7765		7.92074	7.47549	5.94842	15.7619		0.943786
B4U62_00035	gyrA	GHGNFG	S	VDGDSA	7365	3.88194	2.41765	5.82979	1.88316	0.759003	5.70833	1.96965	2.13506	4.98484	1.82748	6.93671	5.2482		4.04312	2.7835	3.02985	4.6708		0.688453
B4U62_00035	gyrA	HGNFGS	V	DGDSAA	7368	0	0	0	0	0	0	0	0	0	0	0.867089	0		0	0	0	0.28903		#DIV/0!
B4U62_00035	gyrA	NFGSVD	G	DSAAAM	7374	0.970484	3.22353	1.29551	0	1.51801	0.634259	0	1.42338	1.49545	0	2.60127	2.6241		1.82984	0.717422	0.972943	1.74179		0.392068
B4U62_00035	gyrA	FGSVDG	D	SAAAMR	7377	0.970484	2.41765	1.94326	4.7079	1.51801	1.26852	3.28275	0.711688	4.98484	1.46198	2.60127	3.28013		1.77713	2.49814	2.99309	2.44779		1.40572
B4U62_00035	gyrA	GSVDGD	S	AAAMRY	7380	1.94097	0	4.53428	0	0.759003	0	0.65655	3.55844	1.49545	1.46198	1.73418	3.93615		2.15842	0.253001	1.90348	2.37744		0.117216
B4U62_00035	gyrA	SVDGDS	A	AAMRYT	7383	0	0.805882	0	0	1.51801	0.634259	0	1.42338	2.49242	0.730992	0	0		0.268627	0.717422	1.30527	0.243664		2.67069
B4U62_00035	gyrA	VDGDSA	A	AMRYTE	7386	0	0.805882	0.647754	0	0	0.634259	0	1.42338	0	0.365496	0.867089	0.656026		0.484545	0.21142	0.474459	0.629537		0.436326
B4U62_00035	gyrA	DGDSAA	A	MRYTEA	7389	0	0.805882	1.94326	0	0	0	0	1.42338	0.996968	0.730992	0	1.31205		0.916382	0	0.806781	0.681014		0
B4U62_00035	gyrA	GDSAAA	M	RYTEAR	7392	0	0	0	0	0	0	0	0	0.498484	0	0.867089	1.31205		0	0	0.166161	0.72638		#DIV/0!
B4U62_00035	gyrA	DSAAAM	R	YTEARM	7395	0	0	0.647754	0	0	0	0	0	0	1.46198	0	0		0.215918	0	0	0.487328		0
B4U62_00035	gyrA	SAAAMR	Y	TEARMS	7398	0.970484	0	0	0	0.759003	0.634259	0.65655	0	1.49545	0.730992	0	0.656026		0.323495	0.464421	0.717334	0.462339		1.43564
B4U62_00035	gyrA	AMRYTE	A	RMSKIS	7407	0.970484	0	0	0	0.759003	0	0.65655	0	0	0	0	0		0.323495	0.253001	0.21885	0		0.782087
B4U62_00035	gyrA	MRYTEA	R	MSKISM	7410	0.970484	0	0.647754	4.7079	1.51801	0.634259	0.65655	0.711688	1.49545	0	0	0		0.539413	2.28672	0.954563	0		4.23928
B4U62_00035	gyrA	RYTEAR	M	SKISME	7413	1.94097	0	0	6.59107	0	0.634259	0.65655	0.711688	0.498484	3.65496	0	0		0.646989	2.40844	0.622241	1.21832		3.72254
B4U62_00035	gyrA	YTEARM	S	KISMEI	7416	0.970484	0	0	0	0	0	0	0	0	1.09649	0	0		0.323495	0	0	0.365496		0
B4U62_00035	gyrA	TEARMS	K	ISMEIL	7419	2.91145	0.805882	0	0.941581	0	0	0	0.711688	0.498484	0.365496	0	0		1.23911	0.31386	0.403391	0.121832		0.253295
B4U62_00035	gyrA	EARMSK	I	SMEILR	7422	5.8229	1.61176	0.647754	8.47423	2.27701	5.07407	7.22204	4.27013	5.98181	2.92397	2.60127	0.656026		2.69414	5.2751	5.82466	2.06042		1.95799
B4U62_00035	gyrA	ARMSKI	S	MEILRD	7425	0.970484	0.805882	1.94326	0	0.759003	0.634259	0	0.711688	0	0	0.867089	0		1.23988	0.464421	0.237229	0.28903		0.37457
B4U62_00035	gyrA	RMSKIS	M	EILRDI	7428	0.970484	0.805882	1.29551	0.941581	0	1.26852	2.6262	1.42338	1.49545	0.365496	2.60127	0		1.02396	0.7367	1.84834	0.988921		0.719463
B4U62_00035	gyrA	MSKISM	E	ILRDIT	7431	0	0	0	0.941581	0	0	0	0	0	0	0	0		0	0.31386	0	0		#DIV/0!
B4U62_00035	gyrA	SKISME	I	LRDITK	7434	0.970484	0	1.29551	0.941581	0.759003	0.634259	0	0	0.996968	0.365496	0	1.31205		0.755331	0.778281	0.332323	0.559182		1.03038
B4U62_00035	gyrA	KISMEI	L	RDITKD	7437	0	0	0	0	0	0.634259	0	0	0.498484	0	0	0		0	0.21142	0.166161	0		#DIV/0!
B4U62_00035	gyrA	ISMEIL	R	DITKDT	7440	0.970484	0	0	0	3.03601	0	0	0	0	0.365496	0	0		0.323495	1.012	0	0.121832		3.12835
B4U62_00035	gyrA	SMEILR	D	ITKDTI	7443	0	0	0	0.941581	0	0	0.65655	0	0	0.365496	0	0		0	0.31386	0.21885	0.121832		#DIV/0!
B4U62_00035	gyrA	EILRDI	T	KDTIDY	7449	0.970484	0	0	0.941581	0	0	0	0	0	0.365496	0	0		0.323495	0.31386	0	0.121832		0.970218
B4U62_00035	gyrA	ILRDIT	K	DTIDYQ	7452	0	0	0	0	0	0	0.65655	0	0	0.365496	0	0		0	0	0.21885	0.121832		#DIV/0!
B4U62_00035	gyrA	RDITKD	T	IDYQDN	7458	0	0	0	0	0	0	0	0	0	0	0.867089	0		0	0	0	0.28903		#DIV/0!
B4U62_00035	gyrA	DITKDT	I	DYQDNY	7461	0.970484	0	0	0	0	0	0.65655	0	0	0.365496	0	0		0.323495	0	0.21885	0.121832		0
B4U62_00035	gyrA	KDTIDY	Q	DNYDGS	7470	0.970484	0	0	2.82474	0.759003	0	0	0	0	0	0.867089	0.656026		0.323495	1.19458	0	0.507705		3.69274
B4U62_00035	gyrA	DTIDYQ	D	NYDGSE	7473	1.94097	5.64118	4.53428	0.941581	3.79501	0.634259	0.65655	3.55844	3.98787	4.38595	3.46835	1.96808		4.03881	1.79028	2.73429	3.27413		0.443271
B4U62_00035	gyrA	TIDYQD	N	YDGSER	7476	0.970484	0	1.29551	0.941581	0.759003	0.634259	0.65655	0.711688	1.49545	1.09649	0.867089	0		0.755331	0.778281	0.954563	0.654525		1.03038
B4U62_00035	gyrA	IDYQDN	Y	DGSERE	7479	0	0	0	0.941581	0.759003	0	0	0	0	0	0	0		0	0.566861	0	0		#DIV/0!
B4U62_00035	gyrA	DYQDNY	D	GSEREP	7482	0.970484	0	0.647754	0	0	0	0.65655	0	0	0	0	0		0.539413	0	0.21885	0		0
B4U62_00035	gyrA	YQDNYD	G	SEREPV	7485	5.8229	2.41765	1.29551	11.299	8.34903	6.34259	2.6262	0	2.49242	4.02045	1.73418	2.6241		3.17869	8.66353	1.70621	2.79291		2.72551
B4U62_00035	gyrA	QDNYDG	S	EREPVV	7488	0.970484	1.61176	2.59102	1.88316	4.55402	0.634259	0.65655	2.84675	0.498484	0.730992	2.60127	3.28013		1.72442	2.35715	1.33393	2.20413		1.36692
B4U62_00035	gyrA	DNYDGS	E	REPVVM	7491	0.970484	0	1.29551	0	1.51801	2.53704	1.96965	0.711688	1.99394	1.46198	2.60127	0		0.755331	1.35168	1.55842	1.35442		1.78952
B4U62_00035	gyrA	NYDGSE	R	EPVVMP	7494	0	0	0	4.7079	0	0	0	2.13506	1.49545	0.365496	0.867089	0		0	1.5693	1.21017	0.410861		#DIV/0!
B4U62_00035	gyrA	YDGSER	E	PVVMPS	7497	1.94097	1.61176	0.647754	0.941581	3.03601	2.53704	0	2.84675	1.49545	0.365496	1.73418	1.96808		1.40016	2.17154	1.4474	1.35592		1.55092
B4U62_00035	gyrA	DGSERE	P	VVMPSR	7500	2.91145	2.41765	1.29551	1.88316	0.759003	1.90278	0.65655	2.13506	2.9909	0.730992	1.73418	1.31205		2.2082	1.51498	1.92751	1.25907		0.68607
B4U62_00035	gyrA	GSEREP	V	VMPSRF	7503	0.970484	0	0	0.941581	0	0	0	0	0	0.365496	0	0		0.323495	0.31386	0	0.121832		0.970218
B4U62_00035	gyrA	SEREPV	V	MPSRFP	7506	0.970484	0	0.647754	0	0	0	0	0	0.996968	1.09649	3.46835	0.656026		0.539413	0	0.332323	1.74029		0
B4U62_00035	gyrA	EREPVV	M	PSRFPN	7509	0	0	0	0	0	0.634259	0	0	0.996968	0	0.867089	0.656026		0	0.21142	0.332323	0.507705		#DIV/0!
B4U62_00035	gyrA	REPVVM	P	SRFPNL	7512	2.91145	2.41765	1.29551	6.59107	0.759003	3.80556	1.3131	2.13506	0.498484	1.09649	1.73418	5.2482		2.2082	3.71854	1.31555	2.69296		1.68397
B4U62_00035	gyrA	EPVVMP	S	RFPNLL	7515	0	0.805882	0	0.941581	0.759003	0.634259	0.65655	0.711688	0.996968	0.365496	0.867089	0.656026		0.268627	0.778281	0.788402	0.629537		2.89725
B4U62_00035	gyrA	PVVMPS	R	FPNLLV	7518	0.970484	1.61176	1.94326	0	0	0	0.65655	0.711688	0.996968	0.365496	0	0		1.5085	0	0.788402	0.121832		0
B4U62_00035	gyrA	VVMPSR	F	PNLLVN	7521	0.970484	2.41765	3.23877	1.88316	1.51801	4.43981	0.65655	0.711688	3.48939	0.365496	3.46835	1.31205		2.20897	2.61366	1.61921	1.7153		1.1832
B4U62_00035	gyrA	VMPSRF	P	NLLVNG	7524	0.970484	2.41765	1.94326	0.941581	2.27701	1.26852	0	0.711688	0.996968	1.46198	0.867089	0		1.77713	1.4957	0.569552	0.776357		0.841639
B4U62_00035	gyrA	MPSRFP	N	LLVNGA	7527	3.88194	2.41765	1.29551	0.941581	0.759003	2.53704	2.6262	4.98182	0.498484	1.09649	0.867089	1.96808		2.5317	1.41254	2.70217	1.31055		0.557942
B4U62_00035	gyrA	PSRFPN	L	LVNGAA	7530	0	0	0	0	0.759003	0	0	0	0	0	0	0.656026		0	0.253001	0	0.218675		#DIV/0!
B4U62_00035	gyrA	SRFPNL	L	VNGAAG	7533	0	0.805882	0	0	0	0	0	0.711688	0	0	0	0		0.268627	0	0.237229	0		0
B4U62_00035	gyrA	RFPNLL	V	NGAAGI	7536	0.970484	2.41765	1.29551	0	0	2.53704	1.3131	2.84675	2.49242	1.46198	4.33544	4.59218		1.56121	0.845679	2.21742	3.4632		0.541681
B4U62_00035	gyrA	FPNLLV	N	GAAGIA	7539	2.91145	7.25294	6.47754	4.7079	4.55402	5.70833	1.96965	4.98182	11.4651	4.75145	13.0063	5.2482		5.54731	4.99008	6.13887	7.66866		0.89955
B4U62_00035	gyrA	PNLLVN	G	AAGIAV	7542	0	0	0	0	0	0	0	0	0	0	0.867089	0		0	0	0	0.28903		#DIV/0!
B4U62_00035	gyrA	NLLVNG	A	AGIAVG	7545	3.88194	5.64118	3.23877	0	1.51801	2.53704	2.6262	3.55844	5.48332	1.82748	6.06962	9.84038		4.25396	1.35168	3.88932	5.91249		0.317746
B4U62_00035	gyrA	LLVNGA	A	GIAVGM	7548	3.88194	12.0882	5.82979	4.7079	9.86704	6.97685	6.5655	13.5221	8.47423	6.94442	13.0063	13.7765		7.26665	7.18393	9.5206	11.2424		0.988616
B4U62_00035	gyrA	LVNGAA	G	IAVGMA	7551	9.70484	24.9824	15.5461	12.2405	9.10803	19.0278	5.2524	21.3506	16.45	5.11694	14.7405	13.1205		16.7444	13.4588	14.351	10.9927		0.803777
B4U62_00035	gyrA	VNGAAG	I	AVGMAT	7554	1.94097	1.61176	2.59102	0	0	2.53704	3.9393	4.98182	3.48939	5.48244	5.20253	8.52833		2.04792	0.845679	4.13683	6.40443		0.412946
B4U62_00035	gyrA	NGAAGI	A	VGMATN	7557	2.91145	0.805882	1.29551	3.76632	0.759003	0.634259	0	1.42338	2.49242	2.19297	3.46835	3.93615		1.67095	1.71986	1.30527	3.19916		1.02927
B4U62_00035	gyrA	GAAGIA	V	GMATNI	7560	1.94097	0	0	0	0	0	1.3131	0.711688	0.498484	1.82748	0.867089	2.6241		0.646989	0	0.84109	1.77289		0
B4U62_00035	gyrA	AAGIAV	G	MATNIP	7563	0	0.805882	2.59102	0	0.759003	0	1.3131	1.42338	0.996968	0	0	0.656026		1.1323	0.253001	1.24448	0.218675		0.22344
B4U62_00035	gyrA	AGIAVG	M	ATNIPP	7566	0	0	0	0.941581	0	0	0	0	0	0	0	0		0	0.31386	0	0		#DIV/0!
B4U62_00035	gyrA	GIAVGM	A	TNIPPH	7569	0	0	0.647754	0	0.759003	0.634259	0	0.711688	0	0	0	0.656026		0.215918	0.464421	0.237229	0.218675		2.15091
B4U62_00035	gyrA	IAVGMA	T	NIPPHQ	7572	0	0	1.29551	0	1.51801	1.90278	0	2.84675	1.49545	0.365496	1.73418	0		0.431836	1.14026	1.4474	0.699891		2.6405
B4U62_00035	gyrA	AVGMAT	N	IPPHQL	7575	3.88194	7.25294	3.23877	3.76632	5.31302	4.43981	2.6262	4.27013	4.48636	1.09649	3.46835	3.93615		4.79122	4.50639	3.79423	2.83366		0.940552
B4U62_00035	gyrA	VGMATN	I	PPHQLG	7578	0	0	0	0	0	0	0.65655	0	0.498484	0.365496	0	1.31205		0	0	0.385011	0.559182		#DIV/0!
B4U62_00035	gyrA	GMATNI	P	PHQLGE	7581	0	0.805882	0	1.88316	0	0	0	0	1.99394	1.46198	1.73418	1.31205		0.268627	0.627721	0.664645	1.50274		2.33677
B4U62_00035	gyrA	MATNIP	P	HQLGEI	7584	0.970484	0	1.94326	24.4811	11.385	7.61111	15.7572	9.96364	19.9394	13.8888	10.4051	9.18436		0.971249	14.4924	15.2201	11.1594		14.9214
B4U62_00035	gyrA	ATNIPP	H	QLGEII	7587	3.88194	8.05882	6.47754	25.4227	22.0111	27.9074	12.4744	15.6571	32.4015	11.3304	26.0127	18.3687		6.13943	25.1137	20.1777	18.5706		4.09056
B4U62_00035	gyrA	TNIPPH	Q	LGEIID	7590	1.94097	0	3.23877	8.47423	4.55402	3.80556	3.9393	2.13506	3.48939	1.46198	6.93671	0		1.72658	5.61127	3.18792	2.79956		3.24993
B4U62_00035	gyrA	NIPPHQ	L	GEIIDG	7593	0.970484	0	0	0	0.759003	0.634259	0	0	0.498484	1.09649	0	0		0.323495	0.464421	0.166161	0.365496		1.43564
B4U62_00035	gyrA	IPPHQL	G	EIIDGV	7596	5.8229	14.5059	14.2506	11.299	18.9751	16.4907	13.7875	17.0805	14.456	15.3508	13.8734	18.3687		11.5265	15.5883	15.108	15.8643		1.35239
B4U62_00035	gyrA	PPHQLG	E	IIDGVL	7599	0	1.61176	0.647754	0	0	1.26852	1.96965	0	0.498484	0.365496	0.867089	0.656026		0.753173	0.42284	0.822711	0.629537		0.561411
B4U62_00035	gyrA	PHQLGE	I	IDGVLA	7602	0	0	0	0	0	0	0.65655	0	0	0.365496	0	1.96808		0	0	0.21885	0.777857		#DIV/0!
B4U62_00035	gyrA	HQLGEI	I	DGVLAV	7605	0	0.805882	0.647754	0	0	1.26852	0.65655	0.711688	0	0.730992	1.73418	0		0.484545	0.42284	0.456079	0.821723		0.872652
B4U62_00035	gyrA	QLGEII	D	GVLAVS	7608	0	0	0.647754	0	0	0.634259	0.65655	0.711688	0	0.730992	2.60127	3.28013		0.215918	0.21142	0.456079	2.20413		0.979167
B4U62_00035	gyrA	LGEIID	G	VLAVSE	7611	0.970484	0	2.59102	0	0.759003	5.70833	0	7.82857	2.49242	2.19297	1.73418	1.31205		1.18717	2.15578	3.44033	1.7464		1.8159
B4U62_00035	gyrA	GEIIDG	V	LAVSEN	7614	2.91145	1.61176	0	0	0	1.26852	0.65655	1.42338	1.49545	3.28946	0.867089	0		1.50774	0.42284	1.19179	1.38552		0.280446
B4U62_00035	gyrA	EIIDGV	L	AVSENP	7617	0.970484	0.805882	0.647754	0	0.759003	0.634259	0.65655	0.711688	0.498484	1.09649	0	2.6241		0.80804	0.464421	0.622241	1.2402		0.574749
B4U62_00035	gyrA	IIDGVL	A	VSENPD	7620	0	0	0	0	0.759003	0.634259	1.3131	0	0.498484	0.365496	0.867089	0.656026		0	0.464421	0.603861	0.629537		#DIV/0!
B4U62_00035	gyrA	IDGVLA	V	SENPDI	7623	5.8229	1.61176	0.647754	9.41581	3.79501	3.80556	8.53514	0.711688	1.49545	10.5994	0.867089	2.6241		2.69414	5.67213	3.58076	4.69686		2.10536
B4U62_00035	gyrA	DGVLAV	S	ENPDIT	7626	0.970484	0.805882	1.29551	0.941581	0	1.90278	3.28275	0.711688	2.9909	3.28946	0	0		1.02396	0.94812	2.32845	1.09649		0.925936
B4U62_00035	gyrA	GVLAVS	E	NPDITI	7629	0	0	0	0	0	0.634259	0	0	0.498484	0.365496	0	0.656026		0	0.21142	0.166161	0.340507		#DIV/0!
B4U62_00035	gyrA	VLAVSE	N	PDITIP	7632	0	1.61176	0	0	0	1.26852	1.3131	0.711688	0	0.365496	0	0		0.537255	0.42284	0.674929	0.121832		0.787037
B4U62_00035	gyrA	LAVSEN	P	DITIPE	7635	0	0	0.647754	0.941581	0.759003	0	0.65655	0	0.498484	1.09649	0	0.656026		0.215918	0.566861	0.385011	0.584171		2.62535
B4U62_00035	gyrA	AVSENP	D	ITIPEL	7638	0	0	1.29551	0	0	2.53704	0.65655	0	0.996968	0.365496	0	0		0.431836	0.845679	0.551172	0.121832		1.95833
B4U62_00035	gyrA	VSENPD	I	TIPELM	7641	0	0	0	0.941581	0.759003	0.634259	0	0	1.49545	0.365496	0	0		0	0.778281	0.498484	0.121832		#DIV/0!
B4U62_00035	gyrA	SENPDI	T	IPELME	7644	0	0	0	0	0	0	0	0	0	0.365496	0	0		0	0	0	0.121832		#DIV/0!
B4U62_00035	gyrA	ENPDIT	I	PELMEV	7647	0.970484	1.61176	0.647754	0	2.27701	0	0	1.42338	0	0.365496	0.867089	1.31205		1.07667	0.759003	0.474459	0.848212		0.704955
B4U62_00035	gyrA	NPDITI	P	ELMEVI	7650	1.94097	0	0	1.88316	0.759003	0	0.65655	0	0	0.365496	0.867089	0.656026		0.646989	0.880721	0.21885	0.629537		1.36126
B4U62_00035	gyrA	PDITIP	E	LMEVIP	7653	0	0	0	0	0	1.26852	0	0.711688	0.498484	0	0	0.656026		0	0.42284	0.403391	0.218675		#DIV/0!
B4U62_00035	gyrA	DITIPE	L	MEVIPG	7656	0	0	0	0	0.759003	0	0	0	0	0	0	0		0	0.253001	0	0		#DIV/0!
B4U62_00035	gyrA	TIPELM	E	VIPGPD	7662	0.970484	0	0	0.941581	0.759003	0	0	0.711688	0	0.730992	0.867089	0		0.323495	0.566861	0.237229	0.532693		1.7523
B4U62_00035	gyrA	IPELME	V	IPGPDF	7665	0.970484	0	0.647754	0	0	0.634259	0	0	0.498484	0	0	0		0.539413	0.21142	0.166161	0		0.391944
B4U62_00035	gyrA	PELMEV	I	PGPDFP	7668	0.970484	1.61176	1.29551	0.941581	0.759003	0	0	3.55844	0.498484	0	0.867089	1.31205		1.29259	0.566861	1.35231	0.72638		0.438548
B4U62_00035	gyrA	ELMEVI	P	GPDFPT	7671	0	0	0	0	0.759003	0	0	0.711688	0	0.365496	0	0		0	0.253001	0.237229	0.121832		#DIV/0!
B4U62_00035	gyrA	LMEVIP	G	PDFPTA	7674	0	0	0	0.941581	0.759003	1.26852	0.65655	1.42338	0	0.730992	1.73418	0		0	0.989701	0.693309	0.821723		#DIV/0!
B4U62_00035	gyrA	MEVIPG	P	DFPTAG	7677	0.970484	4.02941	0	0.941581	2.27701	1.90278	0	2.84675	0.498484	0.730992	2.60127	3.28013		1.66663	1.70712	1.11508	2.20413		1.02429
B4U62_00035	gyrA	EVIPGP	D	FPTAGQ	7680	6.79339	22.5647	12.9551	3.76632	6.83102	6.97685	11.8179	10.6753	18.4439	13.1578	13.0063	36.7374		14.1044	5.85807	13.6457	20.9672		0.415336
B4U62_00035	gyrA	VIPGPD	F	PTAGQI	7683	0	3.22353	4.53428	1.88316	2.27701	1.90278	1.96965	2.84675	6.97878	2.92397	1.73418	3.93615		2.58594	2.02098	3.93173	2.86477		0.781528
B4U62_00035	gyrA	PGPDFP	T	AGQILG	7689	0	0	0	0	0.759003	0	1.3131	0.711688	0	0	0	0.656026		0	0.253001	0.674929	0.218675		#DIV/0!
B4U62_00035	gyrA	GPDFPT	A	GQILGR	7692	0	2.41765	2.59102	0.941581	0	3.1713	1.96965	2.84675	2.49242	4.02045	2.60127	3.93615		1.66955	1.37096	2.43627	3.51929		0.821153
B4U62_00035	gyrA	PDFPTA	G	QILGRS	7695	0	1.61176	0.647754	1.88316	0	1.26852	0	2.13506	0.498484	0	0.867089	0		0.753173	1.05056	0.87785	0.28903		1.39485
B4U62_00035	gyrA	DFPTAG	Q	ILGRSG	7698	0	0	0.647754	0	1.51801	0	0	1.42338	0.498484	0.365496	0	0		0.215918	0.506002	0.64062	0.121832		2.34349
B4U62_00035	gyrA	FPTAGQ	I	LGRSGI	7701	0.970484	1.61176	5.18203	0.941581	1.51801	8.24537	2.6262	6.40519	4.48636	0.365496	3.46835	3.93615		2.58809	3.56832	4.50592	2.59		1.37874
B4U62_00035	gyrA	PTAGQI	L	GRSGIR	7704	0	0	0	0	0.759003	0	0	0.711688	0	1.09649	0.867089	0.656026		0	0.253001	0.237229	0.8732		#DIV/0!
B4U62_00035	gyrA	TAGQIL	G	RSGIRK	7707	0.970484	4.83529	2.59102	0.941581	4.55402	3.1713	4.59585	2.84675	1.99394	0.730992	0.867089	4.59218		2.79893	2.88896	3.14551	2.06342		1.03217
B4U62_00035	gyrA	AGQILG	R	SGIRKA	7710	0.970484	2.41765	2.59102	0.941581	1.51801	0.634259	5.90895	1.42338	4.98484	1.46198	0.867089	0.656026		1.99305	1.03128	4.10572	0.995032		0.517439
B4U62_00035	gyrA	GQILGR	S	GIRKAY	7713	6.79339	7.25294	4.53428	1.88316	3.03601	5.07407	7.87859	4.27013	6.97878	3.65496	3.46835	2.6241		6.19354	3.33108	6.37583	3.24914		0.537832
B4U62_00035	gyrA	QILGRS	G	IRKAYE	7716	0.970484	3.22353	1.94326	0	1.51801	0.634259	0.65655	2.84675	3.98787	2.92397	0.867089	1.31205		2.04576	0.717422	2.49706	1.70104		0.350687
B4U62_00035	gyrA	ILGRSG	I	RKAYES	7719	0.970484	3.22353	1.29551	0	0.759003	5.07407	2.6262	2.84675	2.9909	1.46198	1.73418	3.28013		1.82984	1.94436	2.82128	2.15876		1.06258
B4U62_00035	gyrA	LGRSGI	R	KAYESG	7722	0	0	0	0	0.759003	0	0.65655	0	0	0	0	0		0	0.253001	0.21885	0		#DIV/0!
B4U62_00035	gyrA	RSGIRK	A	YESGRG	7728	0	0	0.647754	0.941581	0	0.634259	1.3131	0	0.996968	1.09649	0.867089	1.96808		0.215918	0.52528	0.770022	1.31055		2.43277
B4U62_00035	gyrA	GIRKAY	E	SGRGSI	7734	0.970484	1.61176	0	2.82474	0	0	1.96965	0	0.498484	1.09649	0	0		0.86075	0.941581	0.822711	0.365496		1.09391
B4U62_00035	gyrA	IRKAYE	S	GRGSIT	7737	0	0	0	0	0	0	0	0	0	0.365496	0	0		0	0	0	0.121832		#DIV/0!
B4U62_00035	gyrA	RKAYES	G	RGSITI	7740	0	0.805882	0	0	1.51801	0	0	0	0.498484	0.365496	0	0.656026		0.268627	0.506002	0.166161	0.340507		1.88366
B4U62_00035	gyrA	KAYESG	R	GSITIR	7743	0.970484	0.805882	1.29551	0	1.51801	0.634259	0	0.711688	0.996968	0.730992	0.867089	0.656026		1.02396	0.717422	0.569552	0.751369		0.700636
B4U62_00035	gyrA	AYESGR	G	SITIRA	7746	0	0.805882	0.647754	0	0	0	0	0.711688	0	0.365496	0	1.96808		0.484545	0	0.237229	0.777857		0
B4U62_00035	gyrA	YESGRG	S	ITIRAK	7749	7.76387	13.7	20.0804	6.59107	8.34903	10.7824	9.19169	14.2338	15.453	5.11694	12.1392	16.4006		13.8481	8.57417	12.9595	11.2189		0.619159
B4U62_00035	gyrA	ESGRGS	I	TIRAKA	7752	0	0.805882	0	3.76632	0.759003	0.634259	0	0	0	1.82748	0	0		0.268627	1.71986	0	0.60916		6.4024
B4U62_00035	gyrA	GRGSIT	I	RAKAEI	7758	0.970484	0	0	0.941581	0	0	0.65655	2.13506	0.498484	0.365496	0	0.656026		0.323495	0.31386	1.0967	0.340507		0.970218
B4U62_00035	gyrA	RGSITI	R	AKAEIE	7761	0	0	0	0	0	0	0	0	0	0.730992	0	0.656026		0	0	0	0.462339		#DIV/0!
B4U62_00035	gyrA	GSITIR	A	KAEIEQ	7764	8.73436	0.805882	12.3073	4.7079	6.83102	13.9537	1.3131	4.27013	7.47726	3.28946	10.4051	5.90423		7.28252	8.49754	4.3535	6.53292		1.16684
B4U62_00035	gyrA	SITIRA	K	AEIEQT	7767	0.970484	0	0.647754	0	0.759003	0.634259	0	0	0	0.365496	1.73418	1.31205		0.539413	0.464421	0	1.13724		0.860975
B4U62_00035	gyrA	ITIRAK	A	EIEQTS	7770	0	0.805882	0	1.88316	0.759003	2.53704	0.65655	0	0	0.730992	0	0.656026		0.268627	1.7264	0.21885	0.462339		6.42675
B4U62_00035	gyrA	TIRAKA	E	IEQTSS	7773	0.970484	0.805882	0	0	0	0	0	0	0	0.730992	0	0		0.592122	0	0	0.243664		0
B4U62_00035	gyrA	IRAKAE	I	EQTSSG	7776	0	0	0.647754	0	0	0	0	0	0	0.365496	0	0.656026		0.215918	0	0	0.340507		0
B4U62_00035	gyrA	RAKAEI	E	QTSSGK	7779	0	0.805882	0.647754	0.941581	1.51801	0	1.3131	0.711688	0.996968	0.730992	0.867089	0		0.484545	0.819862	1.00725	0.532693		1.69202
B4U62_00035	gyrA	KAEIEQ	T	SSGKER	7785	0	0	0	0.941581	0	0	1.3131	0	0	0	0.867089	0		0	0.31386	0.4377	0.28903		#DIV/0!
B4U62_00035	gyrA	AEIEQT	S	SGKERI	7788	0	0	0	1.88316	0.759003	0.634259	0	0.711688	0	0.365496	0	0.656026		0	1.09214	0.237229	0.340507		#DIV/0!
B4U62_00035	gyrA	IEQTSS	G	KERIIV	7794	0	0	0	0	0	0.634259	0	0	0.498484	0	0	0		0	0.21142	0.166161	0		#DIV/0!
B4U62_00035	gyrA	EQTSSG	K	ERIIVT	7797	0	0.805882	0.647754	0.941581	0	0	0	0	0	0.365496	0	0		0.484545	0.31386	0	0.121832		0.647742
B4U62_00035	gyrA	QTSSGK	E	RIIVTE	7800	2.91145	0	0	0.941581	0.759003	0.634259	0	0	0	0.730992	0	0		0.970484	0.778281	0	0.243664		0.801951
B4U62_00035	gyrA	TSSGKE	R	IIVTEL	7803	0.970484	0	0	0	0	0	0	0	0	0	0	0		0.323495	0	0	0		0
B4U62_00035	gyrA	SSGKER	I	IVTELP	7806	0	0	0.647754	0	0	0	0.65655	0	0	0	0	0		0.215918	0	0.21885	0		0
B4U62_00035	gyrA	SGKERI	I	VTELPY	7809	0	0	0	0	0	0	0.65655	0	0	0	0	0		0	0	0.21885	0		#DIV/0!
B4U62_00035	gyrA	GKERII	V	TELPYQ	7812	0	0.805882	0	0	0	0	0	0	0.498484	0.365496	0	0		0.268627	0	0.166161	0.121832		0
B4U62_00035	gyrA	KERIIV	T	ELPYQV	7815	0	0.805882	0.647754	0.941581	0	0.634259	0	0.711688	0	0.365496	0	0.656026		0.484545	0.52528	0.237229	0.340507		1.08407
B4U62_00035	gyrA	ERIIVT	E	LPYQVN	7818	0	0.805882	0	0	0	0.634259	0	1.42338	1.49545	0.365496	0.867089	0.656026		0.268627	0.21142	0.972943	0.629537		0.787037
B4U62_00035	gyrA	RIIVTE	L	PYQVNK	7821	0	0	0	0.941581	0	0	0	0	0	1.09649	0	0		0	0.31386	0	0.365496		#DIV/0!
B4U62_00035	gyrA	IIVTEL	P	YQVNKA	7824	0	0.805882	0	0	0	0	1.3131	0	0.498484	1.46198	0.867089	0		0.268627	0	0.603861	0.776357		0
B4U62_00035	gyrA	IVTELP	Y	QVNKAK	7827	0	0	0	0	0	0	0	0	0	0.365496	0	0		0	0	0	0.121832		#DIV/0!
B4U62_00035	gyrA	VTELPY	Q	VNKAKL	7830	0	1.61176	0.647754	0	0	0	1.96965	0	0.996968	1.09649	0	0		0.753173	0	0.988872	0.365496		0
B4U62_00035	gyrA	TELPYQ	V	NKAKLI	7833	0	0	0	0	0	0	0	0	0	0.730992	0	0		0	0	0	0.243664		#DIV/0!
B4U62_00035	gyrA	ELPYQV	N	KAKLIE	7836	1.94097	0	0	1.88316	1.51801	0	0.65655	0.711688	0	0.365496	0.867089	0		0.646989	1.13372	0.456079	0.410861		1.7523
B4U62_00035	gyrA	PYQVNK	A	KLIEKI	7842	0	0	0	0	0	0	0	0.711688	0	0.365496	0	0		0	0	0.237229	0.121832		#DIV/0!
B4U62_00035	gyrA	YQVNKA	K	LIEKIA	7845	0	0	0	0	0	0	0	0	0	0.365496	0	0		0	0	0	0.121832		#DIV/0!
B4U62_00035	gyrA	QVNKAK	L	IEKIAD	7848	0.970484	0	1.94326	0.941581	0.759003	0	0	0.711688	0	1.46198	0	0		0.971249	0.566861	0.237229	0.487328		0.583642
B4U62_00035	gyrA	VNKAKL	I	EKIADL	7851	0.970484	0	0	0	0	0	1.3131	0	0	0	0	0		0.323495	0	0.4377	0		0
B4U62_00035	gyrA	KAKLIE	K	IADLVR	7857	0	0.805882	0	0	0	0	0	0	0	0.365496	0	0		0.268627	0	0	0.121832		0
B4U62_00035	gyrA	KLIEKI	A	DLVRDK	7863	1.94097	0	0	0	0	0	1.96965	0.711688	0.996968	1.46198	0	0		0.646989	0	1.2261	0.487328		0
B4U62_00035	gyrA	LIEKIA	D	LVRDKK	7866	0.970484	0	0	0	0	0.634259	0.65655	0	0.498484	0	0	0		0.323495	0.21142	0.385011	0		0.653549
B4U62_00035	gyrA	EKIADL	V	RDKKIE	7872	0	0	0	5.64948	1.51801	0.634259	0	0	0	0	0	0		0	2.60058	0	0		#DIV/0!
B4U62_00035	gyrA	KIADLV	R	DKKIEG	7875	0	0	0	0	0	0	0	0	0	0.365496	0	0		0	0	0	0.121832		#DIV/0!
B4U62_00035	gyrA	IADLVR	D	KKIEGI	7878	2.91145	3.22353	0.647754	1.88316	1.51801	0.634259	1.3131	0	0	1.09649	0.867089	0		2.26091	1.34514	0.4377	0.654525		0.594956
B4U62_00035	gyrA	ADLVRD	K	KIEGIT	7881	0	0	0	0	0	0.634259	0	0	0.498484	0	0	0		0	0.21142	0.166161	0		#DIV/0!
B4U62_00035	gyrA	DLVRDK	K	IEGITD	7884	1.94097	0	1.94326	0	0.759003	0.634259	1.96965	0	0.498484	0	0	0		1.29474	0.464421	0.822711	0		0.358697
B4U62_00035	gyrA	LVRDKK	I	EGITDL	7887	0	0	0.647754	0	0	0	0	0	0.498484	0	0	0		0.215918	0	0.166161	0		0
B4U62_00035	gyrA	VRDKKI	E	GITDLR	7890	0	0	0	0	0	0	1.96965	0	0	0.730992	0	0		0	0	0.65655	0.243664		#DIV/0!
B4U62_00035	gyrA	RDKKIE	G	ITDLRD	7893	0.970484	0	1.29551	0	0	1.90278	1.3131	0	0	1.09649	0	0		0.755331	0.634259	0.4377	0.365496		0.839711
B4U62_00035	gyrA	DKKIEG	I	TDLRDE	7896	0	0.805882	1.29551	0	0	0	0	0	0.996968	0	0	0		0.700464	0	0.332323	0		0
B4U62_00035	gyrA	KKIEGI	T	DLRDES	7899	0	0	0	0	1.51801	0.634259	1.3131	0	0	0	0	0		0	0.717422	0.4377	0		#DIV/0!
B4U62_00035	gyrA	KIEGIT	D	LRDESD	7902	1.94097	0.805882	1.29551	0	0	0.634259	0.65655	0	0	0	0.867089	0		1.34745	0.21142	0.21885	0.28903		0.156903
B4U62_00035	gyrA	EGITDL	R	DESDRT	7908	6.79339	3.22353	0	4.7079	10.626	1.90278	1.96965	5.69351	2.9909	1.82748	4.33544	0		3.33897	5.74557	3.55135	2.05431		1.72076
B4U62_00035	gyrA	GITDLR	D	ESDRTG	7911	0	3.22353	1.29551	1.88316	1.51801	5.07407	0	2.84675	3.48939	2.19297	4.33544	2.6241		1.50635	2.82508	2.11205	3.05084		1.87545
B4U62_00035	gyrA	ITDLRD	E	SDRTGM	7914	1.94097	0.805882	0.647754	0.941581	0.759003	1.90278	3.28275	0	0	3.65496	0	0.656026		1.13153	1.20112	1.09425	1.43699		1.0615
B4U62_00035	gyrA	TDLRDE	S	DRTGMR	7917	0.970484	1.61176	0	0	0.759003	0.634259	0	2.84675	0	0.730992	0	0		0.86075	0.464421	0.948918	0.243664		0.539554
B4U62_00035	gyrA	DLRDES	D	RTGMRI	7920	0	0	0	0	0	0	0.65655	0	0	0.730992	0	0		0	0	0.21885	0.243664		#DIV/0!
B4U62_00035	gyrA	LRDESD	R	TGMRIV	7923	0	0.805882	0	0	0.759003	0	0.65655	0	0	0.365496	0	0		0.268627	0.253001	0.21885	0.121832		0.941828
B4U62_00035	gyrA	RDESDR	T	GMRIVI	7926	0	0	0	0	0	0	0	0	0.996968	0.365496	2.60127	0.656026		0	0	0.332323	1.2076		#DIV/0!
B4U62_00035	gyrA	DESDRT	G	MRIVIE	7929	1.94097	2.41765	1.29551	0	0	1.26852	0	2.13506	0.498484	1.09649	0	1.31205		1.88471	0.42284	0.87785	0.802846		0.224353
B4U62_00035	gyrA	ESDRTG	M	RIVIEI	7932	0	0	0	0	0	0	0	0	0.498484	0.365496	0	0.656026		0	0	0.166161	0.340507		#DIV/0!
B4U62_00035	gyrA	SDRTGM	R	IVIEIR	7935	1.94097	0.805882	0.647754	0	0.759003	0	0	0	0	0	0	0		1.13153	0.253001	0	0		0.223591
B4U62_00035	gyrA	DRTGMR	I	VIEIRR	7938	1.94097	1.61176	0	0	3.03601	0	0	0	0	1.09649	0	0.656026		1.18424	1.012	0	0.584171		0.854557
B4U62_00035	gyrA	RTGMRI	V	IEIRRD	7941	0	0	0	0	0	0	0	0	0	0.365496	0	0		0	0	0	0.121832		#DIV/0!
B4U62_00035	gyrA	TGMRIV	I	EIRRDA	7944	0.970484	1.61176	0.647754	4.7079	1.51801	0	0	0.711688	0.498484	0.730992	0	1.31205		1.07667	2.0753	0.403391	0.681014		1.92752
B4U62_00035	gyrA	MRIVIE	I	RRDANA	7950	0.970484	0	0	0.941581	0	0	0	0	0.498484	0	0	0.656026		0.323495	0.31386	0.166161	0.218675		0.970218
B4U62_00035	gyrA	IVIEIR	R	DANANV	7956	0	0	0	0.941581	0	0	0.65655	0	0	0.730992	0	0		0	0.31386	0.21885	0.243664		#DIV/0!
B4U62_00035	gyrA	VIEIRR	D	ANANVI	7959	0.970484	0	0.647754	0	0.759003	0	0.65655	0	0.996968	1.46198	0.867089	0		0.539413	0.253001	0.551172	0.776357		0.46903
B4U62_00035	gyrA	IEIRRD	A	NANVIL	7962	3.88194	0.805882	0.647754	2.82474	1.51801	1.26852	1.3131	0.711688	2.49242	1.82748	0.867089	1.31205		1.77852	1.87042	1.50574	1.33554		1.05167
B4U62_00035	gyrA	EIRRDA	N	ANVILN	7965	0.970484	1.61176	0	2.82474	1.51801	0	0.65655	0.711688	0.498484	0.730992	0	3.28013		0.86075	1.44758	0.622241	1.33704		1.68177
B4U62_00035	gyrA	IRRDAN	A	NVILNN	7968	0	0	0	0	0.759003	0	0.65655	1.42338	0.498484	0.365496	0	0		0	0.253001	0.85947	0.121832		#DIV/0!
B4U62_00035	gyrA	RRDANA	N	VILNNL	7971	0	3.22353	0.647754	0.941581	0.759003	3.1713	1.96965	0	0	0.365496	0	1.96808		1.29043	1.62396	0.65655	0.777857		1.25847
B4U62_00035	gyrA	RDANAN	V	ILNNLY	7974	0	0	0	0	0	0	0	0	0	0.365496	0	0		0	0	0	0.121832		#DIV/0!
B4U62_00035	gyrA	DANANV	I	LNNLYK	7977	2.91145	0.805882	0.647754	0	1.51801	0.634259	0.65655	0	0.498484	0	0.867089	0		1.45503	0.717422	0.385011	0.28903		0.493063
B4U62_00035	gyrA	ANANVI	L	NNLYKQ	7980	0	0	0	0	0	0	0	0	0.498484	0	0	0		0	0	0.166161	0		#DIV/0!
B4U62_00035	gyrA	NANVIL	N	NLYKQT	7983	0.970484	0	0	0	0.759003	0	0	0	0	0.365496	0	0		0.323495	0.253001	0	0.121832		0.782087
B4U62_00035	gyrA	ANVILN	N	LYKQTA	7986	0	0	0	0	0	0.634259	0	0	0.996968	0	0	0		0	0.21142	0.332323	0		#DIV/0!
B4U62_00035	gyrA	VILNNL	Y	KQTALQ	7992	0	0	0	0.941581	0	0	0.65655	0	0	0.365496	0	0		0	0.31386	0.21885	0.121832		#DIV/0!
B4U62_00035	gyrA	LNNLYK	Q	TALQTS	7998	0	0	0	0	0	0	0	0	0.498484	0.365496	0	0		0	0	0.166161	0.121832		#DIV/0!
B4U62_00035	gyrA	NLYKQT	A	LQTSFG	8004	0	0.805882	0	1.88316	0	0.634259	1.3131	0	0	1.09649	0	0		0.268627	0.83914	0.4377	0.365496		3.12381
B4U62_00035	gyrA	YKQTAL	Q	TSFGIN	8010	0	0	0.647754	0.941581	0	0.634259	0.65655	0.711688	0	0	0	0		0.215918	0.52528	0.456079	0		2.43277
B4U62_00035	gyrA	KQTALQ	T	SFGINL	8013	0.970484	0	0	0	0.759003	0.634259	0	0	0	0.365496	0	1.31205		0.323495	0.464421	0	0.559182		1.43564
B4U62_00035	gyrA	QTALQT	S	FGINLL	8016	0.970484	0.805882	1.94326	1.88316	0.759003	0.634259	2.6262	0	0.996968	1.46198	0	1.31205		1.23988	1.09214	1.20772	0.924678		0.880847
B4U62_00035	gyrA	TALQTS	F	GINLLA	8019	0.970484	0	0.647754	0.941581	0.759003	0	3.28275	0	0	0	0	0.656026		0.539413	0.566861	1.09425	0.218675		1.05089
B4U62_00035	gyrA	ALQTSF	G	INLLAL	8022	0	0	0	0.941581	0	0	0	0	0	0.365496	0	0.656026		0	0.31386	0	0.340507		#DIV/0!
B4U62_00035	gyrA	LQTSFG	I	NLLALV	8025	5.8229	1.61176	0.647754	1.88316	3.03601	3.1713	3.9393	2.13506	4.98484	7.30992	0.867089	3.28013		2.69414	2.69682	3.6864	3.81904		1.001
B4U62_00035	gyrA	QTSFGI	N	LLALVD	8028	0	0	0	0	0	1.26852	0.65655	0	0	0	0	0		0	0.42284	0.21885	0		#DIV/0!
B4U62_00035	gyrA	TSFGIN	L	LALVDG	8031	0	0	0.647754	0	0.759003	0	1.3131	0	0.498484	0.365496	0	0.656026		0.215918	0.253001	0.603861	0.340507		1.17175
B4U62_00035	gyrA	SFGINL	L	ALVDGQ	8034	0	0.805882	0	0	0	1.26852	0	0	0.996968	0	0.867089	1.31205		0.268627	0.42284	0.332323	0.72638		1.57407
B4U62_00035	gyrA	FGINLL	A	LVDGQP	8037	0.970484	0	1.29551	1.88316	0.759003	0.634259	1.3131	0.711688	0.996968	0.730992	0.867089	1.31205		0.755331	1.09214	1.00725	0.970044		1.44591
B4U62_00035	gyrA	GINLLA	L	VDGQPK	8040	3.88194	1.61176	0	0	0	1.26852	0.65655	0	0.498484	0.730992	0.867089	1.31205		1.83123	0.42284	0.385011	0.970044		0.230904
B4U62_00035	gyrA	INLLAL	V	DGQPKV	8043	3.88194	3.22353	8.4208	0.941581	3.79501	5.70833	4.59585	4.27013	3.48939	2.19297	4.33544	1.31205		5.17542	3.48164	4.11845	2.61349		0.672726
B4U62_00035	gyrA	NLLALV	D	GQPKVL	8046	1.94097	0	0.647754	1.88316	1.51801	1.26852	2.6262	1.42338	0.996968	1.82748	3.46835	5.90423		0.862907	1.55656	1.68218	3.73335		1.80386
B4U62_00035	gyrA	LLALVD	G	QPKVLT	8049	0	0	0	0	0	0	1.3131	0.711688	0.498484	0.365496	0	2.6241		0	0	0.84109	0.996533		#DIV/0!
B4U62_00035	gyrA	LALVDG	Q	PKVLTL	8052	0.970484	0.805882	0	0.941581	0	0	0.65655	0	0.996968	0.730992	0	1.31205		0.592122	0.31386	0.551172	0.681014		0.53006
B4U62_00035	gyrA	ALVDGQ	P	KVLTLK	8055	0	0.805882	0	0	0	0.634259	0	0	0	0	0	0.656026		0.268627	0.21142	0	0.218675		0.787037
B4U62_00035	gyrA	LVDGQP	K	VLTLKQ	8058	0.970484	0.805882	1.29551	0	1.51801	1.26852	0	0.711688	0.498484	0.730992	0	1.96808		1.02396	0.928841	0.403391	0.899689		0.907109
B4U62_00035	gyrA	VDGQPK	V	LTLKQC	8061	1.94097	0.805882	1.29551	0	0.759003	0	0	2.13506	2.49242	2.19297	2.60127	1.96808		1.34745	0.253001	1.54249	2.25411		0.187762
B4U62_00035	gyrA	QPKVLT	L	KQCLEH	8070	0	0	0	0	0.759003	0	0	0	0	0.365496	0	0.656026		0	0.253001	0	0.340507		#DIV/0!
B4U62_00035	gyrA	PKVLTL	K	QCLEHY	8073	0	0	0	0	0.759003	0	0	0	0.498484	0	0	0		0	0.253001	0.166161	0		#DIV/0!
B4U62_00035	gyrA	KVLTLK	Q	CLEHYL	8076	0	1.61176	2.59102	0	3.03601	1.90278	0.65655	2.13506	2.9909	2.19297	0	2.6241		1.40093	1.64626	1.92751	1.60569		1.17512
B4U62_00035	gyrA	VLTLKQ	C	LEHYLD	8079	0.970484	0.805882	0	0	1.51801	1.26852	1.3131	0	0	1.09649	0	0.656026		0.592122	0.928841	0.4377	0.584171		1.56867
B4U62_00035	gyrA	LTLKQC	L	EHYLDH	8082	0	0	0	0	0	0	0.65655	0	0	0	0	0		0	0	0.21885	0		#DIV/0!
B4U62_00035	gyrA	TLKQCL	E	HYLDHQ	8085	0	0	0	0	0	0	0	1.42338	0	0.365496	0	0		0	0	0.474459	0.121832		#DIV/0!
B4U62_00035	gyrA	LKQCLE	H	YLDHQK	8088	0.970484	1.61176	3.23877	2.82474	3.03601	3.80556	0.65655	4.27013	0	1.09649	0	1.31205		1.94034	3.2221	1.64223	0.802846		1.66059
B4U62_00035	gyrA	QCLEHY	L	DHQKVV	8094	0	0	0	0	0	0.634259	0	0.711688	0	0	0	0		0	0.21142	0.237229	0		#DIV/0!
B4U62_00035	gyrA	CLEHYL	D	HQKVVI	8097	0	0	0	0	0.759003	0	0.65655	0	0	1.09649	0	0		0	0.253001	0.21885	0.365496		#DIV/0!
B4U62_00035	gyrA	LEHYLD	H	QKVVIR	8100	0	0	0	0	0.759003	0	0.65655	0	0	0	0	0		0	0.253001	0.21885	0		#DIV/0!
B4U62_00035	gyrA	EHYLDH	Q	KVVIRR	8103	0	0	0	0	0	0	0	0	0	0.365496	0	0.656026		0	0	0	0.340507		#DIV/0!
B4U62_00035	gyrA	YLDHQK	V	VIRRRT	8109	0	0	0	0	0	0	0.65655	0	0	0	0	0		0	0	0.21885	0		#DIV/0!
B4U62_00035	gyrA	LDHQKV	V	IRRRTA	8112	0	0	0.647754	0	0	0.634259	0	0	0.498484	0	0	0		0.215918	0.21142	0.166161	0		0.979167
B4U62_00035	gyrA	DHQKVV	I	RRRTAY	8115	0.970484	0	0	0	1.51801	0	0.65655	0	0	0.730992	0	0		0.323495	0.506002	0.21885	0.243664		1.56417
B4U62_00035	gyrA	HQKVVI	R	RRTAYE	8118	0	0	0	0	0	0.634259	0.65655	0	0.498484	0	0	0		0	0.21142	0.385011	0		#DIV/0!
B4U62_00035	gyrA	QKVVIR	R	RTAYEL	8121	0.970484	0	0	0	0	0	0	0	0	0	0	0		0.323495	0	0	0		0
B4U62_00035	gyrA	KVVIRR	R	TAYELR	8124	0	0	0	0	0	0	0	0	0.498484	0	0	0		0	0	0.166161	0		#DIV/0!
B4U62_00035	gyrA	VVIRRR	T	AYELRK	8127	0	0.805882	1.94326	0	0.759003	1.26852	0.65655	1.42338	0.996968	0.730992	1.73418	0.656026		0.916382	0.67584	1.02563	1.0404		0.73751
B4U62_00035	gyrA	VIRRRT	A	YELRKA	8130	2.91145	4.83529	9.71631	5.64948	8.34903	5.07407	5.2524	7.11688	5.48332	3.65496	2.60127	2.6241		5.82102	6.35753	5.95087	2.96011		1.09217
B4U62_00035	gyrA	IRRRTA	Y	ELRKAE	8133	1.94097	0	0	0.941581	0	0	1.3131	0	0.498484	0.365496	0	0		0.646989	0.31386	0.603861	0.121832		0.485109
B4U62_00035	gyrA	RRRTAY	E	LRKAEA	8136	0	0	0	0.941581	0	0	1.3131	0	0	0.730992	0	0.656026		0	0.31386	0.4377	0.462339		#DIV/0!
B4U62_00035	gyrA	RRTAYE	L	RKAEAR	8139	0	0	0	0	0.759003	0	0	0	0	0	0	0		0	0.253001	0	0		#DIV/0!
B4U62_00035	gyrA	RTAYEL	R	KAEARA	8142	0	0	0	0.941581	0	0.634259	0	0	0	0.365496	0	0.656026		0	0.52528	0	0.340507		#DIV/0!
B4U62_00035	gyrA	TAYELR	K	AEARAH	8145	0	0	0	0	0	0	0	0	0.996968	1.09649	0.867089	0		0	0	0.332323	0.654525		#DIV/0!
B4U62_00035	gyrA	AYELRK	A	EARAHI	8148	0	2.41765	1.94326	2.82474	0.759003	0.634259	0.65655	1.42338	2.49242	0.730992	1.73418	0.656026		1.45364	1.406	1.52412	1.0404		0.96723
B4U62_00035	gyrA	YELRKA	E	ARAHIL	8151	1.94097	0	0.647754	1.88316	0	0	0.65655	0	0.498484	0.365496	0	0		0.862907	0.627721	0.385011	0.121832		0.727448
B4U62_00035	gyrA	ELRKAE	A	RAHILE	8154	4.85242	4.83529	6.47754	1.88316	2.27701	3.80556	0.65655	4.27013	2.9909	1.46198	0	0.656026		5.38842	2.65524	2.63919	0.706003		0.492768
B4U62_00035	gyrA	LRKAEA	R	AHILEG	8157	0	0	0	0.941581	0	0	0	0	0.498484	0.365496	0	0.656026		0	0.31386	0.166161	0.340507		#DIV/0!
B4U62_00035	gyrA	RKAEAR	A	HILEGL	8160	1.94097	0.805882	1.29551	0	0.759003	3.1713	0	0	0.498484	1.09649	0	0.656026		1.34745	1.3101	0.166161	0.584171		0.972279
B4U62_00035	gyrA	KAEARA	H	ILEGLR	8163	0	0.805882	1.94326	0	0.759003	1.90278	0.65655	1.42338	0.498484	0.365496	0	0.656026		0.916382	0.88726	0.85947	0.340507		0.968221
B4U62_00035	gyrA	AEARAH	I	LEGLRV	8166	0.970484	0.805882	0.647754	0	0	0	1.3131	0	0	0	0.867089	0		0.80804	0	0.4377	0.28903		0
B4U62_00035	gyrA	ARAHIL	E	GLRVAL	8172	0	0.805882	1.29551	0	0.759003	0	0	0	0.498484	0.730992	2.60127	2.6241		0.700464	0.253001	0.166161	1.98545		0.361191
B4U62_00035	gyrA	RAHILE	G	LRVALD	8175	4.85242	13.7	9.71631	1.88316	2.27701	5.70833	1.3131	2.13506	2.9909	1.46198	4.33544	3.93615		9.42291	3.2895	2.14636	3.24453		0.349096
B4U62_00035	gyrA	AHILEG	L	RVALDH	8178	1.94097	0.805882	1.29551	0.941581	0	0	1.3131	1.42338	0	0.365496	0.867089	0		1.34745	0.31386	0.912159	0.410861		0.232929
B4U62_00035	gyrA	HILEGL	R	VALDHL	8181	0	0	0	0	0.759003	0	0.65655	0	0	1.09649	0	0		0	0.253001	0.21885	0.365496		#DIV/0!
B4U62_00035	gyrA	ILEGLR	V	ALDHLD	8184	0	0	0.647754	0	0	0	1.96965	0.711688	0.498484	0	0.867089	1.31205		0.215918	0	1.05994	0.72638		0
B4U62_00035	gyrA	LEGLRV	A	LDHLDA	8187	0.970484	1.61176	7.1253	0.941581	1.51801	2.53704	3.28275	3.55844	2.9909	1.82748	1.73418	1.31205		3.23585	1.66554	3.27736	1.62457		0.514715
B4U62_00035	gyrA	EGLRVA	L	DHLDAV	8190	0	0.805882	1.29551	0	0.759003	0.634259	1.3131	0	0	0	0	0		0.700464	0.464421	0.4377	0		0.663019
B4U62_00035	gyrA	GLRVAL	D	HLDAVI	8193	1.94097	0	1.29551	0	0.759003	0.634259	0.65655	0	1.49545	0.365496	0	0.656026		1.07883	0.464421	0.717334	0.340507		0.430487
B4U62_00035	gyrA	LRVALD	H	LDAVIS	8196	0.970484	0	0	0	0	0	0	0.711688	0.996968	1.09649	0	0		0.323495	0	0.569552	0.365496		0
B4U62_00035	gyrA	RVALDH	L	DAVISL	8199	0	0	0	0	0	0	0	0	0	0.365496	0	0		0	0	0	0.121832		#DIV/0!
B4U62_00035	gyrA	VALDHL	D	AVISLI	8202	0.970484	0	0	0	2.27701	0	2.6262	0	0	0.365496	0	0		0.323495	0.759003	0.875399	0.121832		2.34626
B4U62_00035	gyrA	ALDHLD	A	VISLIR	8205	0	0	0	0	0	0	0	0	0	0	1.73418	1.31205		0	0	0	1.01541		#DIV/0!
B4U62_00035	gyrA	LDHLDA	V	ISLIRN	8208	0	0	0	0	0	0	1.3131	0	0.498484	0.365496	0	0		0	0	0.603861	0.121832		#DIV/0!
B4U62_00035	gyrA	DHLDAV	I	SLIRNS	8211	1.94097	0	0	1.88316	0.759003	0.634259	3.28275	0	0	2.19297	0	0.656026		0.646989	1.09214	1.09425	0.949667		1.68804
B4U62_00035	gyrA	HLDAVI	S	LIRNSQ	8214	0	0	0	0	0	0	1.3131	0	0.498484	0	0	0		0	0	0.603861	0		#DIV/0!
B4U62_00035	gyrA	LDAVIS	L	IRNSQT	8217	0	0.805882	0	0	0	0.634259	0.65655	0	0	0	0	0		0.268627	0.21142	0.21885	0		0.787037
B4U62_00035	gyrA	DAVISL	I	RNSQTA	8220	0	0.805882	1.29551	0	1.51801	1.90278	0.65655	0	0.498484	0	0	0		0.700464	1.14026	0.385011	0		1.62787
B4U62_00035	gyrA	AVISLI	R	NSQTAE	8223	0.970484	2.41765	1.29551	0.941581	1.51801	0.634259	3.28275	0.711688	0.498484	0	0	0		1.56121	1.03128	1.49764	0		0.660564
B4U62_00035	gyrA	VISLIR	N	SQTAEI	8226	0	1.61176	0	0	1.51801	1.26852	3.28275	1.42338	3.48939	3.65496	1.73418	0.656026		0.537255	0.928841	2.73184	2.01505		1.72887
B4U62_00035	gyrA	ISLIRN	S	QTAEIA	8229	0	0	0	0	0	0	0	0	0	0.365496	0	0		0	0	0	0.121832		#DIV/0!
B4U62_00035	gyrA	LIRNSQ	T	AEIART	8235	0	0	0	0	0.759003	0	1.3131	0	0	0.365496	0	0		0	0.253001	0.4377	0.121832		#DIV/0!
B4U62_00035	gyrA	IRNSQT	A	EIARTG	8238	0	3.22353	1.94326	1.88316	2.27701	2.53704	0.65655	0	0.498484	0.730992	0	1.31205		1.72226	2.2324	0.385011	0.681014		1.2962
B4U62_00035	gyrA	RNSQTA	E	IARTGL	8241	2.91145	0	0	0.941581	0	0	0	0	0	0	0	0.656026		0.970484	0.31386	0	0.218675		0.323406
B4U62_00035	gyrA	SQTAEI	A	RTGLIE	8247	0.970484	0	0	0	0	0	0	0	0	0	0	0		0.323495	0	0	0		0
B4U62_00035	gyrA	QTAEIA	R	TGLIEQ	8250	0	0	0.647754	0	0	0	0	0	0	0	0	0		0.215918	0	0	0		0
B4U62_00035	gyrA	TAEIAR	T	GLIEQF	8253	0.970484	0	1.29551	0	0.759003	1.26852	1.3131	0	0	1.09649	0	0		0.755331	0.67584	0.4377	0.365496		0.894761
B4U62_00035	gyrA	AEIART	G	LIEQFS	8256	0	0	1.29551	0	2.27701	1.26852	1.96965	0.711688	0.996968	1.82748	0	0.656026		0.431836	1.18184	1.2261	0.827835		2.73678
B4U62_00035	gyrA	EIARTG	L	IEQFSL	8259	0	0	0	0	0	0.634259	0	0	0	0	0	0.656026		0	0.21142	0	0.218675		#DIV/0!
B4U62_00035	gyrA	IARTGL	I	EQFSLT	8262	0	0	0	0	0	0	0	0	0	0	0	1.31205		0	0	0	0.43735		#DIV/0!
B4U62_00035	gyrA	ARTGLI	E	QFSLTE	8265	0	0.805882	0.647754	0.941581	0	0	0	0	0	0	0	0		0.484545	0.31386	0	0		0.647742
B4U62_00035	gyrA	TGLIEQ	F	SLTEKQ	8271	0	0	0	0	0	0	0	0	0	0.730992	0	0		0	0	0	0.243664		#DIV/0!
B4U62_00035	gyrA	GLIEQF	S	LTEKQA	8274	0	0	0	0	0	0	0	0	0.498484	1.46198	0	0		0	0	0.166161	0.487328		#DIV/0!
B4U62_00035	gyrA	LIEQFS	L	TEKQAQ	8277	0	1.61176	0	0	0	0	0	0	0	0	0	0		0.537255	0	0	0		0
B4U62_00035	gyrA	IEQFSL	T	EKQAQA	8280	1.94097	0	0.647754	0	0	0.634259	0	0	0	0	0	0		0.862907	0.21142	0	0		0.245009
B4U62_00035	gyrA	EQFSLT	E	KQAQAI	8283	0	0	0	0	0	0	0	0	0	0.730992	0	0.656026		0	0	0	0.462339		#DIV/0!
B4U62_00035	gyrA	QFSLTE	K	QAQAIL	8286	0	1.61176	0	0	0	0	0	0	0	0	0	0		0.537255	0	0	0		0
B4U62_00035	gyrA	FSLTEK	Q	AQAILD	8289	2.91145	0.805882	0.647754	0	3.03601	0.634259	0.65655	0.711688	1.99394	1.46198	1.73418	0.656026		1.45503	1.22342	1.12072	1.28406		0.840824
B4U62_00035	gyrA	SLTEKQ	A	QAILDM	8292	1.94097	0	0.647754	0.941581	0.759003	1.26852	0.65655	0	0	0	0.867089	0		0.862907	0.989701	0.21885	0.28903		1.14694
B4U62_00035	gyrA	LTEKQA	Q	AILDMR	8295	0	0	0	0.941581	0	0	0	0	0	0.365496	0	0		0	0.31386	0	0.121832		#DIV/0!
B4U62_00035	gyrA	KQAQAI	L	DMRLQR	8304	0.970484	0	1.29551	1.88316	6.83102	1.26852	1.3131	1.42338	0	1.09649	0.867089	1.96808		0.755331	3.32757	0.912159	1.31055		4.40545
B4U62_00035	gyrA	QAQAIL	D	MRLQRL	8307	1.94097	1.61176	0.647754	1.88316	1.51801	0.634259	1.3131	2.13506	1.99394	1.09649	1.73418	0.656026		1.40016	1.34514	1.81403	1.16223		0.960704
B4U62_00035	gyrA	AQAILD	M	RLQRLT	8310	0	0	0	0	0	0	0.65655	0.711688	0	0	0.867089	0		0	0	0.456079	0.28903		#DIV/0!
B4U62_00035	gyrA	AILDMR	L	QRLTGL	8316	0	0.805882	1.29551	0	0.759003	0.634259	0.65655	3.55844	1.49545	0.365496	1.73418	0.656026		0.700464	0.464421	1.90348	0.918566		0.663019
B4U62_00035	gyrA	ILDMRL	Q	RLTGLE	8319	0	1.61176	0.647754	0.941581	2.27701	1.26852	0	2.13506	1.49545	0.730992	0	1.96808		0.753173	1.4957	1.21017	0.899689		1.98587
B4U62_00035	gyrA	LDMRLQ	R	LTGLER	8322	1.94097	1.61176	3.88652	0	0.759003	2.53704	0.65655	2.13506	1.49545	0	3.46835	0.656026		2.47975	1.09868	1.42902	1.37479		0.44306
B4U62_00035	gyrA	DMRLQR	L	TGLERE	8325	10.6753	5.64118	11.0118	2.82474	6.83102	6.97685	2.6262	7.11688	9.47119	4.02045	3.46835	9.84038		9.10944	5.54421	6.40476	5.7764		0.608622
B4U62_00035	gyrA	MRLQRL	T	GLEREK	8328	0.970484	0	0.647754	0.941581	0	1.90278	1.96965	0.711688	0	1.46198	0	1.31205		0.539413	0.94812	0.893779	0.924678		1.75769
B4U62_00035	gyrA	RLQRLT	G	LEREKI	8331	0.970484	0	0	0	0	1.26852	0.65655	0	0	0	0	0		0.323495	0.42284	0.21885	0		1.3071
B4U62_00035	gyrA	LQRLTG	L	EREKIE	8334	0	0	0.647754	0	0	0	0	0	0	0	0	0		0.215918	0	0	0		0
B4U62_00035	gyrA	QRLTGL	E	REKIEE	8337	1.94097	4.83529	8.4208	0	0.759003	5.07407	1.96965	4.98182	0.996968	0.365496	0.867089	0.656026		5.06569	1.94436	2.64948	0.629537		0.383829
B4U62_00035	gyrA	RLTGLE	R	EKIEEE	8340	0	0.805882	1.94326	0	2.27701	0.634259	0	0	0	0	1.73418	0.656026		0.916382	0.970423	0	0.796734		1.05897
B4U62_00035	gyrA	LTGLER	E	KIEEEY	8343	0.970484	0.805882	1.94326	0.941581	3.03601	2.53704	0.65655	1.42338	1.49545	0.365496	1.73418	0		1.23988	2.17154	1.19179	0.699891		1.75142
B4U62_00035	gyrA	TGLERE	K	IEEEYQ	8346	0	0	0	0	0.759003	0	0.65655	0	0.498484	0.365496	0	0		0	0.253001	0.385011	0.121832		#DIV/0!
B4U62_00035	gyrA	GLEREK	I	EEEYQS	8349	0	0	0	0	2.27701	0	0.65655	0.711688	0	0	0	0		0	0.759003	0.456079	0		#DIV/0!
B4U62_00035	gyrA	LEREKI	E	EEYQSL	8352	0	0	0	0	0.759003	0	0.65655	0.711688	0	0	0	0		0	0.253001	0.456079	0		#DIV/0!
B4U62_00035	gyrA	EREKIE	E	EYQSLV	8355	0	0.805882	0	0.941581	0	0	0	0	0.498484	0	0	0		0.268627	0.31386	0.166161	0		1.16838
B4U62_00035	gyrA	REKIEE	E	YQSLVK	8358	0	0	0	0.941581	0	0.634259	0	0	0	0	0	0		0	0.52528	0	0		#DIV/0!
B4U62_00035	gyrA	EKIEEE	Y	QSLVKL	8361	0	0	0.647754	0	0.759003	0	0	0	0	0.365496	0	0		0.215918	0.253001	0	0.121832		1.17175
B4U62_00035	gyrA	KIEEEY	Q	SLVKLI	8364	0	0	0	0	1.51801	0	1.3131	0	0	0.365496	0	0.656026		0	0.506002	0.4377	0.340507		#DIV/0!
B4U62_00035	gyrA	IEEEYQ	S	LVKLIA	8367	0	0	0	0	0	0.634259	0.65655	0	0	0	0	0		0	0.21142	0.21885	0		#DIV/0!
B4U62_00035	gyrA	EEEYQS	L	VKLIAE	8370	0	1.61176	0	0	0	0	0	0	0	0.365496	0	0		0.537255	0	0	0.121832		0
B4U62_00035	gyrA	EEYQSL	V	KLIAEL	8373	0	0	0	0	0	0	0.65655	0.711688	0	0.365496	0	0.656026		0	0	0.456079	0.340507		#DIV/0!
B4U62_00035	gyrA	EYQSLV	K	LIAELK	8376	0	0	0	0	0	0	0.65655	0	0.996968	0.730992	0.867089	0		0	0	0.551172	0.532693		#DIV/0!
B4U62_00035	gyrA	YQSLVK	L	IAELKD	8379	0	0	0	0	0	0	0.65655	0	0	0	0	0		0	0	0.21885	0		#DIV/0!
B4U62_00035	gyrA	SLVKLI	A	ELKDIL	8385	0.970484	0	0	0	0.759003	0	0.65655	0	0	0.365496	0	0		0.323495	0.253001	0.21885	0.121832		0.782087
B4U62_00035	gyrA	VKLIAE	L	KDILAN	8391	0	0	0	0	0	1.26852	0	0	0	0	0	0		0	0.42284	0	0		#DIV/0!
B4U62_00035	gyrA	KLIAEL	K	DILANE	8394	0	0	0	0.941581	0.759003	0	0	0	0.498484	0	0	0		0	0.566861	0.166161	0		#DIV/0!
B4U62_00035	gyrA	LIAELK	D	ILANEY	8397	1.94097	0	0	0	0	0.634259	0.65655	0	0	0	0	0		0.646989	0.21142	0.21885	0		0.326775
B4U62_00035	gyrA	IAELKD	I	LANEYK	8400	0	0	0	0	0	0	0.65655	0	0	0	0	0		0	0	0.21885	0		#DIV/0!
B4U62_00035	gyrA	ELKDIL	A	NEYKVL	8406	0.970484	0	0	0	0	0	0	0	0	0	0	0		0.323495	0	0	0		0
B4U62_00035	gyrA	LKDILA	N	EYKVLE	8409	0.970484	0	1.29551	0	0.759003	0	0	2.13506	0.498484	0	0	0		0.755331	0.253001	0.87785	0		0.334954
B4U62_00035	gyrA	KDILAN	E	YKVLEI	8412	0.970484	1.61176	0	0	2.27701	0.634259	0.65655	1.42338	0.498484	0.730992	0	0.656026		0.86075	0.970423	0.85947	0.462339		1.12742
B4U62_00035	gyrA	LANEYK	V	LEIIRE	8421	0	0	0	0	0.759003	0	0	0.711688	0	0	0	0		0	0.253001	0.237229	0		#DIV/0!
B4U62_00035	gyrA	ANEYKV	L	EIIREE	8424	0	0	0.647754	0	0	0	0	0	0.498484	0	0	0		0.215918	0	0.166161	0		0
B4U62_00035	gyrA	NEYKVL	E	IIREEL	8427	0.970484	0	0.647754	0	0.759003	0	0	0	0.498484	0.730992	0	0		0.539413	0.253001	0.166161	0.243664		0.46903
B4U62_00035	gyrA	EYKVLE	I	IREELT	8430	0.970484	0	0	0	0	2.53704	1.3131	0	0	1.09649	0	0		0.323495	0.845679	0.4377	0.365496		2.6142
B4U62_00035	gyrA	KVLEII	R	EELTEI	8436	0.970484	0	0	0	0	1.26852	0.65655	0.711688	0.498484	0.365496	0	0.656026		0.323495	0.42284	0.622241	0.340507		1.3071
B4U62_00035	gyrA	VLEIIR	E	ELTEIK	8439	0	0	0	0	0	0.634259	1.3131	0	1.49545	1.82748	0	0.656026		0	0.21142	0.936184	0.827835		#DIV/0!
B4U62_00035	gyrA	IIREEL	T	EIKERF	8448	0	0	0	0	0.759003	0	0	0	0	0.730992	0	0.656026		0	0.253001	0	0.462339		#DIV/0!
B4U62_00035	gyrA	IREELT	E	IKERFN	8451	0.970484	1.61176	1.29551	0.941581	0	0	0	0	0	0.365496	0	0		1.29259	0.31386	0	0.121832		0.242816
B4U62_00035	gyrA	REELTE	I	KERFND	8454	0.970484	0.805882	0	1.88316	0	0	0	0	0	0	0	0.656026		0.592122	0.627721	0	0.218675		1.06012
B4U62_00035	gyrA	EELTEI	K	ERFNDE	8457	1.94097	0	0	0.941581	1.51801	0	0	0	0	0.365496	0	0.656026		0.646989	0.819862	0	0.340507		1.2672
B4U62_00035	gyrA	ELTEIK	E	RFNDER	8460	0	0	0.647754	0	0.759003	0	0	0	0.996968	0	0.867089	0		0.215918	0.253001	0.332323	0.28903		1.17175
B4U62_00035	gyrA	LTEIKE	R	FNDERR	8463	0	0	0	0	0	0	0	0	0.498484	0.365496	0	0		0	0	0.166161	0.121832		#DIV/0!
B4U62_00035	gyrA	TEIKER	F	NDERRT	8466	0	0	3.23877	3.76632	4.55402	3.1713	3.28275	2.84675	1.99394	4.02045	0.867089	0		1.07959	3.83055	2.70781	1.62918		3.54815
B4U62_00035	gyrA	EIKERF	N	DERRTE	8469	0	0	0	1.88316	2.27701	0	0	0	0.498484	0	0	0		0	1.38672	0.166161	0		#DIV/0!
B4U62_00035	gyrA	IKERFN	D	ERRTEI	8472	0	0	0	0	0	0	0.65655	0	0.498484	0	0	0		0	0	0.385011	0		#DIV/0!
B4U62_00035	gyrA	KERFND	E	RRTEIV	8475	0.970484	0	0	0.941581	0	0	0	0	0	0	0	0		0.323495	0.31386	0	0		0.970218
B4U62_00035	gyrA	ERFNDE	R	RTEIVT	8478	0	0	0	0	0	0	0	0	0	0.365496	0	0		0	0	0	0.121832		#DIV/0!
B4U62_00035	gyrA	RFNDER	R	TEIVTS	8481	0	0.805882	0	0	0	0.634259	0.65655	0.711688	0	0	0.867089	0		0.268627	0.21142	0.456079	0.28903		0.787037
B4U62_00035	gyrA	FNDERR	T	EIVTSG	8484	3.88194	1.61176	2.59102	0.941581	1.51801	3.1713	0	0.711688	0.498484	1.46198	1.73418	0		2.69491	1.87696	0.403391	1.06539		0.696485
B4U62_00035	gyrA	NDERRT	E	IVTSGL	8487	0.970484	0	0.647754	0	0	0	0	0	0	0.365496	0	0		0.539413	0	0	0.121832		0
B4U62_00035	gyrA	DERRTE	I	VTSGLE	8490	0	0	0	0	0	0	0	0	0	0	0.867089	0.656026		0	0	0	0.507705		#DIV/0!
B4U62_00035	gyrA	ERRTEI	V	TSGLET	8493	0	0.805882	0	0	0	1.26852	1.3131	0	0	0.730992	0.867089	0		0.268627	0.42284	0.4377	0.532693		1.57407
B4U62_00035	gyrA	RRTEIV	T	SGLETI	8496	4.85242	0.805882	8.4208	3.76632	1.51801	8.24537	17.7268	0.711688	3.98787	22.6607	0.867089	1.31205		4.69304	4.5099	7.47547	8.27996		0.960977
B4U62_00035	gyrA	RTEIVT	S	GLETIE	8499	5.8229	0	1.29551	2.82474	1.51801	2.53704	10.5048	0	1.49545	6.57892	0	0.656026		2.3728	2.29326	4.00008	2.41165		0.966477
B4U62_00035	gyrA	TEIVTS	G	LETIED	8502	0.970484	1.61176	1.29551	0	0	0.634259	0.65655	2.13506	0	0.365496	0	0.656026		1.29259	0.21142	0.930538	0.340507		0.163563
B4U62_00035	gyrA	EIVTSG	L	ETIEDE	8505	0	0	0	0	0	0	0.65655	0	0	0.365496	0	0		0	0	0.21885	0.121832		#DIV/0!
B4U62_00035	gyrA	IVTSGL	E	TIEDED	8508	1.94097	0	1.94326	0	1.51801	0	0	0.711688	0.996968	2.55847	2.60127	0.656026		1.29474	0.506002	0.569552	1.93859		0.390812
B4U62_00035	gyrA	VTSGLE	T	IEDEDL	8511	0	0.805882	0.647754	0.941581	0	0	0	0	0	0	0	0		0.484545	0.31386	0	0		0.647742
B4U62_00035	gyrA	TSGLET	I	EDEDLI	8514	0	0	0	0	0	0	0.65655	2.13506	0	0	0	0		0	0	0.930538	0		#DIV/0!
B4U62_00035	gyrA	SGLETI	E	DEDLIE	8517	0	1.61176	1.29551	0	1.51801	1.26852	0	0	0.498484	0.730992	0	0.656026		0.969091	0.928841	0.166161	0.462339		0.958467
B4U62_00035	gyrA	GLETIE	D	EDLIER	8520	0	0	1.29551	0	0	0	0	0	0.498484	0.730992	0	0.656026		0.431836	0	0.166161	0.462339		0
B4U62_00035	gyrA	LETIED	E	DLIERE	8523	0	0	0.647754	0	0	0.634259	0.65655	0	0	0.365496	0	0		0.215918	0.21142	0.21885	0.121832		0.979167
B4U62_00035	gyrA	ETIEDE	D	LIEREN	8526	0	0	0.647754	0	0	0	0	0.711688	0.498484	0.365496	0	0		0.215918	0	0.403391	0.121832		0
B4U62_00035	gyrA	IEDEDL	I	ERENIV	8532	0	0	0	0	0	0	0	0	0	0.730992	0.867089	0		0	0	0	0.532693		#DIV/0!
B4U62_00035	gyrA	EDLIER	E	NIVVTL	8541	0	0	0.647754	0	0.759003	0	0	0	0	0	0	0		0.215918	0.253001	0	0		1.17175
B4U62_00035	gyrA	DLIERE	N	IVVTLT	8544	0.970484	0	0.647754	0	0	0	0	0.711688	0.498484	0	0	0		0.539413	0	0.403391	0		0
B4U62_00035	gyrA	IERENI	V	VTLTHN	8550	0	0	0	0	0	0	0	0	0	0.365496	0	0		0	0	0	0.121832		#DIV/0!
B4U62_00035	gyrA	RENIVV	T	LTHNGY	8556	0	0	0	0	0	0	0	0.711688	0	0.730992	0	1.31205		0	0	0.237229	0.681014		#DIV/0!
B4U62_00035	gyrA	ENIVVT	L	THNGYV	8559	0	0	0	0	0	0.634259	1.3131	0	0	0.365496	0	0		0	0.21142	0.4377	0.121832		#DIV/0!
B4U62_00035	gyrA	NIVVTL	T	HNGYVK	8562	0	0	0	0	0	0	0.65655	0	0	0.365496	0	0.656026		0	0	0.21885	0.340507		#DIV/0!
B4U62_00035	gyrA	IVVTLT	H	NGYVKR	8565	4.85242	4.02941	4.53428	4.7079	3.03601	3.80556	0.65655	7.11688	4.48636	6.94442	2.60127	1.31205		4.47204	3.84982	4.0866	3.61925		0.860866
B4U62_00035	gyrA	VVTLTH	N	GYVKRL	8568	0	0	0	1.88316	0.759003	0	0	0	0.498484	0	0	0		0	0.880721	0.166161	0		#DIV/0!
B4U62_00035	gyrA	VTLTHN	G	YVKRLP	8571	3.88194	4.83529	3.23877	2.82474	5.31302	5.07407	1.3131	4.27013	1.49545	2.92397	2.60127	6.56026		3.98533	4.40395	2.35956	4.0285		1.10504
[truncated: 361,803+ more rows]
