# Supplementary material for: Suppressor mutations in ribosomal proteins and FliY restore Bacillus subtilis swarming motility in the absence of EF-P
Source: PLoS Genet. 2019 Jun 25;15(6):e1008179. doi: 10.1371/journal.pgen.1008179 (PMC6613710; doi:10.1371/journal.pgen.1008179)
Supplement: S4 Table — Ribosome pause sites in which a 10-fold or greater pause score was observed in the efp mutant compared to wild type. Whether or not each gene is reported as essential is indicated. The “position” field corresponds to the nucleotide position of the first base in the codon within the NCIB 3610 genome. (XLSX) [file pgen.1008179.s011.xlsx]

## Sheet: Sheet1
References:
1. Kobayashi, K., Ehrlich, S. D., Albertini, A., Amati, G., Andersen, K. K., Asai, K. et al. (2003) Essential Bacillus subtilis genes. Proc Natl Acad Sci. 100(8):4678-7683.
2. Koo, B., Kritikos, G., Farelli, J. D., Todor, H., Tong, K., Kimsey, H., et al. (2017) Construction and analysis of two genome-scale deletion libraries for Bacillis subtilis. Cell Systems. 4(3):291-305.
Locus tag	gene	Essential?	upstream	P-site	downstream	position	DK1042_A	DK1042_B	DK1042_C	DK2050_A	DK2050_B	DK2050_C	DK5518_A	DK5518_B	DK5518_C	DK5955_A	DK5955_B	DK5955_C		DK1042	DK2050	DK5518	DK5955		DK2050/DK1042
B4U62_14630	aapA	No	CFFIMR	S	LGELLL	2766783	0	0	0	27.78	5.9359	3.45522	4.97849	0	0	3.4812	0	5.86076		0	12.3904	1.6595	3.11399		#DIV/0!
B4U62_13170	accC	Yes1,2	KNFMPS	P	GEIKMY	2530671	0.439143	1.66913	1.18373	15.6334	15.6842	15.6894	8.4682	8.62241	3.72556	6.90558	2.24564	4.31284		1.09733	15.669	6.93872	4.48802		14.2791
B4U62_01710	adcB	No	QLGTPP	G	PSITLL	310776	0	0	2.32231	9.80233	18.0643	11.7083	22.2744	11.24	16.3372	7.9279	6.90984	21.108		0.774105	13.1916	16.6172	11.9819		17.0412
B4U62_02645	alrA	No	VLGAVP	P	EYVAIA	517685	1.02362	1.8267	0	3.93939	13.4152	13.8413	23.0736	21.9375	17.8899	18.4587	20	25.1367		0.950107	10.3987	20.967	21.1985		10.9447
B4U62_15860	argG	No	GIPIPI	N	LDSPYS	3013857	0	0	0	15.5385	6.3125	12.2424	0	0	4.43956	9.46875	0	0		0	11.3645	1.47985	3.15625		#DIV/0!
B4U62_14875	aspS	Yes1,2	EQFGFL	L	EAFEYG	2814979	2.34387	0.84957	0.498948	26.2835	22.4437	15.4941	12.91	14.3829	11.2318	15.1518	8.29156	7.25315		1.2308	21.4071	12.8416	10.2322		17.3929
B4U62_14875	aspS	Yes1,2	FEYGAP	P	HGGIAL	2814952	3.68323	1.98233	6.48633	41.4056	56.2444	34.5095	30.984	44.3276	22.4636	28.0754	55.5842	46.3762		4.05063	44.0532	32.5917	43.3453		10.8756
B4U62_19850	atpA	No	LLLRRP	P	GREAFP	3784586	2.35256	4.31674	2.38336	47.6312	95.096	67.6786	37.3313	65.5058	33.2339	31.2641	60.6208	88.991		3.01755	70.1353	45.357	60.292		23.2424
B4U62_19850	atpA	No	QAAAYR	E	LSLLLR	3784613	0.896214	0.796937	1.10854	13.9001	6.80536	9.90545	16.6893	7.4015	10.7337	10.6716	4.3257	7.22357		0.933897	10.2037	11.6081	7.40695		10.9259
B4U62_19840	atpD	No	GQMNEP	P	GARMRV	3782289	5.92365	7.993	9.13012	59.6263	103.313	119.868	113.459	165.067	143.05	131.467	160.654	193.469		7.68226	94.2691	140.525	161.863		12.271
B4U62_17295	besA	No	KPSTPP	P	PAGYPV	3293233	0	0	0	111.538	181.023	101.061	71.6471	80.6767	68.1061	71.0968	105.752	128.695		0	131.207	73.4766	101.848		#DIV/0!
B4U62_21110	bglP	No	VQRVIH	C	MTRLRF	4035571	0	2.64069	0	28.1538	3.69697	8.84058	10.2521	0	0	6.77778	12.8421	16.7123		0.880231	13.5638	3.41737	12.1107		15.4094
B4U62_12190	birA	Yes1,2	ADKQTA	G	RGRMSR	2355567	0	0	2.31206	9.87879	14.1739	6.45545	0	0	0	3.26	10.5161	3.97561		0.770686	10.1694	0	5.91725		13.1952
B4U62_13010	bmr	No	VIGLLF	F	SVSEFL	2494918	0	0	0	13	7.8	12.381	0	5.37931	7.35849	5.77778	0	8.21053		0	11.0603	4.24593	4.66277		#DIV/0!
B4U62_09790	citB	No	QAVPPA	T	GIVHQV	1927261	0	1.45136	0	16.9776	23.4335	11.281	8.01258	23.2011	21.5269	12.2109	16.5455	25.4384		0.483785	17.2307	17.5802	18.0649		35.6164
B4U62_09790	citB	No	NYQAVP	P	ATGIVH	1927255	0	1.45136	1.20211	27.1642	20.8298	17.5482	22.8931	19.3343	28.3763	39.5399	6.61818	27.751		0.88449	21.8474	23.5346	24.6364		24.7005
B4U62_15695	citZ	No	FLYTLN	G	EEPSPI	2981803	0	2.984	0	19.1282	6.01613	5.4058	0	2.42208	0	0	0	11.8413		0.994667	10.1834	0.807359	3.94709		10.238
B4U62_00575	clpC	No	RSFTTP	P	NLKELE	104839	12.1872	8.59717	9.33159	171.591	175.366	178.668	91.9084	170.321	170.951	126.507	153.863	187.928		10.0386	175.208	144.393	156.099		17.4534
B4U62_00575	clpC	No	RLVGSP	P	GYVGYD	105379	1.10792	1.91048	4.24163	29.8789	19.3622	33.9038	33.8223	29.002	29.0006	28.6147	37.393	38.5924		2.42001	27.715	30.6083	34.8667		11.4524
B4U62_15220	clpX	No	TVASVP	P	QGGRKH	2885400	1.18983	2.05822	1.62062	130.13	62.4334	101.346	111.04	98.2887	121.84	120.903	84.8074	77.4754		1.62289	97.9696	110.39	94.3951		60.3675
B4U62_15220	clpX	No	VTHGEP	P	RLLLKD	2884854	0	0.187111	0.720274	6.91634	22.1355	12.2778	5.53499	11.9484	10.8827	3.88615	3.14935	10.3237		0.302462	13.7765	9.45537	5.78641		45.5481
B4U62_15220	clpX	No	TVTHGE	P	PRLLLK	2884857	0.396609	1.12267	1.08041	8.19714	20.149	7.75441	5.10922	7.27295	4.71837	3.23846	6.97355	4.83037		0.866562	12.0335	5.70018	5.01413		13.8865
B4U62_08260	coaD	No	VSEFVP	P	EVELAL	1570550	0	0	0	6.48	35.4375	16.7767	6.44037	17.3716	7.24737	12.2779	26.7712	35.9274		0	19.5647	10.3531	24.9922		#DIV/0!
B4U62_08260	coaD	No	SEFVPP	E	VELALQ	1570553	4.12739	7.24022	1.19118	37.26	36.45	60.8155	38.1468	58.9825	57.1263	53.5453	35.6949	49.6452		4.18626	44.8418	51.4185	46.2951		10.7117
B4U62_17820	cssR	No	LVYKEA	P	PVQKNE	3386111	0	0	0	34.3913	0	12.5556	18.5246	0	6.84848	4.26415	0	0		0	15.649	8.45769	1.42138		#DIV/0!
B4U62_05425	dat	No	IGSGKP	G	PVTKQL	1042812	0	0	0	0	16.6471	13.8049	0	6.90244	5.05357	0	8.84375	0		0	10.1506	3.98534	2.94792		#DIV/0!
B4U62_08020	def	No	EPVELP	P	TDAEKQ	1526705	1.3806	0.492021	0.537791	22.845	11.6667	5.89172	23.4601	14.4984	16.4726	14.8682	13.5958	18.0488		0.80347	13.4678	18.1437	15.5043		16.7621
B4U62_13620	dnaG	Yes1,2	YAFYEE	G	AELTPQ	2601819	0	0	0	18.0299	15.4872	4.832	6.2268	0	0	0	0	8.27397		0	12.783	2.0756	2.75799		#DIV/0!
B4U62_00010	dnaN	Yes1,2	SSRTTI	P	ILTGIK	2058	2.61379	1.20509	0.985269	34.4883	11.389	8.19295	29.2248	8.05526	14.915	21.8654	10.4244	10.0208		1.60138	18.0234	17.3984	14.1035		11.2549
B4U62_00130	dnaX	Yes1,2	KTLEEP	P	EHCIFI	27290	0	5.58416	2.37975	60.595	88.8	70.5	101.787	89.0526	86.3541	74.5972	53.5928	85.3284		2.65464	73.2983	92.3979	71.1728		27.6115
B4U62_12390	engA	No	QVSVKP	P	SFVVFV	2390373	2.44955	1.98456	1.21277	34.5275	19.1477	49.5567	67.5041	72.1874	68.4927	84.8732	37.2968	107.94		1.88229	34.4106	69.3947	76.7034		18.2812
B4U62_04665	estB	No	SVLAAP	P	SGAKAE	910123	2.81333	3.60684	2.57317	66.7722	63.0931	67.5674	70.6135	53.6441	48.1811	75.96	70.3333	78.678		2.99778	65.8109	57.4796	74.9904		21.9532
B4U62_09190	fabG	Yes1,2	NQNAAA	E	LAEKLS	1759808	0	3.11538	0	12.7895	9.34615	9.16981	0	0	3.11538	1.58824	5.52273	2.22936		1.03846	10.4351	1.03846	3.11344		10.0487
B4U62_21590	fbp	No	AEVIDK	L	LFSVQH	4129285	0	0	0	18.6667	5.62343	8.67097	6.78788	0	6.16514	0	11.2	16.8		0	10.987	4.31767	9.33333		#DIV/0!
B4U62_01045	feuB	No	LIHFDP	G	NTDHQI	182254	9.57143	5.87719	5.98214	66.4463	93.2474	80.0797	64.0637	104.967	62.5952	50.8978	56.28	52.0725		7.14359	79.9245	77.2085	53.0834		11.1883
B4U62_08860	fliF	No	QVMVEP	P	DAKNTA	1693658	0	5.23902	1.87108	73.8991	154.904	146.292	76.3382	112.332	90.6401	77.7623	134.25	157.029		2.37003	125.032	93.1033	123.014		52.7552
B4U62_08860	fliF	No	VEPPDA	K	NTASLS	1693667	4.00746	0	0	24.633	20.6538	16.0565	39.4853	23.2883	49.5955	22.0082	25.8173	54.2816		1.33582	20.4478	37.4564	34.0357		15.3073
B4U62_08875	fliI	No	LAAGEP	P	TTKGYT	1696730	0	0	0	16.8846	26.0148	39.3586	63.4699	40.3678	56.0426	55.2815	39.9091	61.6777		0	27.4194	53.2934	52.2894		#DIV/0!
B4U62_08920	fliY	No	NQMMGS	A	ATSMST	1703147	0.966837	1.19182	0.928922	10.3678	15.4844	29.0662	0	1.16258	0.370841	14.5105	17.0842	26.3601		1.02919	18.3061	0.511139	19.3183		17.7869
B4U62_08920	fliY	No	KKIDIS	P	PRVELL	1703195	0.966837	1.19182	0.464461	29.9514	4.42412	0.569925	1.29352	0	0.370841	20.0383	2.69751	7.02937		0.874374	11.6485	0.554786	9.92172		13.3221
B4U62_00460	folB	No	KVIKPD	P	PIPGHY	86927	2.08621	0	3.40845	26.2038	18.2844	11.7897	12.164	17.0573	18.9466	19.9375	21.6313	14.593		1.83155	18.7593	16.056	18.7206		10.2423
B4U62_15145	folC	No	SVNGIP	I	SDEEWT	2866349	0	2.05238	0	3.65254	22.487	5.33746	9.06006	9.28879	4.03747	9.71516	18.1916	5.56129		0.684127	10.4923	7.46211	11.156		15.3368
B4U62_00415	ftsH	No	VLLVGP	P	GTGKTL	77627	2.05409	4.11205	2.84821	43.1017	90.8255	80.1808	16.0969	64.4902	56.592	17.054	45.4667	24.9017		3.00478	71.3693	45.7264	29.1408		23.7519
B4U62_22070	gidA	No	VTKLAP	P	EVPVPQ	4209944	1.06071	0.641182	4	76.748	67.4968	71.4578	63.5412	63.4599	57.0545	47.8164	57.7856	47.8348		1.90063	71.9009	61.3519	51.1456		37.83
B4U62_13435	glcK	No	NHLETE	T	GIPAVI	2571286	0	1.90533	0	27.2113	0	3.22	0	0	2.42105	3.25253	0	1.78889		0.635108	10.1438	0.807018	1.68047		15.9717
B4U62_08595	gmk	Yes1,2	FIFLAP	P	SLSELK	1642355	3.51429	0.39272	0.815109	51.7035	16.5015	27.559	59.9877	28.2463	43.8091	44.8865	20.5753	37.2473		1.57404	31.9214	44.0144	34.2364		20.2799
B4U62_00035	gyrA	Yes1,2	MATNIP	P	HQLGEI	7584	0.970484	0	1.94326	24.4811	11.385	7.61111	15.7572	9.96364	19.9394	13.8888	10.4051	9.18436		0.971249	14.4924	15.2201	11.1594		14.9214
B4U62_00030	gyrB	Yes1,2	VYIAQP	P	LYKVQQ	6510	0.74216	3.96484	4.33588	30.586	35.784	39.9051	46.7561	61.874	43.282	47.9418	34.958	55.4706		3.01429	35.425	50.6374	46.1235		11.7524
B4U62_06780	hemD	No	PYQHIP	P	EEETVE	1294689	1.78878	1	2.23967	6.45238	32.6204	21.8142	13.1838	24.7688	16.1104	9.83468	12.0111	19.6625		1.67615	20.2957	18.021	13.8361		12.1085
B4U62_18865	hprK	No	LKTTRL	S	SRLTNF	3594830	2.52846	1.89634	0	16.7204	16.3684	12.1169	6.26174	2.76444	5.81308	4.0129	0	2.11565		1.47493	15.0686	4.94642	2.04285		10.2165
B4U62_08470	ileS	Yes1,2	QERTKD	R	PKFVLH	1613526	1.16121	0.201047	0.605782	25.4638	9.73087	5.84683	11.9891	4.45117	4.17572	3.96319	7.23739	2.12576		0.656013	13.6805	6.872	4.44211		20.854
B4U62_07455	ktrD	No	IMTLGT	F	IWLIMG	1416387	0	3.19149	0	15.6977	16.4234	8.70968	0	10.7784	2.77778	0	14.876	0		1.06383	13.6102	4.51874	4.95868		12.7936
B4U62_09715	lexA	No	PDRMVP	P	DEHVFM	1917949	0.912851	1.78355	1.49546	13.6198	36.4879	29.7752	19.3225	53.6423	32.5263	19.5311	27.3385	72.1464		1.39729	26.6276	35.1637	39.672		19.0566
B4U62_15210	lonA	No	ILCLAG	P	PGVGKT	2881745	0	0	0	14.7511	13.8217	25.2608	12.7049	19.6882	24.001	9.10999	13.0336	23.2702		0	17.9445	18.798	15.138		#DIV/0!
B4U62_02435	lrpC	No	LNIIEE	L	KKDSRL	476138	0	3.08511	0	9.35484	15	7.83784	13.4259	11.3725	0	8.52941	10.7407	6.90476		1.02837	10.7309	8.26616	8.72497		10.4349
B4U62_04120	ltaSA	No	FFTESI	P	KLESLK	797532	2.25352	0.740741	0.571939	31.5203	1.06845	5.50775	6.65896	7.56757	7.43226	10.8567	7.32265	5.57491		1.18873	12.6988	7.2196	7.91808		10.6827
B4U62_19285	lytD	No	GAYDSN	P	NYYGAK	3685136	0	1.73084	0	8.89899	0	24.8169	0	16.1159	3.88106	2.04884	16.0182	10.1654		0.576948	11.2386	6.66564	9.4108		19.4794
B4U62_00840	mapA	No	IPHYGP	P	NKGPRL	147118	1.97619	4.40708	2.25085	20.2598	64.74	64.7102	12.0623	41.6736	22.8016	18.6923	21.4591	41.6477		2.87804	49.9033	25.5125	27.2664		17.3394
B4U62_01815	mdr	No	IFDLFP	P	EKRGKM	333632	16.3145	14.7778	31.5369	229.245	250.244	290.044	137.994	244.895	224.85	162.563	263.854	152.514		20.8764	256.511	202.58	192.977		12.2871
B4U62_00335	mfd	No	SVIETP	P	ENRFPV	62873	4.06207	2.75234	1.79847	42.8364	82.2544	30.4655	11.2727	25.279	16.9496	19.743	41.5416	93.8719		2.87096	51.8521	17.8338	51.7188		18.0609
B4U62_00335	mfd	No	VIETPP	E	NRFPVQ	62876	4.06207	13.7617	17.9847	154.211	143.945	109.168	107.091	101.116	129.241	101.347	163.199	130.684		11.9362	135.775	112.483	131.744		11.3751
B4U62_21360	mmsA	No	ATDVEA	A	NYRYPI	4084013	0	0	2.58201	7.39394	15.0154	12.2	13.7465	2.46465	4.69231	0	0	7.39394		0.86067	11.5364	6.96781	2.46465		13.404
B4U62_07550	motB	No	VTPPEN	E	SDGIDE	1434268	0	0.779762	0	10.9167	19.3053	5.03846	9.49275	4.06202	1.98485	10.6012	9.50806	4.74208		0.259921	11.7535	5.17987	8.28377		45.2194
B4U62_08325	mraW	No	SLPELP	P	GLPVIP	1581445	5.67273	4.57702	0	53.089	73.198	41.3428	35.4129	47.775	27.767	35.2258	39.7734	52.1086		3.41658	55.8766	36.985	42.3692		16.3545
B4U62_17110	mrpD	Yes1,2	GSYYAP	P	AAISAL	3250484	0	0	0	0	27.7528	6.175	8.37288	5.97581	1.90734	6.74403	14.7463	4.13389		0	11.3093	5.41867	8.5414		#DIV/0!
B4U62_17110	mrpD	Yes1,2	SYYAPP	A	AISALF	3250487	0	2.82286	8.62882	20.8	58.2809	51.4583	22.3277	43.8226	38.1467	26.9761	29.4925	41.3389		3.81723	43.5131	34.7657	32.6025		11.3991
B4U62_09275	mutL	No	TFDEKP	P	EKKVPE	1779440	0	0	0	32.563	117.75	88.1404	34.6961	117.949	35.8255	41.6145	118.172	124.181		0	79.4844	62.8236	94.6558		#DIV/0!
B4U62_09275	mutL	No	FDEKPP	E	KKVPEK	1779443	0	0	0	83.7333	66.725	139.556	117.967	105.198	193.879	141.867	158.688	74.5085		0	96.6713	139.015	125.021		#DIV/0!
B4U62_13840	nadD	No	FGGTFD	P	PHNGHL	2644319	0	4.78992	1.7757	15.1449	17.2727	42.0101	41.4683	69.6441	41.6254	53.128	38.8889	79.2417		2.18854	24.8092	50.9126	57.0862		11.336
B4U62_04310	nosA	No	RTKEEV	R	DALFHH	836959	0	0	0	3.87234	21.9277	11.0303	2.84375	0	0	0	7.50515	0		0	12.2768	0.947917	2.50172		#DIV/0!
B4U62_15065	obgE	No	MVIKVP	P	GTVVTD	2853695	6.12184	5.07218	6.98148	106.125	91.5407	106.6	112.217	101.304	103.023	93.4192	94.2717	102.365		6.0585	101.422	105.515	96.6854		16.7404
B4U62_16175	opuD	No	FLIFSP	I	GKIKLG	3077035	0	15.4286	3.71739	59.5446	83.1117	52.6865	51.0314	42.1304	41.7828	23.4	53.069	52.6154		6.38199	65.1143	44.9816	43.0281		10.2028
B4U62_09845	parC	Yes1,2	GSIDGD	P	PAAMRY	1935822	2.95604	2.05605	3.80212	174.016	211.389	179.93	152.805	253.22	176.499	121.213	191.58	264.392		2.93807	188.445	194.175	192.395		64.139
B4U62_09845	parC	Yes1,2	SIDGDP	P	AAMRYT	1935825	1.47802	0	0.95053	56.5553	31.9077	26.8552	46.1598	29.7258	37.7484	34.9808	38.0537	45.7934		0.809517	38.4394	37.878	39.6093		47.4844
B4U62_17165	pdeH	No	PITPAL	I	SRCKEL	3258984	5.06173	0	0	21.0256	39.0476	9.64706	15.9223	12.0588	13.5537	15.974	17.8261	26.9737		1.68724	23.2401	13.845	20.2579		13.774
B4U62_04275	pel	No	FPQWDP	T	DGSSGN	828608	0	1.24926	1.18592	2.03382	16.6028	11.5342	2.78808	5.67003	1.83442	2.6478	7.34302	7.05024		0.811725	10.057	3.43085	5.68035		12.3896
B4U62_05250	pgcA	No	SFRQNP	P	QKMAGK	1008261	2.74097	1.39179	1.1414	48.6155	11.7587	31.6171	26.7586	23.9989	20.7693	35.2855	25.7546	32.4822		1.75805	30.6638	23.8423	31.1741		17.4419
B4U62_05250	pgcA	No	FRQNPP	Q	KMAGKQ	1008264	2.21888	1.50777	3.76662	50.2528	5.36563	44.1002	31.3246	37.0893	53.3411	36.1835	26.4879	23.306		2.49776	33.2395	40.585	28.6591		13.3077
B4U62_18545	pnbA	No	ENGVHK	W	KGIPYA	3530718	0	0	0	15.0769	18.8462	0	16.6102	7.20588	0	12.1488	6.04938	13.125		0	11.3077	7.93868	10.441		#DIV/0!
B4U62_18545	pnbA	No	KEQAAS	T	SAAFLQ	3531333	0	0	0	15.0769	9.42308	6.80556	0	0	0	4.04959	0	0		0	10.4352	0	1.34986		#DIV/0!
B4U62_18545	pnbA	No	FKAPEP	P	EVWEDV	3530781	0	6.125	0	45.2308	47.1154	54.4444	37.3729	57.6471	54.4444	56.6942	102.84	61.25		2.04167	48.9302	49.8215	73.5946		23.9658
B4U62_18545	pnbA	No	RFKAPE	P	PEVWED	3530778	0	0	5.44444	37.6923	9.42308	27.2222	66.4407	14.4118	10.8889	28.3471	12.0988	13.125		1.81481	24.7792	30.5804	17.857		13.6538
B4U62_15670	polA	No	GRQKTP	P	ELSEQM	2975591	8.83208	17.1902	6.29286	164.254	205.494	138.835	127.793	120.397	146.833	99.0974	140.316	150.329		10.7717	169.528	131.675	129.914		15.7382
B4U62_09050	polC	Yes1,2	YWSRCI	E	ELQGIS	1727470	6.75117	0	3.22422	116.264	58.2368	57.4052	43.4441	65.016	74.3793	42.5444	111.802	38.7842		3.32513	77.3019	60.9465	64.3767		23.2478
B4U62_09050	polC	Yes1,2	ELQGIS	P	PIISLL	1727491	6.75117	0	3.22422	6.11915	53.757	40.1836	60.8218	45.8936	55.7845	39.1408	15.4209	59.668		3.32513	33.3533	54.1666	38.0766		10.0307
B4U62_19530	ptkA	No	TSGPIP	P	NPAELL	3732177	0	4.49057	0	49.2414	68.4658	60.8837	39.6667	63.75	31.7333	36.2174	56.4746	76.0278		1.49686	59.5303	45.05	56.2399		39.7702
B4U62_08495	pyrP	No	TILASL	I	GGPPTT	1619924	0	0	0	16.35	17.9794	8.59113	0	5.31707	5.9726	8.25758	7.58261	7.20661		0	14.3068	3.76323	7.68227		#DIV/0!
B4U62_08495	pyrP	No	ASLIGG	P	PTTTYG	1619933	0	3.57377	0	0	26.9691	23.6256	0	15.9512	7.96347	8.25758	15.1652	23.4215		1.19126	16.8649	7.97156	15.6148		14.1572
B4U62_07580	queE	No	TISPKP	P	SSKMVT	1440964	0	1.02521	1.12963	82.3896	40.9771	34.8571	58.014	32.9116	53.0069	46.6332	24.5167	29.1739		0.71828	52.7413	47.9775	33.4413		73.4272
B4U62_19605	rapD	No	YYLMKS	P	PLSVQY	3744822	0	0	12.0339	36.2245	78.8889	49.8246	50.7143	66.3187	34.3548	23.6667	49.1538	34.5139		4.0113	54.9793	50.4626	35.7781		13.7061
B4U62_19380	rbsB	No	ACSLEP	P	QWAKPS	3706252	2.42857	0	6.92308	167.635	163.392	154.308	119.262	169.746	165.24	149.834	165.75	188.889		3.11722	161.778	151.416	168.158		51.8983
B4U62_19380	rbsB	No	CSLEPP	Q	WAKPSN	3706255	1.21429	0	1.38462	15.9652	15.5887	11.7692	9.41538	14.8433	6.12	6.33103	12.75	15.1111		0.8663	14.441	10.1262	11.3974		16.6698
B4U62_00020	recF	No	IYVLSM	A	KSHRTS	3619	0	0	2.89844	8.83333	11.4154	13.7407	3.86458	0	0	0	5.98387	4.6375		0.966146	11.3298	1.28819	3.54046		11.7268
B4U62_14910	recJ	No	IVLLDP	P	PSLDML	2823895	4.47159	3.51339	7.47152	193.438	158.35	70.6886	148.141	71.281	75.541	94.1458	98.0831	79.422		5.15217	140.825	98.321	90.5503		27.3332
B4U62_14910	recJ	No	VLLDPP	P	SLDMLA	2823892	4.47159	0	0	10.5993	23.7525	10.996	12.9624	16.0018	5.49389	20.5944	16.3472	30.6858		1.49053	15.1159	11.486	22.5425		10.1413
B4U62_12530	resE	No	LVTNPP	A	ERFLQA	2416365	0	0	0	8.80597	17.8788	14.5679	7.28395	0	0	10.5357	30.2564	8.42857		0	13.7509	2.42798	16.4069		#DIV/0!
B4U62_12530	resE	No	HEDQAL	A	RSITWE	2417013	0	0	0	0	29.798	21.8519	0	14.5082	0	3.5119	0	0		0	17.2166	4.83607	1.17063		#DIV/0!
B4U62_19975	rho	No	YNLVIP	P	SGRTLS	3803889	5.42918	0.600702	0.59986	35.9425	19.2867	23.0984	28.7206	18.7719	22.5664	27.7247	10.3573	17.2619		2.20991	26.1092	23.353	18.448		11.8146
B4U62_15435	rnhC	No	SLTASV	P	QGAVFQ	2926132	0	0	0	39.8934	32.2804	23.4598	22.0093	30.4854	15.9661	9.9507	32.4239	24.2784		0	31.8779	22.8203	22.2177		#DIV/0!
B4U62_15435	rnhC	No	DPRYAP	P	ADIAGM	2926309	0	0	0	2.57377	0	30.6782	8.80374	19.8155	9.57966	7.73944	8.53261	12.9485		0	11.084	12.733	9.74017		#DIV/0!
B4U62_15435	rnhC	No	VFQAKP	P	GCTITA	2926162	2.82883	5.41379	0	69.4918	68.9626	39.7011	60.1589	42.6796	60.6712	74.0775	37.5435	63.1237		2.74754	59.3852	54.5032	58.2482		21.6139
B4U62_15435	rnhC	No	LTASVP	Q	GAVFQA	2926135	2.82883	0	0	10.2951	35.215	9.02299	1.46729	15.2427	8.51525	3.3169	22.1848	8.09278		0.942943	18.1777	8.40842	11.1982		19.2776
B4U62_08005	rnjA	No	IVVKTP	P	GNIVHT	1524351	2.30792	2.07392	0.605884	30.6457	8.48855	18.2116	37.7827	15.3337	37.5641	19.3764	13.8689	21.6047		1.66258	19.1153	30.2269	18.2833		11.4974
B4U62_00685	rpoB	Yes1,2	HDVKVF	N	REDGDE	124634	0	0.55329	0.636189	7.3683	10.135	17.8131	4.47929	12.2416	8.14034	3.89111	11.2342	8.50864		0.396493	11.7721	8.28708	7.87798		29.6907
B4U62_00685	rpoB	Yes1,2	RPGEPP	T	VENAKS	122693	0	0.18443	1.0179	11.3874	9.89369	12.4822	36.551	27.8541	34.3147	30.3696	16.6071	52.3072		0.400778	11.2544	32.9066	33.0946		28.0815
B4U62_00685	rpoB	Yes1,2	DGDELP	P	GVNQLV	124661	1.15251	1.29101	1.65409	32.8224	25.8201	29.5152	37.9844	25.3703	43.8326	32.932	23.9337	29.0131		1.36587	29.3859	35.7291	28.6263		21.5144
B4U62_00690	rpoC	Yes1,2	VLPVIP	P	ELRPMV	126303	1.0872	0	0.34496	17.2427	13.413	9.77948	20.4092	11.6953	13.4513	13.5852	5.70325	15.2717		0.477387	13.4784	15.1853	11.52		28.2336
B4U62_02675	rsbU	No	IEHQIP	P	EEIISI	521188	0	0	0	118.588	173.727	118.588	64.2783	132.364	86.7815	79.0588	128.471	112.896		0	136.968	94.4745	106.808		#DIV/0!
B4U62_02675	rsbU	No	EHQIPP	E	EIISIH	521191	0	0	0	15.8118	5.72727	12.3529	8.76522	0	11.1258	14.8235	13.1765	10.752		0	11.2973	6.63035	12.9173		#DIV/0!
B4U62_02695	rsbX	No	FIIHTD	G	LNVPDI	524158	0	2	0	0	9.52381	31.5789	6.06061	22.2222	4.87805	13.7931	6.45161	21.7391		0.666667	13.7009	11.0536	13.9946		20.5514
B4U62_14970	ruvB	No	HVLLYG	P	PGLGKT	2835992	0	0	0	47.2148	9.89451	1.44397	15.2273	6.38095	9.92593	6.13553	6.14679	3.33333		0	19.5177	10.5114	5.20522		#DIV/0!
B4U62_14970	ruvB	No	VLLYGP	P	GLGKTT	2835989	4.1875	0	4.68531	38.2215	29.6835	27.4353	41.1136	19.1429	39.7037	23.315	13.8303	20		2.9576	31.7801	33.3201	19.0484		10.7452
B4U62_12585	scpA	No	KSFTKP	P	SDLSEY	2426226	0	0	3.07317	26.1818	16.3636	15.75	88.3881	32.7023	65.4545	53.2	35.2258	36		1.02439	19.4318	62.1816	41.4753		18.9692
B4U62_15335	sdhB	No	LFNAHP	T	GAMNKS	2905779	3.25343	0.814103	0.87788	24.1576	24.4104	6.64308	5.92875	9.06532	8.65602	9.36266	5.74475	7.30935		1.64847	18.4037	7.88336	7.47226		11.1641
B4U62_13615	sigA	Yes1,2	NDLSVP	P	GVKIND	2601072	3.45083	4.50699	6.0286	102.636	48.7869	66.0773	116.303	61.8541	80.0749	80.6104	47.8506	71.4385		4.66214	72.4999	86.0773	66.6332		15.5508
B4U62_08995	sigD	No	DDKNVP	P	EEKIMK	1717067	0	0	4.76636	69.0625	94.7143	114.219	62.7692	70.6154	55.4348	43.8281	124.464	71.7188		1.58879	92.6652	62.9398	80.0037		58.3246
B4U62_08725	smc	Yes1,2	EIIAQP	P	GKKLQN	1669825	11.4135	0	5.77616	71.7721	153.712	130.364	151.908	236.801	170.616	85.9013	298.865	219.03		5.72987	118.616	186.441	201.265		20.7014
B4U62_07105	spoIISB	No	KENERL	I	DEYKRK	1348503	0	0	0	9.5	25.3333	9.5	0	5.7	0	7.43478	0	0		0	14.7778	1.9	2.47826		#DIV/0!
B4U62_02035	srbAB	No	ITYIKL	T	PSLFHT	392988	0	1.49023	0.846081	27.9066	2.19339	0	2.28571	0	1.60286	4.43931	0	1.97248		0.77877	10.0333	1.29619	2.13726		12.8835
B4U62_02035	srbAB	No	ALKLVP	P	GASGQL	393294	4.49686	5.96091	2.53824	51.8265	43.8678	40.5124	29.7143	29.2174	24.0429	28.1156	23.4057	13.8074		4.33201	45.4022	27.6582	21.7762		10.4806
B4U62_02030	srfAA	No	EKAELL	S	DHPAVV	378432	0	0	0	15.9231	8.06292	8.74589	2.48133	3.05362	6.01005	4.99026	0	2.80313		0	10.9106	3.84833	2.5978		#DIV/0!
B4U62_02030	srfAA	No	HTLSVP	I	GKPVSN	382467	0	0	0	10.6154	24.1888	0	4.96266	9.16085	0	4.99026	4.6658	0		0	11.6014	4.70784	3.21869		#DIV/0!
B4U62_02030	srfAA	No	IPLTPS	G	KVDRRK	379854	0	2.41779	0	5.30769	32.2517	10.9324	4.96266	0	8.0134	9.98053	0	16.8188		0.80593	16.1639	4.32535	8.93309		20.0562
B4U62_02030	srfAA	No	SAYVPI	D	PEHPIQ	381765	0	2.41779	2.3738	15.9231	16.1258	19.6782	7.44398	15.2681	14.0235	4.99026	13.9974	5.60625		1.5972	17.2424	12.2452	8.19797		10.7954
B4U62_10560	sucA	No	FDELGA	P	PSDIKE	2111491	1.65935	0.666432	0.982328	26.1971	30.385	25.8314	14.4453	30.27	27.2299	12.6297	12.4594	22.4166		1.1027	27.4712	23.9817	15.8353		24.9126
B4U62_19245	tagH	Yes1,2	AKIIPP	T	SGEIEM	3674960	4.06154	0	0	13.037	13.7143	16.5	17.8479	17.0824	11.6044	15.4338	23.2941	5.5		1.35385	14.4171	15.5115	14.7427		10.649
B4U62_05165	tcyP	No	VMPLVF	I	SILGAF	987282	0	0	0	26.2642	4.59406	0	8.4878	0	6.1457	2.37949	5.33333	2.88199		0	10.2861	4.87783	3.5316		#DIV/0!
B4U62_16890	tlpB	No	KLYKYP	D	SGVPKG	3205699	0	2.1526	0	9.47143	12.6286	10.5238	10.608	9.27273	16.3704	14.7881	5.39024	21.3871		0.717532	10.8746	12.0837	13.8551		15.1556
B4U62_08815	topA	Yes1,2	VLSKDI	E	PEQHFT	1685033	0	0	0.801854	12.8428	7.04684	10.9515	6.21557	4.58616	3.53061	5.90012	0	2.40905		0.267285	10.2804	4.77745	2.76972		38.4623
B4U62_08815	topA	Yes1,2	QHFTQP	P	PRYTEA	1685060	0	3.89859	3.20742	55.9039	109.226	108.146	57.494	120.259	96.6505	62.7942	90.37	205.974		2.36867	91.0921	91.4679	119.713		38.4571
B4U62_08815	topA	Yes1,2	TQPPPR	Y	TEARLV	1685069	6.51601	4.87324	7.21669	137.493	52.8513	71.185	140.368	77.4551	159.76	105.359	58.5732	74.6806		6.20198	87.1766	125.861	79.5377		14.0563
B4U62_08815	topA	Yes1,2	FTQPPP	R	YTEARL	1685066	2.6064	2.92394	0	15.1092	28.1874	14.3739	10.3593	31.5935	8.82653	12.2217	20.0822	25.8973		1.84345	19.2235	16.9264	19.4004		10.428
B4U62_02440	topB	No	SGQTKP	P	ARFNEG	478023	1.08819	0	1.64892	34.232	11.0914	8.05533	32.0705	17.4867	26.7695	17.2819	14.3272	16.3499		0.912372	17.7929	25.4422	15.9863		19.5018
B4U62_04400	treR	No	KFGLEP	P	SELIQK	853913	1.55195	4.81208	6.79621	118.229	160.235	133.938	125.342	155.35	133.752	104.641	118.899	146.311		4.38675	137.467	138.148	123.284		31.337
B4U62_22075	trmE	No	NGRIDL	S	QAEAVM	4212547	0	0	0	26.5385	2.54144	4.22018	14.629	8.15603	12.4324	10.3759	6.38889	0		0	11.1	11.7391	5.58828		#DIV/0!
B4U62_09090	truB	No	KPVGMT	S	HDCVMK	1736962	0	2.34848	1.98718	21.1364	6.73913	16	12.0155	7.88136	9.81013	17.4503	8.15789	25.5063		1.44522	14.6252	9.90233	17.0382		10.1197
B4U62_20440	ung	No	PGVKQP	P	SLKNIF	3898141	0	0	0	13.697	9.31959	9.61702	18.6606	12.4567	11.0244	5.55738	5.58025	4.80851		0	10.8779	14.0472	5.31538		#DIV/0!
B4U62_18950	uvrB	No	HLTLRP	P	GSTPYT	3613992	0	0	3.39487	99.3	46.9504	97.0471	56.1017	92.9123	95.4234	74.8978	69.3524	129.522		1.13162	81.0992	81.4791	91.2573		71.6662
B4U62_15365	uvrC	No	RYFGPY	P	NVQAAR	2912518	0	0	0	6.22105	17.7744	9.53226	7.93289	26.6216	3.11053	8.17051	13.6385	14.775		0	11.1759	12.555	12.1947		#DIV/0!
B4U62_15150	valS	Yes1,2	YSVVIP	P	PNVTGR	2869183	0	0.574503	0	5.97288	18.9973	13.5737	5.60307	19.1175	7.19771	5.34243	9.80015	43.3234		0.191501	12.848	10.6394	19.4887		67.0909
B4U62_15150	valS	Yes1,2	GSDQTK	E	PYSVVI	2869207	0.635642	1.14901	0.303166	14.0789	31.2099	26.8243	16.4796	36.3764	23.0327	15.6934	33.1178	26.0489		0.695938	24.0377	25.2962	24.9533		34.54
B4U62_15150	valS	Yes1,2	AGSDQT	K	EPYSVV	2869210	0.635642	1.14901	0.303166	25.5981	18.3188	18.4215	32.9592	15.9313	17.5144	22.7053	14.1933	28.5167		0.695938	20.7795	22.135	21.8051		29.8582
B4U62_15150	valS	Yes1,2	SVVIPP	P	NVTGRL	2869180	1.27128	4.02152	3.63799	57.5956	45.1186	54.6181	47.7909	81.7806	69.098	33.2232	60.4906	78.9692		2.97693	52.4441	66.2232	57.561		17.6168
B4U62_21090	wapA	No	DGTYQP	P	TGVYLE	4027638	1.25831	0	0.210949	30.5895	7.07576	11.0514	39.6435	14.8656	20.7402	26.7366	10.6751	20.4306		0.489752	16.2389	25.0831	19.2808		33.1573
B4U62_21090	wapA	No	GTYQPP	T	GVYLEL	4027635	1.67774	4.16419	2.95329	24.6416	38.9167	30.5229	23.7861	35.237	29.814	19.7342	14.9451	27.42		2.93174	31.3604	29.6124	20.6998		10.6968
B4U62_12745	xerD	No	LNEVER	L	LDTPKL	2449148	0	0	0	9.9	13.814	13.5	12.1224	5.21053	8.73529	0	5.71154	0		0	12.4047	8.68942	1.90385		#DIV/0!
B4U62_13150	xseA	No	KKLAGE	G	LFDDRY	2527918	0	0	3.32593	0	26.029	8.16364	5.04494	4.72632	0	2.33854	0	11.3193		1.10864	11.3975	3.25709	4.55262		10.2806
B4U62_00910	ybaJ	No	NNEALE	F	GHSLED	155819	0	1.48837	0	12.6108	6.05917	13.8795	3.76471	1.57055	3.52294	6.53061	1.27363	10.7952		0.496124	10.8498	2.95273	6.19981		21.8692
B4U62_01025	ybaR	No	KQQWFG	N	IRKDIL	177166	0	3.8629	0	14.7385	26.2466	10.1915	0	3.49635	4.16522	0	14.0882	0		1.28763	17.0588	2.55386	4.69608		13.2482
B4U62_01025	ybaR	No	IPEAIG	F	SIIAGV	177232	0	0	3.92623	14.7385	13.1233	15.2872	7.78862	3.49635	4.16522	12.1574	0	4.74257		1.30874	14.383	5.15006	5.63331		10.9899
B4U62_01035	ybbA	No	FTLYLP	P	SYSTDS	180331	0	0	0	7.17143	20.9167	20.5364	12.9828	31.8169	14.8374	24.1928	16.4206	34.2981		0	16.2082	19.879	24.9705		#DIV/0!
B4U62_01035	ybbA	No	RFTLYL	P	PSYSTD	180334	0	0	0	10.7571	27.8889	6.84545	4.32759	12.3732	0	9.07229	9.38318	4.67702		0	15.1638	5.56694	7.71083		#DIV/0!
B4U62_01035	ybbA	No	YLPPSY	S	TDSGGF	180322	0	2.9186	0	14.3429	17.4306	22.8182	25.9655	40.6549	30.9113	25.7048	25.8037	62.3602		0.972868	18.1972	32.5106	37.9563		18.7047
B4U62_01310	ybeC	No	PIYGVP	R	QAMFFN	232418	2.19512	1.91489	0	5.68421	24	25.4717	3.57616	5.09434	16.3636	9.18367	4.90909	11.0959		1.37001	18.3853	8.34471	8.39622		13.4199
B4U62_01440	ybgA	No	TRGDRT	K	FTVEQS	258510	0	0	0	18.88	0	19.6667	0	0	9.44	5.9	13.8824	6.37838		0	12.8489	3.14667	8.72024		#DIV/0!
B4U62_01440	ybgA	No	GDRTKF	T	VEQSYH	258516	0	0	0	18.88	21.4545	0	4.91667	10.0426	0	5.9	0	25.5135		0	13.4448	4.98641	10.4712		#DIV/0!
B4U62_01280	ybxG	No	RNGVPL	Y	GTIAVL	227603	0	0	0	18.52	11.7712	0	0	6.29932	2.69186	6.80882	6.34247	0		0	10.0971	2.99706	4.38376		#DIV/0!
B4U62_01570	ycbR	No	VREQEP	P	AEKPKK	283725	0	0	0	42.7	19.0625	21.4035	24.8519	16	40.6667	14.5672	18.3	25.0256		0	27.722	27.1728	19.2976		#DIV/0!
B4U62_02210	yclP	No	IVKEGP	P	EEMIET	434954	0	0	0	16.6813	12.8644	15.8125	12.1928	16.7075	23.3026	21.9498	11.5	12.65		0	15.1194	17.401	15.3666		#DIV/0!
B4U62_02275	ycnJ	No	VLITAA	V	FTSLPS	447213	0	2.23045	2.65686	10.84	31.177	11.7316	0	13.8383	6.42688	4.25933	5.34868	8.60317		1.62911	17.9162	6.75506	6.0704		10.9976
B4U62_02240	yczG	No	HALSDP	L	RLELVK	439822	0	0	4.56522	14.3182	37.0588	30	15	16.9355	4.77273	8.07692	32.8125	6.5625		1.52174	27.1257	12.2361	15.8173		17.8254
B4U62_02720	ydcI	No	KVAIEP	P	ADHIKA	526515	2.01681	0	0	6.90096	15.0392	23.1635	42.3529	25.9873	27.1698	29.2683	10.9422	47.7233		0.672269	15.0346	31.8367	29.3113		22.3639
B4U62_02720	ydcI	No	AIEPPA	D	HIKAYL	526521	0	0	2.04545	9.20128	13.1593	15.4424	3.52941	10.7006	10.8679	9.36585	8.7538	14.5245		0.681818	12.601	8.36599	10.8814		18.4814
B4U62_02720	ydcI	No	LLLQPP	M	KGKTVL	526734	0	2.09913	4.09091	34.5048	16.9191	23.1635	15.8824	33.6306	21.7358	19.9024	19.696	8.29971		2.06334	24.8625	23.7496	15.9661		12.0496
B4U62_03030	ydeP	No	VYKQVP	P	KVEYSL	575890	0	0	0	49.9355	62.1111	39.6923	29.7692	51.6	57.0577	41.28	53.75	55.2857		0	50.5796	46.1423	50.1052		#DIV/0!
B4U62_03245	ydgJ	No	FEACTG	I	SQSRLE	613219	0	0	0	25.3846	0	6.11111	0	0	0	4.02439	0	0		0	10.4986	0	1.34146		#DIV/0!
B4U62_03490	ydiO	Yes1,2	FILAGP	P	CQGHSD	655787	1.63359	0	1.58519	17.226	14.5909	9.13415	20.7935	14.0505	10.6516	17.2527	5.41772	16.1003		1.07292	13.6504	15.1652	12.9236		12.7226
B4U62_03495	ydiP	Yes1,2	EHANRP	P	WILIEN	656885	1.45522	1.87952	2.31454	33.7612	9.85263	25.4175	45.9851	23.0315	45.3228	35.7252	14.5522	16.25		1.88309	23.0104	38.1131	22.1758		12.2195
B4U62_03560	ydjG	No	KVVGKP	P	ISRGKV	672960	0	2.22801	0	15.0882	0	24.8226	30.2812	27.5806	21.375	12.6307	19.2676	28.5		0.742671	13.3036	26.4123	20.1328		17.9132
B4U62_03610	ydjP	No	NMFAEP	P	AETETE	681906	0	0	0	44.2791	0	12.5926	15.1111	0	11.7241	7.51381	9.22034	4.09023		0	18.9572	8.94508	6.94146		#DIV/0!
B4U62_03865	yeeB	No	RAFEKR	N	SQYLLV	743081	0	0	0	29.3706	46.1538	18.4615	14.8148	12.9496	21.2121	8.77193	17.6471	4.31655		0	31.3287	16.3255	10.2452		#DIV/0!
B4U62_03865	yeeB	No	LLVKAP	P	ASGKSR	743111	0	0	0	75.5245	13.8462	15.3846	37.037	38.8489	45.4545	12.2807	35.2941	8.63309		0	34.9184	40.4468	18.736		#DIV/0!
B4U62_03865	yeeB	No	FEKRNS	Q	YLLVKA	743087	0	0	5.24017	33.5664	41.5385	40	14.8148	25.8993	21.2121	22.807	17.6471	60.4317		1.74672	38.3683	20.6421	33.6286		21.9659
B4U62_03865	yeeB	No	EYGMRE	M	QARAFE	743054	0	0	2.62009	16.7832	9.23077	9.23077	3.7037	17.2662	9.09091	15.7895	11.7647	8.63309		0.873362	11.7483	10.0203	12.0624		13.4517
B4U62_03865	yeeB	No	YGMREM	Q	ARAFEK	743057	5.55556	0	0	12.5874	32.3077	27.6923	37.037	34.5324	39.3939	21.0526	70.5882	17.2662		1.85185	24.1958	36.9878	36.3024		13.0657
B4U62_03845	yefA	No	TLGMED	P	WNYRNK	738030	4.08889	0	1.36499	7.04082	27.9848	21.0563	20	25.0584	18.6667	8.87052	10.4943	16.0322		1.81796	18.694	21.2417	11.799		10.283
B4U62_03830	yerO	No	DLAGKP	P	KEVLKK	732632	2.26562	0	2.13235	19.8857	19.3333	23.1159	35.6746	29.2929	22.8485	16.9261	17.3504	18.913		1.46599	20.7783	29.272	17.7298		14.1736
B4U62_04715	yfhA	No	GLGQRF	I	PPWDVA	921627	0	0	0	18.878	23.0732	28.1724	12.3964	15.2325	10.4242	9.24179	48.1932	24.3667		0	23.3745	12.6844	27.2672		#DIV/0!
B4U62_04715	yfhA	No	LGQRFI	P	PWDVAK	921630	0	0	0	37.7561	58.7317	28.1724	29.4414	27.9262	18.532	16.4299	24.9275	28.6667		0	41.5534	25.2999	23.3414		#DIV/0!
B4U62_04715	yfhA	No	GQRFIP	P	WDVAKT	921633	0	5.29231	0	77.6098	81.8049	96.3793	86.7748	97.7417	85.7104	79.0687	74.7826	114.667		1.7641	85.2646	90.0756	89.506		48.3332
B4U62_04755	yfhI	No	ASEMVP	P	EKRAAA	927308	0	0	2.86331	4.18947	18.1943	16.5833	2.92647	26.7313	13.8035	2.39759	17.7679	20.9474		0.954436	12.989	14.4871	13.7043		13.6091
B4U62_04800	yfhQ	No	YGGIVP	P	DEKDFG	936036	0	8.13187	10.5714	118.194	97.8836	70.7006	42.0455	65.5024	59.2718	33.9167	98.2099	85.0802		6.23443	95.5929	55.6066	72.4023		15.3331
B4U62_04190	yfmO	No	ISVGPL	A	GGELGS	813144	0	0	4.17895	9.45238	22.0556	16.2041	5.43836	16.5417	4.56322	3.51327	8.50714	10.3927		1.39298	15.904	8.84775	7.47103		11.4172
B4U62_05590	yhaI	No	YQELME	V	FIDIMK	1073114	0	2.92308	0	11.7931	18.3871	9.77143	2.15094	6.16216	1.75385	8.76923	5.30233	13.8182		0.974359	13.3172	3.35565	9.29658		13.6677
B4U62_05070	yhbE	No	LTAELI	E	GDVIEL	971970	0	3.30556	0	25.8696	8.81481	7.4375	2.90244	0	0	5.66667	7.93333	7.55556		1.10185	14.0406	0.96748	7.05185		12.7428
B4U62_05380	yhdR	No	NPIVEP	P	EAFKRA	1034237	0	0	0	12.918	0	18.4112	44.0658	30.7812	59.1	40.0156	43.34	44.2245		0	10.4431	44.649	42.5267		#DIV/0!
B4U62_05705	yhfE	No	GNSNIP	P	ETVEYL	1095791	2.18239	0	0	30.5535	9.82075	7.26702	36.1131	11.6639	11.1935	34.3322	5.12808	3.47		0.727463	15.8804	19.6568	14.3101		21.8298
B4U62_05045	yhzB	No	QIIFFP	P	SIEKSS	967368	0	0	0	14.8571	8.32	6.93333	7.4955	0	2.21277	2.14433	9.90476	5.07317		0	10.0368	3.23609	5.70742		#DIV/0!
B4U62_06205	yitZ	No	GLSGAL	I	YPLLGR	1194482	0	0	0	23.5714	5.5	3.83721	0	0	0	0	0	3.4375		0	10.9695	0	1.14583		#DIV/0!
B4U62_06400	yjbH	No	KPSETP	P	LECFIE	1233850	0	0	0	12.5	30	17.3077	8.69565	22.3881	4.34783	11.8421	7.31707	6.52174		0	19.9359	11.8105	8.56031		#DIV/0!
B4U62_06540	yjcD	No	NIADPP	E	FIHRQP	1255869	0	0	0	12.1695	20.1685	16.3182	8.6506	28.0469	9.7027	8.82787	11.7705	23.1613		0	16.2187	15.4667	14.5866		#DIV/0!
B4U62_06540	yjcD	No	RLNIAD	P	PEFIHR	1255875	0	0	0	127.78	104.876	93.8295	95.1566	89.75	133.412	47.082	100.049	115.806		0	108.829	106.106	87.6459		#DIV/0!
B4U62_06540	yjcD	No	EHLGIP	P	ENMLLV	1255488	0	24.4773	0	73.0169	88.7416	130.545	129.759	182.305	155.243	161.844	135.361	138.968		8.15909	97.4347	155.769	145.391		11.9419
B4U62_06680	yjdI	No	IAMKEL	L	AVTGYL	1278003	0	0	0	6.4	22.8571	13.913	8	7.27273	11.0345	3.55556	5.51724	11.8519		0	14.3901	8.76907	6.97488		#DIV/0!
B4U62_07745	ykyB	No	YYFHMP	P	TKEDFE	1474797	0	0	0	32.4662	3.06931	1.42202	21	2.98077	6.30814	7.45192	4.55882	7.43151		0	12.3192	10.0963	6.48075		#DIV/0!
B4U62_08310	ylbQ	No	ILFQHN	H	SDFPIY	1577920	0	0	0	18.1212	14.5854	0	12.8143	0	0	10.6786	0	0		0	10.9022	4.27143	3.55952		#DIV/0!
B4U62_08310	ylbQ	No	IGGRQT	E	ADAIIG	1578211	0	0	0	9.06061	29.1707	5.15517	0	0	4.82258	0	8.30556	0		0	14.4622	1.60753	2.76852		#DIV/0!
B4U62_10355	yobK	No	YQDTVA	D	SFIEFF	2071398	0	0	0	30.6	0	0	3.64286	0	0	4.56716	0	8.5		0	10.2	1.21429	4.35572		#DIV/0!
B4U62_10440	yocC	No	SYKDDA	I	HIGDIK	2087995	0	0	0	6.5098	15.8095	8.03226	5.72414	2.96429	2.10127	15.8095	3.6087	7.90476		0	10.1172	3.59656	9.10766		#DIV/0!
B4U62_10440	yocC	No	GDIKGP	P	NHGFGS	2088022	0	0	0	9.76471	23.7143	21.4194	14.3103	17.7857	10.5063	7.90476	18.0435	47.4286		0	18.2994	14.2008	24.4589		#DIV/0!
B4U62_10440	yocC	No	IGDIKG	P	PNHGFG	2088019	0	0	6.38462	35.8039	15.8095	34.8065	22.8966	26.6786	44.1266	39.5238	43.3043	39.5238		2.12821	28.8066	31.2339	40.784		13.5356
B4U62_11605	yomK	No	IKSLSP	S	ELSSAI	2248068	0	2.66071	0	0	23.5263	14.1905	0	0	0	4.65625	8.27778	7.45		0.886905	12.5723	0	6.79468		14.1754
B4U62_12235	ypjA	No	AYFLVV	S	KKQTKL	2362470	0	0	0	18.6	12.8276	0	0	0	2.51351	6.80488	5.02703	0		0	10.4759	0.837838	3.94397		#DIV/0!
B4U62_12235	ypjA	No	LAFLMK	R	NAPLLE	2362830	0	0	0	9.3	12.8276	9.3	3.32143	0	5.02703	4.53659	5.02703	0		0	10.4759	2.78282	3.18787		#DIV/0!
B4U62_11870	ypjP	No	VRRDHP	P	HDGYWF	2298689	0	0	0	10.099	30.699	20.3154	13.2324	19.8845	8.80576	11.5161	14.6368	33.1019		0	20.3711	13.9742	19.7516		#DIV/0!
B4U62_11870	ypjP	No	TFGLVS	P	PAALMA	2299112	0	0	0	38.3762	9.90291	1.69295	15.4378	2.94585	6.60432	10.6935	2.74439	2.30943		0	16.6574	8.32933	5.24913		#DIV/0!
B4U62_11870	ypjP	No	RRDHPP	H	DGYWFN	2298686	6.18182	1.90654	3.02222	20.198	50.5049	56.7137	28.6703	47.1336	52.8345	13.9839	22.87	18.4755		3.70353	42.4722	42.8795	18.4431		11.468
B4U62_12085	ypqE	No	MDLSDV	P	DPVFSQ	2337369	0.744493	1.52252	0	41.0429	6.56311	4.71628	21.1947	6.17352	9.97786	16.2198	5.51837	4.97059		0.755672	17.4407	12.4487	8.90292		23.0798
B4U62_12590	ypuF	No	EYWKED	P	PKKRKR	2426990	0	0	0	49.1228	45.3704	50	12.2807	15.5556	17.2131	32.4074	22.9508	12.5		0	48.1644	15.0165	22.6194		#DIV/0!
B4U62_12590	ypuF	No	YWKEDP	P	KKRKRY	2426993	6.48148	0	0	27.6316	29.1667	16.6667	18.4211	7.77778	0	19.4444	8.60656	12.5		2.16049	24.4883	8.73294	13.517		11.3346
B4U62_13855	yqeH	Yes1,2	TGLGYA	P	PASLTK	2646539	0	0	0	31.3792	29.6566	4.35178	7.34	4.23462	7.11028	5.45541	7.27762	8.7381		0	21.7958	6.2283	7.15704		#DIV/0!
B4U62_13700	yqfB	No	GEVFGP	P	RAKKPH	2617077	9.33333	0	0	28.9655	61.9672	36.9444	35	38.6842	25.0746	36.5217	27.5	41.5842		3.11111	42.6257	32.9196	35.202		13.7011
B4U62_13630	yqfL	No	IVPEVD	P	PEELFN	2604412	1.40415	4.73362	4.8741	45.556	65.2829	60.7623	22.8844	33.875	29.763	21.6182	44.2057	14.4385		3.67062	57.2004	28.8408	26.7541		15.5833
B4U62_13405	yqgX	No	CLIFDP	G	GEGHKI	2565492	1.95092	0.757143	3.06137	58.5465	35.0551	45.2879	67.7487	42.4	48.5562	39.4188	49.3155	38.5455		1.92314	46.2965	52.9016	42.4266		24.0733
B4U62_13405	yqgX	No	FTPGHS	P	GSVSYY	2565186	1.30061	1.51429	0.765343	15.407	19.1969	13.1269	16.7469	19.8323	19.9427	17.8875	18.7059	20.2611		1.19341	15.9103	18.8406	18.9515		13.3317
B4U62_12925	yqjK	Yes1,2	KEMNIP	P	GPVYQK	2478446	0	0	2.36923	14.1609	14.7134	10.4407	23.3081	18.48	25.4967	16.4816	3.39706	17.3034		0.789744	13.105	22.4283	12.394		16.594
B4U62_14640	yrhO	No	MPITEV	I	IHDLYL	2769535	0	0	0	4.3125	25.0909	5.52	0	3.94286	0	2.65385	26.2857	0		0	11.6411	1.31429	9.64652		#DIV/0!
B4U62_15420	yshC	No	GLPLIP	P	EIRESG	2924116	0	5.54369	1.70958	28.6695	87.9649	44.1421	15.4324	55.9227	18.1992	26.0772	73.8941	72.9421		2.41776	53.5922	29.8514	57.6378		22.1661
B4U62_15395	ysiB	No	LTIHNP	P	ANALSS	2917899	5.07843	0	0	87.875	69.2674	41.625	35.549	48.4112	80.9375	48.2881	34.5333	91.4118		1.69281	66.2558	54.9659	58.0777		39.1395
B4U62_15640	ytcD	No	VYNQVP	P	KVEYEL	2968437	0	0	2.70213	32.7742	8.91228	16.6557	3.57746	7.25714	13.0735	6.97802	10.8857	0		0.900709	19.4474	7.96938	5.95458		21.5912
B4U62_15915	ytcJ	No	AIEKHP	P	KNGRHD	3022618	7.79412	11.0417	9.38053	109.118	172.018	112.951	28.9091	106	139.861	101.788	111.235	80		9.40544	131.362	91.5901	97.6742		13.9666
B4U62_16130	ytkP	No	PGFIPP	I	LNEDVY	3067169	0	1.52195	0	8.14925	14.1017	21.216	3.15152	8.83019	10.9155	8.1039	2.35472	1.14286		0.507317	14.489	7.63239	3.86716		28.56
B4U62_16090	ytnP	No	PMTSIP	Q	KQKWQA	3058782	0	0	0	0	34.2667	6.11905	6.26829	13.8919	9.34545	0	0	15.1176		0	13.4619	9.83521	5.03922		#DIV/0!
B4U62_16050	ytpS	No	ALLDVP	P	AQVQDD	3051106	0	0	0	16.3371	17.8464	27.5661	23.4344	14.7068	30.7419	17.5553	4.78894	28.6617		0	20.5832	22.9611	17.002		#DIV/0!
B4U62_16380	ytqB	No	INQQND	P	PFIVAI	3121517	0	0	0	13.0872	6.37255	11.5461	18	17.9082	10.4464	10.725	17.0388	19.3511		0	10.3353	15.4515	15.705		#DIV/0!
B4U62_16380	ytqB	No	NQQNDP	P	FIVAIE	3121520	0	0	2.03125	19.6309	3.82353	11.5461	35	7.95918	19.1518	22.425	11.3592	14.8855		0.677083	11.6668	20.7037	16.2232		17.231
B4U62_16360	ytrB	No	ARPALI	L	LDEPTD	3118426	0	0	0	0	24.4167	12.3803	13.3182	16.507	6.89412	5.58095	20.4419	35.9825		0	12.2656	12.2398	20.6684		#DIV/0!
B4U62_16310	yttB	No	NAGVAV	G	SALGGV	3108015	0	0	0	7.10714	29.7015	7.80392	0	0	8.12245	2.80282	9.25581	9.82716		0	14.8709	2.70748	7.29526		#DIV/0!
B4U62_17310	yuiF	No	MIMGAL	A	GLIVLF	3295484	0	0	3.28148	18.0816	9.04082	8.4381	6.51471	0	0	3.63115	9.04082	0		1.09383	11.8535	2.17157	4.22399		10.8367
B4U62_17715	yusI	No	HIAEQP	P	SKEELK	3366833	1.30292	0.495833	0.493776	33.8037	21.1754	22.6944	21.9583	16.1567	18.7576	19.3926	15.263	15.5794		0.764176	25.8912	18.9575	16.745		33.8811
B4U62_17045	yuxK	No	VFRHLR	G	PWRLFV	3236080	0	0	0	0	21.7895	13.1429	6.27273	8.625	0	8.36364	5.52	6.9		0	11.6441	4.96591	6.92788		#DIV/0!
B4U62_18115	yvaB	No	YITAHP	H	DEATSY	3446058	0	0	0	2.95814	19.6296	9.21739	0.818533	0	0	0.654995	2.55422	0		0	10.6017	0.272844	1.06974		#DIV/0!
B4U62_18160	yvaK	No	EGHGVP	P	EELVHT	3454807	0	2.34906	2.49	21.3788	22.0269	15.2294	25.5159	15.7948	27.2344	19.9023	13.5948	17.1016		1.61302	19.545	22.8484	16.8663		12.117
B4U62_18285	yvbI	No	AFFAIP	P	AMLSSY	3473935	2.84841	1.1256	1.73449	20.0051	33.3993	36.8346	15.8244	33.5764	34.7919	19.5037	35.5879	32.1985		1.90284	30.0796	28.0642	29.0967		15.8078
B4U62_18360	yvbW	No	TDHGGF	F	PHGGTG	3490688	0	0	2.01802	40	7	5.33333	0	16.2909	11.5862	6.63704	14.9333	4.39216		0.672673	17.4444	9.29237	8.65418		25.933
B4U62_18360	yvbW	No	MNAVIL	L	AIISSM	3490391	0	0	2.01802	8	7	26.6667	0	0	0	3.31852	0	0		0.672673	13.8889	0	1.10617		20.6473
B4U62_18745	yvcK	No	NELKIP	P	PGDIRN	3571354	13.5319	14.2388	0	209.296	216.033	233.661	202.725	204.429	224.759	202.261	187.718	202.493		9.25691	219.663	210.638	197.491		23.7296
B4U62_18745	yvcK	No	RNELKI	P	PPGDIR	3571357	6.76596	4.74627	0	58.4082	50.1196	37.3304	35.775	41.9341	28.463	25.8445	91.0573	42.7803		3.83741	48.6194	35.3907	53.2274		12.6698
B4U62_20640	ywbD	No	LIILDP	P	SFARTK	3936150	1.36897	0	2.89781	50.827	14.3494	8.15753	47.0519	4.07179	15.343	32.3056	7.65916	17.0295		1.42226	24.4446	22.1555	18.9981		17.1872
B4U62_19945	ywkD	No	SFPDPP	E	RQTRPE	3798513	0	0	0	8.6	12.9	18.4286	4.16129	29.3182	3.58333	6.45	10.75	29.7692		0	13.3095	12.3543	15.6564		#DIV/0!
B4U62_19440	ywrF	No	YNVVSS	D	PPLLSI	3718193	0	0	0	16.7027	13.4348	0	5.72222	0	14.4561	9.65625	5.02439	11.4444		0	10.0458	6.72612	8.70836		#DIV/0!
B4U62_19440	ywrF	No	NVVSSD	P	PLLSIS	3718196	0	0	0	77.9459	31.3478	15.0732	74.3889	34.3333	68.6667	35.4062	70.3415	51.5		0	41.4556	59.1296	52.4159		#DIV/0!
B4U62_21810	yybR	No	VYHQVP	P	KVEYSL	4167801	0	0	0	36	25.2	30.5455	37.8	57.2727	46.0976	32.6667	23.2105	60		0	30.5818	47.0568	38.6257		#DIV/0!
B4U62_21790	yybT	No	VVIDHH	R	RGEEFI	4164326	0	0	3.06977	17.8378	8.46154	10.9091	3.20388	5.03817	8.72247	8.38095	0	0		1.02326	12.4028	5.65484	2.79365		12.1209
B4U62_21555	yydK	No	EEHQLQ	Q	GDKLPV	4123294	0	0	0	0	37.92	0	0	5.57647	0	3.43478	0	0		0	12.64	1.85882	1.14493		#DIV/0!
B4U62_21615	yyzF	No	DDHELP	P	EIRKIE	4135126	0	0	2.47826	12.4688	20.7273	12.6667	14.25	20.0704	15.6071	10.7667	17.449	11.1964		0.826087	15.2876	16.6425	13.1374		18.506
