# Supplementary material for: Suppressor mutations in ribosomal proteins and FliY restore Bacillus subtilis swarming motility in the absence of EF-P
Source: PLoS Genet. 2019 Jun 25;15(6):e1008179. doi: 10.1371/journal.pgen.1008179 (PMC6613710; doi:10.1371/journal.pgen.1008179)
Supplement: S5 Table — Average pause scores of all 8,000 tripeptides centered on the P-site (sheet 1) or E-site (sheet 2) and the number of each tripeptide’s occurrences in genes with greater than 0.1 read per codon. In all cases, only the pause score of the P-site codon was used to calculate the average. (XLSX) [file pgen.1008179.s012.xlsx]

## Sheet: EPA
Tripeptide	Occurences	DK1042_avg	DK2050_avg
PPW	4	10.2892	86.1914
PPP	8	3.12361	76.4036
PPD	7	11.374	62.7199
PPN	10	4.7079	48.7003
PPG	30	3.67719	40.5296
VPW	6	6.9387	37.6277
PPE	46	3.09813	37.3208
DPP	15	1.25884	35.0074
PPQ	9	1.50313	34.9912
WHA	1	28.9599	32.987
PPS	30	3.36298	31.356
PPA	29	1.4199	18.0085
DPW	7	4.82492	17.0335
PPK	28	2.22651	16.7923
CCR	1	30.2425	14.076
SPP	14	2.20287	13.1301
PAS	68	10.5111	12.6839
PPC	4	3.36133	12.6385
GPP	15	1.12083	11.1681
PWP	3	1.88714	10.9939
APP	25	1.98678	10.3571
PPI	29	1.57928	9.56143
PGD	64	8.84928	8.72315
PGN	37	5.55453	8.71545
PPH	20	1.44046	8.40092
PWY	4	5.09341	8.39779
PGW	10	9.86781	8.34807
CCQ	2	6.7252	8.29071
RCI	5	5.929	7.72795
VCY	2	7.32719	7.29903
RWV	10	14.4098	7.20592
PGL	86	6.40815	6.98753
PPR	12	1.26891	6.95074
TCY	10	8.90384	6.92659
PPT	18	0.371827	6.81586
HCM	2	0.440115	6.7819
WLH	7	6.49845	6.7332
DWE	22	7.21938	6.70611
RQC	1	5.26556	6.29365
PRW	2	5.55067	6.25709
PPF	13	1.8918	6.19067
WCL	1	0	6.1021
VWY	6	3.98121	5.93861
PPY	22	1.91086	5.91433
CWK	1	2.23744	5.89072
CWI	3	3.87604	5.72342
PHW	3	7.27492	5.68389
GPW	5	8.54251	5.51265
TWF	11	7.6957	5.50745
KGC	11	5.96813	5.50155
PPL	34	0.667846	5.43638
PPV	33	1.38501	5.2559
KFC	7	5.22623	5.2407
GGW	26	7.99089	5.12439
PGC	7	4.02818	5.06935
GCV	8	5.91731	5.06408
PAY	49	2.27603	5.01792
WWV	1	9.98835	5.00399
LWM	8	4.05311	4.98064
ECN	5	2.54171	4.95518
RWS	6	4.07836	4.95286
PNY	20	3.7567	4.8616
NGP	30	3.01614	4.85275
WPH	1	8.56257	4.80534
WNF	8	4.74678	4.79108
CNF	3	5.43755	4.78005
PHD	21	1.5415	4.78
TCS	7	3.35717	4.75756
TGW	32	6.0692	4.75029
CWS	2	7.99966	4.73915
CMG	3	4.20726	4.70703
WQW	1	2.36257	4.69391
VPD	64	1.93642	4.67401
PGG	73	2.2923	4.5901
PCP	3	4.77823	4.57656
PQW	10	4.47807	4.53789
SGP	59	3.37714	4.52344
HAW	5	6.21236	4.52148
WPP	4	3.2811	4.50963
MCF	5	5.09172	4.48545
PGP	30	2.88369	4.47789
CQS	7	4.16936	4.46358
FSC	3	1.94741	4.45809
WPD	3	9.2905	4.42773
RCY	4	2.41899	4.41665
DGC	3	6.34029	4.41399
ECF	6	4.8595	4.39977
EPP	27	1.04941	4.39953
HAD	43	3.97824	4.37988
RAS	57	3.71724	4.31608
GPD	30	4.54454	4.31374
CKP	4	3.08136	4.29698
LCW	2	4.62974	4.28619
PWD	9	2.1531	4.2667
PNK	33	1.72144	4.25666
PQG	26	2.76714	4.25373
MWR	2	4.46354	4.22331
HAS	21	2.76407	4.21906
PGR	45	4.4292	4.20301
PGK	60	4.56019	4.19745
HPW	4	4.443	4.19194
KCI	8	4.49638	4.16907
RYT	24	0.498782	4.14977
QWQ	3	5.37746	4.13291
VGS	128	3.49509	4.13201
PIG	89	2.16386	4.10228
QWY	2	2.61134	4.06825
IMW	2	4.80298	4.05553
GCS	30	3.80929	4.05377
RCC	1	2.48362	4.04088
GAS	163	3.7381	4.02979
REC	10	7.04062	3.99928
PWN	9	2.63489	3.99782
EPW	6	5.96849	3.99734
PQF	22	4.17511	3.98544
TWC	2	1.93333	3.98386
KWG	22	3.64354	3.98373
HGN	27	2.72378	3.98163
PCQ	3	0.462059	3.97071
ECS	4	1.51224	3.95989
GPF	35	4.01244	3.91786
PGS	76	3.56994	3.87819
VGW	17	3.83488	3.87673
PGA	73	3.17624	3.81011
KCF	1	1.64159	3.78517
GGD	104	5.37809	3.76809
VGD	128	4.23454	3.73822
LPW	12	5.7818	3.71898
SWK	12	3.43053	3.67935
VGN	72	3.44843	3.67616
TGS	162	2.94126	3.66702
RGN	44	5.08088	3.66507
PIC	4	2.21749	3.6606
RAN	42	3.08385	3.6554
AGW	18	5.26464	3.65479
RFS	48	2.33115	3.63483
FCP	4	1.9818	3.6162
GWS	21	2.99908	3.60751
VGY	73	3.98815	3.59943
CCA	2	2.10405	3.59719
LHW	8	2.95943	3.59518
GGS	169	3.81689	3.59454
PEN	67	1.40398	3.58792
GCD	15	3.07068	3.57258
LCY	14	4.03578	3.56217
DPG	29	1.32115	3.5488
RCE	10	3.98555	3.53616
RCL	10	5.19231	3.52412
RSM	24	3.07581	3.515
PGF	68	4.10193	3.5095
TNS	45	2.97388	3.50347
PIP	39	1.72305	3.49895
QGS	43	2.77006	3.49769
MCR	1	4.01944	3.49331
VWC	2	4.17655	3.4838
PGY	37	5.27277	3.47761
PNS	31	2.55332	3.45789
PHS	23	2.34104	3.44671
IGN	91	4.09276	3.44438
CWD	1	6.33765	3.44233
PNH	13	1.04428	3.43879
LCS	16	3.05752	3.43829
VGC	18	3.14046	3.43212
HND	22	2.55458	3.42927
ACS	21	2.67242	3.41296
SFC	9	4.37355	3.40987
HCG	8	1.90006	3.40288
PCE	7	4.40204	3.40241
WMY	3	2.01468	3.39185
PVR	62	3.4407	3.38916
WGN	9	3.95896	3.38914
PDG	72	2.00543	3.38451
RLS	114	2.87431	3.38357
IGS	154	2.71003	3.37876
PHE	23	2.7468	3.37689
YGS	55	2.23098	3.37091
GCF	7	4.51433	3.36345
DAS	97	2.77297	3.36124
PSL	87	1.67284	3.35968
CYS	3	2.80532	3.35131
TPC	4	1.86248	3.3442
PCW	2	2.52936	3.34135
RGS	46	2.8219	3.29781
VGK	152	3.54601	3.29046
PDS	67	2.00746	3.28286
FCG	13	2.71733	3.27399
RGK	85	4.2898	3.27331
PAP	45	1.91159	3.24111
WIW	6	2.78616	3.23914
RSN	30	2.69456	3.23197
GCC	1	4.26069	3.23007
RNF	37	4.17976	3.22705
GGI	198	4.01355	3.22315
ICP	5	0.413282	3.22057
RAV	107	4.17636	3.2186
WWP	1	1.59839	3.21696
PEW	15	4.41639	3.21182
GCI	18	4.44998	3.20677
RSS	61	2.16609	3.20252
RAI	94	4.03354	3.2003
QWI	12	3.14075	3.19022
LGN	108	3.5054	3.1841
PWI	12	3.64397	3.18083
TGY	65	3.73963	3.17353
LGS	145	2.61727	3.17044
HCN	2	1.9494	3.15909
AAS	192	2.53911	3.159
RWC	4	5.47154	3.15396
KGW	24	3.88395	3.14779
TAS	142	2.51649	3.1435
GNS	57	2.18675	3.14059
LEY	64	3.50521	3.13204
DGS	100	2.72845	3.12586
EAS	126	2.10935	3.11555
EPS	58	2.12871	3.11481
KCE	7	1.72882	3.1101
PIS	70	1.62193	3.10359
RCF	9	6.1218	3.0907
AGS	173	3.48825	3.08636
PGE	90	3.68237	3.08635
TGP	45	3.29362	3.08096
LLF	194	3.97837	3.07028
QGD	33	4.2906	3.06425
IPD	68	0.912474	3.05143
LGK	173	3.87118	3.04928
PAG	75	2.99244	3.04923
RSC	10	2.43282	3.04555
AGK	195	3.74862	3.04399
IGK	170	2.71909	3.03553
NPW	9	4.46721	3.02814
AAW	23	4.83816	3.0268
GGK	145	3.80415	3.01844
FGS	101	2.13787	3.0115
LWF	14	6.6749	3.00363
KCS	8	2.53912	3.0035
FGC	7	3.40941	3.00173
GNF	43	3.98155	2.99829
LGF	156	3.68384	2.99711
VGP	70	2.82336	2.98859
PCI	5	1.90619	2.97887
VPS	72	2.23058	2.97683
CPY	2	4.55512	2.97379
RGL	105	4.15089	2.97342
DPL	71	2.29968	2.97159
CIE	14	0.699558	2.9678
SPG	49	1.38728	2.96059
VAS	131	2.31025	2.94993
KWP	4	2.52204	2.9421
MWL	7	2.89261	2.923
ECD	10	2.48247	2.91774
PPM	9	0.66024	2.91753
IPP	52	0.604274	2.91232
GCR	10	3.62344	2.91221
PIF	61	1.54175	2.90321
DAW	12	3.22415	2.90317
HSW	3	4.61238	2.90184
KWL	32	3.84563	2.8989
TGC	11	2.73866	2.89821
TSN	54	2.2667	2.8914
WSN	10	1.64411	2.89035
PHG	30	2.30267	2.88967
HCD	2	3.07493	2.88885
VGL	224	3.35657	2.88611
APS	78	2.37397	2.88582
GHS	52	2.03866	2.88521
PDP	23	1.90725	2.88345
DGD	86	4.02812	2.88149
DPS	66	1.90185	2.87674
VGF	92	3.46003	2.87135
KYC	5	2.04171	2.87124
WES	12	1.77152	2.8655
PKS	49	2.74057	2.86406
RSP	34	3.28536	2.86098
GPL	79	3.512	2.86069
ECP	11	2.71402	2.85222
RWE	6	2.54521	2.84996
CNY	2	1.68744	2.84979
TWY	7	2.53274	2.84765
AGD	117	4.12743	2.83856
RQS	33	2.64541	2.83554
KAS	123	2.1055	2.83515
GGE	120	3.59728	2.83514
IPW	14	1.54499	2.83502
PTG	59	1.25212	2.83403
GPK	43	3.97517	2.83399
PAD	79	2.13347	2.83041
LQW	11	2.63377	2.82655
PGV	100	3.30947	2.82579
PSS	71	1.84097	2.82293
RGD	46	4.28149	2.82089
LGD	122	3.55392	2.8202
KLS	185	2.18509	2.81856
KHS	31	1.73996	2.81815
HGS	33	2.0841	2.81048
LLY	127	3.02302	2.80974
QAS	59	2.36305	2.80765
RAC	7	4.05208	2.8057
PDN	30	1.71184	2.80172
GPS	69	2.97103	2.80126
VPI	103	1.1893	2.80095
QAW	7	4.80087	2.80095
PGI	83	3.61886	2.80044
LNY	54	3.00195	2.79822
WGD	13	3.55872	2.79527
GGF	108	3.11637	2.78593
QGI	89	3.48224	2.78444
VCS	11	2.17851	2.78305
HMS	9	3.3402	2.78035
QEY	34	3.02578	2.77987
SGD	101	3.55731	2.77223
NCD	6	2.37471	2.77156
WCF	3	1.90519	2.75728
RQG	34	2.4825	2.75125
YPD	44	2.36817	2.74919
SCC	2	6.2037	2.74439
KPW	9	3.28098	2.7412
AWS	14	0.982328	2.74049
GSP	59	2.52154	2.73784
KPP	20	0.714812	2.73372
QGP	19	2.54692	2.72946
GPC	6	3.72819	2.72748
PQK	30	0.873177	2.72678
PES	62	1.713	2.72297
AGN	93	3.33302	2.7223
RNS	40	0.989414	2.72056
PSE	79	2.00026	2.71894
CPC	3	3.04836	2.71029
IGY	88	2.64468	2.70918
RSD	47	2.13785	2.70811
LLS	303	2.2323	2.70713
PIY	42	2.80038	2.70375
EPN	34	2.50733	2.69939
ECM	5	1.64146	2.69642
QCL	11	1.86557	2.69127
CMY	1	1.10801	2.68446
VGI	142	3.15641	2.68424
GGN	65	3.48349	2.68326
VWS	22	2.06207	2.68253
HWS	3	2.59746	2.68233
TGN	73	3.52312	2.67662
IGL	247	3.25993	2.67094
FCW	5	1.72767	2.66515
VGE	140	3.29373	2.6649
PWV	8	3.75365	2.66094
LHD	62	1.95902	2.65938
PHN	13	1.95135	2.65924
TQS	37	1.66996	2.65147
SNY	27	3.04678	2.65136
WWH	1	0	2.64865
RAG	119	2.95111	2.64658
GPY	25	2.79773	2.63959
RWA	9	4.26089	2.6311
RAF	55	2.8615	2.61983
LGY	126	3.34758	2.61924
PWL	6	1.79154	2.60753
AGL	285	3.46383	2.60597
LIF	113	3.20493	2.60434
HHC	4	2.56565	2.6036
GPN	44	3.63739	2.60239
PWR	8	2.86423	2.60101
RWI	7	6.33029	2.59993
QGY	35	2.9017	2.59775
GCG	29	3.06184	2.5924
RLI	154	3.36845	2.59018
PWW	2	3.4811	2.58483
DGY	69	3.23864	2.58121
PMK	18	1.42677	2.57988
CWA	5	1.97623	2.57403
VNW	17	2.8942	2.57115
DPD	68	2.25658	2.57101
SGY	68	2.72946	2.56375
RCD	8	2.94881	2.56323
TGK	157	3.14702	2.5616
WPW	2	2.78865	2.5614
RHE	29	2.26811	2.56069
AGI	246	3.25837	2.56062
LQF	42	2.81151	2.55023
KGS	120	2.49969	2.54921
RII	108	3.07638	2.5435
TCD	11	2.70465	2.54233
RSE	66	2.72147	2.54038
TYW	12	3.08462	2.53958
LPS	97	2.05565	2.53835
PGT	65	2.21414	2.53138
PGM	35	2.61742	2.53117
FNS	42	1.52075	2.52974
HCI	7	2.53377	2.52455
LNF	43	3.01829	2.52334
VPP	32	0.742661	2.52258
PVG	107	1.23646	2.52154
TGF	71	3.12805	2.52106
GND	55	2.28557	2.51805
CGW	5	3.08376	2.51714
RHV	21	4.19785	2.51449
RLL	160	2.93988	2.51125
GAP	64	2.93211	2.50576
PCG	10	1.58003	2.5036
MIF	26	2.06798	2.49903
KGP	56	2.99889	2.49698
AGY	82	3.08767	2.49302
PTS	44	1.94392	2.49263
KCD	8	3.0532	2.4926
VPN	42	1.99829	2.49196
MMC	3	1.49272	2.49093
SGK	200	2.84772	2.48882
GPV	93	2.9196	2.48589
RPD	56	2.86912	2.47678
RGE	81	3.39179	2.47457
TNF	38	3.03563	2.47028
ANS	58	1.75797	2.46767
TGE	143	3.10916	2.4671
PIN	36	1.66071	2.45947
RES	60	1.55788	2.45783
WHW	3	0.802321	2.45746
RGF	64	3.60867	2.45701
LGI	302	3.528	2.45595
PSP	37	1.63707	2.44897
VMS	34	2.32737	2.44604
RIL	134	3.65909	2.44503
LQS	90	1.80762	2.44437
EGS	84	2.13035	2.4436
PCK	11	2.3196	2.43845
YKC	3	1.59071	2.43807
RSG	78	2.06232	2.43603
HCE	4	3.01602	2.43271
GAI	190	3.16873	2.43152
RGP	22	2.86912	2.43059
TCW	3	3.09646	2.43045
EPD	57	2.18727	2.42918
DGE	110	3.50112	2.42668
LGR	111	2.55652	2.42568
CQG	7	1.24445	2.42343
RSV	81	2.57353	2.42211
ICS	28	1.78218	2.41887
RGI	91	3.21375	2.41405
RGV	94	2.81857	2.41321
GGC	27	3.2166	2.4109
TGD	114	3.07699	2.40662
RST	46	1.96914	2.40266
TPP	33	1.32913	2.39319
DGF	67	2.62354	2.38929
RHS	20	2.08614	2.38658
DGP	38	2.6255	2.38508
WSE	16	1.76371	2.38461
FPD	55	1.16506	2.38417
GES	99	2.07382	2.38263
PWK	11	2.91405	2.3809
VSM	42	1.6884	2.38041
KAC	15	3.29046	2.38033
PAN	40	2.28789	2.37923
MNF	19	3.8578	2.37447
PHQ	16	1.41474	2.37222
TGI	163	3.03144	2.37164
FPG	44	1.74739	2.37031
WPG	7	1.64599	2.3675
TGR	84	2.13279	2.36684
LWY	7	2.43037	2.35727
CQW	2	0	2.35699
VNS	74	1.78383	2.35625
PIW	8	2.16045	2.35416
ECW	4	1.67327	2.35339
RGR	63	2.90453	2.35017
RVS	83	1.89409	2.35009
LAS	198	2.0614	2.34738
RPH	12	1.81617	2.34693
DGN	63	3.41461	2.34593
APD	42	2.14269	2.34236
RFG	72	2.01958	2.34176
HGP	15	1.7955	2.34169
EGC	19	2.26381	2.33983
PDD	54	1.12775	2.33923
NAS	104	1.7261	2.33808
CFG	15	1.39026	2.33705
CKR	6	2.08846	2.33656
WEP	2	0.89212	2.33539
REF	53	2.49689	2.33105
RDS	34	1.77472	2.33053
LGL	295	3.00538	2.33019
EAW	21	2.40026	2.32885
WHG	8	1.77847	2.32771
IGD	139	2.42198	2.32737
HPG	28	2.22088	2.32715
AWM	6	3.52037	2.323
KWI	34	3.31206	2.32246
RKS	49	1.20244	2.31733
GPG	64	2.18499	2.31454
HPD	53	1.6738	2.31023
ACR	20	2.64968	2.30976
QWR	4	1.18434	2.30939
GCL	15	2.44485	2.30893
TGL	185	2.78784	2.30877
GAC	20	2.99168	2.30832
LES	149	1.77591	2.30378
RCG	13	2.01231	2.30125
FGP	43	2.19523	2.30029
HDS	18	1.50571	2.30026
QSW	6	1.06981	2.30004
IPI	104	0.971301	2.29866
KGN	80	2.85248	2.29478
PWG	6	1.00289	2.29387
RSL	118	1.77688	2.29206
GDS	112	1.89342	2.28866
TAF	99	2.52079	2.284
GAY	79	3.01604	2.28199
QPD	35	3.2033	2.27816
NPM	7	0.813734	2.27813
GCK	12	3.38011	2.27625
NGS	92	1.82913	2.27425
KEC	10	2.65175	2.27306
ICC	4	0.383208	2.27201
RGT	60	2.58187	2.2698
RMG	36	1.38326	2.26823
VGQ	66	2.58527	2.26784
GWK	34	2.38434	2.26698
RSQ	39	1.99341	2.26693
LIY	68	2.3298	2.26681
WGF	5	3.41395	2.2668
EGP	44	3.62773	2.26124
LCN	8	1.97803	2.26087
MIS	49	1.59449	2.26076
SGW	24	3.26649	2.25982
GTS	117	1.94408	2.25697
DCN	3	1.33811	2.25692
PLW	18	2.03564	2.25505
PNE	53	2.12909	2.25356
RLP	82	2.50305	2.25173
GVS	188	1.86844	2.24662
KGL	218	3.15802	2.2441
QGK	69	2.8739	2.24371
GAW	14	3.38589	2.24198
MGG	53	2.22257	2.23977
SWN	11	1.4984	2.23334
GGG	213	2.27457	2.2333
GCN	7	2.00001	2.22949
DGK	144	2.77597	2.22882
AGF	115	3.16324	2.22837
LGP	78	2.27757	2.22674
MSN	23	1.40389	2.22666
GWY	11	2.48318	2.22364
TGG	156	2.20777	2.22343
PQD	31	1.66769	2.22112
HLC	2	1.04274	2.21944
WSM	7	1.62474	2.21899
DSW	16	1.8456	2.21668
RWN	7	1.95714	2.2153
GMP	41	2.789	2.2141
GWC	4	2.4611	2.21141
EGN	84	2.3168	2.21002
KLL	247	2.84986	2.20902
YGW	11	1.41436	2.20729
RCV	6	3.21211	2.20505
GLS	220	1.7867	2.20163
RCP	3	1.74403	2.19911
LGE	199	2.8318	2.19582
APG	76	2.3494	2.19525
LCE	24	1.59431	2.19203
SPM	18	1.91694	2.19169
CCG	3	2.22822	2.188
HPM	14	2.52848	2.18663
NGF	67	2.41406	2.18429
RLG	124	2.32484	2.18418
RSI	76	2.37982	2.18238
RYS	40	1.70886	2.182
GNN	42	1.87024	2.18117
ENS	49	1.04083	2.18025
QCH	1	1.2381	2.17905
GGV	171	2.98994	2.17794
RWK	13	3.37703	2.17575
PIR	42	1.51574	2.17394
NGN	65	2.14425	2.1733
AWK	19	2.62122	2.1709
RHD	18	3.10179	2.17
GPI	67	3.26184	2.1661
LAF	137	2.96971	2.16304
LEW	23	2.72518	2.16196
PAK	83	1.78002	2.16007
NGD	81	2.15439	2.15947
RWG	10	3.24349	2.15906
RLN	81	2.26155	2.15735
GAF	108	3.57471	2.1573
NGW	16	2.78267	2.15709
LHY	31	1.86959	2.14822
LEF	84	3.04934	2.14787
RGM	39	2.85873	2.14446
RQD	21	1.66784	2.14166
WQN	6	1.09825	2.13981
TSH	40	0.937567	2.13386
VPR	36	1.02152	2.13372
CGM	9	2.00506	2.13306
FWS	9	0.93421	2.12953
LWK	22	1.73664	2.12814
PEK	109	1.44883	2.12692
EGW	17	3.33034	2.12604
PED	111	1.62381	2.12466
TAP	83	3.0855	2.12431
KFS	58	1.38741	2.12197
DCY	6	1.7248	2.12164
PNG	76	1.33371	2.11954
GPE	47	3.52387	2.11833
VSS	158	1.49383	2.11787
DVS	99	1.76569	2.11762
CGS	35	2.12419	2.1174
TGA	156	2.23559	2.11696
HRG	23	0.930127	2.11649
RMS	25	1.68911	2.11585
KCC	4	1.58153	2.11299
HCW	1	0.27619	2.11147
VGV	137	2.13872	2.11086
EGD	131	3.13049	2.11013
VSP	92	2.02785	2.10911
QWW	1	3.54553	2.10799
IAS	165	1.3999	2.10766
ISN	82	1.36657	2.10667
WCW	1	2.49959	2.10656
HGK	47	2.39305	2.10249
GWR	10	1.39104	2.1014
AAN	109	1.86703	2.09825
RIN	34	2.23933	2.09825
GED	103	1.49233	2.0968
LNS	96	1.32915	2.09382
RAL	140	3.19595	2.09151
PLS	101	1.2637	2.09146
DCD	10	2.71029	2.09051
ECE	21	3.03263	2.09031
PLR	49	1.23398	2.08758
EGL	201	2.78194	2.08574
TAY	82	2.74269	2.08497
QSC	7	1.82764	2.0812
CPG	13	1.44756	2.07957
YNS	25	1.10969	2.07948
DQS	51	1.23182	2.07804
LWS	24	1.85674	2.07784
PGH	35	1.71712	2.07607
GWW	4	4.38985	2.07522
DND	33	1.48735	2.07266
EGY	95	2.65978	2.07139
PCS	8	1.47481	2.06972
VDS	83	1.61002	2.06905
QHD	16	1.552	2.06781
NGC	13	1.70697	2.06407
PHK	17	1.91	2.06384
SNS	53	1.65487	2.06296
PAE	92	2.04007	2.06281
TSF	75	1.47409	2.06217
GGR	104	3.08395	2.06197
WDY	9	3.01625	2.06145
RGY	61	2.85894	2.05898
PSC	12	1.90441	2.0589
MCG	4	0.540522	2.05888
TAC	26	1.90849	2.05781
RVG	84	2.1083	2.05634
CCS	3	0.677044	2.056
WSR	19	1.15566	2.05246
GAV	222	2.93766	2.05186
KLP	107	2.64524	2.05017
QGE	64	2.78174	2.04885
LAY	119	2.09913	2.04883
SPD	64	2.1708	2.04736
DHD	20	1.47102	2.0462
AGP	55	2.56656	2.04403
LLW	33	2.59505	2.04386
AGE	164	2.75643	2.0407
IGC	27	2.64852	2.04038
CNN	2	1.05172	2.03668
PID	56	1.32734	2.03562
RWY	2	3.22355	2.03506
EGF	101	3.13202	2.03264
TNC	4	2.9254	2.03246
RYG	52	1.89246	2.03231
RLC	12	2.23819	2.0322
VWD	15	1.25484	2.03013
PVS	98	1.45182	2.02975
VHS	44	1.68169	2.02898
KGF	113	2.55665	2.0289
VGG	158	1.75371	2.02854
GSS	148	2.05419	2.02785
ANP	61	1.93851	2.02432
RNQ	21	1.12794	2.02085
QWH	3	1.30438	2.01895
RSF	57	1.63038	2.01693
QCT	3	0.538026	2.01622
TNP	60	2.10989	2.01544
RWP	5	2.5797	2.01266
RAW	11	3.03097	2.01209
SGM	63	2.07282	2.01189
SGS	151	1.81596	2.00967
VVS	159	1.49937	2.0089
KGD	112	2.50873	2.00538
SAC	29	2.7234	2.00271
DPN	60	1.79088	1.99864
QWN	4	1.17649	1.99735
TGQ	73	1.95441	1.99721
DGL	132	2.30573	1.9954
KQC	7	2.86708	1.99456
HGC	6	3.03086	1.99452
TAM	46	2.22332	1.99445
RIS	81	1.88461	1.99375
TAD	152	1.82045	1.9937
KGI	206	2.12634	1.99362
MAS	45	1.55225	1.993
FGN	41	2.20442	1.99067
PIL	125	1.2029	1.98709
KGK	238	2.28091	1.98663
PRV	43	1.97554	1.9854
MHS	8	2.38767	1.98539
REV	111	2.51026	1.98511
VPL	107	1.20009	1.98483
NHG	16	0.515801	1.98479
SWY	10	1.41381	1.98396
FPS	43	1.31111	1.98375
GFS	134	1.39804	1.98373
CWC	1	0.841187	1.98354
VEY	51	1.95626	1.98175
WVD	15	1.08497	1.9811
MCM	4	0.499363	1.98058
PHY	11	1.15552	1.9801
PRY	18	1.22601	1.97894
FGF	73	2.46636	1.97525
DAN	62	1.92348	1.97165
PRR	30	2.1946	1.97145
EGI	193	2.5307	1.97023
WCA	3	1.72495	1.97022
TGV	143	2.39924	1.96704
TSP	52	1.94767	1.96666
KPD	68	1.86885	1.96352
LVS	192	1.39948	1.96299
REN	65	2.3683	1.9626
RGA	87	2.31143	1.96161
CYA	7	1.64726	1.9585
MMM	6	1.97385	1.9584
DNK	44	1.64048	1.95572
WGH	6	2.27391	1.95276
DWK	19	2.38314	1.95097
EHS	32	1.42972	1.95079
WSL	18	1.87818	1.95079
VES	108	1.19765	1.95076
VPG	109	2.04264	1.94971
QPP	14	1.53164	1.94843
GGP	54	2.54623	1.94535
SWF	15	1.88816	1.94518
RPG	57	1.81878	1.94483
GGL	192	3.13785	1.94318
FRP	26	1.53242	1.94287
LGW	27	1.8041	1.94284
SCP	13	2.30153	1.94071
GAE	144	2.75221	1.94046
LGG	206	2.1711	1.94045
PNR	33	1.81218	1.93905
WNP	6	1.27668	1.93844
SAS	150	1.7007	1.93731
LIS	214	1.3804	1.93635
QLS	107	1.64403	1.93598
QQW	6	1.7287	1.93584
CGK	19	1.88124	1.9353
PCY	6	3.11492	1.93528
PEG	121	1.57154	1.93476
RSK	67	1.51071	1.93441
LCD	18	1.5509	1.93423
VPQ	33	1.03969	1.93337
ACN	5	1.79566	1.93253
LPD	118	1.90698	1.93095
PSD	74	1.59982	1.93091
TNY	31	2.51081	1.93063
FGW	23	2.44953	1.92915
GAL	221	3.07508	1.92867
GKS	166	1.28084	1.92548
PLD	61	1.00652	1.92538
REP	28	2.00493	1.92531
FSN	49	1.34572	1.92371
KCG	12	1.73115	1.92348
FGD	74	1.90228	1.92305
GSE	93	2.66495	1.92232
ACD	17	2.4137	1.92198
HQS	20	1.28578	1.92175
PSG	97	1.25396	1.92166
GHD	33	1.57429	1.92042
RHG	24	2.01604	1.92032
RSW	12	2.24238	1.91999
VAD	133	1.59045	1.91885
GWD	14	1.72636	1.91784
LHE	54	2.56792	1.91777
ACI	19	2.20585	1.91671
AGM	80	2.99048	1.91632
EGK	196	2.46238	1.91335
YSN	32	1.44899	1.91269
CNI	7	1.90649	1.91217
PWE	13	2.70269	1.91003
PWC	2	2.43674	1.90965
RAR	56	2.1386	1.90862
RPW	2	1.77895	1.90823
RFN	37	2.1238	1.90798
GNR	50	2.34443	1.90632
CPS	11	2.03201	1.90608
MPS	26	1.54453	1.90563
PHP	22	1.46566	1.90472
VGR	86	2.27234	1.9045
AAD	179	1.84666	1.90436
KFL	64	2.1193	1.90412
CWE	2	2.19148	1.90279
RNG	73	1.31768	1.90271
NPP	23	0.767626	1.90266
SPA	76	1.96733	1.90129
GPA	54	2.04091	1.90054
MEG	49	1.60041	1.90025
GAG	222	2.27516	1.90016
PNW	8	2.09351	1.89963
GRS	80	1.52767	1.89805
YGF	59	1.6739	1.89615
LIR	120	2.06594	1.89438
MQH	2	1.24299	1.89209
TCF	7	1.01647	1.89193
TGH	36	2.07215	1.89192
FAS	80	1.16964	1.89158
AES	134	1.38278	1.89139
PLG	70	1.1404	1.89131
TIW	12	1.69424	1.89016
DLW	12	1.61595	1.89007
AGR	108	2.30836	1.88975
YWL	16	2.36989	1.88503
GAD	146	2.51781	1.8844
VGM	54	2.23868	1.88314
RAK	113	2.52019	1.88214
MGN	24	2.67352	1.88134
DLS	167	1.36477	1.87915
WSD	11	1.15132	1.87782
CSQ	5	0.465791	1.87267
PRD	32	1.6376	1.87228
GLW	23	1.7022	1.87187
GWL	25	2.73879	1.87155
YPN	34	1.43963	1.87115
MGD	40	2.45636	1.87111
YGN	35	2.13378	1.87055
MWH	1	2.8913	1.8705
CPD	9	2.15408	1.86828
GFC	10	0.783784	1.8682
SGQ	69	1.9231	1.86802
TES	96	1.24652	1.86577
RLY	54	2.11993	1.86541
MGE	40	2.39132	1.86533
CRL	9	2.17513	1.86327
YGK	83	1.75655	1.85905
RPN	26	2.43492	1.85904
FGI	93	2.15908	1.85904
QGL	70	2.86169	1.85874
VLS	224	1.62934	1.85841
TCR	10	1.42246	1.85413
PND	45	1.55185	1.85385
HCF	5	2.48465	1.85306
DHG	31	1.13061	1.85294
RAE	85	2.69915	1.85225
AGV	229	2.56918	1.8519
GPR	34	2.94072	1.85058
AHG	38	1.0971	1.85043
RAT	42	2.10874	1.85005
KQS	66	1.4387	1.84937
MNY	13	1.92257	1.84918
RAD	54	1.63376	1.84735
VRS	81	1.30221	1.84731
PIK	56	1.74165	1.84462
PQS	29	1.46555	1.8446
GNG	78	1.1122	1.84397
IGE	192	2.27656	1.84363
QWK	7	2.26071	1.84354
MNK	35	1.82615	1.84243
ARS	79	1.35041	1.83951
CSN	8	0.651877	1.83661
KSF	84	1.317	1.83435
VCP	15	1.77948	1.83346
KAL	298	2.33729	1.83137
GAM	59	2.4863	1.83014
PRS	30	1.5181	1.82993
MGI	58	2.28599	1.82894
IQC	5	2.59148	1.82893
QNS	32	1.05241	1.82872
GGM	57	2.15137	1.82848
QWD	8	1.49511	1.82816
HSG	29	1.4824	1.82757
RVP	43	2.12333	1.82663
CDC	4	2.16992	1.82652
RSA	77	1.33605	1.8262
RSH	21	1.22528	1.82567
GCQ	10	2.71258	1.82483
SNW	15	1.78549	1.82319
IVN	114	1.57291	1.82297
IGI	208	2.0709	1.82241
HWN	7	1.87243	1.82055
CCW	1	8.12143	1.81854
KQP	41	2.0705	1.81834
IPR	54	1.7041	1.81577
NHS	22	0.793231	1.81462
GSY	85	1.86778	1.81353
LAD	211	1.36766	1.81281
LEG	188	1.47885	1.80989
ENW	17	2.17017	1.80787
TSS	129	1.24494	1.80723
TPG	75	2.24852	1.80708
SHP	28	2.09126	1.80688
RLT	107	2.00218	1.80662
ESS	76	1.00368	1.80419
CEP	9	2.84394	1.80319
GSD	91	1.70651	1.80216
GVP	136	2.10472	1.80199
VPK	71	1.16855	1.80071
RGC	8	2.66439	1.79894
DGI	117	2.55352	1.7985
PDF	54	2.2142	1.79474
ELS	220	1.08787	1.79379
YGD	60	2.3052	1.79217
QHS	12	1.00886	1.79216
CSS	24	1.83697	1.79174
IGR	142	1.69712	1.79162
APW	10	1.94886	1.78993
MSP	27	1.95512	1.78857
PEV	92	1.62109	1.78624
GIS	203	1.31664	1.78338
VCG	27	1.66674	1.78286
MLS	79	1.23295	1.78229
LPG	123	1.91083	1.7819
CSC	1	2.25992	1.77955
IPS	86	1.1214	1.77866
KPS	87	1.5541	1.77813
GSV	174	1.72128	1.77578
GQN	30	1.63817	1.77457
EIF	78	1.8161	1.77424
KIS	129	1.40666	1.77381
HNY	6	1.96071	1.77379
VAW	11	1.74863	1.77103
AND	63	1.20544	1.76951
GFP	61	2.06844	1.76917
LRF	59	2.23563	1.7683
PSY	38	1.26759	1.76789
RPR	23	1.22936	1.76787
DAK	113	2.07001	1.76743
LAG	269	1.62213	1.76634
MNS	29	0.941059	1.76468
PSN	38	1.61061	1.76395
CNM	3	1.44879	1.76313
DAG	101	1.61109	1.76287
CES	9	1.31909	1.76207
PDK	48	1.47832	1.76102
TWS	18	1.7132	1.76085
DSF	88	1.46817	1.75933
RHP	23	2.52524	1.75853
GNY	48	2.38419	1.75803
AWI	26	2.31537	1.75692
ACW	1	3.70263	1.75556
IWG	20	1.68649	1.75459
MRD	20	1.30286	1.7524
RIG	92	1.92826	1.75206
RRS	47	1.55666	1.75172
TLS	188	1.07442	1.75143
DGR	70	1.92011	1.74588
SQY	39	0.643408	1.74577
PLC	10	1.78259	1.74451
DSP	45	1.07723	1.7444
WWK	4	2.50516	1.74424
KVC	8	1.91364	1.74313
IGP	81	1.95868	1.74278
KIC	10	1.2561	1.74249
PVD	75	1.24188	1.74211
VHN	20	1.25259	1.74118
HHS	12	1.35177	1.74091
TNI	77	1.79927	1.74031
TAN	82	1.65001	1.73989
VSE	173	1.41486	1.73978
KEP	63	2.39698	1.73975
GNP	70	2.20023	1.73939
DNY	27	1.83367	1.73836
QAF	71	2.73609	1.73723
TRS	50	1.31424	1.73696
RGQ	39	2.49236	1.73678
IWP	7	1.40074	1.73656
EAF	111	2.3052	1.73505
QAD	53	1.23894	1.73334
KWK	23	1.26832	1.73237
SGN	80	2.14914	1.73147
KLG	162	1.41182	1.73011
MAK	60	1.62397	1.72953
TGT	137	1.96006	1.72904
RDD	37	1.42168	1.72883
VSG	189	1.37475	1.72842
WGY	13	3.14782	1.72793
AGC	26	3.15639	1.7269
FNF	21	1.92107	1.72556
MCC	1	6.39577	1.72391
AGQ	75	2.39272	1.72371
RED	82	1.68958	1.72294
PDC	13	1.02438	1.72231
LIW	21	1.84962	1.72221
VSD	108	1.36834	1.72154
RWL	17	2.88378	1.72063
AMC	3	1.07166	1.72015
MSI	51	1.55504	1.71951
YAN	39	0.671326	1.71949
FGL	143	1.82081	1.71927
GNW	10	1.65097	1.71786
DAD	117	2.07207	1.71697
GAN	106	2.44879	1.71521
DCC	2	0.975674	1.71374
PSV	95	1.35031	1.71374
PCF	5	2.55295	1.71328
GCY	9	1.48731	1.71196
DWM	11	1.06162	1.71099
RGG	80	1.7611	1.71096
GGY	74	2.72979	1.71051
TSK	103	1.26978	1.70932
LHS	53	1.19184	1.70879
IPL	127	0.628359	1.70845
PGQ	41	1.48197	1.70819
PWT	7	2.52449	1.70712
GGA	205	2.41483	1.70695
TCQ	5	1.56826	1.70693
KES	117	1.19075	1.70632
VAN	78	1.61066	1.70627
PAL	101	2.27139	1.70562
KVS	117	1.20341	1.70476
MGT	33	1.77017	1.7016
RRA	63	1.39076	1.70151
PFW	7	1.28356	1.70124
TNN	38	1.36236	1.70103
SGE	156	2.40697	1.69956
LNR	94	1.87278	1.69888
HNS	14	1.38123	1.69814
QQY	17	1.2598	1.69807
PMS	15	1.14435	1.6979
PRN	29	1.07613	1.69744
LSF	144	1.8924	1.69622
EAN	76	1.55505	1.69555
PCH	5	1.07709	1.69401
LGM	76	2.31759	1.69383
MQS	18	1.11971	1.69345
LWE	25	2.36202	1.69223
MGK	34	2.41695	1.69177
QPN	24	2.54289	1.69131
DPA	63	1.11102	1.69049
HIW	7	1.58551	1.68996
CHC	5	1.78785	1.68947
QGN	25	2.32427	1.68916
PHA	20	1.33575	1.6873
VSI	159	1.47781	1.68681
PIE	65	1.58831	1.68612
TSW	12	1.10568	1.68356
QAE	112	2.2479	1.68306
RNP	27	1.96269	1.683
PSW	6	1.5821	1.68188
NNF	25	1.76989	1.6818
RHT	19	2.0896	1.68111
IGF	138	2.07322	1.68013
TCL	17	1.56085	1.67986
LYS	74	1.06456	1.67968
RKG	81	1.15291	1.67917
PSF	51	1.3631	1.67867
YPG	44	1.4587	1.67805
DWL	18	2.36443	1.6774
GMS	57	1.17354	1.67721
RIP	44	2.57114	1.67707
DAI	145	2.19209	1.67649
QNY	19	1.99738	1.67508
MCE	6	1.84479	1.67425
MAR	26	2.06623	1.67338
YGC	13	2.05783	1.67307
VWG	22	0.962804	1.67287
MGS	45	1.83754	1.67279
VHD	39	1.30551	1.6727
GPM	19	1.72467	1.67269
RYV	33	1.78754	1.67219
DGG	98	1.53127	1.67184
GRW	12	2.03514	1.67041
LPP	48	1.03453	1.66997
ASF	94	1.72278	1.66964
LGA	248	1.77171	1.66953
QAR	55	1.56831	1.66902
KGE	163	2.09191	1.66887
LWH	6	2.87968	1.6687
IGV	193	1.69596	1.66752
SGF	89	2.22912	1.66663
APN	46	1.52123	1.66625
LLG	253	1.61869	1.66614
VKW	24	1.86995	1.66595
KNF	34	1.82867	1.66591
MLP	60	1.69003	1.66536
HGD	41	2.08198	1.66469
REG	99	1.73836	1.66416
MKF	13	1.97292	1.66406
SMH	6	1.85934	1.66406
QWP	3	2.05093	1.66269
CWV	2	1.05122	1.66256
SGI	158	1.92196	1.66177
RMC	6	1.81617	1.66168
GQC	7	2.06656	1.66123
GYS	75	1.36187	1.66001
HQK	29	1.21511	1.65968
QMF	21	1.31061	1.65891
FAW	13	3.02188	1.65812
HIG	53	0.740515	1.65791
DNP	37	1.65286	1.65728
EQS	63	0.965854	1.65676
RMN	27	1.44256	1.65634
VGT	129	1.55604	1.65562
CGR	14	1.85385	1.65518
ACP	16	2.25067	1.65504
GDP	57	1.88886	1.65421
APF	58	2.13407	1.65402
CTC	1	0	1.65
GWG	15	1.85978	1.64894
FGY	56	1.59878	1.64894
RLV	119	2.14681	1.6465
WPN	2	0.332134	1.64646
VWM	7	3.11968	1.64645
LWG	20	1.54524	1.64571
HRN	11	2.01439	1.64532
DAP	46	2.47141	1.64517
YGP	49	1.47303	1.64514
VWN	15	1.22551	1.64481
NWS	12	1.18675	1.64473
EGE	145	2.44816	1.6443
GGQ	88	2.20427	1.64395
RNR	41	1.2483	1.64313
LHF	30	1.6945	1.64181
LGQ	84	1.83159	1.6405
YGQ	37	1.5664	1.639
KFG	68	1.44257	1.63854
SGV	141	2.03226	1.63846
GAR	108	2.41014	1.63607
REL	158	2.04497	1.63529
GVG	166	1.57092	1.63509
AEC	10	1.43791	1.635
QCD	4	2.37497	1.63443
RIF	39	2.05313	1.63377
CAN	8	1.93088	1.6333
RFL	91	1.89981	1.63309
GSI	157	2.42272	1.63247
QWF	14	0.942351	1.63247
PVW	16	1.82594	1.63137
MGF	35	2.62556	1.63068
YPP	10	0.511314	1.6302
TCM	6	0.803417	1.62981
GQS	66	1.28715	1.62959
WLN	12	0.985454	1.62937
SAP	62	2.09032	1.62869
WEF	6	1.57671	1.62823
EIY	63	1.39265	1.62822
HGM	13	1.70881	1.62796
KIL	147	2.1922	1.62786
PFG	58	0.896535	1.62775
QNP	27	1.87294	1.62421
PLY	64	1.54903	1.62388
PMG	19	1.09686	1.62352
LAM	77	1.69578	1.62263
QHN	13	1.98819	1.62144
LLE	325	1.75308	1.62047
DSN	44	1.48686	1.61983
PQN	25	1.8561	1.61943
EPE	73	1.92397	1.61882
VTS	125	1.1893	1.61786
TSG	134	1.53525	1.61728
SDP	40	1.07533	1.61716
YCN	4	1.15435	1.61595
GWM	11	2.97423	1.61542
GSN	69	1.6327	1.61465
RQK	52	1.81989	1.61449
SGG	186	1.48045	1.61405
EIW	19	1.51578	1.61342
FWC	2	0.182271	1.61308
MHD	9	1.43727	1.61114
MFN	14	0.879803	1.61097
KGT	144	1.97779	1.60966
RVI	106	2.00475	1.60856
PVK	85	1.45712	1.60734
ICD	13	1.10053	1.60672
CWR	1	1.2713	1.60638
GWN	15	1.88074	1.60627
AAK	275	1.80615	1.60603
WQS	11	1.58831	1.60565
PMR	8	1.14877	1.60524
LPN	66	2.26175	1.60266
ECY	8	1.51906	1.60172
QRC	4	2.32346	1.6013
GHM	13	1.65678	1.60064
RIC	14	1.95446	1.5988
NWI	10	1.64254	1.59765
MMN	18	1.58571	1.59737
DPT	36	0.670412	1.59527
ANR	66	1.51982	1.59509
VAG	192	1.35744	1.59459
LAC	25	1.82804	1.59385
RDL	99	1.30446	1.59267
FPW	7	2.69205	1.59264
THY	20	2.10875	1.59173
GGH	54	2.16202	1.59092
LSG	238	1.22963	1.58906
RGH	16	1.3247	1.58897
GNL	97	2.1996	1.58896
TFW	4	1.55283	1.58781
RDN	24	1.26441	1.58722
KGY	112	1.9038	1.5868
PCC	2	0.196926	1.58649
QGW	15	3.11808	1.58625
DCE	17	1.79502	1.58617
CGL	25	2.18088	1.5858
PRG	37	1.39389	1.58541
FLS	121	0.870826	1.58474
SRY	52	1.3685	1.58458
RQV	41	1.94295	1.58402
SAF	108	2.34354	1.583
TSL	152	1.36769	1.58276
RIY	46	1.71287	1.5826
WAS	17	1.17192	1.5817
RQI	58	1.82627	1.58146
ENF	50	1.84093	1.58063
VND	77	0.992342	1.57829
LIE	241	1.76901	1.57761
WSI	9	1.19938	1.57707
AAP	88	2.72911	1.57629
DGW	12	3.01139	1.57559
EWP	4	2.44405	1.57496
YCD	3	0.538507	1.57494
NNS	32	1.25994	1.57446
MYS	16	0.519745	1.57411
VWF	9	1.90191	1.57337
QAK	99	2.03723	1.5709
LSY	109	1.19712	1.57077
NGY	62	1.76313	1.57015
MTS	41	0.736173	1.56946
PFD	44	1.13734	1.56838
MCD	3	2.39208	1.5681
GWF	22	2.01678	1.56676
GCE	8	2.16432	1.56671
MGL	56	2.3861	1.56654
DES	98	1.41947	1.56599
WSV	16	1	1.56533
RNY	28	1.90711	1.56528
TPS	56	2.08527	1.56462
PRQ	17	0.380988	1.56455
PMY	12	1.76061	1.5643
TCH	4	1.89359	1.56395
LLR	161	1.72787	1.56387
VPE	121	1.48736	1.5636
LMF	36	1.63224	1.56245
WGI	21	1.76457	1.56128
RDW	14	1.87786	1.56122
CED	11	0.990805	1.56056
PAC	7	2.42805	1.55944
GSG	188	1.45719	1.55922
IRW	9	2.25718	1.55889
TPD	70	2.1355	1.55842
HGQ	12	2.39559	1.55829
ALC	24	1.33798	1.55824
NGL	138	1.62826	1.55807
LSP	114	1.72228	1.5578
LQY	41	1.43557	1.55644
WGQ	4	1.02331	1.55641
MDW	6	2.0393	1.55631
RIV	101	1.86553	1.55622
CLS	30	0.842229	1.55524
PYP	18	1.12623	1.55439
ASD	85	1.19832	1.55434
CDK	8	1.16266	1.55411
RND	46	1.297	1.55372
QFS	29	1.21297	1.55364
EWM	10	2.17516	1.55363
RFD	58	1.3966	1.55226
KLC	15	2.63955	1.55226
MPR	10	0.94639	1.5514
FWN	9	0.49032	1.55078
QVD	46	1.05699	1.55062
TSI	118	1.46096	1.55044
QRS	32	0.943399	1.55009
IHD	52	1.00256	1.54994
KWS	11	1.87067	1.54915
GID	139	1.44331	1.5487
PHH	12	0.672586	1.54826
VWL	26	1.90889	1.54767
ALS	265	1.23824	1.54634
LRS	99	1.23498	1.54613
RAY	48	1.86735	1.54563
LNH	40	1.08426	1.54494
HGL	66	2.04564	1.5448
HEG	35	1.3023	1.54459
TNL	78	1.66264	1.5443
AGG	202	1.85073	1.54415
RVN	36	1.67424	1.54407
QNG	74	1.31733	1.54396
PAW	10	2.68598	1.54331
AAG	290	1.30653	1.54243
NFP	23	1.37329	1.54217
EAD	140	1.21596	1.54212
VHG	40	1.37234	1.54088
NGE	136	1.82591	1.54005
PFS	53	0.928896	1.53918
GHC	3	2.91174	1.53916
ICN	8	1.15643	1.53907
QGA	69	1.25109	1.53888
PSQ	26	1.08984	1.53867
RPS	34	1.69496	1.53862
LCF	16	2.90466	1.53832
LNP	82	1.37735	1.53751
PYS	38	0.940775	1.53554
RTS	64	0.886461	1.5352
WYL	9	1.46642	1.5344
PKR	49	1.6845	1.53391
PQL	42	1.32736	1.53377
ASS	147	1.26792	1.53348
TSY	55	1.4952	1.53287
KWA	18	2.20261	1.53239
EGM	58	1.80722	1.53224
VLP	140	1.90761	1.53142
PNC	10	1.47909	1.53072
ESN	29	1.06797	1.52977
HNH	4	1.08761	1.52905
SCF	8	1.75899	1.5282
FGH	38	1.07183	1.52776
KNS	65	0.987218	1.52735
VIS	195	1.12904	1.52672
LSS	181	1.00174	1.52607
VCH	8	1.01477	1.52488
VHY	23	1.41404	1.52422
SNF	40	2.01508	1.52325
YGG	88	1.01743	1.52294
WIP	13	1.28007	1.52256
IGW	29	2.21963	1.52247
QVS	63	1.26486	1.52167
AHD	26	1.08832	1.52118
EAP	67	1.67125	1.52114
GST	99	1.21388	1.52087
GHP	39	2.41021	1.51972
ANF	40	1.73089	1.51969
PHC	9	1.72021	1.51919
DSE	69	1.20246	1.51902
LLP	149	1.95214	1.51894
SFR	46	0.983077	1.51854
GSQ	51	1.47865	1.51849
CGY	6	2.54278	1.51787
PWF	9	3.0187	1.51781
NAW	7	2.57464	1.51736
PAQ	33	1.25715	1.51549
QAY	37	1.98482	1.51512
GSF	87	1.6295	1.51458
VNG	133	1.12757	1.5138
KGH	37	0.987509	1.51334
GDG	103	1.62877	1.51269
TAG	165	1.33918	1.50944
FPP	14	0.845691	1.5091
QMG	23	1.32037	1.50895
TEF	52	1.8688	1.50858
LCG	28	1.64055	1.50844
PLN	34	1.46027	1.50819
FLP	52	1.23876	1.50748
VIF	77	1.25154	1.50705
SGT	153	1.44638	1.50691
KIY	55	1.20392	1.50512
LLN	176	1.32202	1.50508
GHA	51	1.82704	1.50501
QCE	6	3.3971	1.50438
LIP	125	1.67101	1.50411
CSP	8	1.7468	1.50349
KGV	161	1.8372	1.50267
QHW	5	0.952729	1.50075
PNL	54	1.71729	1.50044
GHE	37	2.33723	1.50044
PCT	4	0.633526	1.50017
MAL	82	2.00354	1.49993
TFG	74	1.03122	1.49734
DNS	36	1.27171	1.49518
LHG	61	1.49518	1.49432
YGE	62	1.48758	1.4934
LRG	99	1.56421	1.49339
SAM	52	1.28604	1.49311
MIG	75	1.24036	1.49286
DFS	79	1.20595	1.49273
HGI	60	1.8153	1.49231
PSM	22	1.14737	1.49203
WFY	6	0.793126	1.49175
WND	8	1.38034	1.49135
KCP	8	2.91962	1.49042
IGG	225	1.31685	1.49029
FWK	15	0.719791	1.49012
PNN	24	1.72608	1.48981
VSN	68	1.51506	1.48974
RFP	32	1.51713	1.48943
PCV	9	1.80235	1.4892
GHV	54	1.71437	1.48865
DIS	133	1.08281	1.48711
DNF	36	2.14803	1.48627
ISS	169	0.818101	1.48549
VAP	63	1.74769	1.48477
TIS	148	0.966182	1.48462
DGH	40	1.47329	1.48422
PMD	20	1.05866	1.48419
VAF	89	2.10906	1.48229
TRG	44	0.89131	1.48221
YHS	27	0.954027	1.48189
VGA	159	1.80561	1.4817
LGV	221	1.92287	1.4805
IPG	99	1.20252	1.48018
WLS	22	0.527367	1.4801
VMY	14	1.56625	1.4799
WMD	3	0.515161	1.47895
PHM	6	2.16434	1.47821
PCM	1	0.526596	1.47761
ENY	52	1.69703	1.47689
RNH	8	1.10605	1.47501
GDE	105	1.24402	1.47488
DHK	20	1.49033	1.4735
KWT	19	1.65636	1.47325
QSY	35	1.18994	1.47314
VWK	15	2.04054	1.4727
SPN	40	1.38653	1.4727
GVC	28	1.8752	1.47171
QAP	32	1.97982	1.47159
DGV	144	2.06889	1.47147
RHR	28	1.34647	1.47145
QAL	145	1.74856	1.47137
HGG	63	1.17524	1.47106
HSS	28	0.961973	1.47105
PDV	68	1.39059	1.47104
SCL	18	1.29558	1.47079
SWM	6	0.889165	1.46997
PAA	111	1.18247	1.46917
QGF	56	2.20415	1.46845
WWL	4	0.994282	1.46819
VHF	29	1.17434	1.46813
REY	49	2.48594	1.46798
FCK	9	1.79663	1.46746
PMW	4	1.41258	1.46704
GQW	11	2.54933	1.46649
DHS	36	0.800242	1.46639
DWR	10	2.23219	1.46578
AHS	24	0.727786	1.46556
ADS	108	0.981717	1.46548
TGM	49	1.71627	1.46419
LQG	99	1.44765	1.46354
GQF	50	1.19988	1.4633
SGR	83	1.69699	1.46237
HLG	43	1.18597	1.46142
MHG	12	1.01718	1.46036
WCG	4	1.27069	1.45975
LIG	287	1.23308	1.45959
DAR	40	1.4076	1.45953
MCN	4	1.30669	1.45942
FPE	70	1.26319	1.45893
LCI	24	1.97084	1.45888
SGA	163	1.58821	1.4585
EWE	19	1.34027	1.45822
VYS	59	1.12791	1.45737
VQS	69	1.37096	1.45726
HPS	32	1.08516	1.45685
DAY	62	1.67834	1.4553
RHK	22	1.49505	1.45494
PSK	54	1.70371	1.45437
GDN	53	1.23023	1.45393
SWS	17	1.14171	1.45375
PIA	83	0.919572	1.45327
AFS	107	0.913908	1.4529
QPS	43	1.59943	1.45254
QWS	11	1.20133	1.45242
VAL	189	1.58798	1.45127
LMY	12	1.4764	1.45097
ILS	229	1.12246	1.45023
FGG	137	1.25445	1.44912
EGQ	73	1.89639	1.44892
HHE	21	1.13061	1.44886
PDW	7	1.32968	1.44714
QSL	110	1.22394	1.44643
GPQ	23	1.90316	1.44631
HHK	17	1.99161	1.44625
GHI	53	1.32946	1.44579
TVS	124	1.1325	1.44577
VNF	33	1.50484	1.44479
QCG	9	1.31251	1.4446
LID	188	0.854157	1.44442
ASW	18	1.20367	1.44441
PKG	93	1.12555	1.44356
DPE	121	1.60253	1.44278
KEF	100	1.36272	1.44189
YPS	42	1.28852	1.44181
MSG	55	1.13697	1.44158
CND	4	0	1.44086
PHV	29	1.03165	1.4404
LQN	78	1.29247	1.44001
KIG	153	1.0992	1.43879
RCS	4	1.2395	1.43834
LAR	147	1.47794	1.43786
PKE	101	1.38327	1.43739
LSI	205	1.12917	1.43681
GAK	154	2.30501	1.43636
LNI	128	1.39216	1.43635
GNI	100	1.64403	1.43603
KLI	195	1.78332	1.43532
GNM	29	2.10013	1.43452
HHM	2	0.987247	1.43449
QVC	5	0.584257	1.43441
RLF	61	1.72137	1.43424
MRS	27	1.16859	1.43361
PIQ	49	1.46304	1.43337
QPF	25	2.96001	1.43271
AGA	280	1.83455	1.43262
KWE	17	1.60607	1.43215
NGK	170	1.3808	1.43174
EPG	61	1.40347	1.43077
NGI	123	1.66369	1.43047
DPH	17	1.01736	1.42999
RSY	44	1.65469	1.4283
SCG	21	0.84842	1.42733
QFY	24	1.07133	1.42699
GGT	164	1.79405	1.42692
RPK	33	1.29084	1.42617
QNF	12	2.05662	1.42604
VFS	103	0.871502	1.42603
MED	40	1.05596	1.42603
GNH	16	1.18212	1.42364
LKW	23	1.60581	1.42364
ANE	97	1.4088	1.42294
PRP	21	3.26249	1.42278
LKS	175	1.05736	1.42249
TAW	15	1.89101	1.42246
AAF	163	2.2692	1.42225
EGR	96	1.64315	1.42195
FPN	38	0.976539	1.42185
CGC	7	1.62689	1.42167
AWG	23	0.858606	1.42145
SCW	3	1.65602	1.42093
LSD	182	1.08123	1.4206
HGY	25	1.65698	1.42027
DAF	87	1.87529	1.42022
FSF	70	1.33889	1.41994
RPQ	27	1.10622	1.41959
GTP	89	1.41049	1.41866
FGM	42	1.36124	1.41773
PFR	24	1.04775	1.41761
ACK	8	0.996386	1.41643
LNK	145	1.47816	1.41539
RNI	73	1.53205	1.41518
GQP	51	1.53427	1.41384
VNP	74	1.3631	1.41255
SHC	4	0.513427	1.41157
EAL	335	1.74998	1.41153
GEP	87	1.40925	1.4112
HSI	46	1.40874	1.41108
KSI	140	1.17709	1.41083
RLD	70	1.36974	1.41042
NPD	80	1.24308	1.40974
KSP	43	1.56914	1.40933
WHE	8	1.30456	1.40932
CAF	14	1.22933	1.40857
TNR	33	1.48112	1.40847
ECI	10	1.5095	1.40823
KPG	89	1.64463	1.40725
ANK	81	1.79617	1.40664
PEY	50	1.34172	1.40576
EFG	60	0.732091	1.40398
AAI	280	1.89931	1.40353
NAD	77	0.933467	1.40323
FIW	16	0.877811	1.40253
RGW	8	1.39312	1.40235
KDS	99	1.00243	1.40222
AAC	39	2.17865	1.40115
TST	83	1.01359	1.40073
PNM	11	2.37056	1.39997
ASL	190	1.32776	1.3998
QSE	70	1.51129	1.39916
AHR	30	1.75214	1.39896
EES	102	1.03179	1.3987
PSH	20	0.764211	1.39831
IWY	10	1.69897	1.39791
RFI	61	1.9287	1.39764
VRW	11	1.39207	1.39652
HAQ	14	2.19208	1.39643
GAA	227	2.0549	1.39605
GAH	47	2.46925	1.39531
PDR	45	1.13972	1.395
HID	48	1.07906	1.39498
AHC	5	0.378657	1.39384
QFT	34	1.56742	1.39295
RLH	35	1.03594	1.3927
THS	19	0.662128	1.39151
SGL	198	1.66495	1.39134
RHW	1	1.94182	1.39079
LLC	35	1.81574	1.39061
HNG	32	0.805925	1.39037
LSA	260	1.04404	1.38994
FGE	84	1.46713	1.38983
GHG	45	1.44537	1.38969
CHD	2	0.905895	1.38927
GNA	75	1.15604	1.38881
ACG	39	0.983046	1.38666
WEW	4	2.26188	1.38665
PSI	72	1.25671	1.3859
QQG	31	0.801109	1.38589
IGQ	81	1.26113	1.38519
VSF	105	1.16586	1.38516
MWF	4	0.875072	1.38495
PHF	28	1.87555	1.38435
TPK	57	1.74129	1.38414
IHS	60	0.789238	1.38409
HNK	22	1.20253	1.38312
LIL	235	1.45584	1.38295
VVG	176	1.09815	1.38267
HGW	11	1.62532	1.38107
VSR	96	0.842266	1.38044
LWP	13	1.78089	1.37964
RVD	45	1.09996	1.37959
RAA	125	1.93408	1.37925
PVP	44	1.46441	1.37918
WFN	15	0.615087	1.37909
GEW	22	2.53606	1.37888
VQW	8	0.296939	1.37828
SAN	69	1.41873	1.37788
PDE	76	1.31917	1.37722
FIP	57	1.3538	1.3766
PSA	89	1.06231	1.37599
LWI	31	1.56231	1.37599
RPY	20	1.37911	1.37493
TIY	59	1.48986	1.3744
EVS	127	1.0948	1.37423
DSL	150	1.19004	1.37422
LGC	16	1.88421	1.37365
LAW	18	1.93763	1.37321
LAE	297	1.63066	1.37304
DAE	129	2.09433	1.37269
KAP	59	2.08713	1.37184
KEG	192	1.04897	1.37088
WCD	2	4.21068	1.37022
VSA	190	1.13004	1.36831
MNP	18	1.35197	1.36672
ERS	69	1.17981	1.36632
EWS	23	1.32481	1.36609
VLY	99	1.43719	1.36551
SSP	59	1.06078	1.3648
SCD	10	2.25437	1.36414
TSE	70	1.27325	1.3641
VSW	21	0.85368	1.363
MIY	32	1.11732	1.3628
VKS	127	1.02382	1.36163
WGS	17	1.18326	1.36019
VCN	8	0.70134	1.35919
WAK	20	1.57953	1.35904
FCS	12	0.798193	1.35814
TSR	68	0.867303	1.35748
LLL	354	1.80055	1.35685
LAN	124	1.22671	1.35652
CCN	1	0	1.3564
TCK	10	1.09395	1.3559
TAI	136	1.79321	1.35508
FNR	33	0.849966	1.35272
EPC	12	2.06209	1.35253
DLP	97	1.48093	1.3524
SAY	78	1.80007	1.35164
PLP	64	0.907704	1.35151
VAY	81	2.03414	1.35088
GWT	31	2.16965	1.35066
PTM	16	2.10189	1.35032
DHN	21	1.25892	1.34855
RPC	1	1.91096	1.34811
DCS	11	1.27588	1.34776
QPG	38	1.55475	1.34733
DDS	67	1.36268	1.3473
RTG	82	0.824476	1.34713
HVD	46	0.697101	1.34682
QND	36	0.787532	1.34654
KHP	36	1.81185	1.34649
MAH	15	2.10917	1.34638
REI	112	1.789	1.34636
LCL	32	1.40793	1.34632
AVD	126	1.04253	1.34592
VMD	56	0.982216	1.34591
DEG	79	1.12953	1.34584
RAP	24	1.65031	1.34448
PRT	29	0.833407	1.34441
WPQ	1	0.947708	1.34421
RDV	83	1.3213	1.34362
VSL	194	1.24128	1.34349
SWV	15	2.00451	1.3434
MAN	32	1.34671	1.34303
ASR	86	1.53752	1.34261
RDG	61	1.2843	1.34221
GVW	17	2.33107	1.34216
PER	63	1.33835	1.34158
GQH	24	1.27798	1.34123
RQP	19	1.81747	1.34117
IEF	69	1.4498	1.34065
DRG	64	0.929486	1.34061
GHK	35	1.60657	1.34052
RIT	59	1.22431	1.34051
FWP	4	1.09632	1.34044
TIF	67	1.54221	1.34036
RVK	101	1.51538	1.33979
RMW	3	1.07003	1.33967
EGH	38	1.48568	1.33939
MVS	60	1.24993	1.33868
RQW	8	1.18293	1.33863
RMI	39	1.64876	1.33831
DWC	5	2.31447	1.33793
HGA	37	1.32805	1.33778
HGR	29	1.53799	1.33748
AGT	169	1.5686	1.33734
GEN	91	1.3015	1.33702
DHW	4	1.73988	1.33672
GHL	53	1.50397	1.33671
HFD	34	0.417153	1.33603
GIG	225	1.11771	1.33478
EAC	35	1.85937	1.33418
GWI	27	1.65061	1.33397
TNK	64	1.39309	1.33316
SCV	15	1.41856	1.33247
VNK	97	1.27768	1.33123
PKP	49	0.99282	1.33094
PDL	104	1.61204	1.33066
PSR	28	1.1929	1.33056
LMS	64	0.950069	1.33043
LEC	9	0.809136	1.3301
PLI	116	0.878437	1.32951
NLP	70	1.69017	1.32915
LDS	107	0.872737	1.32913
GDL	154	1.79664	1.32907
KSC	4	1.45473	1.32887
QIS	62	0.806314	1.3287
EWK	26	1.05927	1.32837
AIW	18	1.67156	1.32812
RMD	15	0.942299	1.32749
ELG	257	0.902804	1.32697
DVP	83	1.88042	1.32678
PKD	65	1.25568	1.32665
MPP	12	0.800332	1.32642
NPG	46	1.46515	1.32631
CWY	3	2.3042	1.32615
SDG	77	1.11733	1.32475
WYD	7	1.92467	1.32409
QLG	102	0.902602	1.32375
CVS	17	0.900063	1.32357
IAD	166	0.870733	1.32345
YFS	48	0.944248	1.32341
PEL	159	1.22559	1.32326
TDS	101	1.12672	1.32272
LFW	19	0.618865	1.32239
TLF	86	1.60068	1.32194
KAD	151	1.12079	1.32184
NWP	4	1.57984	1.32162
IQW	8	2.60741	1.32161
PKK	76	1.48039	1.32157
AQG	59	1.10941	1.32141
LRP	72	1.007	1.32112
DWS	10	1.46025	1.32033
FAP	52	0.953917	1.3202
KFI	51	1.39973	1.32019
FNY	20	1.14035	1.31946
GPT	58	1.37555	1.31942
HAG	46	1.68208	1.31915
HAE	55	1.46067	1.3191
FSA	107	0.945063	1.31865
WHD	6	0.68113	1.31864
AWD	17	0.820183	1.31853
TSV	123	1.14427	1.31826
DSH	20	0.823936	1.31807
CLG	19	1.42082	1.31802
GAQ	56	1.65116	1.31749
NWM	6	0.509962	1.31695
LPK	130	1.53139	1.31617
MPN	30	1.85319	1.31532
TLY	81	1.73102	1.31473
NSF	43	1.26971	1.31333
VCK	13	0.991941	1.31282
MGY	18	3.19972	1.31274
HAK	40	1.44362	1.31178
WQT	6	0.945412	1.31154
LMD	59	0.856199	1.31122
DPY	30	2.40661	1.31118
PCD	4	0.416274	1.31077
GSA	147	1.39054	1.31013
TEY	45	1.72326	1.31008
ASI	150	1.40942	1.30989
KLN	145	1.38896	1.30731
HVG	28	1.34696	1.30673
LAL	286	1.38683	1.30655
GFG	130	1.30826	1.30464
HWD	9	0.780891	1.30462
QMS	25	0.617969	1.30423
SAQ	70	1.52972	1.30273
RNK	51	1.41557	1.30236
ESP	47	1.22236	1.30201
EWC	1	0	1.30159
LEN	188	1.18178	1.30158
PEF	56	1.39918	1.30108
EGV	156	1.76137	1.29923
VHE	54	1.6505	1.29789
KAG	183	1.04713	1.29726
QSN	27	0.859991	1.29726
APQ	36	1.43125	1.29696
CGE	17	1.43645	1.29667
VYY	26	1.37102	1.29605
DSA	91	1.09295	1.29518
CGN	10	1.75504	1.295
VWP	8	1.61539	1.29467
DFP	37	1.14394	1.29433
CCV	5	1.40002	1.29417
DYS	45	1.06716	1.29394
DMS	40	1.12709	1.29377
VIG	281	0.997971	1.29357
SSS	242	0.827687	1.29307
LFF	96	1.53015	1.29283
SEP	32	0.76689	1.29181
LVY	59	1.63036	1.2916
KSL	170	0.995175	1.29028
QSF	57	1.11029	1.28983
VCF	12	2.09286	1.2891
HPP	8	1.62628	1.28887
LDD	130	1.15286	1.28836
WDN	6	0.928481	1.28827
RHL	45	1.69946	1.28791
RMM	15	1.46639	1.28703
LND	115	0.826639	1.28695
HES	37	0.674536	1.28687
SNE	63	1.29997	1.28637
HCC	2	2.35133	1.28633
QGG	70	1.71512	1.28489
PMP	15	1.47244	1.28437
WNA	16	1.14014	1.28419
WLF	16	0.931101	1.2839
LVD	165	0.708629	1.28347
MLG	86	1.17632	1.28312
MQA	25	0.776129	1.28268
DSQ	35	1.03764	1.28213
TSD	82	0.998977	1.28208
SNN	32	1.47675	1.28077
SAG	156	1.42022	1.28068
SNP	48	1.33845	1.28062
GSK	94	1.29872	1.28053
GDD	86	1.62819	1.28053
YAP	39	1.00681	1.27914
VNY	37	2.04015	1.27899
GCT	21	1.29389	1.27881
TPY	47	2.09752	1.27875
KLF	96	1.53976	1.27859
KSR	64	0.853275	1.27852
SWW	7	1.24183	1.27814
TAH	37	1.04167	1.27709
HAP	25	1.21917	1.27703
CIS	14	0.685497	1.27701
LFR	52	1.18452	1.27681
LYY	46	1.06746	1.2767
IAF	116	1.20844	1.27616
FPA	57	1.25446	1.27601
RSR	36	1.59078	1.27542
ICG	24	1.06183	1.27509
EVP	79	1.45912	1.27453
NFF	33	0.915589	1.27419
LSK	241	1.14258	1.27405
GWV	28	1.52769	1.27371
AWL	24	1.60163	1.27347
DCA	8	1.02252	1.27314
INY	53	1.26977	1.27279
IHY	22	1.15286	1.27273
TIG	126	0.907078	1.27152
MSR	27	0.910936	1.27147
KNR	71	0.910416	1.27134
MLF	53	1.80684	1.27132
CWT	3	2.69619	1.27121
KWF	21	1.16866	1.26959
KAN	88	1.42657	1.26953
WLW	2	1.26771	1.2695
PRK	37	1.08634	1.26933
LKG	200	0.939685	1.26901
EEY	102	1.23893	1.2686
RQA	65	1.29267	1.26743
ANN	35	1.13642	1.26717
IWN	17	0.892619	1.26677
DPI	43	1.75543	1.26604
FSD	67	0.772447	1.26514
VSK	141	1.07449	1.26443
AEG	177	0.89934	1.26317
CAG	18	1.38838	1.26313
HNR	27	1.43158	1.26311
NCE	5	1.38034	1.26307
KHL	69	1.70088	1.26307
QAM	25	1.83416	1.26144
GYP	45	0.945922	1.26108
SPE	102	1.76334	1.26043
VWT	19	1.35932	1.26005
MAP	20	2.88603	1.25894
LFS	143	0.942155	1.25882
SHS	33	0.717377	1.25821
AAR	127	1.86748	1.25759
FMS	33	0.621237	1.25758
TNA	68	1.31456	1.25756
RQT	34	1.31616	1.25724
RDI	97	1.25221	1.25687
SSE	118	1.2768	1.25683
TAE	180	1.76526	1.25654
FPL	48	1.09112	1.25611
ASP	58	1.35105	1.25546
KKS	125	0.92267	1.25508
SVG	131	0.863899	1.25507
KPK	78	1.26153	1.25479
CSH	6	0.582296	1.25394
NNG	56	0.638576	1.25388
PAT	41	0.931763	1.25366
DWF	10	2.20212	1.25318
QCY	2	4.55882	1.25229
PNP	30	0.837621	1.25221
AWR	4	0.65694	1.25207
HQN	6	0.799409	1.25142
TAT	92	1.10838	1.25134
VMN	37	0.897777	1.25103
INS	74	0.687186	1.25045
LNG	146	0.947237	1.25041
LQD	91	1.02988	1.25007
LAK	266	1.39003	1.24962
HLS	63	1.43364	1.24933
DKS	59	0.623501	1.24904
LGH	53	1.50867	1.2482
FFW	4	0.0870031	1.24818
FHS	22	1.12957	1.24707
AIG	211	1.0059	1.24701
TDP	58	0.565962	1.24692
KAY	88	1.47277	1.24682
IAY	73	1.32226	1.24633
YGI	62	1.02473	1.24564
DCF	7	2.14494	1.24478
RDA	61	1.0442	1.24472
TFS	91	1.12294	1.24468
KHY	25	1.46697	1.24343
KKP	89	1.50238	1.24338
LVW	11	0.428181	1.24288
RWH	5	0.222995	1.24256
NCL	8	1.02169	1.24216
VVP	76	1.57102	1.24168
RDR	48	0.929439	1.2415
HEF	22	1.36188	1.24142
HTS	33	0.832462	1.24121
NPS	60	0.808354	1.24107
KAF	108	1.58388	1.24056
PWS	6	1.41437	1.2401
LWN	18	1.09256	1.23968
DAV	172	1.47698	1.23938
HSP	18	1.74588	1.23922
PYA	43	0.442268	1.23897
PTD	45	0.791425	1.23846
VDD	75	1.19236	1.23837
LLK	315	1.18281	1.23781
SSI	139	1.4941	1.23756
CAS	21	1.16531	1.23724
ARD	57	0.983908	1.23714
PRE	40	1.15513	1.23666
DAL	190	1.39713	1.23591
LCC	5	0.231515	1.23569
WAG	16	1.38054	1.23541
VEF	81	1.37006	1.23534
AQS	69	1.1346	1.23511
MCP	2	4.43286	1.23502
LSE	259	1.16328	1.23429
SSR	63	1.07091	1.23379
PEE	158	1.23921	1.23378
KEL	377	1.46618	1.23341
GRQ	33	1.26854	1.23281
EAG	225	1.09919	1.23168
SAI	149	1.6	1.23127
NSS	67	0.779606	1.22995
HDW	5	1.11772	1.22993
VAE	169	1.49039	1.22956
TLG	150	1.01813	1.22914
CGA	28	1.22219	1.22904
APY	42	1.54128	1.22896
THD	20	0.639548	1.22883
MLN	42	1.17444	1.22866
PQY	24	1.46982	1.22863
QIF	49	1.0543	1.22838
RAM	31	1.4701	1.22812
MMG	33	1.44325	1.22754
HAY	27	1.82332	1.2275
MAY	29	1.30787	1.22689
GRD	58	1.08908	1.2266
EGG	103	1.14523	1.22655
PQC	2	0.839921	1.2263
RPE	58	1.7595	1.22622
ALG	252	0.968818	1.22617
EAR	100	0.950802	1.22585
DLD	147	0.789986	1.22456
PST	57	0.839917	1.22328
VEG	143	0.858085	1.22319
QAG	104	1.28692	1.22314
RNL	75	1.19966	1.22311
WRD	7	1.23803	1.22286
VED	132	0.91522	1.22286
ICF	19	0.977439	1.22279
IAP	86	1.49492	1.22221
MSE	42	1.18079	1.22205
WRS	5	1.04876	1.22138
LHC	7	0.671429	1.22117
LGT	151	1.42234	1.22084
RHA	31	1.4987	1.22057
VLG	229	0.86249	1.21964
KRP	54	1.18614	1.21931
REW	12	1.93329	1.21923
FGQ	50	1.13565	1.21898
ISD	128	0.666548	1.21877
RRD	49	1.39475	1.21852
RFF	46	1.44848	1.21806
SAE	148	1.60182	1.21804
KQN	46	1.24211	1.21768
[truncated: 6,001 more rows]

## Sheet: SupplementaryTable5_19.6.8_Trip
Tripeptide	Occurences	DK1042_Avg	DK2050_Avg
FPP	14	7.02471	44.2186
EPP	28	3.08784	36.3656
PPP	8	2.21772	35.8507
VPP	32	2.47273	29.3559
QPP	14	2.13949	26.8551
PPG	30	8.54532	26.3025
HPP	8	2.4534	24.5804
IPP	51	1.71868	23.6169
DPP	15	2.3236	23.1787
APP	25	2.14989	22.1929
GPP	15	2.31599	21.9242
KPP	20	1.32786	20.6642
CPP	4	6.27737	19.4751
WPP	4	7.97056	19.2412
PPN	9	4.27952	18.2032
TPP	33	1.9866	17.4638
RPP	17	1.64365	16.986
PPA	29	2.86741	15.758
WCC	1	30.2425	14.076
CCQ	2	11.3428	12.8376
NPP	23	1.88708	12.3254
DPG	29	6.3553	11.9409
LPP	48	2.48495	11.8763
PPQ	8	2.6078	11.2415
TPA	71	9.25163	10.511
PPS	30	1.60887	10.2299
PPE	46	1.65321	9.96388
IRW	9	17.4592	9.74381
WWV	1	20.4319	9.72202
CCR	1	11.8513	9.69585
DPW	7	4.07375	8.9595
HCC	2	4.67242	7.96581
GDP	56	3.2406	7.72464
YPP	10	1.34155	7.6824
GDW	15	8.94072	7.63326
PPD	7	3.857	7.24516
PPH	20	1.6221	6.75712
PPT	18	0.823597	6.73746
RCI	5	1.75873	6.5421
PRW	2	6.36451	6.13112
IWC	1	0	6.1021
LWH	6	5.20052	6.06442
CIE	14	0.824991	6.00293
PRY	18	1.68611	5.79239
PPW	4	1.75837	5.73224
CAW	1	0.900709	5.72433
CPC	3	3.37965	5.71189
CRC	1	2.42863	5.68347
MHG	12	2.34128	5.68188
WSC	2	8.40412	5.64851
THW	2	5.81959	5.63199
WCK	3	4.59968	5.53846
IQC	5	3.52451	5.26715
SPP	14	0.824665	5.25454
AVP	81	1.7572	5.20868
LTC	14	4.85827	5.17899
PPR	12	1.35792	5.16429
LEC	9	5.6626	5.15831
QKW	11	5.07996	5.1208
SRC	9	1.73607	5.05595
CLC	1	4.31468	5.02025
PPC	4	0.953119	5.01678
PPM	9	1.07938	4.99504
SHC	4	4.36349	4.97762
GPW	5	4.97298	4.91964
PDP	23	2.41205	4.89532
GPG	64	6.8615	4.88031
VHA	34	5.10626	4.8271
RNG	72	3.13908	4.79068
CKY	3	3.69498	4.7877
FGC	7	5.94136	4.70051
CYA	7	6.40454	4.67536
TGC	11	5.29708	4.60278
RSP	34	4.57596	4.59964
RGP	22	5.51544	4.50846
VPI	102	1.78345	4.50501
TMC	2	4.27228	4.4891
FCW	5	3.10862	4.48327
WRW	2	2.29181	4.46669
YPQ	15	4.02192	4.44626
WHA	1	6.03842	4.38978
DPH	17	2.53496	4.32366
MCR	1	4.23466	4.3019
WKG	23	3.58413	4.22997
MPP	12	0.635877	4.22562
WMP	2	5.89599	4.17387
CFP	5	1.44633	4.09275
LCW	2	4.28726	4.0884
WGD	13	3.85216	4.05826
RQC	1	5.47193	4.05111
WKM	6	5.89289	4.04706
LPG	123	3.93567	3.97623
WPG	7	3.45717	3.97398
PCQ	3	0.870072	3.96567
WLN	12	3.55616	3.95968
WKF	9	2.36532	3.94245
FPG	44	3.75007	3.93781
PPY	22	0.901241	3.92914
SPG	49	3.95926	3.91178
WLW	2	3.42565	3.90097
YPC	6	2.97193	3.8417
QSW	6	2.83547	3.82792
CPW	2	1.5282	3.82779
ECW	4	5.7269	3.8245
ADP	59	1.55969	3.81061
APW	10	4.48592	3.79814
NGP	30	3.05724	3.79459
GVG	166	4.29158	3.78661
IKC	9	3.39512	3.78426
NPG	46	3.93481	3.77028
CPY	2	8.3424	3.7595
WPQ	1	1.45073	3.74262
GGC	27	4.67904	3.7326
PIG	89	2.62269	3.68468
KPW	9	2.51148	3.68104
PAG	75	4.28665	3.6742
PPI	29	1.45448	3.66825
WFC	3	2.27036	3.65437
FQW	4	2.85733	3.65348
DGC	3	5.788	3.65211
YWG	7	4.74021	3.6428
MTC	6	4.41501	3.61388
APG	76	4.09149	3.61174
IPW	14	1.94074	3.61066
MRN	12	2.62477	3.60653
CNM	3	2.18705	3.5505
RRC	3	3.53139	3.53308
RSG	79	2.72625	3.51388
MLW	8	3.02443	3.49096
CCW	1	6.33765	3.44233
VPG	107	4.79655	3.4354
PLG	70	3.45124	3.43022
KGC	11	2.25713	3.42228
PTG	60	3.05984	3.42064
RRG	60	4.24279	3.41794
MRG	27	4.52442	3.40597
NRC	2	10.2708	3.40297
HNH	4	0.282172	3.3811
LGP	78	3.65959	3.3804
WNP	6	3.67195	3.37627
HQG	11	3.47014	3.36906
GDG	103	4.61295	3.36449
WLG	20	3.79275	3.3396
PRG	37	3.84446	3.33503
HCW	1	2.10243	3.32513
KVG	93	3.79553	3.30376
AGC	26	4.30892	3.29501
QPG	38	3.97624	3.29113
AVG	199	2.99782	3.28814
QRG	32	4.34311	3.27946
KGP	56	2.95973	3.26482
LLW	33	4.99712	3.24808
PQG	26	2.86955	3.2426
EDP	65	1.43907	3.23718
CRS	8	2.55988	3.22821
WSN	10	2.76335	3.22622
CPS	11	2.51581	3.2182
YWS	10	1.94312	3.21426
RPG	57	3.76173	3.21283
LYW	9	3.8347	3.21138
PPV	34	1.09377	3.21042
ATG	125	3.91951	3.20886
YGG	88	3.17358	3.20384
GSG	188	3.74868	3.20264
DYG	29	1.98636	3.19727
GVP	136	1.6418	3.19675
IPI	103	1.071	3.18357
LKW	23	4.00342	3.18075
RMW	3	4.31229	3.17417
DVG	59	3.13721	3.16441
DPA	62	2.34046	3.16211
LNC	5	2.26954	3.16163
EPG	61	3.22043	3.16123
RDW	14	3.95912	3.15554
AHC	5	2.15418	3.14187
CSF	9	4.17983	3.12044
LAW	18	3.11214	3.11582
PVW	16	3.36933	3.10756
WRS	5	3.75973	3.10631
IRC	8	2.82811	3.10268
YYW	1	3.01389	3.1
WEP	2	0.459535	3.09352
ILC	27	3.00788	3.07987
HRG	23	3.23452	3.07854
NVG	73	3.0326	3.0734
GEC	9	1.98032	3.07329
DMW	3	4.05158	3.06852
GAP	64	2.56287	3.06644
RAC	7	3.25001	3.05961
GAG	222	5.07687	3.05544
TRS	50	2.65494	3.05508
PGG	73	2.56195	3.04867
GPD	30	2.96869	3.03645
RQG	35	3.37633	3.02902
RTS	64	2.19729	3.02527
PSW	5	2.81123	3.02258
GTG	173	3.55357	3.01451
GRS	81	2.92506	3.00245
WPW	2	0.943787	3.00034
QHC	3	3.3333	2.99739
PPL	34	0.784672	2.99391
TGW	32	3.16172	2.98023
LRC	12	3.94148	2.97686
HKW	5	1.13598	2.96504
GGP	54	3.10379	2.96309
MMC	3	4.55212	2.96296
DGG	98	3.9358	2.94681
AGG	201	3.98914	2.94459
WKS	15	2.90531	2.94273
GCC	1	4.10556	2.94242
QHN	13	1.9889	2.92316
LKC	8	7.37224	2.91597
RAP	24	2.58792	2.91378
RKG	79	3.64869	2.90171
RVG	84	4.05563	2.90022
DTG	81	3.79388	2.89834
PDG	72	2.62732	2.89679
CAA	18	4.21558	2.89528
PTS	44	1.74715	2.89411
GTW	12	2.04822	2.89327
MTG	78	3.31507	2.88462
FPQ	23	3.15416	2.8812
GPE	47	2.63295	2.87068
SDP	40	1.24279	2.86261
KIP	62	0.902053	2.86211
EGG	102	3.3995	2.85888
CFG	15	2.36912	2.85364
AVW	33	2.39314	2.85011
QVG	61	2.92739	2.83871
AGP	55	2.93146	2.83685
TPG	75	3.65697	2.8305
YKC	4	2.08419	2.82218
LTG	242	2.98305	2.82052
GHG	45	3.74118	2.81209
GWC	4	3.72275	2.81048
RIG	91	3.35577	2.80626
KRG	106	3.69844	2.79997
NTG	45	3.06796	2.79961
PRM	17	1.97132	2.79844
SCC	2	2.84776	2.79787
GNC	4	3.58985	2.79687
PGP	30	3.88885	2.79387
QPW	3	1.66955	2.79032
NPN	50	1.55361	2.78984
IRA	101	3.05819	2.78768
RSW	11	5.01226	2.78533
EGP	44	3.26707	2.77673
LMW	3	2.16422	2.7756
YPG	44	2.75403	2.77372
LLL	356	3.25264	2.76703
CSQ	5	2.00145	2.75785
VRA	91	2.79916	2.75575
DPD	67	1.75567	2.74891
KGG	114	3.58666	2.7483
PRL	47	2.50034	2.74408
WRL	10	2.87629	2.74313
CDC	4	2.12857	2.72901
PGW	10	2.82758	2.7284
NDC	1	4.40044	2.72598
GRA	87	3.15114	2.7153
PRS	30	1.66084	2.71464
PCG	10	2.35995	2.71457
IEC	13	2.11238	2.71427
EEC	18	2.52643	2.711
GGG	210	3.72863	2.70421
VVG	178	2.64726	2.70065
RAG	118	3.66063	2.69949
CWS	2	3.20905	2.69824
VPN	42	2.30613	2.69483
MGG	53	3.134	2.69202
KRC	10	2.77287	2.68877
RRA	63	2.97929	2.67931
DPL	71	1.19005	2.67868
RQW	8	1.48736	2.67735
QMC	1	4.21561	2.67432
WVE	9	2.59903	2.67143
YGP	49	2.57889	2.66779
ALG	251	2.78613	2.66748
WLM	12	2.20396	2.66141
HWW	1	0	2.64865
RSC	10	2.44682	2.64512
PVG	107	2.44222	2.63394
MLL	99	3.04762	2.62683
GWS	21	1.91041	2.62558
TCW	3	1.80399	2.62475
WCE	3	2.49765	2.62397
QWG	9	5.63415	2.61696
QLC	6	2.84339	2.60881
ARG	85	3.10672	2.60846
RTA	92	3.15553	2.60688
FRG	43	3.61136	2.60253
ASG	140	3.07861	2.59856
RTG	82	3.25403	2.59642
YGS	55	2.61123	2.59057
GFP	61	2.33322	2.58902
KCG	12	2.20331	2.58674
LRG	99	2.76793	2.5866
PHW	3	3.6383	2.5841
IPG	99	3.29707	2.58115
WVA	17	2.30418	2.58021
HPG	28	2.16223	2.57025
GGA	203	3.2739	2.56996
RLG	124	3.62413	2.56562
GTP	89	3.10876	2.55533
GEP	87	2.23912	2.55488
NRS	40	1.98019	2.53174
EPR	19	2.75285	2.53102
PMC	5	0.893314	2.53053
RSH	21	2.0153	2.52646
GGD	103	2.34313	2.51853
LGC	16	2.2129	2.50923
CPG	13	2.16695	2.50814
VRG	83	3.13057	2.50746
LRA	103	3.12152	2.50019
RCN	8	3.43982	2.50014
TVW	13	1.54036	2.49959
VDP	75	1.73072	2.49847
VPD	64	1.562	2.49516
AAG	290	3.20711	2.49215
VGP	70	2.75098	2.49099
RAS	57	1.94417	2.48918
GRC	11	2.81088	2.48707
GCM	9	2.33119	2.48172
AIG	211	2.49392	2.48046
PLP	64	1.70202	2.47866
DAG	100	3.44957	2.47819
LRL	129	3.44922	2.47285
PWW	2	1.67681	2.47215
MKF	13	3.40802	2.4709
KPG	87	2.81624	2.46438
VWL	26	2.29457	2.46009
IGP	81	3.20699	2.45762
QLG	102	3.15167	2.45713
CLG	19	2.42469	2.45564
MVG	47	2.73053	2.45515
GHS	52	2.85944	2.45514
ARS	79	2.30595	2.45494
GIG	225	2.61063	2.45275
VGG	158	3.0065	2.44949
RDG	62	2.87534	2.4494
PHP	22	1.71158	2.44915
IVG	199	2.61496	2.44914
RRL	97	2.66185	2.44666
PGA	73	2.82291	2.44442
QSP	29	1.71847	2.43462
EVP	79	1.30143	2.43351
HGW	11	2.26042	2.43298
GHA	51	3.14189	2.43021
DGP	38	3.53439	2.42806
PLL	147	2.23936	2.42318
DTW	12	4.25105	2.41702
VGW	17	2.02101	2.41573
CRA	10	2.40925	2.41569
LRS	99	2.30978	2.41503
ITG	172	2.46093	2.41289
MMI	23	1.81017	2.41246
ARA	112	2.81493	2.41085
CFM	3	6.13647	2.40933
VRW	11	2.74367	2.40518
IRG	81	3.29943	2.40499
MWG	4	2.55645	2.4029
ATN	50	2.34524	2.40064
RDN	24	2.56876	2.40045
VGC	18	2.19737	2.39876
VRS	81	2.40621	2.38711
WKW	4	3.93209	2.38616
CIP	12	1.28251	2.38576
RWG	10	2.63238	2.38551
WCI	3	1.53683	2.37827
MRF	15	2.57978	2.37646
VTC	18	2.76814	2.3728
ELG	257	2.75742	2.36783
MTS	41	1.84217	2.36117
GPV	93	2.49202	2.36116
AKG	163	2.40795	2.36081
WFN	16	2.38523	2.35427
ERA	114	2.63083	2.35409
SVG	130	2.83891	2.35215
CWA	5	1.76985	2.35067
MLG	86	2.75849	2.34392
FRS	41	1.54272	2.34184
RGG	80	2.90213	2.34076
ERS	69	1.92022	2.34075
CCG	3	2.57427	2.33952
EPC	12	3.26073	2.33474
AGA	279	2.95534	2.3342
FLG	125	2.33834	2.33351
MHC	3	1.94781	2.33168
NRG	38	2.97954	2.33009
QDG	49	2.22804	2.32869
IRL	104	2.2865	2.32816
LLG	254	3.26521	2.32571
ALP	100	2.6646	2.32559
RDA	61	3.22743	2.3235
IRS	88	1.90587	2.32027
SRA	60	3.68691	2.31747
PRA	35	3.01356	2.31745
CPI	6	2.01862	2.30926
PNH	13	0.461551	2.3062
GWE	17	1.55922	2.30461
KRN	71	1.50796	2.30435
TVG	122	2.63038	2.30369
IPD	69	1.59871	2.30305
WRN	9	2.10015	2.29921
VPS	72	1.95845	2.29692
LRI	75	2.53857	2.29522
VVP	76	1.72662	2.29267
WNH	6	2.18235	2.28845
WDA	16	2.96457	2.28698
RIV	102	2.02263	2.28666
ASW	18	2.06794	2.28509
NQW	5	1.12318	2.28485
FRF	31	1.95817	2.28305
NRH	21	2.79739	2.28235
GLG	250	2.51157	2.28164
IGG	225	3.07408	2.28005
KWP	4	2.14064	2.27447
VTG	179	2.50503	2.26436
DDP	42	1.27851	2.26268
ERG	100	2.67383	2.26243
GRQ	34	2.29882	2.25984
LCC	5	1.98914	2.25617
QRS	31	1.58537	2.25604
WAG	16	2.99995	2.25517
YRG	37	2.67174	2.25392
VAG	191	2.48387	2.25073
WRD	7	1.13245	2.24736
FRW	5	1.31798	2.24663
PRV	42	2.26541	2.24559
SKC	8	1.50526	2.24112
RPR	23	4.3229	2.23789
FVG	107	2.19059	2.23686
MPG	38	2.71351	2.23528
NIG	90	1.86377	2.23095
ARP	37	2.0252	2.22935
CAG	18	2.92203	2.22782
QGG	70	2.90346	2.22392
MQW	3	4.39422	2.22256
MIG	75	3.21434	2.22234
DPT	36	1.57436	2.21959
IHC	9	1.06966	2.2166
DRS	62	2.57074	2.21649
TLG	150	2.7236	2.21513
PKG	92	2.76189	2.21422
DRW	9	4.66643	2.21248
RPK	34	1.28615	2.21203
RAA	125	2.30445	2.21059
YRS	44	1.66683	2.20894
RRE	54	3.13194	2.20825
SFC	9	2.6265	2.20815
PTC	7	1.30899	2.2069
PEP	46	1.57035	2.20636
LLI	293	2.56401	2.20513
SGC	12	1.71204	2.2019
WRA	10	1.99933	2.20136
CGA	28	2.79824	2.19833
APC	11	2.31317	2.19707
DLH	67	2.00703	2.19463
GQG	58	3.5412	2.19357
RLI	155	2.10738	2.19192
TTG	106	2.67581	2.1902
LVG	192	2.60933	2.18708
VWC	2	1.40092	2.1868
WKV	12	2.16257	2.18439
KTG	160	2.0052	2.18351
HCD	2	1.70562	2.18272
GRG	93	2.69084	2.18209
RGN	43	3.01593	2.18171
AQG	59	2.63217	2.18118
CKR	5	1.69169	2.17943
GTS	117	2.37839	2.17651
FLW	22	1.85929	2.17551
RFG	72	2.40073	2.17358
MQG	32	2.933	2.17288
AFG	108	1.80544	2.17257
WKI	14	0.877974	2.17116
SRW	5	3.1527	2.17023
NRW	10	5.82186	2.17015
WIG	29	2.22971	2.16529
PWC	2	1.83431	2.16431
ADG	136	2.54012	2.16365
QWN	4	1.93861	2.15952
WGA	18	2.91018	2.15781
PRR	30	1.27613	2.1559
NTC	9	1.28353	2.15569
CLH	7	2.16524	2.15345
LGA	248	2.61318	2.15288
FWP	4	2.13984	2.15198
MAG	67	2.65974	2.15117
SQG	57	2.26025	2.14477
MQM	10	1.24225	2.14221
TDP	58	1.80537	2.14023
PRT	29	2.59292	2.13935
RVS	84	1.59778	2.13726
RPH	13	1.31656	2.13617
WGG	15	3.77571	2.13553
QMG	23	2.3202	2.1351
QIG	96	1.97363	2.13373
DSG	96	2.28818	2.13366
QPH	13	2.21864	2.13306
WCF	3	0.270889	2.13257
WLL	32	2.03599	2.13231
RYG	51	1.91914	2.13082
PIM	31	1.49716	2.12794
GKC	10	2.97896	2.12677
TGA	156	3.12656	2.12671
GGN	65	2.14039	2.12621
NLG	94	3.19484	2.1239
VLG	229	2.68922	2.12204
CQP	2	3.05069	2.12174
PQC	2	1.40511	2.12129
WES	12	2.06178	2.12086
TGG	156	2.57794	2.11734
GPA	54	2.74992	2.11702
GAW	14	3.65489	2.11608
KAG	181	2.6324	2.11584
DRH	25	2.48825	2.11494
EPN	34	2.33223	2.11488
EPI	73	1.45192	2.11442
HGA	37	2.65552	2.11361
WVS	16	2.09773	2.11041
WVL	19	2.44981	2.10852
KVC	9	2.15848	2.10825
WQT	6	0.714068	2.10695
AVS	218	1.4673	2.10658
MRA	32	2.80037	2.10617
QRA	47	2.5655	2.10574
SAG	156	2.92086	2.10454
GRP	68	1.9304	2.10242
CVG	17	2.58314	2.09787
KLG	165	2.52706	2.0956
HNC	2	0.686709	2.09542
EVG	124	2.17658	2.0953
HQP	14	2.65423	2.08993
KRA	116	2.91561	2.08979
RGW	8	3.51534	2.08978
WTP	7	1.90597	2.08971
PGN	37	1.19947	2.08802
GPN	44	2.37801	2.08442
CDA	8	1.43382	2.08156
EYG	99	1.70575	2.08147
ARC	7	4.03364	2.08145
AMG	61	2.39187	2.08056
CQV	9	1.26257	2.07377
YVG	76	2.03984	2.07225
PAC	7	0.872469	2.07178
WHY	1	0.988777	2.06808
MEG	48	2.39698	2.06719
GKG	180	2.51652	2.06624
GPQ	23	2.13013	2.06554
RMG	36	2.53473	2.06505
KIG	154	1.99146	2.06426
KSP	43	0.870499	2.06254
FQG	40	2.67348	2.0618
LQF	42	2.11808	2.05986
DPS	66	1.56553	2.05887
RQA	65	2.87595	2.05706
WPA	9	3.4836	2.05497
SGG	186	2.97794	2.05421
PYG	31	1.28676	2.05305
LGG	206	2.64286	2.0527
TEG	93	2.7741	2.05021
HMH	8	1.83321	2.04908
HPS	32	1.45356	2.048
DDG	61	2.51783	2.0475
GWP	7	4.80374	2.04711
RIC	14	1.49192	2.04664
WDP	9	0.745445	2.04638
STG	115	3.239	2.044
LTN	113	2.14285	2.04273
YLG	92	2.56131	2.04112
FVW	11	1.54369	2.0389
VPR	36	1.83258	2.03713
GEA	109	2.13507	2.03712
MWH	1	0	2.03625
GEG	140	3.17339	2.03618
NRN	22	1.6367	2.03314
FGH	38	1.86608	2.03174
ACF	15	0.625967	2.02903
RGA	87	3.14134	2.02531
GQW	11	0.937948	2.02529
RRN	34	1.88163	2.02377
PCP	4	2.12656	2.01887
EIG	169	1.97281	2.0179
PEG	120	2.25876	2.01717
NFC	6	1.36473	2.015
DRA	55	3.03042	2.01468
MFW	7	1.21575	2.01466
VGA	159	2.74971	2.01465
SPA	75	2.40665	2.0142
HGG	63	2.54511	2.0132
GWW	4	3.65334	2.01304
SGP	59	2.46064	2.01293
RIP	44	2.01532	2.01181
CKG	14	2.94319	2.01159
WGS	17	2.20783	2.01141
SDC	10	2.28783	2.01101
AAP	88	1.59168	2.0088
YWL	17	1.54122	2.00767
AMH	7	1.58628	2.0065
NDG	50	2.45257	2.00649
MTQ	20	1.36345	2.00562
RLP	84	2.4483	2.00542
LKL	168	2.45707	2.00514
WVI	18	1.30573	2.00419
RWW	1	1.62911	2.00385
PGL	86	1.46704	2.00155
REG	99	2.85191	1.99975
RQS	33	1.93346	1.99933
QFG	54	1.25687	1.99738
GFG	130	2.25685	1.99543
AKW	26	1.88527	1.99376
QAC	10	1.93793	1.99207
LVS	192	1.8401	1.98762
AEG	177	2.43628	1.98704
ATA	139	2.32325	1.9864
MMM	6	2.9374	1.98583
APS	79	1.59692	1.98294
DHH	19	1.71988	1.98242
FTG	85	1.63759	1.98078
MDW	6	3.431	1.97935
WAP	4	2.22422	1.97911
CDN	4	2.34682	1.9785
CQH	4	0.247574	1.97817
RKW	13	3.61163	1.97482
MCE	6	0.849259	1.97439
DCY	6	1.65793	1.9734
EDG	128	2.14291	1.97294
DQA	80	1.80409	1.9729
KDG	156	2.23208	1.97146
SPS	60	1.60411	1.96883
DCH	2	0.910185	1.96779
WCP	3	1.5449	1.96777
FYG	36	1.34333	1.96704
RHG	24	1.87166	1.96698
AIP	71	1.23876	1.96656
PQA	41	1.62774	1.96493
PVP	44	1.3629	1.96406
AWM	6	0.941398	1.96099
RNA	59	1.76254	1.96061
KIC	10	1.79637	1.95695
AWS	14	1.62539	1.95595
NGC	13	2.32777	1.95455
KRH	31	2.18636	1.95078
WKL	29	2.5422	1.94792
CKN	7	0.491876	1.94553
ARI	95	2.15915	1.9448
LGW	27	2.25374	1.9448
IQW	10	1.7888	1.94135
PRH	8	1.98314	1.93985
MIC	8	1.08213	1.93979
RAN	42	1.6993	1.93921
PHG	30	1.87072	1.93825
EPW	6	2.15259	1.93545
HDW	5	0.855595	1.93463
TAG	166	2.355	1.93457
NHG	16	2.54588	1.9345
RGC	8	2.68392	1.934
IGA	246	2.35533	1.93333
QRH	12	1.04681	1.9332
VPH	31	1.73501	1.93157
QGN	26	1.53362	1.93147
WER	14	1.1453	1.93143
GTN	72	2.09671	1.93142
RFN	37	1.55191	1.93057
PSG	96	2.36959	1.93009
PCI	5	1.21795	1.92997
QSG	86	2.24617	1.92993
CGH	7	2.84365	1.92984
RIS	80	1.80626	1.92972
QPA	38	2.08243	1.9295
DRL	156	2.02023	1.9275
VPQ	33	1.72172	1.92668
GSP	59	2.29792	1.92254
ATW	13	1.67875	1.92228
GKF	53	1.44585	1.91955
WQS	11	1.66981	1.9166
IPR	55	1.28936	1.91557
PLR	49	1.81662	1.9147
MRL	31	2.06608	1.91421
MLN	42	2.07209	1.91346
GHN	21	3.14459	1.91278
RCY	4	0.73403	1.90969
WGR	7	1.29962	1.90959
QPI	42	1.49354	1.90907
CPN	15	1.99635	1.90878
TGP	46	2.04912	1.90868
SDG	77	2.36124	1.90763
HRC	3	0.892494	1.90663
LAG	269	2.15666	1.90629
GMR	32	2.10515	1.90553
EPH	16	1.1976	1.90341
EEG	199	2.38234	1.90234
VPK	73	1.86386	1.9016
EAG	225	2.14501	1.90156
WGN	8	1.80191	1.89912
QQG	30	2.63913	1.89784
EHN	39	1.71742	1.89707
DEG	79	2.46727	1.89664
GSA	147	2.55045	1.89471
RMC	6	2.65409	1.8945
AWY	7	1.55817	1.89326
FKW	7	0.979548	1.89311
MMQ	10	1.82128	1.89216
RWV	10	0.977326	1.8918
EGW	17	2.99058	1.89173
DPV	62	1.23806	1.89097
KVS	119	1.47132	1.89075
DCP	7	2.48637	1.89016
AAC	39	1.7446	1.89012
RPA	56	1.9097	1.88916
NRL	114	2.19562	1.88884
ILG	226	2.22476	1.88837
GIP	144	0.978822	1.88755
ERE	114	2.17471	1.88717
PQP	17	4.31676	1.88628
WTG	17	1.89567	1.88557
RMS	24	1.04855	1.8848
LLC	35	2.51973	1.88394
KSC	4	2.70371	1.88358
QAG	103	2.45129	1.88297
MWY	3	1.59185	1.88257
KFC	7	2.22878	1.8817
GAA	227	2.70454	1.88163
PDS	66	1.54327	1.87953
PTR	32	1.29525	1.87935
QEG	75	1.95672	1.87852
CRE	14	3.30728	1.87757
GGH	54	1.69829	1.87679
CNC	2	0.94344	1.87658
PQH	10	1.68157	1.87629
RRS	47	1.71749	1.87612
RRI	81	2.22109	1.87569
MLQ	39	1.39771	1.874
CRF	7	1.60342	1.87314
LKH	67	2.02745	1.87263
NRD	36	2.1697	1.87161
CPV	19	1.82628	1.87086
QQC	3	0.231801	1.8698
TPI	81	1.50699	1.86891
WSG	17	2.08241	1.86798
TLW	14	1.74655	1.86791
LQL	103	2.40299	1.86552
MVN	28	2.04278	1.86548
NEG	67	2.88614	1.86449
GDA	78	2.44722	1.86425
RGS	46	2.44998	1.86423
NGG	81	3.35216	1.86394
MNH	10	1.29796	1.86379
WPN	2	0.751745	1.86335
CPR	4	0.564063	1.86332
AKP	69	1.36631	1.85911
VPC	15	1.76885	1.85789
APR	27	1.54483	1.85731
KTA	190	1.9484	1.8561
VWQ	9	1.01428	1.85472
MHP	8	2.33956	1.85405
SGA	163	2.57258	1.85397
HPH	28	1.06518	1.84931
VHN	20	2.03601	1.84784
NQC	3	2.68209	1.84525
CDH	1	1.19732	1.84444
DRG	64	2.81442	1.8434
FGG	136	2.33299	1.84278
WGQ	4	3.1941	1.84077
LPC	7	1.37191	1.84015
HIG	53	1.82176	1.83844
KGA	140	2.82342	1.83811
DQG	55	2.01127	1.83579
YCC	1	0.695939	1.83497
AMN	39	1.84429	1.83268
WNC	1	1.54445	1.83122
LMN	44	1.75997	1.83012
AGS	173	1.74121	1.82991
CLS	30	0.968112	1.82954
WIW	6	1.04732	1.82937
GTA	185	2.44393	1.82782
GYP	45	1.77712	1.82778
GMG	61	2.09986	1.8276
VPL	107	1.19937	1.82711
WTW	3	2.09771	1.82616
PKL	65	2.23687	1.82482
MMG	33	2.65844	1.82458
WQE	8	1.93604	1.82457
TDA	96	2.29724	1.8241
EMQ	24	0.641117	1.82361
ARW	16	4.43883	1.82359
WQG	6	2.1766	1.82331
IPS	86	1.06342	1.82141
SPN	39	1.33746	1.82107
WPE	8	1.66349	1.82082
EEP	82	1.82326	1.81805
PNP	29	1.10959	1.81765
RSN	30	2.00478	1.81716
WQQ	6	2.46048	1.8171
WMH	2	0.929797	1.81696
RKA	123	2.23377	1.81688
ADA	137	1.91827	1.81543
FDP	49	0.795587	1.81534
FGS	99	1.7971	1.81465
LDC	11	1.577	1.80917
QTN	42	1.66053	1.80906
PAA	112	1.93531	1.80815
QGP	19	1.54246	1.808
DSP	45	1.45925	1.80727
ASP	58	1.77666	1.80687
TQW	8	1.20808	1.80661
MGW	9	2.8267	1.8061
MPA	30	1.87478	1.80609
CHG	9	1.8986	1.80571
CKA	9	2.95976	1.8056
VWH	7	1.96003	1.80406
QTG	75	2.26295	1.8018
SPI	62	0.80312	1.80144
LWN	18	2.15562	1.80082
GNS	57	1.90184	1.79901
ADS	108	1.37974	1.79842
QPM	9	2.13536	1.79839
QGC	5	1.6124	1.798
TGN	73	1.77068	1.79799
KRL	189	2.0008	1.79745
RHT	19	1.32723	1.79616
GES	98	1.28701	1.79584
GNG	78	1.95653	1.79404
QGH	17	1.18927	1.79314
EGA	139	2.69675	1.79299
WVP	11	1.68636	1.7917
GPY	25	1.74813	1.79
WVN	10	1.79109	1.78989
TIG	126	1.90586	1.78845
SLG	191	2.15164	1.78746
TDG	112	2.29021	1.78735
DLG	149	2.39615	1.78653
LVC	25	1.22318	1.78569
TLC	15	1.5011	1.78485
MAN	32	1.29585	1.78412
ACS	21	2.19304	1.78339
TTN	44	1.72761	1.78311
EHP	40	1.17063	1.78297
CTG	16	1.95096	1.78241
PHC	9	1.45662	1.78224
HGC	6	1.25565	1.78193
PGS	77	1.56219	1.78095
GRF	64	1.78357	1.7782
VKW	24	2.72127	1.77778
MDM	18	0.756792	1.77777
TRH	21	1.69128	1.7777
PRC	3	2.57427	1.77681
KRS	68	1.40773	1.77624
PLN	34	1.32564	1.77473
LLE	323	1.82494	1.77472
RGM	39	2.35488	1.77347
RAW	11	2.11243	1.77196
NAG	102	2.21505	1.77188
AHG	38	2.21059	1.77186
LDA	165	2.00497	1.76922
RVW	9	1.63875	1.76707
LIL	239	1.85172	1.76694
MLS	78	1.72424	1.76468
LRF	59	2.05325	1.76358
KQW	16	2.13646	1.76196
DKG	94	2.44581	1.76125
EGC	19	1.95655	1.7604
DGW	12	2.50243	1.75959
WQV	7	1.37232	1.75902
ERQ	53	1.79898	1.75872
GGW	26	2.92187	1.75736
FPS	43	1.28036	1.75602
PFG	58	1.54622	1.75583
MGN	25	2.1832	1.75482
HSP	18	0.47445	1.75391
PRQ	16	2.61718	1.75378
TDN	47	1.45472	1.75342
RLA	172	2.04194	1.75341
ECP	11	2.00259	1.75311
TQG	27	1.9577	1.75277
TFC	6	0.624152	1.75244
HTG	36	1.82385	1.75213
HGN	27	1.39069	1.75207
RVA	84	2.1963	1.75113
MKL	63	1.72371	1.75112
ARL	102	1.90291	1.74959
SRS	49	1.82958	1.74939
ACP	17	1.27861	1.74851
MMN	18	2.25038	1.74828
DIG	113	1.50483	1.74819
EFG	60	1.5292	1.74753
VRL	105	1.96751	1.74751
TSG	135	1.54036	1.74636
GRL	120	1.8474	1.74587
NFG	37	1.78494	1.74502
PLS	101	1.15255	1.74308
DHG	30	1.85731	1.743
KLW	16	1.58656	1.74115
AGN	93	2.0772	1.74027
ETG	134	1.98538	1.73993
REA	125	2.14742	1.7397
PRP	21	1.90069	1.73936
GDN	53	2.28638	1.73783
WFG	16	2.75484	1.73651
VVS	157	1.41654	1.73405
IWS	13	1.19293	1.73303
WID	17	1.39548	1.73082
IKW	13	3.24224	1.72755
EQG	94	2.00244	1.72707
AKH	54	1.48073	1.72666
DRR	46	2.1579	1.72553
YAG	68	2.50972	1.72534
LRP	73	2.17739	1.72488
SHN	12	1.77403	1.72473
GCV	8	2.23425	1.72381
WYY	4	0.696636	1.72294
AMS	33	1.36365	1.72246
QLW	9	1.91164	1.7222
LHC	7	2.22443	1.72142
NPS	61	1.50682	1.72004
RLL	160	1.99619	1.71933
ARE	129	1.77495	1.71919
PVM	31	1.05181	1.71916
QEC	9	1.06726	1.71887
API	64	1.34606	1.71854
SPC	6	1.03849	1.7182
YGW	11	1.32193	1.71619
ENG	186	1.7045	1.71523
QVA	64	2.09562	1.71502
NRF	39	1.36801	1.71492
VIG	284	1.93523	1.7138
RKS	49	1.31538	1.71353
PRI	37	2.24683	1.71343
HLG	43	1.69333	1.71181
FRL	49	1.78103	1.7111
SMC	5	2.42762	1.70888
MRV	22	1.56729	1.7081
IAG	245	2.01231	1.70752
DNP	37	1.66976	1.70696
AFP	56	1.52911	1.70674
RVP	42	1.54966	1.70663
MRI	20	1.31408	1.70595
SEG	112	2.19233	1.70536
QVH	23	1.29072	1.70531
CEA	12	1.70164	1.70426
MPH	10	1.30984	1.70058
HLC	2	0.59131	1.69905
APA	77	2.28928	1.69903
DAH	23	1.26369	1.69839
RLS	115	1.34137	1.69758
GGS	169	2.05488	1.69676
RPE	58	1.69488	1.69625
WEG	18	1.49395	1.69587
GRD	58	1.3569	1.69494
LIG	287	2.06982	1.69389
APD	42	1.15882	1.69357
LPH	46	1.51795	1.69189
NRA	67	2.1786	1.69144
MPW	3	5.84329	1.69015
MTF	26	1.74316	1.68933
LMI	80	1.78725	1.68913
GPL	79	1.8849	1.68831
HEW	4	0.848052	1.6882
CRQ	4	3.60487	1.68702
KTP	54	1.36684	1.68635
DWW	3	1.54776	1.68619
KKG	206	2.00392	1.68569
DAC	9	2.52004	1.68504
PTA	66	1.46282	1.68395
KDA	145	2.06301	1.68298
TRG	44	2.11056	1.68289
LMG	56	2.48527	1.6824
ETS	99	1.00497	1.67911
TVP	66	1.37169	1.67705
LKG	200	2.10519	1.67639
REP	28	1.276	1.67579
YRQ	25	1.18659	1.67479
LLN	173	1.29819	1.67278
QRF	28	1.95883	1.67215
AEP	68	1.57106	1.67153
CPA	9	2.00875	1.67137
CQG	7	1.69242	1.67132
MIS	49	1.07407	1.67035
CRV	4	0.78688	1.66976
FAG	117	2.30607	1.66903
MQA	25	1.25732	1.66889
DPI	44	1.49163	1.66886
NGA	106	2.76258	1.66876
GHP	39	2.03323	1.66699
HGS	32	1.75088	1.66684
SHA	34	1.80212	1.6668
VPA	110	1.89327	1.66674
ACG	39	2.02717	1.6647
MQN	15	2.69995	1.66433
RRW	7	1.27609	1.66414
GVA	165	1.85733	1.66391
SHG	36	2.29792	1.66347
LLH	87	1.85885	1.66255
QRL	72	1.49551	1.66106
PIP	39	1.15844	1.66041
LGH	52	1.71543	1.66037
WYP	6	1.60034	1.65909
HPT	24	1.18385	1.65898
PCK	11	1.21538	1.65873
CIS	14	1.09088	1.65782
ASA	181	2.0973	1.65776
QKG	101	1.71113	1.65766
GDC	9	2.52967	1.65743
IRQ	52	1.86623	1.65726
QLN	67	1.7352	1.65709
ARN	52	1.94095	1.65689
MLI	85	1.56158	1.65675
VVW	17	1.39563	1.65646
EPS	58	1.57329	1.65342
TTC	10	2.47814	1.65328
AVC	33	1.41611	1.65242
LEI	126	1.46018	1.65238
VKL	158	1.59866	1.65181
NSQ	36	0.562041	1.65124
NRI	72	2.15694	1.65118
VEP	74	1.39224	1.64955
PEW	15	2.32873	1.64942
ARD	57	1.45591	1.64713
CIG	17	3.05386	1.64665
DPE	121	1.6273	1.6463
ATS	97	1.32357	1.64585
NGN	65	2.48619	1.64532
FMG	39	1.95246	1.64511
SPT	40	1.04543	1.64493
PKC	12	2.65918	1.64366
YGC	13	1.31697	1.64253
MKG	53	1.83325	1.64205
RDS	33	1.87979	1.63884
LTS	185	1.27642	1.63848
PCH	5	2.11031	1.63831
VQS	69	1.02619	1.63798
WGI	22	1.7298	1.63683
MDA	39	1.95917	1.63606
IPH	40	1.36105	1.63458
GMS	57	1.69259	1.63401
MPQ	21	1.41671	1.63282
VPW	6	2.81848	1.632
QMN	24	1.04247	1.63169
EVA	151	1.65092	1.63142
VSC	16	1.33882	1.63111
ALN	136	1.42588	1.63091
PMG	19	2.70649	1.63008
AAW	23	1.11654	1.62973
AVA	265	1.57832	1.62963
TRA	56	2.20095	1.62921
AGV	229	1.8413	1.62842
ARQ	53	1.50011	1.62815
KNG	146	1.76196	1.62775
WPS	3	2.98798	1.62765
LEW	23	1.42686	1.62744
DVP	83	1.44207	1.62686
VDA	123	1.6643	1.6268
RVH	27	1.4231	1.62671
HAN	29	1.55854	1.62627
SWA	7	2.13819	1.62575
DRP	43	1.29721	1.62561
YCN	4	1.74988	1.62497
CMY	1	0	1.62428
TVV	136	1.3649	1.62425
PGC	7	1.65377	1.62275
SGS	152	1.72909	1.62274
LRQ	64	1.651	1.62274
MFG	43	1.15012	1.62036
VFW	9	0.629355	1.62024
HPW	4	1.58882	1.62007
QGA	69	1.85769	1.61943
QCE	6	3.57192	1.61917
WMD	3	2.57733	1.61899
DGN	63	2.42113	1.61743
AVH	63	1.46911	1.6173
NRE	64	1.34832	1.61722
LQW	11	1.43284	1.61691
NNC	3	1.26475	1.61639
WKC	2	1.90514	1.61576
ELC	32	1.62917	1.61504
YKG	84	2.16296	1.6149
EKG	274	1.76418	1.61403
NLW	10	0.964729	1.61368
CNL	6	0.848197	1.61365
LRW	12	1.87868	1.61343
TAC	26	2.14838	1.61323
PKW	11	2.88721	1.61296
AGH	63	1.47706	1.61254
YIG	87	1.75608	1.61222
HHC	4	1.64334	1.61051
TPW	12	2.98137	1.60984
EPA	49	1.46659	1.60939
LPD	118	1.31977	1.60924
LML	84	1.78504	1.60913
GNP	70	1.28947	1.60886
CFE	4	1.4796	1.60868
QAP	32	1.2839	1.60858
LRM	41	1.77226	1.60829
GRW	12	1.89797	1.60813
KPS	86	1.36445	1.60777
MSC	5	0.834078	1.60736
QRT	20	1.67641	1.60675
WCW	1	1.2713	1.60638
YMG	16	1.75647	1.60628
VAP	63	1.04489	1.60444
MRH	9	1.45534	1.6041
RSA	77	2.11033	1.60333
VGN	72	1.58803	1.60281
PVC	7	1.2487	1.60193
LDL	195	1.62052	1.60126
CGY	6	0.800866	1.59972
LKF	44	1.73295	1.59958
EVS	127	1.31822	1.59808
RGY	61	1.32014	1.59688
GRE	86	1.51376	1.59676
VGS	129	1.68655	1.59596
GRV	99	1.79556	1.59404
VKG	163	1.80414	1.59302
LDP	92	1.91938	1.59269
WDN	6	1.50106	1.59207
VWP	8	1.20503	1.59154
ITW	9	1.87664	1.59111
HSC	2	1.95022	1.59094
GRI	122	1.63792	1.59086
FGN	41	1.09521	1.58994
ISG	170	1.72983	1.58986
CNF	3	0.77551	1.58966
QVP	44	1.50358	1.58952
PGH	35	1.46687	1.58864
IRH	34	1.61486	1.58802
ALS	265	1.3154	1.58788
PLA	120	1.42735	1.58774
WRY	6	0.922038	1.5875
GDS	113	1.4467	1.58674
HPI	24	0.923316	1.58519
KEG	192	2.12661	1.58492
VDG	114	2.33596	1.58408
QRD	26	1.22326	1.58401
PKA	64	1.88965	1.58383
KRW	14	1.12702	1.58039
ALA	310	1.64666	1.58019
TAW	15	1.17971	1.57934
CFH	2	0	1.57895
EWS	23	1.08024	1.57745
CCL	5	0	1.5765
EWM	10	1.80322	1.57558
MLC	8	1.15829	1.57437
ADH	47	1.16178	1.57353
NKW	7	0.66921	1.5735
ECG	12	1.51887	1.57331
GGI	196	1.61395	1.57278
TPC	4	0.730785	1.57189
GPH	18	1.89467	1.57169
GFC	10	0.598259	1.5715
DRI	104	2.25484	1.57105
AEA	230	1.52986	1.57063
PIA	83	1.17162	1.57048
WHE	8	1.06469	1.56805
SRG	67	3.07048	1.56781
RLN	82	1.40729	1.56775
PML	44	1.42067	1.56773
LQA	119	1.81903	1.56623
PLM	27	1.31777	1.56569
VPM	24	1.20516	1.56546
MTA	75	1.86681	1.56406
GVN	95	1.59309	1.56334
RGT	60	1.6716	1.56245
CEE	19	0.971406	1.56224
EDA	135	1.75324	1.5617
MHI	10	1.13488	1.56113
WEI	11	0.659859	1.56059
DRC	6	2.22009	1.56056
VLL	300	1.91455	1.56054
KEC	10	1.32035	1.55974
TMA	58	1.46771	1.55972
SSG	123	1.88198	1.55955
VSG	188	2.03394	1.55786
LFW	19	0.590731	1.55762
HPD	53	0.942209	1.55755
QNN	32	1.05484	1.55746
FKG	75	1.90128	1.55728
QRQ	28	1.32889	1.55708
CGG	23	2.3509	1.55608
RRD	49	1.70285	1.55504
QDS	39	1.1701	1.55503
GGE	119	1.66419	1.5544
GTQ	37	1.13333	1.55404
ESG	137	1.60542	1.55383
TGH	36	1.65039	1.55363
PSH	20	1.43755	1.55353
WNG	10	2.80105	1.55261
IRE	151	1.72805	1.5521
AYG	88	1.63581	1.55089
VFG	121	1.26995	1.5508
ERV	113	1.38673	1.55057
VWA	11	0.651621	1.55041
WRG	10	2.34389	1.54879
GMP	41	2.04224	1.54869
QRE	33	1.69938	1.54701
YRN	29	1.31186	1.54623
LEG	188	1.85888	1.54616
RYP	35	1.61344	1.54613
KSG	129	2.29355	1.54588
ARH	28	2.27569	1.54567
MAH	15	2.58323	1.54486
VRH	27	2.31405	1.54418
LRE	192	2.21467	1.54373
LLA	335	1.7388	1.5434
KPN	33	1.56458	1.54337
WGH	6	2.21769	1.54312
FEG	89	1.65612	1.54303
LRV	82	1.54254	1.543
DFP	38	1.20481	1.5427
YPS	41	1.42658	1.54267
PCS	8	1.48339	1.54121
TGS	162	1.61698	1.5403
EPK	65	1.54276	1.54023
RVN	36	2.00822	1.53873
AGL	285	1.77001	1.53816
KWA	18	0.818795	1.5373
LPA	121	1.43029	1.53724
DMG	34	2.21248	1.5371
MTN	24	1.13984	1.53682
YTG	74	1.6539	1.5366
DKS	59	1.07889	1.53523
PAS	68	1.82708	1.53508
ELS	221	1.1213	1.53479
SGN	80	1.83783	1.53459
RWA	9	2.4497	1.53384
HVG	29	1.54578	1.53298
PNG	76	1.35822	1.53068
ERC	13	1.67398	1.52967
KEA	284	1.71547	1.5295
RPN	26	1.93643	1.52936
GNF	43	1.40954	1.52865
PAN	40	1.38068	1.52759
VMS	34	1.17456	1.52718
RGD	47	1.33819	1.52694
ECN	5	0.823511	1.52646
VTS	126	1.45018	1.52594
TWF	11	1.41742	1.52468
RGR	64	1.75422	1.52365
RRV	61	2.0347	1.52279
WVD	15	2.09187	1.52249
ERL	218	1.71547	1.52235
VEG	143	1.99693	1.52189
CSG	14	2.05083	1.52091
LTA	251	1.74756	1.52062
CNS	8	1.11695	1.52022
HKG	35	1.49046	1.51966
QTW	10	0.846119	1.51938
WFS	13	1.30495	1.51866
PIR	43	1.25385	1.51834
KGH	37	2.49094	1.5179
WGP	7	5.88527	1.51784
GAN	106	1.79254	1.51779
RCP	3	4.28119	1.51754
PFC	12	0.991649	1.51696
MDG	47	2.21103	1.51661
RFA	59	1.4569	1.5156
LDG	147	2.30721	1.51553
PMY	12	0.337483	1.51534
LGN	108	1.80718	1.51482
LPI	125	1.64475	1.51404
STN	48	2.15374	1.51384
WPC	1	11.4332	1.51333
KGW	24	2.02384	1.51241
IKG	149	2.18468	1.51228
WPH	1	2.55474	1.51168
EHG	70	1.41426	1.51111
ERF	101	1.47499	1.51104
GQA	88	1.97896	1.51047
GSS	148	1.69253	1.50983
RDH	18	1.30282	1.50928
PVN	52	1.00998	1.50894
FCP	4	0.997727	1.50808
RGV	94	1.62601	1.50779
NSG	86	1.74014	1.50753
QDP	34	0.997028	1.5072
RDC	5	1.23401	1.5069
ARF	58	1.28438	1.50672
AHR	30	0.834355	1.50565
LYC	6	0.222865	1.50417
WLI	24	2.00036	1.50413
RLE	137	1.587	1.50362
KDP	59	1.37522	1.50163
LQI	75	1.72665	1.50149
KFA	42	0.828137	1.50009
HLN	34	1.53415	1.49987
SWI	16	1.82706	1.4997
QLA	161	1.60979	1.49955
CPF	5	1.48964	1.49929
NKG	68	1.95184	1.49841
CDG	8	2.22848	1.4969
RKF	39	1.25523	1.49673
VAN	79	1.41789	1.49653
DGA	86	2.41207	1.49598
LSG	238	1.444	1.49583
LFG	158	1.50828	1.49583
GCD	15	1.52273	1.49578
WVH	8	1.35379	1.49543
RPQ	27	1.21065	1.4942
RWL	17	0.848712	1.49354
ACQ	7	0.521585	1.49316
DCS	11	1.6208	1.4931
MWI	1	0	1.49283
WHN	5	0.752559	1.49278
GPC	6	1.49253	1.49264
LVP	116	1.61766	1.49217
RTH	25	1.65248	1.4916
GLS	221	1.1695	1.49121
WEH	7	0.964796	1.49116
MNA	36	1.19599	1.49076
RWF	8	0.297465	1.49028
VLW	25	1.66525	1.48881
PQS	29	1.22414	1.48839
CEC	3	1.12085	1.48782
RSE	65	1.24169	1.48696
EQA	146	1.80656	1.48676
FPL	49	0.946081	1.48633
KQG	83	1.98448	1.48604
IPL	127	0.682429	1.48574
VLQ	102	1.40421	1.48551
LMQ	36	1.54749	1.48246
YQW	4	2.04137	1.48124
ICG	24	2.48356	1.48098
QPD	35	2.11391	1.48071
LRD	116	1.2418	1.47976
GCG	29	1.79471	1.47919
CGS	35	2.18775	1.47895
FGP	43	1.54994	1.4789
GNA	75	1.92799	1.47851
NGS	92	1.70597	1.47779
SVP	98	0.878591	1.4768
IKL	118	1.70302	1.47662
WTY	14	2.2941	1.47624
HGP	15	1.18259	1.47583
RMA	34	2.27906	1.47566
PYS	38	1.12379	1.47334
LTL	202	1.60834	1.47306
NAW	7	1.81902	1.47273
CVH	3	0.697909	1.47234
GMN	30	1.04319	1.4717
VLP	140	1.52908	1.47153
FKC	2	0.912129	1.47122
TEP	50	1.12699	1.47061
WHQ	3	0.388834	1.47024
GRN	52	1.68923	1.46911
YSG	63	1.44649	1.46837
KEP	63	1.99629	1.46835
ALH	83	1.42327	1.46828
PPK	27	0.706035	1.4682
RAL	140	1.64587	1.46791
QIC	7	1.04957	1.46787
IGN	91	1.52994	1.46759
HGH	22	1.71867	1.46737
PSP	37	1.03016	1.46709
RGE	79	1.59055	1.46686
CCS	3	0.282037	1.46508
FPA	57	1.28528	1.46474
YPH	16	0.953975	1.46431
ALW	15	1.24434	1.46427
DAP	46	1.95448	1.46364
HHH	12	1.75158	1.46334
MPR	10	1.79417	1.46257
CCH	1	2.62348	1.46254
RVM	34	1.26443	1.46253
HVP	27	1.27735	1.46081
ALL	350	1.53748	1.46078
CLN	9	1.27361	1.46051
ACA	29	1.61321	1.45927
TPT	41	1.13394	1.459
YQG	36	2.04513	1.45855
LHL	91	1.69057	1.45804
DRN	39	1.48435	1.45797
YEG	67	1.70994	1.45774
WVM	4	1.4666	1.45698
AHA	58	1.59037	1.45578
RLT	108	1.46866	1.45564
WTS	17	1.39581	1.45465
HMS	9	0.983298	1.45389
QLI	139	1.27044	1.45373
EPD	57	1.20618	1.45316
QGW	15	1.68075	1.45226
PMD	20	1.40491	1.45152
IFG	114	1.40686	1.45149
SIG	130	1.69869	1.4512
DMR	20	1.18513	1.45113
RPD	56	1.49804	1.45103
SPH	17	1.74286	1.45043
LHW	8	1.61904	1.44985
DFG	49	1.40142	1.4493
SAC	29	1.52769	1.44925
TMI	34	1.33768	1.44921
PQR	13	0.609893	1.44869
TPN	36	1.57035	1.44741
VRN	60	1.21271	1.4473
PEA	91	1.48665	1.44698
WVW	3	4.23413	1.44584
LPL	167	1.23272	1.44463
PIC	4	2.47885	1.44459
TTS	78	1.00885	1.44437
MRY	8	1.53745	1.4438
PEC	9	2.10702	1.44327
FLL	180	1.3975	1.44296
VGD	128	1.52058	1.44269
KPC	3	0.779444	1.44258
YLL	138	1.33664	1.43999
LAP	112	1.60784	1.43947
DLL	232	1.62342	1.43938
VQG	72	2.22546	1.43933
ILA	221	1.52084	1.43872
WRF	7	2.43039	1.43715
FRI	26	1.65642	1.43713
ERI	162	1.40007	1.43665
SWG	17	1.72158	1.43641
EGF	101	1.23932	1.43638
GCN	7	0.989138	1.43601
KRE	98	1.39895	1.43595
GAS	162	1.93425	1.43583
WPT	6	1.11952	1.43579
QTA	105	1.20303	1.4357
CTC	1	0	1.43478
GLA	228	1.66967	1.43415
PHN	13	1.09971	1.43378
LVL	239	1.50353	1.43377
PQQ	22	1.86528	1.4325
MLF	53	1.35502	1.43243
FDG	60	1.34659	1.43241
MLM	21	1.27491	1.4321
DGS	100	1.60426	1.43181
LKA	253	1.56541	1.43097
RQF	22	0.582842	1.43032
VNW	17	1.37956	1.4302
LMA	77	1.87143	1.42977
FLH	36	1.09399	1.42657
QPV	47	1.57036	1.42628
WQM	2	0.740088	1.42609
KRY	59	1.28607	1.42579
KWG	22	1.49734	1.42573
CVW	2	0.29006	1.42572
THG	50	1.52108	1.42548
PKE	99	1.76558	1.42495
KVP	56	1.31319	1.4248
WAS	17	1.7006	1.42382
ISN	83	1.56228	1.42367
TMG	38	2.543	1.42348
AAA	406	1.96758	1.42162
AGE	164	1.4952	1.42025
VNC	6	1.03919	1.4202
GPS	69	1.31299	1.41905
QLS	107	1.24254	1.41872
RWN	7	1.11894	1.41867
NNF	26	0.77747	1.41786
APV	84	1.17639	1.41692
KFG	69	1.71983	1.41681
LVA	180	1.61161	1.41674
RGQ	39	1.26446	1.4166
IPQ	30	0.669238	1.41621
NTN	34	1.04312	1.4162
GGQ	88	1.44555	1.41585
DRQ	32	1.89175	1.41575
KAS	123	1.25047	1.41534
VPE	121	1.53022	1.41524
GYA	86	1.65962	1.41515
CEQ	8	0.380455	1.41408
VDH	38	1.14074	1.4132
ERP	38	2.28554	1.41301
WFV	17	2.56878	1.41222
STA	118	1.83237	1.41103
MLA	90	1.55476	1.41054
VHI	58	1.11469	1.41021
HRP	12	0.983873	1.41009
EPL	83	1.21941	1.40984
GPR	34	2.18083	1.40892
LCQ	7	0.740413	1.40891
WRI	12	2.19332	1.40868
TVA	137	1.61154	1.40784
CLA	32	1.36219	1.4074
PPF	13	0.54093	1.40699
ANG	104	1.58576	1.40647
MRS	27	0.929753	1.4063
WVG	12	2.93104	1.40621
WLA	21	1.44068	1.40613
VRQ	58	1.68314	1.40487
GQP	51	1.88844	1.40482
RGH	16	2.32573	1.40476
PKS	49	1.32246	1.40362
MHL	7	0.458323	1.40305
PYA	43	0.623896	1.40282
FRA	35	1.58706	1.40222
VSA	188	1.49515	1.40201
VLN	164	1.32977	1.40141
AQA	109	1.85843	1.40094
TNG	78	1.45019	1.40081
TDS	100	1.04391	1.4007
MML	21	1.63464	1.39887
LPV	142	1.20401	1.39795
MTL	57	1.29875	1.39779
DIP	109	0.921417	1.39698
APE	86	1.37452	1.39664
PRE	40	1.67262	1.39656
FRC	10	2.38879	1.39597
RRF	46	1.52444	1.39584
MVS	60	1.58359	1.39488
LKV	139	1.40384	1.39425
KTW	22	1.16942	1.39389
CQA	7	1.34549	1.39359
FPD	55	1.17691	1.39323
KVA	128	1.72881	1.39319
GEW	22	1.71302	1.39318
CRM	2	0.652799	1.39312
VAH	48	1.2095	1.39206
LKI	130	1.76764	1.39154
KPI	88	1.12319	1.39064
RQN	26	1.41163	1.38908
AKA	253	1.42215	1.3876
WSL	18	1.76131	1.38716
IIG	232	1.70369	1.38687
MSG	56	1.71773	1.38638
PAP	45	1.31258	1.38625
RYH	11	0.720981	1.38515
ALI	272	1.01267	1.38508
DLQ	91	1.73114	1.38439
QRV	54	1.8435	1.38291
RLD	70	1.33717	1.38259
WWS	5	0.498878	1.38237
EMA	55	1.40505	1.3823
DTA	98	1.56794	1.38161
KAP	59	1.05091	1.38141
MGF	35	1.7594	1.38131
AQN	51	1.24568	1.38103
EIP	88	0.641941	1.38055
VDS	83	1.13559	1.38025
FAW	13	0.832184	1.37956
AAN	108	1.43786	1.37831
ATR	38	1.19642	1.37773
LTI	163	1.34504	1.37721
HRF	18	1.722	1.37664
DPN	60	1.3238	1.37601
QPQ	22	1.26479	1.37573
RHA	31	1.43087	1.37563
IIC	39	0.873767	1.37559
PSN	38	1.44361	1.37553
MKC	4	1.46011	1.37547
LLV	242	1.43893	1.3754
HFS	34	1.05085	1.3747
SAA	206	1.59199	1.37444
VQA	86	1.3605	1.37426
LTF	90	1.22548	1.37355
WLD	23	0.956837	1.37331
RTL	124	1.32509	1.37327
PVS	98	1.25346	1.37309
AIS	143	0.934747	1.37158
HCG	8	1.129	1.37152
EGS	84	1.57654	1.37044
WLE	34	1.10536	1.37022
SCW	3	1.1624	1.36961
EQP	36	1.67255	1.36912
RDL	99	1.23619	1.36901
APN	46	1.56013	1.36819
DLA	151	1.27849	1.36747
NPH	13	1.02898	1.36741
ITC	8	0.485961	1.36475
RPL	67	1.5006	1.36471
DQQ	33	1.16588	1.3643
LAL	287	1.40576	1.36402
QPS	43	1.31778	1.36331
ESS	74	1.09643	1.36308
GRH	34	1.8311	1.36157
KDS	99	1.45894	1.36152
GMC	5	0.994944	1.36031
VKA	217	1.45573	1.35895
KTN	82	1.30749	1.3584
YDG	63	1.44735	1.35786
FPW	7	1.60482	1.35783
AQH	20	1.69025	1.35744
RWC	4	2.93548	1.35718
DMM	23	1.38982	1.35639
DRF	74	1.62433	1.35544
GPK	43	2.07089	1.35526
RRQ	33	2.48134	1.35501
CPD	9	1.31241	1.35488
PWL	6	0.638706	1.35459
KTS	100	1.04881	1.35458
AWG	22	1.86703	1.35429
GSD	91	1.19878	1.35395
KAA	247	1.76746	1.35392
PVD	75	0.837668	1.35383
PKF	31	1.14087	1.35324
VRC	11	2.93899	1.35255
VPT	58	1.19952	1.35233
FRN	38	1.52866	1.35229
LLF	195	1.40108	1.35176
SPE	102	1.81006	1.35174
GFS	133	1.11795	1.35116
SQN	33	1.51754	1.35046
RPS	34	1.19274	1.35044
PDA	70	1.60968	1.35028
EAC	35	1.93637	1.34977
CVR	7	0.728321	1.34943
ITA	188	1.55302	1.34847
RFP	32	1.55637	1.34796
CKH	5	1.33326	1.34744
KPA	81	1.49082	1.34732
MMW	1	1.6267	1.34728
LEA	218	1.40414	1.3449
RAF	55	1.07138	1.34479
GWH	8	0.575316	1.34475
EGN	84	1.6121	1.34454
AQS	69	1.25057	1.34452
PSS	71	1.27082	1.34443
LLQ	141	1.51465	1.34434
CRG	10	1.67403	1.34424
LQM	37	1.338	1.34397
KLA	234	1.28194	1.34382
QWI	12	0.930058	1.34355
RKL	145	1.60607	1.34269
TIC	16	1.43095	1.34094
PYP	18	0.78893	1.34055
IMG	58	1.6543	1.34052
LPN	65	1.2956	1.3404
WHL	9	1.1613	1.3399
GTF	92	0.824971	1.33984
LHA	69	1.55331	1.33954
LLM	91	1.47382	1.33924
HVD	46	0.938098	1.33906
WIR	18	0.774973	1.33906
CSN	8	0.992187	1.339
PAE	92	1.21349	1.33888
PDW	7	1.38611	1.33884
ADN	54	1.46992	1.33883
IKA	149	1.54547	1.33865
IVW	14	0.87507	1.33837
CME	4	0.896608	1.33833
ARV	67	1.37731	1.33809
FSC	3	1.96144	1.33789
PGE	90	1.31705	1.33713
YAA	98	1.12597	1.33712
WLV	24	1.21877	1.33695
LPS	97	1.32233	1.33658
QEA	133	1.58342	1.33656
NPA	50	1.48356	1.33617
LAS	198	1.47232	1.33611
LDW	17	1.5407	1.33569
VTA	167	1.43291	1.33558
VRI	61	1.82907	1.33424
MQP	14	2.2662	1.33412
KYG	82	1.17372	1.33375
CRL	9	1.0106	1.33301
GVS	188	1.36197	1.3318
TIP	65	0.840447	1.33172
RKI	84	1.54994	1.33078
MPK	32	1.12968	1.33047
PGI	83	1.07032	1.33013
MHA	13	1.24227	1.32997
VAC	15	0.833453	1.3296
DAR	40	1.18133	1.32742
VMH	13	0.923946	1.32701
PLI	116	1.16528	1.32692
RDQ	40	1.50649	1.32662
NHN	12	1.35809	1.32648
LRN	80	1.28194	1.32628
APK	64	1.08838	1.32617
FCH	1	0.347826	1.32597
RKP	52	2.14813	1.32576
DSC	9	1.51271	1.32563
IYG	61	1.44634	1.32413
AYP	32	1.30383	1.32341
TKG	112	1.67768	1.32223
GKP	104	1.37518	1.32168
SRM	30	1.45801	1.32141
STC	10	1.71191	1.32138
VGH	30	1.18709	1.32138
MEW	10	0.845854	1.32073
RLR	93	1.30183	1.32069
REN	64	1.11416	1.32041
EAA	285	1.36396	1.32009
IGS	154	1.25761	1.31907
SMN	22	1.20152	1.31861
RNW	7	2.03126	1.31835
CYG	12	2.05494	1.31819
TAA	206	1.42651	1.31807
PQW	10	1.05613	1.31791
MAC	8	1.45348	1.31786
WDC	1	2.79189	1.31771
ASF	94	1.07766	1.31709
ATC	14	2.18232	1.31705
MFS	25	0.911463	1.31687
KPH	22	0.940341	1.31556
AMP	32	1.9818	1.31555
VMG	49	1.86348	1.31452
KGN	80	1.52429	1.31446
SKG	103	1.80321	1.31415
CLL	30	1.07498	1.31405
YRA	36	1.66591	1.31374
NVP	78	0.925608	1.31365
KHG	56	1.61807	1.31335
RPW	2	1.04696	1.31277
MWN	2	0.454128	1.31241
HEG	35	1.47993	1.31236
MAA	89	1.53375	1.31223
APM	18	1.51617	1.31176
EPV	101	1.20183	1.31044
MKP	35	2.09444	1.30958
VLE	246	1.33749	1.30933
RPI	48	1.47132	1.30752
DSN	44	1.38573	1.30684
IEG	140	1.61182	1.30671
NVS	90	0.818177	1.30642
WLS	22	1.07372	1.30628
TRL	66	1.33741	1.30567
KGQ	86	1.28138	1.30555
GGR	103	1.49182	1.30533
VVH	45	1.38464	1.30461
KTC	7	1.31442	1.30436
MVA	45	1.88149	1.30407
GHH	16	0.899655	1.30289
KDH	31	1.71071	1.30266
DSW	16	1.70886	1.30211
TWG	13	1.56857	1.30154
RKC	8	0.914065	1.30134
DTS	89	1.31749	1.3003
LCN	8	1.10619	1.2995
LVN	112	1.11555	1.29913
NHA	17	0.6508	1.29895
LYG	83	1.10358	1.29894
AKS	129	1.27874	1.29862
TPE	109	1.39287	1.29832
RTD	52	0.704188	1.29782
WRE	16	1.12796	1.29733
ATD	70	1.03076	1.29719
PLE	79	1.23862	1.2962
GRY	50	1.10753	1.29617
CVI	24	0.633558	1.29551
IPN	61	0.931614	1.29539
NLA	106	1.4679	1.29475
IGC	27	1.68334	1.29453
YPD	43	1.30933	1.29394
GGV	171	1.59927	1.29362
PMS	15	1.56002	1.29356
RLQ	78	1.67534	1.29345
GIW	15	1.85248	1.29326
FFG	73	1.07508	1.29315
ATH	30	1.12633	1.29313
WFP	12	1.22304	1.29313
HFN	11	0.967113	1.29266
MFL	42	1.12813	1.29263
LIW	21	0.951803	1.29261
RSL	119	1.40368	1.29248
VLA	271	1.61977	1.29213
RSQ	40	0.780414	1.29133
AVD	126	0.999226	1.29125
TVN	97	1.07607	1.29085
PCR	3	0.423213	1.29075
CLV	23	0.983923	1.29046
QNG	73	1.7866	1.29037
CIN	9	0.524717	1.28981
GKA	156	1.4486	1.28959
KLL	249	1.22307	1.28951
AAS	191	1.40372	1.28936
PDR	45	1.57433	1.28862
KGS	119	1.63345	1.28842
YAP	39	0.761931	1.28728
FLN	77	1.15539	1.28642
LPE	165	1.35321	1.285
DCG	16	1.41197	1.28475
QVS	63	1.15885	1.28426
YGA	69	2.08609	1.28409
RDF	44	1.14797	1.28394
EDS	67	0.901521	1.28325
LMC	4	3.36406	1.28313
VIP	138	0.778935	1.28207
RVR	68	1.20011	1.28099
LLS	302	1.4312	1.28069
MYS	16	1.28954	1.27877
VGE	139	1.24092	1.27779
FHG	24	1.35117	1.27725
PGR	45	1.32298	1.27701
ILL	267	1.56682	1.27658
GLL	295	1.13968	1.27648
RMR	18	0.99682	1.27633
RYS	41	0.830008	1.27609
VRV	74	1.6026	1.27596
REL	157	1.25125	1.27445
EVW	23	1.34465	1.27312
AHD	26	0.962539	1.27311
KEW	41	0.967576	1.27295
LAA	343	1.48073	1.27272
MDN	18	1.1456	1.27237
WDG	9	1.50448	1.2722
MGA	61	1.91235	1.27198
VSW	21	1.07989	1.27188
QRN	25	1.3526	1.27139
RDE	78	1.08251	1.27088
WNF	8	0.686877	1.26815
LSP	114	1.54453	1.268
LWP	13	1.80947	1.26762
EGD	131	1.55697	1.26712
MLE	92	1.25233	1.26697
AEH	76	1.20818	1.26646
AIH	60	0.954199	1.26625
DRM	37	1.2676	1.26587
FGA	107	1.91443	1.26536
MCV	4	1.06162	1.26531
SAW	12	1.49618	1.26504
TRI	64	1.47122	1.26501
MRE	55	1.53508	1.2647
VLI	197	1.32701	1.26438
AYW	8	0.400413	1.26438
QPF	25	1.01235	1.26292
QQN	21	1.00432	1.26196
NTA	79	1.29953	1.26182
QAS	59	1.12676	1.26162
MMA	23	1.82364	1.26143
LAC	25	1.75584	1.26094
DQC	4	1.41755	1.2609
AKF	63	1.11157	1.2604
KWV	22	0.859064	1.2604
VRE	123	1.28786	1.26009
VKS	126	0.757933	1.26001
PHI	38	0.601834	1.25974
MKA	60	1.63483	1.2596
RKN	53	1.20633	1.25877
VRP	44	1.53615	1.25869
TKA	141	1.31512	1.25808
APH	22	1.12932	1.25772
AGW	18	2.0604	1.25749
MNG	33	1.8349	1.25674
SSC	17	0.768892	1.25541
TRN	31	0.99366	1.25385
VTN	80	1.63691	1.25376
PNW	8	0.922106	1.25371
IDW	21	0.867618	1.25328
GAQ	56	1.41352	1.25308
MPN	30	1.28697	1.25307
FVA	95	0.804765	1.2528
ELP	141	1.27306	1.25261
IPA	112	1.14808	1.25255
IWD	12	0.865649	1.25152
RDR	47	1.4426	1.25058
DKW	8	1.53536	1.25055
QFH	15	0.848228	1.2504
GLP	118	1.61407	1.25036
MYN	8	0.945983	1.24989
QAA	150	1.24643	1.24976
KCN	5	0.790963	1.2485
ALC	24	0.779733	1.24768
GAC	20	1.76381	1.24747
KFN	33	1.09316	1.24729
SVS	138	1.14574	1.24705
RMP	21	2.31413	1.24672
MPI	41	1.4369	1.24653
VRF	52	1.45508	1.2464
VVM	53	0.968147	1.24624
WMA	5	3.24321	1.24582
RWH	6	1.20397	1.24574
LSN	115	1.15836	1.24564
ARM	48	0.962474	1.24564
LQE	151	1.38059	1.24555
ALQ	149	1.54798	1.24466
HGE	34	1.32866	1.24448
ITN	83	1.07111	1.24291
VIS	195	0.972843	1.24242
YPR	15	0.744146	1.24235
SKA	141	1.594	1.24228
EFS	44	1.04223	1.2422
RKE	95	1.3504	1.24206
VHG	40	1.59082	1.24206
VML	72	1.28103	1.24201
AWR	4	1.02267	1.24143
KWH	5	0.999343	1.24081
SPD	64	0.76868	1.24057
KDW	20	2.30047	1.24055
GKS	166	0.951053	1.2401
SPQ	34	1.58195	1.23996
LWL	25	1.09089	1.2393
RMH	3	1.38496	1.23927
SRY	52	1.44738	1.23912
SIP	99	0.705197	1.23893
AKC	15	0.981176	1.23824
KSN	59	1.37166	1.23818
WLF	16	1.65522	1.2378
YRE	56	1.36701	1.23741
TGD	114	1.33631	1.23708
ELL	357	1.13995	1.23681
VCG	27	1.2936	1.23644
ARY	43	1.1011	1.23628
DYP	50	1.09395	1.23617
VVI	192	1.07626	1.23573
CWY	3	0.893007	1.23542
LQG	99	1.66886	1.23496
TFG	74	1.64836	1.23442
CAD	22	1.67066	1.23438
FIG	146	1.19385	1.23391
ATP	40	2.33304	1.23357
GVH	43	1.14693	1.2328
HRS	25	1.22265	1.23265
PHA	20	1.76369	1.23256
HAD	43	0.99425	1.23248
LEN	186	1.00138	1.23245
MPM	13	1.40237	1.23208
PWD	9	1.41503	1.23189
WKA	24	1.28367	1.23126
LEL	253	1.375	1.23002
RMN	27	1.23613	1.22996
AGR	108	1.19804	1.22988
LWI	31	1.06598	1.22942
ALE	257	1.15499	1.22934
LEP	82	1.72869	1.22916
FVN	65	0.999943	1.22775
PMA	29	1.69009	1.22768
IQG	64	1.50019	1.22621
LNG	145	1.28913	1.22616
IAP	86	1.69568	1.22569
NYG	36	1.36918	1.22337
TTA	108	1.36603	1.22329
SPR	33	1.0398	1.22327
WDH	7	0.72385	1.22313
SEP	32	1.64611	1.22254
QHG	25	1.43349	1.22241
DDW	11	0.827164	1.22129
DSA	91	1.17717	1.22031
NAA	123	1.29628	1.22009
TPS	56	1.09804	1.21961
DHA	31	1.06202	1.21907
EGH	38	1.38301	1.21881
MWR	2	0.985717	1.2188
VLS	226	0.901161	1.21861
GMA	60	1.36031	1.21859
KRF	92	1.32934	1.21843
KLS	187	1.09537	1.21733
CDE	13	1.07975	1.2173
MKS	53	0.788823	1.21715
LPQ	55	1.19298	1.21695
MGI	58	1.44304	1.21645
CYP	2	0.809528	1.21634
LQS	90	1.04331	1.21614
CLD	8	1.48104	1.21525
LTW	12	1.68931	1.21478
RQV	41	1.02935	1.21471
TEA	133	1.58278	1.21466
NPK	69	0.97747	1.21456
WTA	15	1.02231	1.21399
LKE	441	1.34318	1.21389
PLQ	45	1.24233	1.21383
RML	54	1.34819	1.21355
LNL	110	1.24285	1.21332
LQP	44	1.62226	1.21314
WML	15	1.27849	1.21303
PHH	12	0.70256	1.21299
DLR	108	1.25988	1.21296
AME	68	1.1229	1.21272
WTF	11	1.30746	1.21267
AIA	221	1.11434	1.21226
SDA	97	1.1692	1.21194
MVP	27	0.571299	1.21181
ERN	57	1.17049	1.21172
WMI	8	0.289846	1.21143
QDA	59	1.3822	1.21076
ING	122	1.36875	1.21024
GEN	91	1.23832	1.21003
HWL	9	0.706586	1.20966
VRD	102	1.23369	1.2095
LPW	12	3.1754	1.20943
DWG	13	1.82956	1.20822
HHG	21	1.36117	1.20818
ITS	125	0.880756	1.20781
PVL	137	1.12485	1.20766
WLK	36	1.171	1.2075
RIW	8	1.25751	1.20612
DAA	159	1.58937	1.2057
CWR	1	0.885646	1.20561
RIH	30	1.04816	1.20541
WEA	21	2.3968	1.205
LQN	75	1.10001	1.20494
LHM	24	1.85154	1.20449
YCS	10	0.446359	1.20348
HVE	60	1.17332	1.2033
LFP	64	0.690377	1.20327
GSE	93	1.0592	1.20308
KMC	5	2.84559	1.20297
QLL	161	1.38509	1.20206
RQP	19	1.91304	1.20175
PER	63	1.43859	1.20174
PLC	10	1.48853	1.2015
QHA	29	1.49196	1.20127
KQN	46	0.997254	1.20108
AWL	24	0.826211	1.20059
HPM	14	0.980348	1.2001
LGS	143	1.44116	1.20008
PGM	35	1.21736	1.19968
CGW	5	0.902352	1.19941
DKL	196	1.17654	1.19927
VAA	222	1.48388	1.19884
FTN	52	1.00674	1.19883
PIE	65	1.00746	1.19882
EGI	193	1.03506	1.19867
TPH	30	1.84265	1.198
EVH	43	1.05841	1.19785
LKS	177	1.23592	1.19654
TRY	34	1.06867	1.19611
TLS	187	1.07426	1.19555
[truncated: 6,001 more rows]
