# Supplementary material for: Suppressor mutations in ribosomal proteins and FliY restore Bacillus subtilis swarming motility in the absence of EF-P
Source: PLoS Genet. 2019 Jun 25;15(6):e1008179. doi: 10.1371/journal.pgen.1008179 (PMC6613710; doi:10.1371/journal.pgen.1008179)
Supplement: S7 Table — List of the accession numbers identified to be homologous to S10, S3, NusG, YeeI, YacO, Rae1, and YdiF in 191 genomes across the tree of life. These data were used to generate S2 Fig. (XLSX) [file pgen.1008179.s014.xlsx]

## Sheet: S10homologs_comma
Taxid	Organism	S10	S3	NusG	YeeI	YacO	Rae1	YdiF
2209	Methanosarcina mazei	WP_011021276.1	WP_048037814.1
2287	Sulfolobus solfataricus	WP_009990464.1	WP_009991275.1		WP_009989511.1
64091	Halobacterium salinarum NRC-1	WP_010902275.1,WP_010903985.1	WP_010903240.1
187420	Methanothermobacter thermautotrophicus str. Delta H	WP_010876685.1	WP_010875650.1	WP_048061118.1
139	Borreliella burgdorferi	WP_002557068.1	WP_002656551.1	WP_002657855.1	WP_002556631.1	WP_002557106.1
173	Leptospira interrogans	WP_000918607.1	WP_000529953.1	WP_000536871.1,WP_000572205.1	WP_000014140.1,WP_000783496.1	WP_001969649.1,WP_060589244.1	WP_000898859.1	WP_000481720.1
197	Campylobacter jejuni	WP_002779353.1	WP_002851138.1	WP_002851098.1	WP_002890173.1	WP_002854186.1
210	Helicobacter pylori	WP_000411561.1	WP_000529993.1	WP_000969542.1	WP_038418933.1	WP_038417479.1
287	Pseudomonas aeruginosa	WP_003103876.1	WP_003093727.1	WP_003108028.1	WP_003086107.1	WP_003095638.1
305	Ralstonia solanacearum	WP_003264110.1	WP_003264118.1	WP_003265539.1	WP_003262163.1	WP_003263879.1
323	Pseudomonas syringae pv. tomato	WP_002555491.1	WP_003176422.1	WP_003317113.1	WP_003378984.1,WP_005766298.1	WP_007244616.1
340	Xanthomonas campestris pv. campestris	WP_011036122.1	WP_011036126.1	WP_011036113.1	WP_011038142.1	WP_011036704.1,WP_011038272.1
375	Bradyrhizobium japonicum	WP_002712302.1	WP_014494500.1	WP_014494486.1	WP_014492334.1,WP_014495613.1	WP_028169916.1		WP_014495691.1
381	Mesorhizobium loti	WP_006205468.1	WP_059188490.1	WP_059189556.1	WP_059190027.1	WP_059184788.1,WP_059186529.1		WP_059188327.1
382	Sinorhizobium meliloti	WP_003507767.1	WP_003536533.1	WP_003536182.1	WP_003529536.1,WP_010970171.1	WP_003527709.1,WP_010969188.1		WP_003525382.1
491	Neisseria meningitidis serogroup B	WP_002215394.1	WP_002215427.1	WP_002215369.1	WP_002216723.1	WP_002219412.1
518	Bordetella bronchiseptica	WP_003806903.1	WP_003806910.1	WP_003806885.1	WP_003813187.1	WP_003812973.1
519	Bordetella parapertussis	WP_010927268.1	WP_003806910.1	WP_010927260.1	WP_003813187.1	WP_003812973.1
520	Bordetella pertussis	WP_003806903.1	WP_003806910.1	WP_003806885.1	WP_010930861.1	WP_003812973.1
536	Chromobacterium violaceum	WP_011137734.1	WP_043579382.1	WP_043575240.1	WP_043579225.1	WP_043572463.1,WP_043575725.1
562	Escherichia coli	WP_001181004.1	WP_000529945.1	WP_001192396.1,WP_001287516.1	WP_000532923.1,WP_000907234.1	WP_000997403.1,WP_001293282.1
623	Shigella flexneri	WP_001181004.1	WP_000529945.1	WP_001192403.1,WP_001287516.1	WP_000532920.1,WP_000907248.1	WP_000997396.1,WP_001293282.1
632	Yersinia pestis	WP_001181005.1	WP_002221644.1	WP_002210671.1	WP_002211202.1	WP_002208747.1,WP_002209161.1
666	Vibrio cholerae	WP_001181007.1	WP_000529940.1	WP_001287510.1	WP_000533705.1	WP_000064143.1
670	Vibrio parahaemolyticus	WP_004410492.1	WP_005383161.1	WP_005384681.1	WP_005464874.1	WP_005455666.1	WP_025607403.1
672	Vibrio vulnificus	WP_004410492.1	WP_011078826.1	WP_011079196.1	WP_015727328.1	WP_039554889.1
727	Haemophilus influenzae	WP_001181005.1	WP_005625894.1	WP_005648601.1	WP_005649034.1	WP_011272250.1,WP_038440592.1
730	[Haemophilus] ducreyi	WP_010945722.1	WP_010945716.1	WP_010945642.1	WP_010944579.1	WP_010944304.1,WP_041603368.1
747	Pasteurella multocida	WP_001181005.1	WP_005717926.1	WP_005718825.1	WP_014325785.1	WP_005725044.1
777	Coxiella burnetii	WP_010957452.1	WP_017253062.1	WP_080713284.1	WP_017252979.1	WP_012220378.1
782	Rickettsia prowazekii	WP_004596198.1	WP_004596205.1	WP_004597178.1	WP_004599489.1	WP_004596193.1
813	Chlamydia trachomatis	WP_009871791.1	WP_009872722.1	WP_009872557.1	WP_009873142.1	WP_009872633.1
818	Bacteroides thetaiotaomicron	WP_002558075.1	WP_008762038.1	WP_004296362.1,WP_008763896.1,WP_008765100.1,WP_008766024.1,WP_008767808.1,WP_011107925.1	WP_008761252.1	WP_008762416.1		WP_011108986.1
837	Porphyromonas gingivalis	WP_004583599.1	WP_004583592.1	WP_004584916.1	WP_004583754.1	WP_004583513.1		WP_004585603.1
882	Desulfovibrio vulgaris str. Hildenborough	YP_010521.1	YP_010528.1	YP_012135.1	YP_011472.1	YP_009267.2
915	Nitrosomonas europaea	WP_011111035.1	WP_011111042.1	WP_011112564.1	WP_011110855.1	WP_011110986.1
959	Bdellovibrio bacteriovorus	WP_011165353.1	WP_011165346.1	WP_011165365.1	WP_011164416.1	WP_038448241.1
1076	Rhodopseudomonas palustris	WP_013166261.1	WP_044411693.1	WP_044417218.1	WP_044407656.1	WP_044410711.1		WP_044404514.1
1148	Synechocystis sp. PCC 6803	WP_010872940.1	WP_010871973.1	WP_010872050.1	WP_010873240.1	WP_010872975.1,WP_010873043.1	WP_010873263.1	WP_010872439.1
1219	Prochlorococcus marinus	WP_002807536.1		WP_075507580.1		WP_075506884.1,WP_075507989.1
1282	Staphylococcus epidermidis	WP_001118667.1	WP_001829791.1	WP_001832303.1	WP_002445853.1	WP_002485784.1,WP_080290095.1	WP_001832317.1	WP_038398563.1
1309	Streptococcus mutans	WP_002262341.1	WP_002289515.1	WP_002262142.1	WP_002263515.1	WP_002264862.1,WP_002289458.1		WP_002270954.1
1313	Streptococcus pneumoniae	WP_001284513.1	WP_000529936.1	WP_000376736.1	WP_016569830.1	WP_000152704.1,WP_016398796.1		WP_016399302.1
1314	Streptococcus pyogenes	WP_001284518.1	WP_000529929.1	WP_002987881.1	WP_038432801.1	WP_010922667.1,WP_011017403.1	WP_002982682.1	WP_023609858.1
1351	Enterococcus faecalis	WP_002389727.1	WP_002356207.1	WP_002384070.1	WP_002362464.1,WP_002389653.1	WP_002356057.1,WP_002356757.1	WP_002356058.1	WP_002365037.1
1360	Lactococcus lactis subsp. lactis	WP_003129973.1	WP_003129960.1	WP_003129977.1	WP_010905223.1	WP_012898430.1,WP_023189536.1		WP_039115323.1
1423	Bacillus subtilis	WP_003156464.1	WP_003156476.1	WP_014469615.1	WP_014469866.1	WP_013350801.1,WP_014470805.1	WP_013350802.1	WP_014469833.1
1488	Clostridium acetobutylicum	WP_010966413.1	WP_010966406.1	WP_010966426.1	WP_010965592.1	WP_010965655.1,WP_034585974.1	WP_010966430.1	WP_034582193.1
1502	Clostridium perfringens	WP_003479233.1	WP_003454406.1		WP_003481968.1	WP_003451350.1,WP_003452213.1	WP_003459316.1,WP_060671073.1	WP_003463766.1
1513	Clostridium tetani	WP_035124823.1	WP_035111515.1	WP_011100727.1	WP_011100361.1	WP_011100420.1,WP_011100730.1	WP_011100729.1	WP_035124769.1
1590	Lactobacillus plantarum	WP_003638059.1	WP_003638066.1	WP_003643932.1	WP_003641545.1	WP_044430649.1,WP_080333743.1	WP_003644974.1	WP_003643947.1
1639	Listeria monocytogenes	WP_003720954.1	WP_003720944.1	WP_003726896.1	WP_003724296.1,WP_003726646.1	WP_003721616.1,WP_003726876.1	WP_003726877.1	WP_003725313.1,WP_003731354.1
1642	Listeria innocua	WP_003720954.1	WP_003720944.1	WP_003760101.1	WP_003723220.1,WP_003762405.1	WP_003724085.1,WP_045554101.1	WP_045554050.1	WP_003769633.1,WP_045553781.1
1717	Corynebacterium diphtheriae	WP_003848085.1	WP_004566730.1		WP_014310486.1	WP_003852847.1,WP_014319055.1
1718	Corynebacterium glutamicum	WP_003854291.1	WP_003854298.1		WP_003859892.1	WP_003862361.1,WP_003863034.1,WP_080724102.1
1765	Mycobacterium bovis	WP_003403578.1	WP_003403590.1	WP_003403288.1	WP_003413464.1	WP_003408112.1,WP_038438779.1	WP_003408063.1
1770	Mycobacterium avium subsp. paratuberculosis	WP_003873519.1		WP_003879409.1	WP_003877570.1	WP_003876269.1,WP_003877110.1	WP_003876635.1,WP_033706220.1
2096	Mycoplasma gallisepticum	WP_081275332.1	WP_011113286.1		WP_081275324.1	WP_065164900.1
2104	Mycoplasma pneumoniae	WP_010874521.1	WP_010874528.1		WP_010874834.1	WP_014325480.1
2336	Thermotoga maritima	WP_004081837.1	WP_010865350.1	WP_010865124.1	WP_010865126.1	WP_004082265.1
2371	Xylella fastidiosa	WP_004090086.1	WP_057682858.1	WP_004090734.1	WP_004572895.1	WP_004091141.1
29459	Brucella melitensis	WP_002964363.1	WP_004683924.1	WP_002964375.1	WP_002964805.1,WP_004685645.1	WP_002964691.1,WP_002967741.1,WP_004685369.1
29461	Brucella suis	WP_002964363.1	WP_002964356.1	WP_002964375.1	WP_002964805.1,WP_004689697.1	WP_002964691.1,WP_002967741.1,WP_004689406.1
33903	Streptomyces avermitilis	WP_003948644.1	WP_010986347.1	WP_010986328.1	WP_010988230.1	WP_010985396.1,WP_037646493.1	WP_010983681.1,WP_010987462.1
33959	Lactobacillus johnsonii	WP_004895879.1	WP_012845643.1	WP_004895753.1	WP_004894030.1	WP_004895769.1,WP_011162322.1		WP_014567157.1,WP_069168923.1
35554	Geobacter sulfurreducens	WP_010943487.1	WP_010943480.1	WP_010943498.1	WP_010941735.1	WP_045668431.1		WP_010942735.1,WP_045668081.1
36870	Wigglesworthia glossinidia endosymbiont of Glossina brevipalpis	WP_011070346.1	WP_011070353.1	WP_011070321.1		WP_011069982.1	WP_011070060.1
44275	Leptospira interrogans serovar Copenhageni	WP_000918607.1	WP_000529953.1	WP_000536871.1,WP_000572205.1	WP_000014140.1,WP_000783496.1	WP_001969649.1,WP_060589244.1	WP_000898859.1	WP_000481720.1
59374	Fibrobacter succinogenes subsp. succinogenes S85	WP_014546117.1	WP_014546111.1	WP_014545991.1	WP_012820198.1	WP_012820334.1,WP_014546323.1
59919	Prochlorococcus marinus subsp. pastoris str. CCMP1986	WP_011133135.1	WP_011133180.1	WP_011131844.1		WP_011132581.1,WP_080503712.1
74547	Prochlorococcus marinus str. MIT 9313	WP_011131150.1	WP_011131105.1	WP_011131451.1	WP_011130791.1	WP_011129713.1,WP_011130029.1		WP_011131002.1
76856	Fusobacterium nucleatum subsp. nucleatum	WP_005897308.1	WP_005892367.1	WP_005904074.1	WP_059222959.1	WP_059222921.1		WP_059223157.1
83331	Mycobacterium tuberculosis CDC1551	WP_003403578.1	WP_003403590.1	WP_003403288.1	WP_003413464.1	WP_003408112.1,WP_003900107.1	WP_003408063.1,WP_003899113.1
83332	Mycobacterium tuberculosis H37Rv	NP_215214.1	NP_215221.1	NP_215153.1	NP_217119.1	NP_216160.1,NP_218096.1	NP_216145.1,NP_216492.1
83334	Escherichia coli O157:H7	WP_001181004.1	WP_000529945.1	WP_001192396.1,WP_001287516.1	WP_000907234.1	WP_000997403.1,WP_001293282.1
83560	Chlamydia muridarum	WP_009871791.1	WP_010231636.1	WP_010230925.1	WP_010231394.1	WP_010231213.1
84588	Synechococcus sp. WH 8102	WP_011128995.1	WP_011128931.1	WP_011129197.1	WP_011127412.1	WP_011127894.1		WP_042504480.1
85963	Helicobacter pylori J99	WP_000411561.1	WP_000529993.1	WP_000969536.1	WP_000532137.1	WP_001149338.1
103690	Nostoc sp. PCC 7120	WP_010998474.1	WP_010998347.1	WP_010999423.1	WP_010998414.1	WP_010995332.1,WP_044520512.1	WP_010998678.1	WP_010998322.1
115713	Chlamydophila pneumoniae CWL029	NP_224745.1	NP_224837.1	NP_224284.1	NP_224769.1	NP_224726.1	NP_224808.1
138677	Chlamydophila pneumoniae J138	WP_010883187.1	WP_010891971.1	WP_010892148.1	WP_010883211.1	WP_010883168.1	WP_010883250.1
141679	Photorhabdus luminescens subsp. laumondii	WP_001181005.1	WP_011148789.1	WP_011144820.1	WP_011146363.1	WP_011148647.1,WP_058588881.1
155864	Escherichia coli O157:H7 str. EDL933	WP_001181004.1	WP_000529945.1	WP_001192396.1,WP_001287516.1	WP_000532909.1,WP_000907234.1	WP_000997403.1,WP_001293282.1
155892	Caulobacter vibrioides	WP_004616952.1	WP_058348436.1	WP_058346465.1	WP_058348089.1	WP_058346799.1,WP_058347606.1,WP_058349775.1		WP_058348823.1
158878	Staphylococcus aureus subsp. aureus Mu50	WP_001118669.1	WP_000529877.1	WP_001288302.1	WP_000532966.1	WP_000390332.1,WP_000435374.1	WP_000664737.1	WP_000602057.1
158879	Staphylococcus aureus subsp. aureus N315	WP_001118667.1	WP_000529877.1	WP_001288302.1	WP_000532966.1	WP_000390332.1,WP_000435374.1	WP_000664737.1	WP_000602057.1
160488	Pseudomonas putida KT2440	NP_742619.1	NP_742626.3	NP_742608.1	NP_743374.1,NP_744695.1	NP_746983.1
171101	Streptococcus pneumoniae R6	NP_357781.1	NP_357789.1	NP_359412.1	NP_359330.1	NP_358904.1,NP_359380.1		NP_358615.1
182082	Chlamydophila pneumoniae TW-183	WP_010883187.1	WP_010891971.1	WP_010882726.1	WP_010883211.1	WP_010883168.1	WP_011126194.1
182710	Oceanobacillus iheyensis	WP_077595841.1	WP_017795125.1	WP_011064509.1	WP_017797151.1	WP_017797245.1,WP_077595844.1	WP_017795107.1,WP_017795525.1	WP_017795463.1,WP_017795769.1
183190	Xylella fastidiosa Temecula1	WP_004090086.1	WP_004090104.1	WP_004090734.1	WP_004572895.1	WP_004091141.1
186103	Streptococcus pyogenes MGAS8232	WP_001284518.1	WP_000529929.1	WP_002987881.1	WP_002985979.1	WP_010922667.1,WP_011017403.1	WP_002982682.1	WP_011017710.1
187410	Yersinia pestis KIM10+	WP_001181005.1	WP_002221644.1	WP_002210671.1	WP_002211202.1	WP_002208747.1,WP_002209161.1
193567	Streptococcus pyogenes SSI-1	WP_001284518.1	WP_000529929.1	WP_002987881.1	WP_002985979.1	WP_002985914.1,WP_011055011.1	WP_011055010.1	WP_011054404.1
196600	Vibrio vulnificus YJ016	WP_004410492.1	WP_011078826.1	WP_011079196.1	WP_011082076.1	WP_011079287.1
196620	Staphylococcus aureus subsp. aureus MW2	WP_001118667.1	WP_000529877.1	WP_001288302.1	WP_000532966.1	WP_000390332.1,WP_000435374.1	WP_000664738.1	WP_000602079.1
196627	Corynebacterium glutamicum ATCC 13032	NP_599747.1	NP_599754.1		NP_600875.1	NP_600054.1,NP_600607.3,NP_601840.1
198094	Bacillus anthracis str. Ames	NP_842677.1	NP_842684.1	NP_842664.1	NP_843076.1	NP_842659.1,NP_847008.1	NP_842660.1	NP_842784.1,NP_842815.1
198215	Shigella flexneri 2a str. 2457T	WP_001181004.1	WP_000529945.1	WP_001192403.1,WP_001287516.1	WP_000532920.1,WP_000907248.1	WP_000997396.1,WP_001293282.1
198466	Streptococcus pyogenes MGAS315	WP_001284518.1	WP_000529929.1	WP_002987881.1	WP_002985979.1	WP_002985914.1,WP_011055011.1	WP_011055010.1	WP_011054404.1
203267	Tropheryma whipplei str. Twist	WP_011096164.1	WP_011096171.1	WP_011096669.1	WP_011096451.1	WP_011096374.1
203907	Candidatus Blochmannia floridanus	WP_011126472.1	WP_011126479.1	WP_011126820.1		WP_011126377.1
209261	Salmonella enterica subsp. enterica serovar Typhi str. Ty2	WP_001181005.1	WP_000529945.1	WP_001287521.1	WP_000484491.1,WP_000907242.1	WP_000997368.1,WP_001293265.1
214688	Gemmata obscuriglobus UQM 2246	WP_010043970.1	WP_010043958.1	WP_010034497.1,WP_081471640.1	WP_010045607.1,WP_010048766.1,WP_010053009.1		WP_010050713.1	WP_010035669.1
216495	Streptococcus agalactiae serogroup III	WP_001284518.1	WP_000529929.1	WP_000887149.1	WP_000532903.1	WP_000178019.1,WP_000207505.1	WP_000597406.1,WP_000716636.1	WP_000584915.1
216816	Bifidobacterium longum	WP_003827292.1	WP_007053036.1	WP_013141352.1	WP_013140772.1	WP_077321666.1,WP_080504106.1
218496	Tropheryma whipplei TW08/27	WP_011096164.1	WP_011096171.1	WP_011096669.1	WP_011096451.1	WP_011096374.1
222523	Bacillus cereus ATCC 10987	WP_001040597.1	WP_000529956.1	WP_000415794.1	WP_000532946.1	WP_000093759.1,WP_000789081.1	WP_000997883.1	WP_000150904.1,WP_011039925.1
226900	Bacillus cereus ATCC 14579	NP_830010.1	NP_830017.1	NP_829997.1	NP_830359.2	NP_829993.1,NP_834268.1	NP_829994.1	NP_830107.1,NP_830141.1
229193	Yersinia pestis biovar Microtus str. 91001	WP_001181005.1	WP_002221644.1	WP_002210671.1	WP_002211202.1	WP_002208747.1,WP_002209161.1
234267	Candidatus Solibacter usitatus Ellin6076	WP_011686824.1	WP_011686817.1	WP_011687979.1	WP_011687620.1	WP_011684560.1,WP_011687084.1		WP_011685866.1,WP_011686884.1,WP_011689101.1
240015	Acidobacterium capsulatum ATCC 51196	WP_015896585.1	WP_015896578.1	WP_015897973.1	WP_012680912.1	WP_015896140.1,WP_015897146.1		WP_015898119.1
243164	Dehalococcoides mccartyi 195	WP_010936250.1	WP_010936257.1	WP_010936696.1	WP_010936221.1			WP_010936027.1
262724	Thermus thermophilus HB27	WP_008633424.1	WP_008633418.1	WP_008630512.1	WP_011172915.1	WP_011174056.1,WP_011174075.1
265669	Listeria monocytogenes serotype 4b str. F2365	WP_003720954.1	WP_003720944.1	WP_003726896.1	WP_003726646.1,WP_010958727.1	WP_003721616.1,WP_010958697.1	WP_003726877.1	WP_010959003.1,WP_010959094.1
267748	Mycoplasma mobile 163K	WP_011264754.1	WP_011264761.1	WP_011264665.1	WP_011264711.1	WP_011264640.1,WP_011264667.1	WP_011265008.1
3702	Arabidopsis thaliana	NP_001030826.1,NP_001078781.1,NP_001189875.1,NP_001325784.1,NP_187919.1,NP_188869.1,NP_190089.2,NP_190321.1,NP_201036.1,NP_850665.1	NP_180719.1,NP_190955.1,NP_198403.1	NP_566346.1	NP_565610.1	NP_849992.1	NP_001189500.1,NP_001189501.1,NP_001323996.1,NP_001323997.1,NP_001323998.1,NP_001323999.1,NP_001324000.1,NP_001324001.1,NP_001324002.1,NP_001324003.1,NP_001324004.1,NP_001324005.1,NP_178346.2
4896	Schizosaccharomyces pombe	NP_588436.1,NP_596611.3	NP_596763.1		NP_595574.1	NP_596705.1
6238	Caenorhabditis briggsae	XP_002636901.1,XP_002640636.1,XP_002640868.1	XP_002648176.1		XP_002640827.1
6239	Caenorhabditis elegans	NP_499685.1,NP_504475.1,NP_740944.1	NP_498349.1		NP_497183.1	NP_499333.1
7227	Drosophila melanogaster	NP_001259878.1,NP_524355.2,NP_524421.1,NP_608613.1,NP_731985.2	NP_001287481.1,NP_476632.1		NP_609366.2,NP_732419.1	NP_649130.2
7955	Danio rerio	NP_001013299.1,NP_001104703.1,NP_001153460.1,NP_998369.1	NP_957447.1		NP_001076342.2,NP_001303900.1	NP_001157404.1
9031	Gallus gallus	NP_001025224.1,NP_001264505.1,XP_015136458.1,XP_015139166.1,XP_428540.3	NP_001026007.1			XP_015151639.1
9598	Pan troglodytes	NP_001238899.1,XP_009421906.1,XP_009445261.1,XP_009449532.1,XP_016810976.1,XP_016810977.1,XP_016814990.1,XP_518474.1	NP_001238928.1		XP_001146595.1	NP_001266746.1,XP_001173585.1
9606	Homo sapiens	NP_001014.1,NP_001139699.1,NP_001305427.1,NP_001305428.1,NP_057139.1,NP_060611.2,XP_005249263.1,XP_011513026.1,XP_011513027.1,XP_016866485.1,XP_016873408.1	NP_000996.2,NP_001243731.1,NP_001247435.1		NP_057444.2	NP_060616.1,NP_079140.2,XP_005257751.1,XP_011523577.1,XP_011523578.1,XP_016880601.1
10090	Mus musculus	NP_001139683.1,NP_001139684.1,NP_080423.1,NP_898909.2,NP_942128.2,XP_006508084.1,XP_011244868.1,XP_011244869.1,XP_017177842.1,XP_017177844.1,XP_017177845.1	NP_036182.1		NP_081622.1,XP_006534217.1	NP_663408.2,NP_899086.2
10116	Rattus norvegicus	NP_001007604.1,NP_001008859.1,NP_001099752.1,XP_002729204.1,XP_002729620.1,XP_002730040.1,XP_006244526.1,XP_006244527.1	NP_001009239.1		NP_001101772.1,XP_017452898.1	NP_001101752.1,NP_001102302.1,XP_017452868.1,XP_017452915.1
31033	Takifugu rubripes	XP_003967848.1,XP_003973442.1,XP_011615946.1,XP_011615947.1,XP_011617377.1,XP_011619138.1	XP_003968267.1		XP_003961431.1	XP_003961172.1,XP_003968595.2
36329	Plasmodium falciparum 3D7	XP_001347323.1,XP_001348755.1	XP_001348801.1			XP_001349687.2	XP_001350509.1
44689	Dictyostelium discoideum	XP_641488.1,XP_642361.1	XP_629347.1			XP_642670.1,XP_643609.1	XP_645095.1
180454	Anopheles gambiae str. PEST	XP_001687910.1,XP_314556.3,XP_321061.3	XP_321155.3		XP_321468.5
184922	Giardia lamblia ATCC 50803	XP_001709586.1
237895	Cryptosporidium hominis	XP_666370.1	XP_667397.1
296543	Thalassiosira pseudonana CCMP1335	XP_002289635.1	XP_002289506.1	XP_002286015.1	XP_002287936.1,XP_002291465.1	XP_002294311.1	XP_002296359.1
2190	Methanocaldococcus jannaschii DSM 2661	WP_048201890.1	WP_010869961.1	WP_010869871.1
2214	Methanosarcina acetivorans C2A	WP_011021276.1	WP_011021107.1
2234	Archaeoglobus fulgidus DSM 4304	WP_010878438.1	WP_010879412.1	WP_010878044.1		WP_010879886.1
2261	Pyrococcus furiosus DSM 3638	WP_011012523.1	WP_011012960.1
2303	Thermoplasma acidophilum DSM 1728	WP_010900872.1	WP_010901673.1
2320	Methanopyrus kandleri AV19	AAM01463.1	AAM02055.1
13773	Pyrobaculum aerophilum str. IM2	AAL64528.1	AAL63722.1
29292	Pyrococcus abyssi GE5	WP_010867802.1	WP_010867458.1
39152	Methanococcus maripaludis X1	WP_011171315.1	WP_011171348.1	WP_011171378.1
50339	Thermoplasma volcanium GSS1	WP_010917308.1	WP_010916588.1
53953	Pyrococcus horikoshii OT3	WP_010885562.1	WP_010885835.1
56636	Aeropyrum pernix K1	BAA79394.2,BAA80846.1	BAA79318.1				BAA81378.2
111955	Sulfolobus tokodaii str. 7	WP_010978218.1	WP_010978396.1
160232	Nanoarchaeum equitans Kin4-M	AAR38939.1		AAR39381.1
117	Pirellula staleyi DSM 6068	WP_012911530.1	WP_012911537.1	WP_012911488.1	WP_012910389.1	WP_012909057.1	WP_012911866.1	WP_012912967.1
158	Treponema denticola ATCC 35405	NP_971376.1	NP_971383.1	NP_971325.1,NP_973025.1	NP_972093.1	NP_972049.1,NP_973311.1		NP_972009.1
160	Treponema pallidum subsp. pallidum str. Sea 81-4	WP_010881635.1	WP_010881642.1	WP_010881684.1	WP_010881923.1	WP_010881503.1,WP_010881558.1
601	Salmonella enterica subsp. enterica serovar Typhi	WP_001181005.1	WP_000529945.1	WP_001287521.1	WP_000484491.1,WP_000907242.1	WP_000997368.1,WP_001293274.1
602	Salmonella enterica subsp. enterica serovar Typhimurium str. CDC 2011K-1702	WP_001181005.1	WP_000529945.1	WP_001287521.1	WP_000484490.1,WP_000907242.1	WP_000997368.1,WP_001293274.1
781	Rickettsia conorii str. Malish 7	WP_010977588.1	WP_010977584.1	WP_010976848.1	WP_010977304.1	WP_010977590.1
844	Wolinella succinogenes DSM 1740	WP_041571874.1	WP_011139520.1	WP_011138402.1	WP_011138912.1	WP_011138388.1
1097	Chlorobium tepidum TLS	AAM73406.1	AAM73399.1	AAM71398.1,AAM71863.1	AAM71820.1,AAM72890.1	AAM72852.1,AAM73107.1	AAM73441.1	AAM71621.1
1299	Deinococcus radiodurans R1	NP_294033.1	NP_294040.1	NP_295770.1	NP_296268.1	NP_294471.1		NP_294198.1,NP_294827.1,NP_295358.1
1769	Mycobacterium leprae Br4923	WP_010908587.1	WP_012634439.1	WP_010908604.1	WP_010907744.1	WP_010907675.1,WP_010908316.1	WP_010908303.1,WP_010908536.1
1902	Streptomyces coelicolor A3(2)	NP_628860.1	NP_628867.1	NP_628808.1	NP_625800.1	NP_625873.1,NP_628410.1	NP_626393.1,NP_630128.1
2097	Mycoplasma genitalium M2321	WP_009885835.1	WP_014893968.1		WP_009885985.1	WP_010869393.1
2107	Mycoplasma pulmonis UAB CTIP	WP_010925391.1	WP_010925382.1		WP_010925425.1	WP_010924982.1
28227	Mycoplasma penetrans HF-2	WP_044891323.1	WP_011077823.1		WP_011077624.1	WP_011076849.1
32025	Helicobacter hepaticus ATCC 51449	WP_011116217.1	WP_011116224.1	WP_011115209.1	WP_011116444.1	WP_011116585.1
32046	Synechococcus elongatus PCC 6301	WP_011242969.1	WP_011244181.1	WP_011243202.1	WP_011242841.1	WP_011242664.1,WP_011244283.1	WP_011378121.1	WP_011242913.1
33072	Gloeobacter violaceus PCC 7421	NP_926875.1	NP_926867.1	NP_923776.1	NP_925453.1	NP_923500.1,NP_927127.1	NP_925939.1	NP_923044.1
44101	Mycoplasma mycoides subsp. mycoides SC str. PG1	NP_975722.1	NP_975715.1	NP_975929.1		NP_975494.1,NP_975927.1
63363	Aquifex aeolicus VF5	NP_212988.1	NP_212995.1	NP_214326.1	NP_214082.1	NP_214299.1
65699	Neisseria meningitidis Z2491	WP_002215394.1	WP_002215427.1	WP_002215369.1	WP_002212681.1	WP_002246891.1
66077	Wolbachia pipientis wMelPop	WP_010962758.1	WP_010962753.1	WP_022626187.1	WP_010962626.1	WP_010962943.1
70863	Shewanella oneidensis MR-1	NP_715870.1	NP_715877.1	NP_715859.1	NP_718022.1,NP_718954.1	NP_719465.1	NP_717163.2
74109	Photobacterium profundum SS9	WP_006232338.1	WP_011217132.1	WP_011219962.1	WP_011217857.1,WP_011221599.1	WP_011219885.1
83557	Chlamydophila caviae GPIC	WP_006342871.1	WP_011006072.1	WP_011006653.1	WP_011006141.1	WP_011006184.1
86665	Bacillus halodurans C-125	WP_083445659.1	WP_010896323.1	WP_010896301.1	WP_010899400.1	WP_010896296.1,WP_010899256.1	WP_010896297.1	WP_010896727.1,WP_010898183.1
92829	Xanthomonas axonopodis pv. citrumelo F1	WP_008571672.1	WP_008571670.1	WP_011346537.1	WP_008578072.1	WP_011346992.1,WP_014090912.1
98794	Buchnera aphidicola str. Sg (Schizaphis graminum)	WP_011054015.1	WP_011054008.1	WP_011053577.1			WP_011053928.1
100379	Onion yellows phytoplasma OY-M	WP_011160574.1	WP_011160581.1	WP_011160629.1		WP_101674489.1	WP_011161020.1
115711	Chlamydophila pneumoniae AR39	AAF38075.1	AAF37989.1	AAF38507.1	AAF38050.1	AAF73643.1	AAF38018.1
118099	Buchnera aphidicola str. APS (Acyrthosiphon pisum)	NP_240332.1	NP_240325.1	NP_239880.1
119072	Caldanaerobacter subterraneus subsp. tengcongensis MB4	WP_011026339.1	WP_011026332.1	WP_011025131.1,WP_011026217.1,WP_011026351.1	WP_041587143.1	WP_011025899.1,WP_011026357.1	WP_011026356.1	WP_011024964.1
217992	Escherichia coli O6:H16:CFA/II str. B2C	WP_001181004.1	WP_000529945.1	WP_001192396.1,WP_001287516.1	WP_000532918.1,WP_000907234.1	WP_000997403.1,WP_001293282.1
134821	Ureaplasma parvum serovar 3 str. ATCC 27815	WP_004025692.1	WP_004026040.1	WP_006688771.1	WP_006688835.1	WP_006688821.1,WP_006689126.1
135842	Buchnera aphidicola str. Bp (Baizongia pistaciae)	WP_011091575.1	WP_011091568.1	WP_011091184.1
152794	Corynebacterium efficiens YS-314	WP_003854291.1	WP_006769799.1		WP_011075604.1	WP_006769126.1,WP_006770137.1,WP_006770426.1
180835	Agrobacterium fabrum str. C58	NP_529842.1	NP_354917.1	NP_354936.1	NP_354718.1,NP_356893.1	NP_353372.2,NP_354965.1
181661	Agrobacterium fabrum str. C58	NP_529842.1	NP_354917.1	NP_354936.1	NP_354718.1,NP_356893.1	NP_353372.2,NP_354965.1
216466	Streptococcus agalactiae 2603V/R	NP_687093.1	NP_687100.1	NP_689048.1	NP_688636.1	NP_687244.1,NP_688597.1	NP_687245.1,NP_688896.1	NP_687891.1
4530	Oryza sativa Japonica Group	XP_015614818.1,XP_015618324.1,XP_015618325.1,XP_015628712.1,XP_015631061.1,XP_015640995.1,XP_015643050.1,XP_025878020.1,XP_025881841.1,XP_025882302.1	XP_015632349.1,XP_015647116.1	XP_015627957.1	XP_015639425.1	XP_015619875.1,XP_015619882.1	XP_015629701.1
4932	Saccharomyces cerevisiae S288C	NP_010326.1,NP_011848.1	NP_014221.3		NP_011535.1	NP_014844.3
5664	Leishmania major strain Friedlin	XP_001684382.1,XP_001684384.1	XP_001682009.1,XP_001685848.1			XP_001680820.1
33169	Eremothecium gossypii ATCC 10895	NP_982987.1,NP_986700.1	NP_982809.2		NP_986613.1	NP_983827.1
45157	Cyanidioschyzon merolae strain 10D	XP_005535868.1,XP_005538223.1	XP_005537309.1		XP_005534957.1,XP_005537985.1	XP_005536191.1	XP_005537145.1
