# Supplementary material for: Suppressor mutations in ribosomal proteins and FliY restore Bacillus subtilis swarming motility in the absence of EF-P
Source: PLoS Genet. 2019 Jun 25;15(6):e1008179. doi: 10.1371/journal.pgen.1008179 (PMC6613710; doi:10.1371/journal.pgen.1008179)
Supplement: S8 Table — Transcripts per kilobase million (TMP) quantifications of each gene in the NCIB 3610 genome. (XLSX) [file pgen.1008179.s015.xlsx]

## Sheet: Complete Genome
		DK1042				DK2050				DK5518				DK5955				Averages
gene_id	transcript_id	TPM - A	TPM - B	TPM - C		TPM-A	TPM-B	TPM-C		TPM - A	TPM - B	TPM - C		TPM - A	TPM - B	TPM - C		DK1042	DK2050	DK5518	DK5955		gene	product
B4U62_00005	B4U62_00005.mRNA.0	226.09	266.41	302.39		270.89	336.82	330.91		237.45	310.34	325.6		246.55	286.03	278.38		264.963	312.873	291.13	270.32		dnaA	chromosomal replication initiator protein DnaA
B4U62_00010	B4U62_00010.mRNA.0	419.6	459.86	428.62		427	492.81	498.87		399.08	411.43	470.65		471.29	535.92	488.45		436.027	472.893	427.053	498.553		dnaN	DNA polymerase III subunit beta
B4U62_00015	B4U62_00015.mRNA.0	153.43	237.84	287.42		143.36	185.57	283.71		190.88	183.32	227.01		167.03	201.81	242.23		226.23	204.213	200.403	203.69		yaaA	hypothetical protein
B4U62_00020	B4U62_00020.mRNA.0	195.81	279.78	323.22		218.15	255.96	289.5		234.84	264.96	275.06		233.15	244.17	282.98		266.27	254.537	258.287	253.433		recF	DNA replication and repair protein RecF
B4U62_00025	B4U62_00025.mRNA.0	115.94	150.76	159.57		143.21	147.64	141.09		114.89	136.54	138		127.95	123.5	161.07		142.09	143.98	129.81	137.507		yaaB	DUF370 domain-containing protein
B4U62_00030	B4U62_00030.mRNA.0	244.19	281.36	342.92		241.67	277.77	321.73		236.66	278.04	295.04		251.7	236.49	306.97		289.49	280.39	269.913	265.053		gyrB	DNA gyrase subunit B
B4U62_00035	B4U62_00035.mRNA.0	321.5	386.99	473.56		329.03	387.52	451.89		349.67	407.9	429.58		422.11	400.86	468.52		394.017	389.48	395.717	430.497		gyrA	DNA gyrase subunit A
B4U62_00065	B4U62_00065.mRNA.0	5.26	7.32	9.65		6.03	7.06	10.67		7.13	7.67	10.37		4.99	9.11	9.9		7.41	7.92	8.39	8		yaaC	hypothetical protein
B4U62_00070	B4U62_00070.mRNA.0	1112.92	777.9	921.04		992.97	1013.35	990.51		1016.78	1112.02	987.24		911.49	815.44	1035.62		937.287	998.943	1038.68	920.85		guaB	IMP dehydrogenase
B4U62_00075	B4U62_00075.mRNA.0	698.03	751.63	628.09		526.17	549.23	471.1		613.96	513.6	522.42		584.66	623.72	539.28		692.583	515.5	549.993	582.553		dacA	D-alanyl-D-alanine carboxypeptidase
B4U62_00080	B4U62_00080.mRNA.0	105.87	98.23	145.94		88.23	97.1	116.05		71.46	99.18	116.66		99.51	106.23	131.44		116.68	100.46	95.7667	112.393		yaaD	pyridoxal 5'-phosphate synthase lyase subunit PdxS
B4U62_00085	B4U62_00085.mRNA.0	195.66	198.25	244.23		144.4	178.48	204.03		149.4	181.72	194.4		172.74	190.06	252.13		212.713	175.637	175.173	204.977		yaaE	pyridoxal 5'-phosphate synthase glutaminase subunit PdxT
B4U62_00090	B4U62_00090.mRNA.0	496.23	341.71	310.72		407.47	411.25	340.74		361.21	376.65	357.23		410.42	390.3	367.48		382.887	386.487	365.03	389.4		serS	serine--tRNA ligase
B4U62_00100	B4U62_00100.mRNA.0	210.94	190.06	152.3		248.89	254.52	200.83		234.73	251.1	224.38		189.56	200.78	179.46		184.433	234.747	236.737	189.933		dck	deoxyadenosine/deoxycytidine kinase
B4U62_00105	B4U62_00105.mRNA.0	168.45	145.21	137.15		196.59	217.74	166.56		185.14	220.42	174.74		164.93	174.59	157.8		150.27	193.63	193.433	165.773		dgk	deoxynucleoside kinase
B4U62_00110	B4U62_00110.mRNA.0	3.33	4.21	8.25		4.98	3.4	6.5		3.78	2.57	4.66		4.1	3.88	7.65		5.26333	4.96	3.67	5.21		yaaH	germination protein
B4U62_00115	B4U62_00115.mRNA.0	1.62	4.3	4.37		3.58	4.75	2.32		2.64	5.06	4.26		2.94	3.02	6.81		3.43	3.55	3.98667	4.25667		yaaI	isochorismatase
B4U62_00120	B4U62_00120.mRNA.0	15.31	19.01	19.58		12.31	14.95	21.24		16.1	17.39	18.52		17.29	22.24	14.12		17.9667	16.1667	17.3367	17.8833		tadA	tRNA-specific adenosine deaminase
B4U62_00130	B4U62_00130.mRNA.0	106.5	130.05	167.34		166.63	202.21	220.64		165.69	220.14	208.89		166.16	174.82	207.35		134.63	196.493	198.24	182.777		dnaX	DNA polymerase III subunit gamma/tau
B4U62_00135	B4U62_00135.mRNA.0	137.18	147.48	163.55		161.85	187.51	169.39		173.53	166.66	156.91		145.13	164.05	184.83		149.403	172.917	165.7	164.67		yaaK	YbaB/EbfC family nucleoid-associated protein
B4U62_00140	B4U62_00140.mRNA.0	125.15	147.96	194.46		128.72	151.1	180.41		129.3	154.04	171.4		179.47	164.5	230.82		155.857	153.41	151.58	191.597		recR	recombination protein RecR
B4U62_00145	B4U62_00145.mRNA.0	227.27	292.43	325.74		246.76	302.71	308.93		215.04	250.97	268.65		340.23	306.31	374.26		281.813	286.133	244.887	340.267		yaaL	hypothetical protein
B4U62_00150	B4U62_00150.mRNA.0	24.02	34.92	55.69		23.6	24.42	25.76		28.2	27.5	32.58		35.2	37.31	44.11		38.21	24.5933	29.4267	38.8733		bofA	sigma-K factor-processing regulatory protein BofA
B4U62_00180	B4U62_00180.mRNA.0	12.5	16.59	26.64		12.28	9.15	14.89		13.54	5.85	13.12		17.78	34.94	36.06		18.5767	12.1067	10.8367	29.5933		csfB	protein CsfB
B4U62_00185	B4U62_00185.mRNA.0	22.29	54.22	64.15		23.29	22.79	39.14		26.84	30.05	30.47		34.78	37.69	50.13		46.8867	28.4067	29.12	40.8667		xpaC	protein xpaC
B4U62_00190	B4U62_00190.mRNA.0	29.46	62.77	78.39		27.21	27.21	44.08		43.41	35.7	36.13		41.8	38.15	55.73		56.8733	32.8333	38.4133	45.2267		yaaN	toxic anion resistance protein
B4U62_00195	B4U62_00195.mRNA.0	51.01	79.41	115.34		56.18	70.03	85.92		61.51	90.64	73.74		86.41	84.04	106.92		81.92	70.71	75.2967	92.4567		yaaO	hypothetical protein
B4U62_00200	B4U62_00200.mRNA.0	50.15	90.73	119.53		80.57	90.28	108.89		84.1	93.95	93.24		109.73	114.78	117.71		86.8033	93.2467	90.43	114.073		tmk	thymidylate kinase
B4U62_00205	B4U62_00205.mRNA.0	129.57	188.06	274.72		138.29	186.1	211.71		146.89	204.64	208.83		184.91	197.51	214.13		197.45	178.7	186.787	198.85		yaaQ	hypothetical protein
B4U62_00210	B4U62_00210.mRNA.0	90.07	119.28	181.8		93.46	146.86	132.07		98.19	165.84	140.54		142.76	142.14	177.05		130.383	124.13	134.857	153.983		yaaR	hypothetical protein
B4U62_00215	B4U62_00215.mRNA.0	96.06	120.5	167.19		108.99	146.66	144.49		109.33	148.23	135.61		138.58	135.65	169.34		127.917	133.38	131.057	147.857		holB	DNA polymerase III subunit delta'
B4U62_00220	B4U62_00220.mRNA.0	121.47	163.44	194.49		159.56	171.39	183.21		143.23	202.49	167.89		182.79	169.73	193.89		159.8	171.387	171.203	182.137		yaaT	stage 0 sporulation protein YaaT
B4U62_00225	B4U62_00225.mRNA.0	208.06	225.21	241.22		201.21	244.15	234.1		208.23	264.15	201.79		212.59	214.44	234.53		224.83	226.487	224.723	220.52		yabA	initiation-control protein YabA
B4U62_00230	B4U62_00230.mRNA.0	41.17	58.34	71.08		43.26	44.92	58.34		41.52	42.5	49.85		80.16	67.3	81.05		56.8633	48.84	44.6233	76.17		yabB	SAM-dependent methyltransferase
B4U62_00235	B4U62_00235.mRNA.0	57.3	71.59	81.61		59.61	63.33	65.89		57.54	46.31	56.64		85.44	73.6	115.06		70.1667	62.9433	53.4967	91.3667		yazA	hypothetical protein
B4U62_00240	B4U62_00240.mRNA.0	74.04	80	84.2		60.82	68.31	72.42		63.99	61.26	72.76		106.93	83.78	105.69		79.4133	67.1833	66.0033	98.8		yabC	rRNA (cytidine-2'-O-)-methyltransferase
B4U62_00245	B4U62_00245.mRNA.0	3019.35	2056.98	1400.87		3325.62	3097.75	1933.38		2778.66	2886.44	2404.88		2351.8	2731.99	1845.95		2159.07	2785.58	2689.99	2309.91		abrB	transition state regulatory protein AbrB
B4U62_00250	B4U62_00250.mRNA.0	280.83	215.69	214.06		218.52	231.89	195.86		211.33	229.38	207.77		231.68	224.55	221.86		236.86	215.423	216.16	226.03		metS	methionine--tRNA ligase
B4U62_00255	B4U62_00255.mRNA.0	19.87	22.2	30.48		16	21.28	22.64		17.65	23.79	21.45		28.56	22.35	27.23		24.1833	19.9733	20.9633	26.0467		yabD	hydrolase TatD
B4U62_00260	B4U62_00260.mRNA.0	191.35	225.18	239.65		210.1	252.01	234.98		248.86	279.35	232.17		172.05	212.08	190.1		218.727	232.363	253.46	191.41		yabE	hypothetical protein
B4U62_00265	B4U62_00265.mRNA.0	84.08	100.44	100.51		105.39	106.6	122.14		105.61	121.22	102.75		95.12	79.1	98.13		95.01	111.377	109.86	90.7833		rnmV	ribonuclease M5
B4U62_00270	B4U62_00270.mRNA.0	161.17	153.14	156		150.41	159.39	168.68		148.89	155.83	172.78		137.2	116.91	138.17		156.77	159.493	159.167	130.76		ksgA	ribosomal RNA small subunit methyltransferase A
B4U62_00275	B4U62_00275.mRNA.0	0.96	2.91	2.37		3.06	1.17	4.12		2.34	1.5	4.03		3.23	4.85	5.79		2.08	2.78333	2.62333	4.62333		yabG	sporulation-specific protease YabG
B4U62_00280	B4U62_00280.mRNA.0	380.18	450.33	287.42		612.25	418.71	446.87		561.9	526.96	540.08		478.9	465.61	464.06		372.643	492.61	542.98	469.523		veg	protein Veg
B4U62_00285	B4U62_00285.mRNA.0	1.69	3.84	3.03		4.97	3.29	6.43		9.13	0	7.08		10.46	16.16	14.15		2.85333	4.89667	5.40333	13.59		sspF	protein sspF
B4U62_00290	B4U62_00290.mRNA.0	52.97	51.14	84.7		45.66	49.81	73.01		39.66	65.86	64.23		43.59	47.7	64.94		62.9367	56.16	56.5833	52.0767		ipk	4-diphosphocytidyl-2C-methyl-D-erythritol kinase
B4U62_00295	B4U62_00295.mRNA.0	212.65	233.26	288.75		193.48	231.17	247.3		205.32	236.87	254.1		224.84	214.81	271.4		244.887	223.983	232.097	237.017		purR	pur operon repressor
B4U62_00300	B4U62_00300.mRNA.0	577.62	532.43	580.47		489.81	551.11	526.86		507.65	542.29	516.34		530.73	502.27	490.23		563.507	522.593	522.093	507.743		yabJ	RidA family protein
B4U62_00305	B4U62_00305.mRNA.0	732.05	557.35	426.47		326.52	299.85	198.88		439.79	290.83	243.6		663.5	590.91	535.86		571.957	275.083	324.74	596.757		spoVG	septation protein spoVG
B4U62_00310	B4U62_00310.mRNA.0	308.89	362.03	522.78		248.13	327	384.32		246.35	340.31	339.9		207.2	217.26	296.28		397.9	319.817	308.853	240.247		glmU	bifunctional N-acetylglucosamine-1-phosphate uridyltransferase/glucosamine-1-phosphate acetyltransferase
B4U62_00315	B4U62_00315.mRNA.0	159.45	179.78	279.6		124.56	182.19	251.54		118.99	185.3	194.93		107.5	126.46	167.11		206.277	186.097	166.407	133.69		prs	ribose-phosphate pyrophosphokinase
B4U62_00320	B4U62_00320.mRNA.0	640.76	629.61	853.68		422.39	610.54	613.05		389.9	578.97	594.59		355.83	393.85	464.52		708.017	548.66	521.153	404.733		ctc	50S ribosomal protein L25/general stress protein Ctc
B4U62_00325	B4U62_00325.mRNA.0	107.51	132.49	168.96		104.87	94.7	124.73		95.49	108.12	112.92		90.76	95.92	128.31		136.32	108.1	105.51	104.997		pth	peptidyl-tRNA hydrolase
B4U62_00330	B4U62_00330.mRNA.0	149.83	181.49	233.19		132.97	121.47	176.29		119.18	134.33	168.79		106.27	135.15	164.85		188.17	143.577	140.767	135.423		yabK	peptide ABC transporter permease
B4U62_00335	B4U62_00335.mRNA.0	69.98	98.34	142.61		70.12	81.45	107.16		72.24	91.98	87.49		105.3	90.03	124.34		103.643	86.2433	83.9033	106.557		mfd	transcription-repair coupling factor
B4U62_00340	B4U62_00340.mRNA.0	85.4	121.04	149.46		93.77	112.99	117.2		90.83	124.7	112.39		151.44	133.79	154.8		118.633	107.987	109.307	146.677		spoVT	stage V sporulation protein T
B4U62_00345	B4U62_00345.mRNA.0	8.43	14.51	27.78		11.13	21.98	30.95		11.59	19.65	20.09		13.67	10.59	23.24		16.9067	21.3533	17.11	15.8333		yabM	hypothetical protein
B4U62_00350	B4U62_00350.mRNA.0	76.82	111.91	132.98		59.68	85.98	96.45		64.34	97.68	84.34		90.29	76.71	100.81		107.237	80.7033	82.12	89.27		yabN	MazG family protein
B4U62_00355	B4U62_00355.mRNA.0	145.36	221.31	246.36		98.88	129.97	125.04		114.58	143.48	143.09		145.8	168.92	167.49		204.343	117.963	133.717	160.737		yabO	hypothetical protein
B4U62_00360	B4U62_00360.mRNA.0	133.9	200	200.07		87.44	147.73	129.24		113.58	165.19	124.04		146.29	133.78	143.15		177.99	121.47	134.27	141.073		yabP	spore protein YabP
B4U62_00365	B4U62_00365.mRNA.0	98.45	145.48	172.15		69.95	111.38	121.2		83.81	110.63	101.61		102.56	120.47	126.91		138.693	100.843	98.6833	116.647		yabQ	spore protein YabQ
B4U62_00370	B4U62_00370.mRNA.0	282.73	402.45	432.82		229.49	283.1	296.96		285.13	318.41	262.46		295.57	277.55	303.75		372.667	269.85	288.667	292.29		divIC	cell division protein DIVIC
B4U62_00375	B4U62_00375.mRNA.0	1572.65	1387.64	1224.09		1224.13	1317.68	958.41		1189.86	1352.08	1096.06		1186.38	1249.98	1077.85		1394.79	1166.74	1212.67	1171.4		yabR	RNA-binding protein S1
B4U62_00390	B4U62_00390.mRNA.0	5.34	8.22	13.37		4.77	7.23	11.32		6.39	8.26	8.78		7.25	10.01	10.95		8.97667	7.77333	7.81	9.40333		spoIIE	stage II sporulation protein E
B4U62_00395	B4U62_00395.mRNA.0	2.6	4.81	6.73		1.7	4.22	8.25		2.81	4.32	5.76		2.69	4.92	5.45		4.71333	4.72333	4.29667	4.35333		yabS	hypothetical protein
B4U62_00400	B4U62_00400.mRNA.0	1.02	3.08	2.55		1	3.37	3.68		0.44	2.54	2.14		1.89	1.73	2.35		2.21667	2.68333	1.70667	1.99		yabT	serine/threonine protein kinase
B4U62_00405	B4U62_00405.mRNA.0	99.62	152.99	210.35		113.94	155.63	174.78		139.29	186.89	170.63		124.78	123.98	164.66		154.32	148.117	165.603	137.807		tilS	tRNA(Ile)-lysidine synthetase
B4U62_00410	B4U62_00410.mRNA.0	198.65	282.81	346.68		224.84	286.64	315.46		257.72	330.21	288.76		230.43	209.87	308.22		276.047	275.647	292.23	249.507		hprT	hypoxanthine-guanine phosphoribosyltransferase
B4U62_00415	B4U62_00415.mRNA.0	919.91	1056.71	1188.35		1075.27	1353.69	1226.08		1227.97	1348.56	1275.49		1129.4	1151.15	1230.86		1054.99	1218.35	1284.01	1170.47		ftsH	ATP-dependent zinc metalloprotease FtsH
B4U62_00420	B4U62_00420.mRNA.0	99.74	101.91	124.3		123.44	144.16	129.15		118.15	146.01	135.1		104.89	120.18	130.41		108.65	132.25	133.087	118.493		coaX	type III pantothenate kinase
B4U62_00425	B4U62_00425.mRNA.0	190.93	177.73	201.62		202.17	255.15	210.33		203.31	224.17	211.83		182.22	201.34	201.4		190.093	222.55	213.103	194.987		hslO	molecular chaperone Hsp33
B4U62_00430	B4U62_00430.mRNA.0	32.02	41.31	50.56		31.92	48.36	44.35		33.95	40.29	40.26		37.24	35.1	38.76		41.2967	41.5433	38.1667	37.0333		yacD	peptidylprolyl isomerase
B4U62_00435	B4U62_00435.mRNA.0	192.35	140.8	154.1		158.52	183.34	147.21		135.9	158.59	136.65		123.45	134.52	134.65		162.417	163.023	143.713	130.873		cysK	cysteine synthase A
B4U62_00440	B4U62_00440.mRNA.0	32.24	35.43	41.67		29.42	40.64	38.25		27.02	40.62	38.22		25.12	26.1	32.18		36.4467	36.1033	35.2867	27.8		pabB	aminodeoxychorismate synthase
B4U62_00445	B4U62_00445.mRNA.0	44.94	57.67	86.06		54.83	76.76	83.92		52.77	79.53	84.18		55.02	60.64	71.53		62.89	71.8367	72.16	62.3967		pabA	glutamine amidotransferase
B4U62_00450	B4U62_00450.mRNA.0	48.62	65.85	111.51		56.86	78.24	102.91		52.19	91.8	89.93		76.44	70.24	97.83		75.3267	79.3367	77.9733	81.5033		pabC	4-amino-4-deoxychorismate lyase
B4U62_00455	B4U62_00455.mRNA.0	60.37	80.1	125.5		71.81	103.06	115.38		69.68	119.74	105.02		81.93	85.18	116.46		88.6567	96.75	98.1467	94.5233		sul	dihydropteroate synthase
B4U62_00460	B4U62_00460.mRNA.0	56.12	78.63	109.63		91.47	112.76	100.72		69.41	94.02	100.55		90.85	77.36	103.93		81.46	101.65	87.9933	90.7133		folB	dihydroneopterin aldolase
B4U62_00465	B4U62_00465.mRNA.0	118.3	125.16	175.06		153.3	194.89	202.71		158.58	193.88	165.82		152.27	155.85	177.36		139.507	183.633	172.76	161.827		folK	2-amino-4-hydroxy-6- hydroxymethyldihydropteridine diphosphokinase
B4U62_00470	B4U62_00470.mRNA.0	130.87	187.98	173.7		220.23	250.01	234.98		235.39	239.99	214.95		169.97	215.03	201.63		164.183	235.073	230.11	195.543		yazB	transcriptional regulator
B4U62_00475	B4U62_00475.mRNA.0	283.64	290.38	350.47		334.51	390.74	417.24		351.29	396.83	395.64		355.44	336.91	367.74		308.163	380.83	381.253	353.363		dusB	tRNA-dihydrouridine synthase
B4U62_00480	B4U62_00480.mRNA.0	576.93	565.29	600.08		611.98	651.79	643.44		590.26	628.26	617.78		639.04	632.3	654.08		580.767	635.737	612.1	641.807		lysS	lysine--tRNA ligase
B4U62_00560	B4U62_00560.mRNA.0	20.04	25.96	32.91		19.69	35.31	36.36		27.02	33.59	44.16		22.26	33.33	30.78		26.3033	30.4533	34.9233	28.79		ctsR	transcriptional regulator CtsR
B4U62_00565	B4U62_00565.mRNA.0	24.9	45.58	84.73		39.5	80.64	79.92		45.85	70.61	85.12		31.9	53.48	70.11		51.7367	66.6867	67.1933	51.83		mcsA	protein-arginine kinase activator protein
B4U62_00570	B4U62_00570.mRNA.0	20.34	26.29	50.04		21.47	41.91	57.3		21.44	39.76	46.09		26.11	32.7	41.31		32.2233	40.2267	35.7633	33.3733		mcsB	protein arginine kinase
B4U62_00575	B4U62_00575.mRNA.0	60.38	69.94	98.75		73.4	106.9	126.32		69.68	87.62	95.3		83.6	97.95	116.06		76.3567	102.207	84.2	99.2033		clpC	ATP-dependent Clp protease ATP-binding subunit ClpC
B4U62_00580	B4U62_00580.mRNA.0	22.38	35.51	55.37		19.09	20.4	32.01		21.22	23.54	22.58		21.17	24.31	31.36		37.7533	23.8333	22.4467	25.6133		radA	DNA repair protein RadA
B4U62_00585	B4U62_00585.mRNA.0	18.43	35.89	65.16		17.55	22.81	31.71		17.71	28.01	29.54		20.84	21.46	35.1		39.8267	24.0233	25.0867	25.8		yacK	DNA integrity scanning protein DisA
B4U62_00590	B4U62_00590.mRNA.0	25.57	40.51	75.92		20.18	30.98	41.66		31.77	31.49	40.2		25.31	30.43	42.91		47.3333	30.94	34.4867	32.8833		yacL	PIN/TRAM domain-containing protein
B4U62_00595	B4U62_00595.mRNA.0	16.55	24.41	40.43		14.45	17.05	33.6		16.27	25.64	20.28		13	11.75	24.44		27.13	21.7	20.73	16.3967		ispD	2-C-methyl-D-erythritol 4-phosphate cytidylyltransferase
B4U62_00600	B4U62_00600.mRNA.0	9.49	12.59	20.86		5.59	6.48	10.86		6.17	17.78	7.47		9.33	10.61	15.93		14.3133	7.64333	10.4733	11.9567		ispF	2-C-methyl-D-erythritol 2'4-cyclodiphosphate synthase
B4U62_00605	B4U62_00605.mRNA.0	387.31	358.82	418.03		326.03	348.69	354.49		317.77	352.64	341.42		314.02	326.54	375.85		388.053	343.07	337.277	338.803		gltX	glutamate--tRNA ligase
B4U62_00610	B4U62_00610.mRNA.0	267.96	201.98	258.68		235.14	208.89	215.35		179.04	235.78	258.43		237.14	222.61	235.23		242.873	219.793	224.417	231.66		-	hypothetical protein
B4U62_00615	B4U62_00615.mRNA.0	10.25	18.32	36.4		11.65	23.23	29.91		13.97	17.35	20.49		11.29	14.44	21.86		21.6567	21.5967	17.27	15.8633		cysE	serine O-acetyltransferase
B4U62_00620	B4U62_00620.mRNA.0	65.2	76.21	114.97		57.81	77.74	97.74		57.35	79.45	81.69		67.42	58.21	80.61		85.46	77.7633	72.83	68.7467		cysS	cysteine--tRNA ligase
B4U62_00625	B4U62_00625.mRNA.0	43.23	76.51	106.35		36.71	72.92	86		51.48	66.66	68.65		55.22	55.71	71.13		75.3633	65.21	62.2633	60.6867		mrnC	Mini-ribonuclease 3
B4U62_00630	B4U62_00630.mRNA.0	54.41	74.59	127.67		47.89	70.52	91.87		44.84	73.98	82.14		44.86	51.62	93.68		85.5567	70.0933	66.9867	63.3867		rlmB	23S rRNA (guanosine(2251)-2'-O)-methyltransferase RlmB
B4U62_00635	B4U62_00635.mRNA.0	17.43	24.79	42.62		25.26	30.19	28.66		15.11	29.39	30.66		21.19	16.71	35.2		28.28	28.0367	25.0533	24.3667		yacP	hypothetical protein
B4U62_00640	B4U62_00640.mRNA.0	111.47	140.83	186.01		99.71	133.99	170.37		127.65	155.51	133.15		117.57	113.35	171.64		146.103	134.69	138.77	134.187		sigH	RNA polymerase factor sigma-70
B4U62_00645	B4U62_00645.mRNA.0	549.27	566.14	470.93		653.44	579.36	523.78		643.39	612.27	561.39		553.02	530	705.7		528.78	585.527	605.683	596.24		rpmG	50S ribosomal protein L33
B4U62_00650	B4U62_00650.mRNA.0	544.34	515.48	429.53		699.15	612.88	456.32		682.54	668.85	510.08		517.2	589.33	520.87		496.45	589.45	620.49	542.467		secE	protein translocase subunit SecE
B4U62_00655	B4U62_00655.mRNA.0	637.08	654.77	592.76		653.79	601.24	632.11		648.28	542.31	645.54		754.35	768.15	772.03		628.203	629.047	612.043	764.843		nusG	transcription termination/antitermination protein NusG
B4U62_00660	B4U62_00660.mRNA.0	17614.3	15537.4	14448		21912.2	21733	19510.4		22015.4	21674.6	21481.7		20417.6	19925.7	19245.9		15866.6	21051.8	21723.9	19863.1		rplK	50S ribosomal protein L11
B4U62_00665	B4U62_00665.mRNA.0	10980.4	9723.46	9290.18		12242.2	11478.5	11537.7		12355.1	11345	12140.6		13050.8	12114.8	12334.8		9998.03	11752.8	11946.9	12500.1		rplA	50S ribosomal protein L1
B4U62_00670	B4U62_00670.mRNA.0	22375.7	21286.4	17990		23666.8	18752.5	20596.6		22841.8	17443.8	22387.5		23359.7	23548.6	21563.4		20550.7	21005.3	20891	22823.9		rplJ	50S ribosomal protein L10
B4U62_00675	B4U62_00675.mRNA.0	22196.1	20257.5	15195		23313.1	17660.4	17003.2		22929.8	16229.1	18574.4		22364.1	22810.2	19879.7		19216.2	19325.6	19244.4	21684.6		rplL	50S ribosomal protein L7/L12
B4U62_00680	B4U62_00680.mRNA.0	226.3	460.69	557		255.23	272.13	469.33		273.22	250.77	392.62		500.53	470.24	600.73		414.663	332.23	305.537	523.833		ybxB	16S rRNA methyltransferase
B4U62_00685	B4U62_00685.mRNA.0	586.8	1072.82	1625.21		875.75	1033.61	1616.3		939.8	1126.73	1303.13		1165.18	1120.46	1651.67		1094.94	1175.22	1123.22	1312.44		rpoB	DNA-directed RNA polymerase subunit beta
B4U62_00690	B4U62_00690.mRNA.0	817	1294.65	1952.84		937.61	1154.36	1902.83		1052.36	1311.8	1521.53		1451.62	1217.38	1961.91		1354.83	1331.6	1295.23	1543.64		rpoC	DNA-directed RNA polymerase subunit beta'
B4U62_00695	B4U62_00695.mRNA.0	6140.83	7433.59	6761.66		6544.66	5672.9	5718.2		6434.42	6434.89	6030.13		6687.96	6322.22	6029.36		6778.69	5978.59	6299.81	6346.51		ybxF	ribosome-associated protein L7Ae-like protein
B4U62_00700	B4U62_00700.mRNA.0	9381.5	11205.7	12170.8		9386.7	9312.05	10538.1		9397.22	9724.63	9853.34		10147	8546	10206.2		10919.3	9745.63	9658.4	9633.07		rpsL	30S ribosomal protein S12
B4U62_00705	B4U62_00705.mRNA.0	10093.5	11957	13351.7		9681.77	9787.35	11813.7		9802.42	10287.5	11099.2		10903.2	9171.63	11509.7		11800.8	10427.6	10396.4	10528.2		rpsG	30S ribosomal protein S7
B4U62_00710	B4U62_00710.mRNA.0	12099.2	13555.2	15305.6		11320.4	11271.5	13420.7		11353.7	11951	12714.1		12576.2	10776.4	12945.4		13653.3	12004.2	12006.3	12099.3		fusA	elongation factor G
B4U62_00715	B4U62_00715.mRNA.0	27755.8	25061.4	24253		23859	22268.9	22360.7		22891.7	21952.2	22470.7		24317.2	22474.4	23209.4		25690.1	22829.6	22438.2	23333.7		tufA	elongation factor Tu
B4U62_00720	B4U62_00720.mRNA.0	15.63	28.82	42.09		16.64	24.37	37.26		18.82	32.81	24.17		31.22	27.52	43.02		28.8467	26.09	25.2667	33.92		ybaC	aminopeptidase
B4U62_00725	B4U62_00725.mRNA.0	3895.1	5273.04	6404.89		4060.58	5011.07	5894.14		4275.76	5633.12	5196.38		4175.98	4136.1	4562.79		5191.01	4988.6	5035.09	4291.62		rpsJ	30S ribosomal protein S10
B4U62_00730	B4U62_00730.mRNA.0	4818.63	6816.83	9201.62		5075.54	6422.02	8324.81		5170.44	6855.15	7231.28		5118.35	4855.94	6051.05		6945.69	6607.46	6418.96	5341.78		rplC	50S ribosomal protein L3
B4U62_00735	B4U62_00735.mRNA.0	3822.12	5600.54	7664.14		4005.88	5110.95	7121.77		4265.88	5533.4	6042.08		4215.83	4076.35	5114.91		5695.6	5412.87	5280.45	4469.03		rplD	50S ribosomal protein L4
B4U62_00740	B4U62_00740.mRNA.0	3702.1	5334.12	7054.03		3826.69	4719.14	6815.37		4043.8	5075.23	5628.82		3960.72	3872.38	4745.26		5363.42	5120.4	4915.95	4192.79		rplW	50S ribosomal protein L23
B4U62_00745	B4U62_00745.mRNA.0	3884.25	5502.37	7555.26		4142.29	5161.11	7272.05		4195.34	5564.36	5899.2		4286.82	3952.78	5157.73		5647.29	5525.15	5219.63	4465.78		rplB	50S ribosomal protein L2
B4U62_00750	B4U62_00750.mRNA.0	2217.16	4219.57	5862.5		2311.34	3202.72	5294.48		2434.41	3578.94	3988.11		2623.98	2539.83	3374.16		4099.74	3602.85	3333.82	2845.99		rpsS	30S ribosomal protein S19
B4U62_00755	B4U62_00755.mRNA.0	2805.64	5305.55	7769.92		2998.51	4321.96	6856.68		3206.81	4723.28	5073.32		3385.25	3265.64	4531.54		5293.7	4725.72	4334.47	3727.48		rplV	50S ribosomal protein L22
B4U62_00760	B4U62_00760.mRNA.0	2408.91	4674.01	6739.28		2619.66	3575.5	6085.82		2747.83	4022.82	4442.23		2981.34	2769.6	3954.69		4607.4	4093.66	3737.63	3235.21		rpsC	30S ribosomal protein S3
B4U62_00765	B4U62_00765.mRNA.0	1990.96	4178.98	5771.86		2208.47	3160.06	5181.12		2250.11	3506.58	3741.71		2541.43	2317.68	3250.01		3980.6	3516.55	3166.13	2703.04		rplP	50S ribosomal protein L16
B4U62_00770	B4U62_00770.mRNA.0	1940.98	4027.87	5132.01		2108.71	2963.81	4654.95		2335.75	3207.24	3248.89		2491.72	2238.49	2973.97		3700.29	3242.49	2930.63	2568.06		rpmC	50S ribosomal protein L29
B4U62_00775	B4U62_00775.mRNA.0	2120.64	4618.71	5912.02		2398.13	3295.47	5342.99		2450.71	3931.69	3940.28		2834.1	2650.26	3489.95		4217.12	3678.86	3440.89	2991.44		rpsQ	30S ribosomal protein S17
B4U62_00780	B4U62_00780.mRNA.0	2720.09	5677.62	8069.89		2983.32	4250.53	7171.39		3114.24	4995.73	5429.78		3615.14	3183.89	4710.39		5489.2	4801.75	4513.25	3836.47		rplN	50S ribosomal protein L14
B4U62_00785	B4U62_00785.mRNA.0	2755.97	6150.33	8258.11		3111.5	4564.88	7108.77		3357.62	5350.2	5173.36		3741.2	3444.81	4660.06		5721.47	4928.38	4627.06	3948.69		rplX	50S ribosomal protein L24
B4U62_00790	B4U62_00790.mRNA.0	2602.65	5737.76	7551.96		2974.2	3990.62	6600.68		3021.54	4780.73	4874.07		3443.34	3411.75	4493.21		5297.46	4521.83	4225.45	3782.77		rplE	50S ribosomal protein L5
B4U62_00795	B4U62_00795.mRNA.0	2300.46	4983.92	7325.36		2679.83	3554.45	6180.75		2666.71	4267.13	4543.99		3192.29	2817.46	4067.5		4869.91	4138.34	3825.94	3359.08		rpsN	30S ribosomal protein S14
B4U62_00800	B4U62_00800.mRNA.0	2961.95	6134.42	8795.04		3291.65	4444.56	7482		3371.02	5211.92	5336.03		3786.57	3529.95	5072.2		5963.8	5072.74	4639.66	4129.57		rpsH	30S ribosomal protein S8
B4U62_00805	B4U62_00805.mRNA.0	2465.06	5463.49	7725.71		2798.17	3909.64	6351.15		2890.79	4712.08	4845.22		3324.03	3017.89	4305.97		5218.09	4352.99	4149.36	3549.3		rplF	50S ribosomal protein L6
B4U62_00810	B4U62_00810.mRNA.0	2242.88	4886.77	7533.29		2559.8	3678.47	6504.93		2717.23	4417.06	4551.17		3095.82	2827.87	4367.9		4887.65	4247.73	3895.15	3430.53		rplR	50S ribosomal protein L18
B4U62_00815	B4U62_00815.mRNA.0	1977.48	4232.42	6322.98		2314.17	3146.14	5356.7		2347.57	3828.62	3771.34		2687.97	2311.42	3666.07		4177.63	3605.67	3315.84	2888.49		rpsE	30S ribosomal protein S5
B4U62_00820	B4U62_00820.mRNA.0	633.49	1501.69	2126.9		765.57	1041.72	1801.52		882.96	1262.75	1272.55		918.44	867.88	1177.96		1420.69	1202.94	1139.42	988.093		rpmD	50S ribosomal protein L30
B4U62_00825	B4U62_00825.mRNA.0	2207.92	4580.69	7486.4		2602.95	3942.72	6390.72		2783.21	4472.58	4276.83		3049.05	2698.67	4451.65		4758.34	4312.13	3844.21	3399.79		rplO	50S ribosomal protein L15
B4U62_00830	B4U62_00830.mRNA.0	1565.36	3499.85	5817.79		1796.41	2720.46	4845.04		1890.75	3302.23	3496.87		2075.97	1940.02	3217.6		3627.67	3120.64	2896.62	2411.2		secY	protein translocase subunit SecY
B4U62_00835	B4U62_00835.mRNA.0	1226.99	3066.24	5354.07		1314.25	2125.43	4346.56		1463.37	2761.55	2992.65		1651.57	1517.68	2847.39		3215.77	2595.41	2405.86	2005.55		adk	adenylate kinase
B4U62_00840	B4U62_00840.mRNA.0	597.43	1591.12	2764.67		698.86	1144.39	2079.66		714.11	1456.11	1443.52		819.34	734.61	1368.64		1651.07	1307.64	1204.58	974.197		mapA	methionine aminopeptidase
B4U62_00845	B4U62_00845.mRNA.0	1063.57	2808	5076.69		1110.14	1969.46	4061.04		1245.32	2277.52	2689.18		1392.77	1308.18	2565.81		2982.75	2380.21	2070.67	1755.59		ybzG	ribosome-binding protein ybzG
B4U62_00850	B4U62_00850.mRNA.0	982.83	2696.76	4815.74		1186.56	1862.34	3854.88		1188.5	2341.1	2555.98		1406.34	1244.78	2352.36		2831.78	2301.26	2028.53	1667.83		infA	translation initiation factor IF-1
B4U62_00855	B4U62_00855.mRNA.0	1098.94	2522.67	4048.5		1078.69	1446.5	3110.48		1234.52	1897.04	2463.84		1202.15	1067.26	2208.31		2556.7	1878.56	1865.13	1492.57		rpmJ	50S ribosomal protein L36
B4U62_00860	B4U62_00860.mRNA.0	1195.03	2305.27	3870.16		1253.99	1743.68	3146.8		1301	2073.64	2328.71		1409.79	1270.38	2192.32		2456.82	2048.16	1901.12	1624.16		rpsM	30S ribosomal protein S13
B4U62_00865	B4U62_00865.mRNA.0	1815.03	3348.88	5746.26		1806.73	2593.87	4761.92		2006.6	3144.93	3479.1		2073.09	1974.42	3355.79		3636.72	3054.17	2876.88	2467.77		rpsK	30S ribosomal protein S11
B4U62_00870	B4U62_00870.mRNA.0	1844.28	3354.82	4991.2		2002.82	2693.62	4123.75		2005.22	2967.98	3133.15		2136.35	2108.65	3291.59		3396.77	2940.06	2702.12	2512.2		rpoA	DNA-directed RNA polymerase subunit alpha
B4U62_00875	B4U62_00875.mRNA.0	2885.5	4371.89	6303.07		2803.66	3593.4	5452.7		2945.13	4199.44	4373.49		3040.39	2879.66	4293.77		4520.15	3949.92	3839.35	3404.61		rplQ	50S ribosomal protein L17
B4U62_00880	B4U62_00880.mRNA.0	14.4	62.89	92.02		26.58	39.25	107.46		30.13	44.78	56.05		44.69	53.15	81.02		56.4367	57.7633	43.6533	59.62		cbiOA	energy-coupling factor transporter ATP-binding protein EcfA1
B4U62_00885	B4U62_00885.mRNA.0	27.08	98.91	147.91		59.44	62.26	172.83		62.55	67.66	113.26		97.43	92.75	180.91		91.3	98.1767	81.1567	123.697		cbiOB	energy-coupling factor transporter ATP-binding protein EcfA2
B4U62_00890	B4U62_00890.mRNA.0	33.87	96.16	133.73		63.44	73.61	156.2		63.96	62.15	108.4		104.59	103.45	170.51		87.92	97.75	78.17	126.183		ybaF	energy-coupling factor transporter protein EcfT
B4U62_00895	B4U62_00895.mRNA.0	338.28	423.03	449.86		526.41	566.5	546.62		481.54	523.19	483.39		732	686.62	773.21		403.723	546.51	496.04	730.61		truA	tRNA pseudouridine(38-40) synthase TruA
B4U62_00900	B4U62_00900.mRNA.0	8232.43	8638.74	8071.08		7859.27	7349.98	7450.82		7867.52	6710.42	7682.14		7796.97	7671.48	7901.01		8314.08	7553.36	7420.03	7789.82		rplM	50S ribosomal protein L13
B4U62_00905	B4U62_00905.mRNA.0	9837.19	9656.29	9157.28		9263.35	8175.06	8684.05		9436.07	7984.03	8622.71		9163.83	8738.82	9295.62		9550.25	8707.49	8680.94	9066.09		rpsI	30S ribosomal protein S9
B4U62_00910	B4U62_00910.mRNA.0	191.02	159.97	122.65		165.72	152.22	132.14		168.44	134.48	137.42		185.64	184.07	161.07		157.88	150.027	146.78	176.927		ybaJ	methyltransferase
B4U62_00915	B4U62_00915.mRNA.0	1.55	2.74	2.78		2.54	1.01	1.48		1.68	2.58	2.17		3.21	2.75	2.71		2.35667	1.67667	2.14333	2.89		ybaK	hypothetical protein
B4U62_00920	B4U62_00920.mRNA.0	2.09	4.77	2.42		2.35	2.92	3.14		2.59	2.62	3.46		4.64	4.14	4.71		3.09333	2.80333	2.89	4.49667		cwlD	N-acetylmuramoyl-L-alanine amidase
B4U62_00925	B4U62_00925.mRNA.0	462.3	310.71	316.04		471.28	526.43	327.33		402.12	566.19	385.79		293.11	341.92	291.51		363.017	441.68	451.367	308.847		salA	protein mrp
B4U62_00930	B4U62_00930.mRNA.0	26.09	34.49	50.39		27.19	29.32	39.58		23.14	36.54	33.22		24.54	23.58	35.35		36.99	32.03	30.9667	27.8233		gerD	germination protein GerD
B4U62_00935	B4U62_00935.mRNA.0	6.59	11.38	12.48		10.07	7.14	12.91		7.93	9.6	11.15		10.22	7.8	9.6		10.15	10.04	9.56	9.20667		kbaA	KinB-signaling pathway activation protein
B4U62_00940	B4U62_00940.mRNA.0	8.04	16.82	20.65		9.26	12.99	20.88		10.22	14.89	16.01		11.19	6.79	16.29		15.17	14.3767	13.7067	11.4233		ybaN	polysaccharide deacetylase PdaB
B4U62_01020	B4U62_01020.mRNA.0	0	0.88	7.32		1.14	2.27	6.66		1.26	1.45	6.11		0	1.24	2.44		2.73333	3.35667	2.94	1.22667		-	hypothetical protein
B4U62_01025	B4U62_01025.mRNA.0	40.39	44.74	52.3		38.6	56.05	44.96		46.07	44.13	47.01		40.78	46.48	43.43		45.81	46.5367	45.7367	43.5633		ybaR	sodium-independent anion transporter
B4U62_01030	B4U62_01030.mRNA.0	19.46	16.99	22.75		26.9	39.95	33.45		27.47	32.22	31.13		31.37	39.29	33.72		19.7333	33.4333	30.2733	34.7933		ybaS	hypothetical protein
B4U62_01035	B4U62_01035.mRNA.0	61.78	99.51	125.35		112.82	131.61	185.63		143.72	131.77	164.75		130.77	100.96	165.51		95.5467	143.353	146.747	132.413		ybbA	hypothetical protein
B4U62_01040	B4U62_01040.mRNA.0	82.86	137.36	190.45		160.42	193.69	272.37		198.43	205.48	241.54		179.79	139.49	221.6		136.89	208.827	215.15	180.293		feuC	iron-uptake system permease FeuC
B4U62_01045	B4U62_01045.mRNA.0	125.61	177.29	204.8		228.83	251.22	285.71		263.8	256.92	266.02		227.16	187.99	248.08		169.233	255.253	262.247	221.077		feuB	iron-uptake system permease FeuB
B4U62_01050	B4U62_01050.mRNA.0	337.38	444.87	439.93		626.45	636.93	657.17		739.77	662.08	677.49		561.19	488.66	579.96		407.393	640.183	693.113	543.27		feuA	iron-uptake system-binding protein
B4U62_01055	B4U62_01055.mRNA.0	11.39	14.79	18.63		16.04	20.75	21.48		21.13	21.34	17.81		20.95	18.2	22.05		14.9367	19.4233	20.0933	20.4		ybbB	HTH-type transcriptional activator Btr
B4U62_01060	B4U62_01060.mRNA.0	1.31	3.23	3.68		1.45	1.92	3.59		2.66	2.86	4.13		2.54	2.09	3.09		2.74	2.32	3.21667	2.57333		ybbC	hypothetical protein
B4U62_01065	B4U62_01065.mRNA.0	0.62	1.41	2.79		1.63	2.22	3.16		1.35	2.71	2.39		1.61	0.77	2.82		1.60667	2.33667	2.15	1.73333		ybbD	beta-hexosaminidase
B4U62_01070	B4U62_01070.mRNA.0	0.92	1.97	2.61		0.45	1.05	2.48		0.33	1.91	0.8		1.11	0.65	1.13		1.83333	1.32667	1.01333	0.963333		ybbE	penicillin binding protein PBP4B
B4U62_01075	B4U62_01075.mRNA.0	2.22	1.91	2.79		1.17	1.3	1.27		1.12	1.67	1.09		1.07	0.47	0.62		2.30667	1.24667	1.29333	0.72		ybbF	PTS sugar transporter subunit IIC
B4U62_01080	B4U62_01080.mRNA.0	7.14	6.54	9.95		2.9	2.4	2.58		2.67	3.69	2.59		2.8	1.84	2.84		7.87667	2.62667	2.98333	2.49333		ybbH	MurR/RpiR family transcriptional regulator
B4U62_01085	B4U62_01085.mRNA.0	9.8	8.82	12.89		5.6	6.9	3.91		4.45	7.97	5.03		3.77	3.88	2.15		10.5033	5.47	5.81667	3.26667		murQ	N-acetylmuramic acid 6-phosphate etherase
B4U62_01090	B4U62_01090.mRNA.0	4.67	3.9	6.29		3.67	4.56	5.35		4.05	4.67	3.93		5.32	2.99	4.42		4.95333	4.52667	4.21667	4.24333		ybbJ	GNAT family N-acetyltransferase
B4U62_01095	B4U62_01095.mRNA.0	9.57	3.8	13.47		5.41	3.91	7.16		5.42	5.62	7.36		5.69	4.8	4.2		8.94667	5.49333	6.13333	4.89667		ybbK	hypothetical protein
B4U62_01125	B4U62_01125.mRNA.0	269.06	430.7	528.9		230.6	220.29	339.6		336.47	322.92	325.67		381	269.13	422.11		409.553	263.497	328.353	357.413		sigW	ECF RNA polymerase sigma factor SigW
B4U62_01130	B4U62_01130.mRNA.0	411.24	575.3	763.11		367.68	347.3	533.77		485.49	507.52	486.84		542.61	398.86	633.87		583.217	416.25	493.283	525.113		rsiW	anti-sigma-W factor RsiW
B4U62_01135	B4U62_01135.mRNA.0	55.57	98.7	137.04		77.02	85.5	107.72		86.35	114.56	93.36		104.16	100.42	131.32		97.1033	90.08	98.09	111.967		ybbP	TIGR00159 family protein
B4U62_01140	B4U62_01140.mRNA.0	125.3	163.37	204.31		129.66	159.27	168.47		149.53	174.56	162.95		174.85	164.46	195.34		164.327	152.467	162.347	178.217		ybbR	YbbR-like domain-containing protein YbbR
B4U62_01145	B4U62_01145.mRNA.0	235.28	222.66	261.39		199.83	225.75	212.85		206.41	234.91	217.3		242	229.85	252.55		239.777	212.81	219.54	241.467		glmM	phosphoglucosamine mutase
B4U62_01150	B4U62_01150.mRNA.0	1444.33	948.5	797.69		859.08	899.38	718.12		867.74	1325.68	729.36		796.02	732.66	714.27		1063.51	825.527	974.26	747.65		glmS	glutamine--fructose-6-phosphate aminotransferase
B4U62_01155	B4U62_01155.mRNA.0	10.75	13.01	13.34		14.61	20.09	15.7		13.14	20.57	15.37		13.25	14.13	14.16		12.3667	16.8	16.36	13.8467		alkA	DNA-3-methyladenine glycosylase
B4U62_01160	B4U62_01160.mRNA.0	2.73	4.39	1.22		1.67	1	1.62		3.69	2.98	1.07		1.06	3.27	1.43		2.78	1.43	2.58	1.92		adaA	bifunctional transcriptional activator/DNA repair protein AdaA
B4U62_01165	B4U62_01165.mRNA.0	2.46	2.18	2.58		4.84	5.21	1.96		4	5.13	4.31		2.12	3.5	3.45		2.40667	4.00333	4.48	3.02333		adaB	methylated-DNA--protein-cysteine methyltransferase inducible
B4U62_01170	B4U62_01170.mRNA.0	3.45	7.06	4.77		6.01	10.37	7.35		4.75	8.63	6.7		3.85	10.05	4.46		5.09333	7.91	6.69333	6.12		ndhF	NADH-quinone oxidoreductase subunit 5
B4U62_01175	B4U62_01175.mRNA.0	8.46	10.03	13.29		9.79	23.51	13.18		7.2	16.89	9.99		6.17	14.48	7.05		10.5933	15.4933	11.36	9.23333		ybcC	hypothetical protein
B4U62_01180	B4U62_01180.mRNA.0	13.48	17.9	14.02		13.25	30.43	20.09		11.87	24.21	15.49		10.03	14.81	9.29		15.1333	21.2567	17.19	11.3767		ybcF	carbonic anhydrase
B4U62_01185	B4U62_01185.mRNA.0	13.16	19.52	6.3		18.96	28.25	10.88		8.56	10.96	13.82		7.26	12.15	10.13		12.9933	19.3633	11.1133	9.84667		ybcH	hypothetical protein
B4U62_01190	B4U62_01190.mRNA.0	27.26	19.72	27.89		21.18	57.55	30.84		21.99	43.56	22.64		25.59	35.12	11.31		24.9567	36.5233	29.3967	24.0067		ybcI	hypothetical protein
B4U62_01195	B4U62_01195.mRNA.0	126.42	123.03	79.88		143.83	146.92	102.31		131.61	123.63	135.4		138.54	182.5	114.34		109.777	131.02	130.213	145.127		ybzH	transcriptional regulator
B4U62_01200	B4U62_01200.mRNA.0	7.68	8.6	7.99		7.03	9.71	8.32		9.27	10.46	9.53		8.49	6.88	7.33		8.09	8.35333	9.75333	7.56667		ybcL	MFS transporter
B4U62_01205	B4U62_01205.mRNA.0	1.58	1.8	1.42		1.55	3.86	3.02		0	0	0		0.82	3.37	1.66		1.6	2.81	0	1.95		ybcM	hypothetical protein
B4U62_01210	B4U62_01210.mRNA.0	38.02	25.81	10.78		25.56	19.53	15.27		23.86	27.5	10.51		16.57	36.24	23.1		24.87	20.12	20.6233	25.3033		skfA	sporulation killing factor
B4U62_01215	B4U62_01215.mRNA.0	1.82	2.01	2.38		3.25	2.75	2.68		2.15	2.89	2.78		1.2	3.35	1.56		2.07	2.89333	2.60667	2.03667		skfB	sporulation killing factor system radical SAM maturase
B4U62_01220	B4U62_01220.mRNA.0	3.52	5.24	6.08		4.52	5.15	6.58		6.31	5.75	4.27		3.92	5.62	6.11		4.94667	5.41667	5.44333	5.21667		skfC	sporulation-killing factor biosynthesis protein SkfC
B4U62_01225	B4U62_01225.mRNA.0	6.52	7.71	12.78		6.7	8.96	6.79		6.75	7.41	5.29		6.75	7.58	8.09		9.00333	7.48333	6.48333	7.47333		skfE	SkfA peptide export ATP-binding protein SkfE
B4U62_01230	B4U62_01230.mRNA.0	2.72	4.35	6.24		2.82	2.8	4.32		3.6	3.96	5.55		3.13	4.02	7.29		4.43667	3.31333	4.37	4.81333		skfF	sporulation killing factor system integral membrane protein
B4U62_01235	B4U62_01235.mRNA.0	2.16	2.3	3.5		5.1	1.27	2.48		0.94	1.62	2.73		0.45	0.92	3.18		2.65333	2.95	1.76333	1.51667		skfG	hypothetical protein
B4U62_01240	B4U62_01240.mRNA.0	3.26	7.82	10.23		1.6	4.24	6.21		4.71	9.49	6.84		6.74	7.52	6.27		7.10333	4.01667	7.01333	6.84333		skfH	thioredoxin
B4U62_01245	B4U62_01245.mRNA.0	4.03	5.31	9.33		6.04	5.59	10.11		3.22	5.03	6.46		5.27	5.2	9.12		6.22333	7.24667	4.90333	6.53		ybdG	hypothetical protein
B4U62_01250	B4U62_01250.mRNA.0	2.56	6.32	7.47		5.35	4.38	7.02		4.16	5.6	3.7		4.31	5.46	6.38		5.45	5.58333	4.48667	5.38333		ybdJ	DNA-binding response regulator
B4U62_01255	B4U62_01255.mRNA.0	3.67	7.37	6.77		4.66	8.21	5.14		7.01	5.66	8.38		8.03	6.66	5.43		5.93667	6.00333	7.01667	6.70667		ybdK	two-component sensor histidine kinase
B4U62_01260	B4U62_01260.mRNA.0	253.16	211.78	188.62		257.59	266.61	228.05		262.46	237.49	234.37		170.83	185.47	172.22		217.853	250.75	244.773	176.173		ybzI	hypothetical protein
B4U62_01265	B4U62_01265.mRNA.0	17.87	18.14	15.3		17.55	15.29	18.35		16.09	18.88	19.05		20.76	21.37	19.33		17.1033	17.0633	18.0067	20.4867		ybdM	serine/threonine protein kinase
B4U62_01270	B4U62_01270.mRNA.0	4.64	5.19	3.29		4.8	4.06	6.53		7.68	6.11	3.59		7.33	4.69	5.13		4.37333	5.13	5.79333	5.71667		ybdN	hypothetical protein
B4U62_01275	B4U62_01275.mRNA.0	9.15	11.92	14.41		4.24	4.04	6.75		4.12	4.1	5.26		5.18	7.36	9.95		11.8267	5.01	4.49333	7.49667		ybdO	DUF4885 domain-containing protein
B4U62_01280	B4U62_01280.mRNA.0	41.58	37.29	36.79		26.37	34.17	33.39		39.05	33.34	33.25		24.6	24.71	21.13		38.5533	31.31	35.2133	23.48		ybxG	transporter
B4U62_01285	B4U62_01285.mRNA.0	0	0	0		1.07	0	0		0	0	0		1.12	0	0		0	0.356667	0	0.373333		csgA	sigma-G-dependent sporulation-specific SASP protein
B4U62_01290	B4U62_01290.mRNA.0	1.6	2.43	0		0	0	0		1.74	2	0		0	3.41	0		1.34333	0	1.24667	1.13667		ybxH	hypothetical protein
B4U62_01295	B4U62_01295.mRNA.0	5.51	4.38	3.53		3.09	5.89	2		3.13	2.62	2.76		1.9	2.8	3.03		4.47333	3.66	2.83667	2.57667		ybxI	class D beta-lactamase
B4U62_01300	B4U62_01300.mRNA.0	0.98	0.62	1.17		0.64	0.16	0.31		0.18	0.61	0.34		0	0.52	0.68		0.923333	0.37	0.376667	0.4		cypC	fatty-acid peroxygenase
B4U62_01305	B4U62_01305.mRNA.0	14.23	24.68	40.15		8.99	5.95	2.91		2.2	3.81	2.14		3.16	4.33	1.07		26.3533	5.95	2.71667	2.85333		ybyB	hypothetical protein
B4U62_01310	B4U62_01310.mRNA.0	64.04	62.51	81.99		26.83	28.95	25.21		35.78	36.74	26.72		33.46	26.93	31.13		69.5133	26.9967	33.08	30.5067		ybeC	amino acid:proton symporter
B4U62_01315	B4U62_01315.mRNA.0	1300.62	1010.79	1201.55		856.28	1453.23	822.13		874.51	1379.01	935.76		457.2	699.36	412.96		1170.99	1043.88	1063.09	523.173		glpQ	glycerophosphodiester phosphodiesterase
B4U62_01320	B4U62_01320.mRNA.0	658.64	520.41	707.37		436.7	767.65	506.68		428.66	723.78	535.82		231.68	340.12	235.15		628.807	570.343	562.753	268.983		glpT	glycerol-3-phosphate transporter
B4U62_01325	B4U62_01325.mRNA.0	453.21	318.88	337.53		287.18	528.87	239.58		331.04	447.16	265.6		139.32	197.66	136.14		369.873	351.877	347.933	157.707		-	hypothetical protein
B4U62_01330	B4U62_01330.mRNA.0	6.51	1.65	5.85		2.13	8.48	3.11		2.35	6.78	3.42		5.62	8.09	4.56		4.67	4.57333	4.18333	6.09		ybeF	hypothetical protein
B4U62_01335	B4U62_01335.mRNA.0	1.59	1.21	2.24		0.45	0.89	1.52		1.72	2.55	0.72		1.64	1.45	0.71		1.68	0.953333	1.66333	1.26667		ybfA	MarR family transcriptional regulator
B4U62_01340	B4U62_01340.mRNA.0	3.1	4.57	4.24		3.52	3.82	4.82		5.65	4.07	3.94		3.03	3.99	3.08		3.97	4.05333	4.55333	3.36667		ybfB	MFS transporter
B4U62_01345	B4U62_01345.mRNA.0	43.29	49.26	52.63		34.56	58.1	42.15		56.7	60.84	51.16		47.6	49.96	40.7		48.3933	44.9367	56.2333	46.0867		ybfE	hypothetical protein
B4U62_01350	B4U62_01350.mRNA.0	68.61	60.72	46.19		53.04	57.59	43.4		54.79	58	49.97		48.75	52.14	41.52		58.5067	51.3433	54.2533	47.47		ybfF	hypothetical protein
B4U62_01355	B4U62_01355.mRNA.0	20.32	24.44	24.73		15.09	18.34	16.62		16.35	17.26	17.92		13.74	14.24	16.3		23.1633	16.6833	17.1767	14.76		ybfG	hypothetical protein
B4U62_01360	B4U62_01360.mRNA.0	10.18	11.84	10.77		8.89	12.15	12.52		10.79	16.39	15.21		10.54	8.2	12.59		10.93	11.1867	14.13	10.4433		ybfH	transporter
B4U62_01365	B4U62_01365.mRNA.0	3.81	6.36	4.56		5.24	7.19	5.33		5.51	6.35	5.07		6.05	4.06	8.53		4.91	5.92	5.64333	6.21333		ybfI	AraC family transcriptional regulator
B4U62_01370	B4U62_01370.mRNA.0	17.03	14.67	20.06		7.84	12.48	13.36		8.08	11.08	12.48		8.08	7.75	10.05		17.2533	11.2267	10.5467	8.62667		purT	phosphoribosylglycinamide formyltransferase 2
B4U62_01375	B4U62_01375.mRNA.0	7.95	6.2	11.69		4.34	7.11	7.58		8.62	9.65	6.49		8.23	4.94	4.87		8.61333	6.34333	8.25333	6.01333		mpr	metalloprotease
B4U62_01380	B4U62_01380.mRNA.0	5.29	5.35	12.66		5.77	9.17	8.96		12.1	5.87	6.79		7.9	8.14	8.02		7.76667	7.96667	8.25333	8.02		ybfJ	hypothetical protein
B4U62_01385	B4U62_01385.mRNA.0	28.62	42.89	45.27		24.89	24.04	21.03		27.97	30.77	25.38		32.28	32.98	33.97		38.9267	23.32	28.04	33.0767		ybfK	carboxylesterase YbfK
B4U62_01390	B4U62_01390.mRNA.0	258.65	297.98	281.49		256.19	288.98	240.7		288.91	294.01	288.71		273.21	280.4	249.21		279.373	261.957	290.543	267.607		pssA	CDP-diacylglycerol--serine O-phosphatidyltransferase
B4U62_01395	B4U62_01395.mRNA.0	158.95	217.73	191.06		170.21	195.15	170.46		215.73	213.52	187.76		210.22	229.68	163.91		189.247	178.607	205.67	201.27		ybfM	DedA family protein
B4U62_01400	B4U62_01400.mRNA.0	272.17	308.28	329.8		272.92	302.88	309.92		303.67	314.2	297.88		301.48	284.81	295.72		303.417	295.24	305.25	294.003		psd	phosphatidylserine decarboxylase proenzyme
B4U62_01405	B4U62_01405.mRNA.0	58.47	57.73	65.81		40.13	48.97	46.02		61.36	54.49	47.77		97.95	75.14	81.82		60.67	45.04	54.54	84.97		ybfN	hypothetical protein
B4U62_01410	B4U62_01410.mRNA.0	7.72	11.37	13.73		6.1	6.06	7.8		7.06	6.62	6.68		7.99	11.29	16.37		10.94	6.65333	6.78667	11.8833		ybfO	hydrolase
B4U62_01415	B4U62_01415.mRNA.0	4.94	9.29	10.99		6.71	7.12	6.74		7.66	5.88	9.89		8.53	5.52	6.42		8.40667	6.85667	7.81	6.82333		ybfP	AraC family transcriptional regulator
B4U62_01420	B4U62_01420.mRNA.0	295.99	216.25	193.21		401.09	358.71	279.39		386.99	347.64	303.18		363.66	365.04	329.98		235.15	346.397	345.937	352.893		ybfQ	sulfurtransferase
B4U62_01425	B4U62_01425.mRNA.0	2.13	2.24	3.82		1.45	1.92	2.5		1.95	3.27	2.41		1.19	2.79	3.09		2.73	1.95667	2.54333	2.35667		gltP	glutamate:protein symporter
B4U62_01430	B4U62_01430.mRNA.0	21.59	22.99	31.67		19.25	29.89	25.41		18.84	36.84	25.22		22.67	19.97	27.3		25.4167	24.85	26.9667	23.3133		nagP	PTS glucose transporter subunit IICBA
B4U62_01435	B4U62_01435.mRNA.0	36.55	41.06	53.16		38.14	43.42	47.56		43.92	57.34	48.21		33.13	33.51	48.47		43.59	43.04	49.8233	38.37		nagBB	glucosamine-6-phosphate deaminase
B4U62_01440	B4U62_01440.mRNA.0	11.48	13.98	16.27		14.84	17.98	23.04		12.77	17.73	17.13		10	14.8	16.8		13.91	18.62	15.8767	13.8667		ybgA	GntR family transcriptional regulator
B4U62_01445	B4U62_01445.mRNA.0	16.01	11.43	11.83		9.25	11.03	13.47		15.31	20	13.85		5.85	10.03	9.88		13.09	11.25	16.3867	8.58667		ybgB	hypothetical protein
B4U62_01450	B4U62_01450.mRNA.0	0.77	1.02	1.21		0.76	1.5	2.57		0.42	1.44	0.4		0.8	0.2	1.21		1	1.61	0.753333	0.736667		ybgE	branched chain amino acid aminotransferase
B4U62_01455	B4U62_01455.mRNA.0	8.02	7.17	11.06		4.08	4.47	4.92		3.26	5.19	7.37		6.23	7.02	7.22		8.75	4.49	5.27333	6.82333		ybgF	amino acid permease
B4U62_01460	B4U62_01460.mRNA.0	15.57	8.32	12.8		6.9	8.13	6.27		8.56	7.94	6.68		5.67	5.84	4.37		12.23	7.1	7.72667	5.29333		mmuM	homocysteine S-methyltransferase
B4U62_01465	B4U62_01465.mRNA.0	0	3.47	0		0	0	0		0	0	0		0	0	0		1.15667	0	0	0		-	homocysteine methyltransferase
B4U62_01470	B4U62_01470.mRNA.0	0.56	0.53	1.14		0.28	1.1	0.54		0.31	0.88	0.89		0.44	0.45	1.62		0.743333	0.64	0.693333	0.836667		glnT	sodium/glutamine symporter GlnT
B4U62_01475	B4U62_01475.mRNA.0	0.84	0.32	0.38		0.62	0.41	0.8		1.14	0.79	0.22		0.44	0	0.44		0.513333	0.61	0.716667	0.293333		ybgJ	glutaminase 1
B4U62_01480	B4U62_01480.mRNA.0	4.14	5.27	5.35		3.41	6.62	3.31		4.13	7.33	6.26		2.91	4.23	5.56		4.92	4.44667	5.90667	4.23333		glnJ	sensor histidine kinase
B4U62_01485	B4U62_01485.mRNA.0	8.14	9.7	11.46		9.3	9.88	10.49		8.35	13.74	10.4		8.42	7.27	8.78		9.76667	9.89	10.83	8.15667		glnL	transcriptional regulator
B4U62_01490	B4U62_01490.mRNA.0	0	0	0		0	0	0		0	0	0		0	0	0		0	0	0	0		-	hypothetical protein
B4U62_01495	B4U62_01495.mRNA.0	0.22	0.34	0.4		0.22	0.44	0		0.24	0.84	0.47		0.46	0.48	0.47		0.32	0.22	0.516667	0.47		ycbC	5-dehydro-4-deoxyglucarate dehydratase
B4U62_01500	B4U62_01500.mRNA.0	0.69	0.31	0.25		0.14	0.4	0.53		0.15	0.69	0.14		0.14	0	0.87		0.416667	0.356667	0.326667	0.336667		ycbD	aldehyde dehydrogenase family protein
B4U62_01505	B4U62_01505.mRNA.0	0.59	1.01	1.73		0.58	0.72	1.41		0.64	1.85	1.87		1.38	1.26	0.78		1.11	0.903333	1.45333	1.14		gudP	MFS transporter
B4U62_01510	B4U62_01510.mRNA.0	0.3	0	0.8		0.15	0.43	0.42		0	0.37	0.16		0.15	0.16	0.16		0.366667	0.333333	0.176667	0.156667		gudD	glucarate dehydratase
B4U62_01515	B4U62_01515.mRNA.0	19.52	21.51	22.99		19.64	25.3	30.53		21.15	25.9	25.62		23.66	15.27	27.84		21.34	25.1567	24.2233	22.2567		ycbG	GntR family transcriptional regulator
B4U62_01520	B4U62_01520.mRNA.0	1.58	2.69	2.83		1.42	1.54	1.5		1.14	3.12	1.93		1.9	2.1	2.21		2.36667	1.48667	2.06333	2.07		garD	D-galactarate dehydratase
B4U62_01525	B4U62_01525.mRNA.0	36.21	33.3	40.22		32.68	38.1	31.67		34.83	46.64	37.55		37.7	34.47	38.24		36.5767	34.15	39.6733	36.8033		ycbJ	hypothetical protein
B4U62_01530	B4U62_01530.mRNA.0	4.27	0	7.66		0	6.25	0		0	0	2.24		0	4.55	2.24		3.97667	2.08333	0.746667	2.26333		rtpA	tryptophan RNA-binding attenuator protein inhibitory protein
B4U62_01535	B4U62_01535.mRNA.0	4.88	6.56	13.92		6.97	9.52	14.16		7.93	9.41	11.87		11.69	7.55	12.33		8.45333	10.2167	9.73667	10.5233		ycbK	transporter
B4U62_01540	B4U62_01540.mRNA.0	4.42	6.46	7.08		4.65	7.39	5.72		6.5	4.73	7.29		4.57	4.03	4.64		5.98667	5.92	6.17333	4.41333		ycbL	DNA-binding response regulator
B4U62_01545	B4U62_01545.mRNA.0	9.78	8.6	12.37		6.77	10.42	10.18		7.95	12.22	11.91		9.2	8.05	6.07		10.25	9.12333	10.6933	7.77333		ycbM	two-component sensor histidine kinase
B4U62_01550	B4U62_01550.mRNA.0	14.2	12.49	13.76		12.63	15.85	14.19		10.75	17.75	13.74		10.03	8.89	13.02		13.4833	14.2233	14.08	10.6467		ycbN	ABC transporter ATP-binding protein
B4U62_01555	B4U62_01555.mRNA.0	15.93	11.85	12.34		9.82	11.89	13.41		17.27	12.49	17.72		12.93	9.65	14.75		13.3733	11.7067	15.8267	12.4433		ycbO	ABC transporter permease
B4U62_01560	B4U62_01560.mRNA.0	12.2	10.64	12.04		1.8	3.57	3.49		1.32	1.52	1.28		1.26	2.6	3.84		11.6267	2.95333	1.37333	2.56667		ycbP	hypothetical protein
B4U62_01565	B4U62_01565.mRNA.0	0.54	0.41	0.97		2.64	1.58	0.51		0	2.02	0.57		1.11	1.72	1.13		0.64	1.57667	0.863333	1.32		cwlJ	cell wall hydrolase CwlJ
B4U62_01570	B4U62_01570.mRNA.0	7.86	5.08	4.96		7.44	7.1	5		10.1	7.27	4.89		5.42	4.65	5.8		5.96667	6.51333	7.42	5.29		ycbR	hypothetical protein
B4U62_01575	B4U62_01575.mRNA.0	3.66	0	3.28		0	0	1.74		0	0	1.92		0	3.9	0		2.31333	0.58	0.64	1.3		yczK	hypothetical protein
B4U62_01580	B4U62_01580.mRNA.0	1.03	1.39	1.85		1.69	1	2.18		1.12	2.14	1.56		0.95	1.95	1.8		1.42333	1.62333	1.60667	1.56667		phoD	alkaline phosphatase
B4U62_01585	B4U62_01585.mRNA.0	1.36	2.07	0		2.68	1.33	3.9		0	1.7	1.43		2.82	1.45	2.86		1.14333	2.63667	1.04333	2.37667		tatAD	protein translocase TatA
B4U62_01590	B4U62_01590.mRNA.0	9.07	8.43	11.02		8.91	13.13	10.32		6.34	11.69	7.37		6.35	5.61	9.51		9.50667	10.7867	8.46667	7.15667		tatCD	preprotein translocase subunit TatC
B4U62_01595	B4U62_01595.mRNA.0	10.67	8.86	12.74		9.18	14	11.77		9.4	10.83	9.46		10.01	9.71	8.4		10.7567	11.65	9.89667	9.37333		pcp	pyroglutamyl-peptidase I
B4U62_01600	B4U62_01600.mRNA.0	7.01	8.82	11.26		7.07	8.83	9.86		11.2	7.61	10.66		7.83	8.45	11.43		9.03	8.58667	9.82333	9.23667		ycbU	aminotransferase
B4U62_01605	B4U62_01605.mRNA.0	33.14	50.06	65.43		39.58	39.2	53.57		53.58	41.05	48.97		54.49	49.52	66.01		49.5433	44.1167	47.8667	56.6733		lmrB	lincomycin efflux MFS transporter Lmr(B)
B4U62_01610	B4U62_01610.mRNA.0	21.33	28.56	41.81		16.78	26.9	44.04		25.24	19.85	27.72		31.72	24.81	43.99		30.5667	29.24	24.27	33.5067		lmrA	TetR family transcriptional regulator
B4U62_01615	B4U62_01615.mRNA.0	2	4	6.21		3.75	2.84	7.29		7.89	3.18	8.03		13.18	7.56	17.4		4.07	4.62667	6.36667	12.7133		ansZ	L-asparaginase
B4U62_01620	B4U62_01620.mRNA.0	12.88	16.19	11.25		15.65	18.19	20.68		18	11	9.61		12.97	7.22	15.65		13.44	18.1733	12.87	11.9467		estA	lipase EstA
B4U62_01625	B4U62_01625.mRNA.0	16.01	8.41	13.82		43.56	33.66	45.8		32.7	26.15	25.22		15.29	17.71	27.79		12.7467	41.0067	28.0233	20.2633		yczC	RDD family protein
B4U62_01630	B4U62_01630.mRNA.0	353.22	256.78	259.44		373.41	346.1	303.31		353.89	316.79	330.88		330.12	287.53	306.15		289.813	340.94	333.853	307.933		yccF	hypothetical protein
B4U62_01635	B4U62_01635.mRNA.0	17.8	16.14	18.71		19.62	23.09	18.63		16.71	24.95	21.43		17.07	18.27	19.37		17.55	20.4467	21.03	18.2367		natK	sensor histidine kinase
B4U62_01640	B4U62_01640.mRNA.0	22.87	18.97	22.99		15.28	27.68	25.01		19.5	30.86	26.58		21.46	23.39	27.52		21.61	22.6567	25.6467	24.1233		natR	DNA-binding response regulator
B4U62_01645	B4U62_01645.mRNA.0	8.62	9.37	11.86		8.18	6.73	7.12		11.52	7.89	6.64		8.91	9.48	6.93		9.95	7.34333	8.68333	8.44		natA	ABC transporter ATP-binding protein
B4U62_01650	B4U62_01650.mRNA.0	11.64	7.23	10.61		9.08	9.99	9.42		9.37	7.93	11.86		7.3	4.7	7.41		9.82667	9.49667	9.72	6.47		natB	ABC transporter permease NatB
B4U62_01655	B4U62_01655.mRNA.0	12.72	13.71	15.22		8.11	13.07	9.58		10.16	10.87	12.42		16.62	7.84	16.86		13.8833	10.2533	11.15	13.7733		yccK	oxidoreductase
B4U62_01660	B4U62_01660.mRNA.0	40.63	21.57	43.24		315.58	310.84	367.8		255.47	172.75	212.97		159.54	111.5	164.06		35.1467	331.407	213.73	145.033		ycdA	lipoprotein
B4U62_01665	B4U62_01665.mRNA.0	5.56	7.89	11.91		5.75	7.24	7.75		6.34	8.02	8.54		8.71	7.6	10.33		8.45333	6.91333	7.63333	8.88		ycdB	DUF4901 domain-containing protein
B4U62_01670	B4U62_01670.mRNA.0	0	0	0		0	0	0		0	0	0		0	0	0		0	0	0	0		-	hydrolase
B4U62_01675	B4U62_01675.mRNA.0	12.36	15.36	18.31		24.73	26.75	32.95		22.11	23.07	20.8		15.41	14.28	18.45		15.3433	28.1433	21.9933	16.0467		ycdC	DUF4901 domain-containing protein
B4U62_01680	B4U62_01680.mRNA.0	11.56	17.21	21.16		20.54	21.27	38.17		24.58	21.67	32.98		21.17	17.05	25.67		16.6433	26.66	26.41	21.2967		cwlK	peptidoglycan L-alanyl-D-glutamate endopeptidase CwlK
B4U62_01685	B4U62_01685.mRNA.0	72.27	66.07	70.79		74.25	81.25	78.52		79.52	88.45	76.68		80.46	79.52	77		69.71	78.0067	81.55	78.9933		rapJ	transcriptional regulator
B4U62_01690	B4U62_01690.mRNA.0	0.82	1.24	4.89		1.34	1.86	3.38		0.59	1.36	2		2.26	0.58	2.57		2.31667	2.19333	1.31667	1.80333		ycdF	glucose 1-dehydrogenase
B4U62_01695	B4U62_01695.mRNA.0	3.09	5.69	7.48		3.98	3.37	4.77		1.94	4.31	4.13		3.82	3.04	4.37		5.42	4.04	3.46	3.74333		ycdG	oligo-1'6-glucosidase
B4U62_01700	B4U62_01700.mRNA.0	85.16	93.54	96.91		73.34	78.55	85		90.52	101.39	86.35		65.14	72.83	81.74		91.87	78.9633	92.7533	73.2367		adcA	zinc uptake system-binding-protein ZnuA
B4U62_01705	B4U62_01705.mRNA.0	52.03	63.99	73.23		50.82	61.9	69.29		59.07	60.77	70.17		72.31	77.4	97.26		63.0833	60.67	63.3367	82.3233		adcC	zinc uptake system ATP-binding protein ZnuC
B4U62_01710	B4U62_01710.mRNA.0	42.37	43.85	63.08		32.81	44.99	65.11		42.4	47	57.38		53.63	60.52	78.72		49.7667	47.6367	48.9267	64.29		adcB	zinc uptake system membrane protein ZnuB
B4U62_01715	B4U62_01715.mRNA.0	11.02	14.04	16.98		11.85	14.81	15.86		15.55	14.8	11.79		10.97	11.52	9.38		14.0133	14.1733	14.0467	10.6233		yceB	luciferase family oxidoreductase
B4U62_01720	B4U62_01720.mRNA.0	21.87	34.01	66.01		16.48	27.04	52.15		19.76	25.96	42.5		21.12	22.52	39.79		40.63	31.89	29.4067	27.81		yceC	stress protein
B4U62_01725	B4U62_01725.mRNA.0	32.02	39.15	82.51		25.54	36.4	54.24		26.95	36.7	46.29		24.95	26.08	52.58		51.2267	38.7267	36.6467	34.5367		yceD	general stress protein 16U
B4U62_01730	B4U62_01730.mRNA.0	95.49	121.88	217.01		83.03	95.79	157.19		82.55	117.86	128.95		81.16	88.4	158.26		144.793	112.003	109.787	109.273		yceE	chemical-damaging agent resistance protein C
B4U62_01735	B4U62_01735.mRNA.0	230.28	269.68	366.76		180.17	227.04	263.32		209.12	242.38	253.53		202.46	178.71	266.25		288.907	223.51	235.01	215.807		yceF	hypothetical protein
B4U62_01740	B4U62_01740.mRNA.0	33.52	51.7	84.32		24.36	34.78	54.18		28.63	40.31	43.97		49.24	49.77	86.05		56.5133	37.7733	37.6367	61.6867		yceG	hypothetical protein
B4U62_01745	B4U62_01745.mRNA.0	15.45	17.29	36.18		7.03	13.24	22.27		12.45	13.18	18.2		17.93	13.44	34.99		22.9733	14.18	14.61	22.12		yceH	toxic anion resistance protein
B4U62_01750	B4U62_01750.mRNA.0	12.23	9.15	18.45		14.52	25.86	22.19		15.28	24.83	20.52		15.82	15.2	27.63		13.2767	20.8567	20.21	19.55		yceI	MFS transporter
B4U62_01755	B4U62_01755.mRNA.0	118.57	125.86	165.39		92.77	108.54	132.24		107.92	119.32	102.45		136.31	96.04	155.49		136.607	111.183	109.897	129.28		-	hypothetical protein
B4U62_01760	B4U62_01760.mRNA.0	4.19	3.57	4.23		2.57	2.21	5.32		2.65	1.53	3.3		4.33	4.46	6.41		3.99667	3.36667	2.49333	5.06667		yceJ	MFS transporter
B4U62_01765	B4U62_01765.mRNA.0	77.35	82.65	58.23		72.73	75.49	66.62		72.12	60.26	67.24		63.68	81.51	82.05		72.7433	71.6133	66.54	75.7467		yceK	transcriptional regulator
B4U62_01770	B4U62_01770.mRNA.0	96.3	83.15	80.62		70.25	76.27	64.78		75.91	87.08	69.14		36.98	36.09	33.86		86.69	70.4333	77.3767	35.6433		opuAA	glycine/betaine ABC transporter ATP-binding protein
B4U62_01775	B4U62_01775.mRNA.0	134.66	113.51	98.71		111.03	122.11	91.72		112.02	117.68	105.44		65.24	61.37	52.15		115.627	108.287	111.713	59.5867		opuAB	glycine/betaine ABC transporter permease
B4U62_01780	B4U62_01780.mRNA.0	157.97	126.31	108.66		145.66	155.79	102.18		140.11	126.89	110.86		75.83	80.08	55.76		130.98	134.543	125.953	70.5567		opuAC	glycine/betaine ABC transporter substrate-binding protein
B4U62_01785	B4U62_01785.mRNA.0	3.91	2.56	3.35		3.67	2.78	2.37		1.74	2	1.87		1.1	1.89	1.12		3.27333	2.94	1.87	1.37		amhX	amidohydrolase AmhX
B4U62_01790	B4U62_01790.mRNA.0	3.24	2.89	3.55		2.49	3.72	4.17		3.52	2.11	3.41		2.92	4.06	3.11		3.22667	3.46	3.01333	3.36333		ycgA	hypothetical protein
B4U62_01795	B4U62_01795.mRNA.0	7.91	9.43	17.25		4.44	8.52	10.06		6.12	7.06	6.73		8.19	7.22	7.12		11.53	7.67333	6.63667	7.51		ycgB	hypothetical protein
B4U62_01800	B4U62_01800.mRNA.0	20.03	20.47	34.53		15.04	20.34	12.96		17.79	38.11	12.27		11.15	10.3	13.63		25.01	16.1133	22.7233	11.6933		amyE	alpha-amylase
B4U62_01805	B4U62_01805.mRNA.0	109.6	176.58	119.79		124.71	82.22	149.19		187.5	48.59	198.98		169.21	108.74	169.15		135.323	118.707	145.023	149.033		ldh	L-lactate dehydrogenase
B4U62_01810	B4U62_01810.mRNA.0	7.67	9.19	8.21		9.72	8.93	10.61		13.27	6.8	20		16.5	7.77	17.13		8.35667	9.75333	13.3567	13.8		lctP	L-lactate permease
B4U62_01815	B4U62_01815.mRNA.0	124.68	132.13	140.12		212.19	230.81	211.43		245.25	233.44	224.21		200.95	196.25	213.59		132.31	218.143	234.3	203.597		mdr	multidrug resistance protein 3
B4U62_01820	B4U62_01820.mRNA.0	38.13	35.37	38.62		31.7	41.03	46.62		29.14	43.36	51.35		40.45	33.85	42.58		37.3733	39.7833	41.2833	38.96		ycgE	transcriptional regulator
B4U62_01825	B4U62_01825.mRNA.0	18.59	31.23	37.09		29.77	39.65	36.77		23.89	39.57	32.55		33.13	22.74	31.44		28.97	35.3967	32.0033	29.1033		ycgF	amino acid transporter
B4U62_01830	B4U62_01830.mRNA.0	18.93	28.51	33.74		21.61	31.8	38.23		26.26	35.82	32.17		29.96	32.63	35.07		27.06	30.5467	31.4167	32.5533		ycgG	hypothetical protein
B4U62_01835	B4U62_01835.mRNA.0	1.67	1.72	1.9		0.74	1.92	2.6		0.82	1.7	2.23		1.57	1.29	2.54		1.76333	1.75333	1.58333	1.8		ycgH	transporter
B4U62_01840	B4U62_01840.mRNA.0	0.37	0	1.31		1.44	0	1.74		0.4	0.46	0.77		0.76	0.78	0		0.56	1.06	0.543333	0.513333		ycgI	hypothetical protein
B4U62_01845	B4U62_01845.mRNA.0	259.75	181.47	223.26		207.14	216.61	245.75		184.83	214.61	242.85		205.43	195.89	247.94		221.493	223.167	214.097	216.42		nadE	NAD(+) synthetase
B4U62_01850	B4U62_01850.mRNA.0	12.15	12.84	15.86		15.19	15.09	20.01		11.17	17.47	18.56		13.33	16.47	16.22		13.6167	16.7633	15.7333	15.34		tmrB	tunicamycin resistance protein
B4U62_01855	B4U62_01855.mRNA.0	10.11	2.56	4.54		3.31	4.93	4.82		1.83	4.21	1.77		5.23	5.39	7.07		5.73667	4.35333	2.60333	5.89667		-	hypothetical protein
B4U62_01860	B4U62_01860.mRNA.0	49.11	47.39	40.56		50.18	45.25	39.71		42.58	53.49	38.38		41.06	46.04	41.23		45.6867	45.0467	44.8167	42.7767		aroK	shikimate kinase
B4U62_01865	B4U62_01865.mRNA.0	5.29	4.01	8.75		9.03	7.07	6.64		5.73	4.17	5.56		5.47	4.15	2.92		6.01667	7.58	5.15333	4.18		ycgJ	SAM-dependent methyltransferase
B4U62_01870	B4U62_01870.mRNA.0	10.42	11.94	14.71		12.75	13.91	14.81		14.07	13.55	10.28		11.45	12.47	12.73		12.3567	13.8233	12.6333	12.2167		ycgK	LysR family transcriptional regulator
B4U62_01875	B4U62_01875.mRNA.0	26.7	19.1	20.07		13.86	23.52	14.09		16.94	16.54	15.96		18.64	14.57	17.09		21.9567	17.1567	16.48	16.7667		cah	cephalosporin deacetylase
B4U62_01880	B4U62_01880.mRNA.0	24.31	24.19	26.68		19.65	21.1	20.61		20.5	25.32	22.99		27.09	16.98	22.97		25.06	20.4533	22.9367	22.3467		ycgL	hypothetical protein
B4U62_01885	B4U62_01885.mRNA.0	0.23	1.04	1.03		0.67	0.45	0.44		0.5	0	1.2		0	0	0.48		0.766667	0.52	0.566667	0.16		ycgM	Proline dehydrogenase 2
B4U62_01890	B4U62_01890.mRNA.0	10.67	15.5	13.55		11	11.81	15.02		15.52	20.49	15.59		11.31	14.28	14.75		13.24	12.61	17.2	13.4467		ycgN	1-pyrroline-5-carboxylate dehydrogenase
B4U62_01895	B4U62_01895.mRNA.0	44.26	49.01	59.91		29.5	38.75	41.26		32.85	37.51	38.56		27.68	30.17	38.09		51.06	36.5033	36.3067	31.98		ycgO	sodium/proline symporter
B4U62_01900	B4U62_01900.mRNA.0	27.4	28.67	26.56		20.76	31.09	24.87		23.44	29.69	26.7		21.86	28.31	26.85		27.5433	25.5733	26.61	25.6733		ycgP	hypothetical protein
B4U62_01905	B4U62_01905.mRNA.0	35.43	56.18	67.14		46.1	56.3	56.41		53.52	50.68	56.74		47.29	43.03	45.92		52.9167	52.9367	53.6467	45.4133		ycgQ	TIGR03943 family protein
B4U62_01910	B4U62_01910.mRNA.0	31.19	47.15	49.64		36.45	39.97	43.49		38.16	45.78	32.51		30.56	30.71	33.73		42.66	39.97	38.8167	31.6667		ycgR	hypothetical protein
B4U62_01915	B4U62_01915.mRNA.0	8.1	5.4	8.37		9.4	10.06	12.85		7.18	7.67	8.5		7.11	9.41	6.7		7.29	10.77	7.78333	7.74		ycgS	alpha/beta hydrolase
B4U62_01920	B4U62_01920.mRNA.0	2.46	2.95	6.43		2.81	3.99	5.46		1.77	2.56	5.59		3.18	2.83	4.72		3.94667	4.08667	3.30667	3.57667		ycgT	Ferredoxin--NADP reductase 1
B4U62_01925	B4U62_01925.mRNA.0	28.96	34.53	52.36		25.17	39.68	56.82		31.54	43.3	47.52		32.27	31.88	39.45		38.6167	40.5567	40.7867	34.5333		nasF	bifunctional uroporphyrinogen-III C-methyltransferase/uroporphyrinogen-III synthase
B4U62_01930	B4U62_01930.mRNA.0	16.97	38.04	48.48		32.6	29.37	39		20.91	28.91	34.85		23.15	33.7	42.11		34.4967	33.6567	28.2233	32.9867		nasE	assimilatory nitrite reductase [NAD(P)H] small subunit
B4U62_01935	B4U62_01935.mRNA.0	3.77	6.72	8.23		4.35	4.32	7.73		3.55	3.58	6.54		6.35	5.15	6.96		6.24	5.46667	4.55667	6.15333		nasD	nitrite reductase large subunit
B4U62_01940	B4U62_01940.mRNA.0	0.28	1.06	1.67		0.73	0.64	3.11		1.21	0.35	1.76		2.6	1.89	5.97		1.00333	1.49333	1.10667	3.48667		nasC	assimilatory nitrate reductase catalytic subunit
B4U62_01945	B4U62_01945.mRNA.0	0.26	1.1	2.92		1.77	1.59	4.74		2.88	0.86	3.96		8.24	3.19	10.87		1.42667	2.7	2.56667	7.43333		nasB	nitrite reductase large subunit
B4U62_01950	B4U62_01950.mRNA.0	1.02	2.7	4.71		3	2.65	7.59		5.14	2.12	4.8		8.24	6.14	14		2.81	4.41333	4.02	9.46		nasA	NarK family nitrate/nitrite MFS transporter
B4U62_01955	B4U62_01955.mRNA.0	1.82	1.73	2.45		0.67	0.22	1.74		1.24	0.28	1.2		1.41	0.97	1.67		2	0.876667	0.906667	1.35		yciA	GTP cyclohydrolase I FolE2
B4U62_01960	B4U62_01960.mRNA.0	1.12	1.42	0.67		0.37	0	0		0.81	0.47	0.39		0.77	0.8	0.79		1.07	0.123333	0.556667	0.786667		yciB	L'D-transpeptidase
B4U62_01965	B4U62_01965.mRNA.0	3.37	2.56	0		0	1.64	1.61		0	0	0		0	0	0		1.97667	1.08333	0	0		yczL	hypothetical protein
B4U62_01970	B4U62_01970.mRNA.0	1.2	0.52	1.08		1.18	1	0.65		0.37	1.07	1.44		0.35	1.09	1.26		0.933333	0.943333	0.96	0.9		yciC	cobalamin biosynthesis protein CobW
B4U62_01975	B4U62_01975.mRNA.0	110.41	112.48	112.99		196.17	225.99	176.29		173.36	266	199.14		170.71	165	170.17		111.96	199.483	212.833	168.627		yckA	amino acid ABC transporter permease
B4U62_01980	B4U62_01980.mRNA.0	78.11	83.73	81.22		150.87	170.7	128.38		154.24	180.6	138.6		127.25	112.92	115.07		81.02	149.983	157.813	118.413		yckB	ABC transporter substrate-binding protein
B4U62_01985	B4U62_01985.mRNA.0	22.51	35.68	21.56		37.36	51.76	46.28		49.89	58.75	39.41		36.75	42.64	45.68		26.5833	45.1333	49.35	41.69		yckC	RDD family protein
B4U62_01990	B4U62_01990.mRNA.0	0	2.23	7.93		0	2.16	1.4		0.8	3.68	0.77		3.81	6.27	1.55		3.38667	1.18667	1.75	3.87667		yckD	hypothetical protein
B4U62_01995	B4U62_01995.mRNA.0	27.93	18.19	13.93		19.27	20.93	16.81		18.96	18.85	18.22		16.35	23.14	15.54		20.0167	19.0033	18.6767	18.3433		bglC	aryl-phospho-beta-D-glucosidase BglC
B4U62_02000	B4U62_02000.mRNA.0	80.49	119.89	131.32		77.93	137.05	127.74		91.7	102.01	106.75		82.67	86.37	117.77		110.567	114.24	100.153	95.6033		nin	DNA-entry nuclease inhibitor
B4U62_02005	B4U62_02005.mRNA.0	48.55	50.93	56.56		49.73	61.5	49.74		43.1	65.8	41.77		41.68	37.41	36.86		52.0133	53.6567	50.2233	38.65		nucA	sporulation protein
B4U62_02010	B4U62_02010.mRNA.0	43.41	74.99	70.67		21.28	28.18	29.98		24.74	29.38	29.72		32.53	35.6	36.78		63.0233	26.48	27.9467	34.97		tlpC	methyl-accepting chemotaxis protein TlpC
B4U62_02015	B4U62_02015.mRNA.0	9.49	10.5	7.45		10.1	12.35	12.06		10.71	18.27	8.72		4.5	7.16	11.62		9.14667	11.5033	12.5667	7.76		hxlB	6-phospho 3-hexuloisomerase
B4U62_02020	B4U62_02020.mRNA.0	13.01	15.07	16.29		10.77	17.38	13.39		14.1	15.4	16.55		7.44	5.47	12.58		14.79	13.8467	15.35	8.49667		hxlA	3-hexulose-6-phosphate synthase
B4U62_02025	B4U62_02025.mRNA.0	9.24	8.01	17.1		8.43	9.67	6.3		4.29	10.72	11.79		8.2	8.44	9.7		11.45	8.13333	8.93333	8.78		hxlR	HTH-type transcriptional activator HxlR
B4U62_02030	B4U62_02030.mRNA.0	20.98	51.75	134.6		32.2	41.09	86.78		39.36	47.17	60.52		37.97	30.74	65.11		69.11	53.3567	49.0167	44.6067		srfAA	Surfactin synthase subunit 1
B4U62_02035	B4U62_02035.mRNA.0	34.96	79.71	177.4		54.75	69.67	125.1		66.13	71.28	89.79		60.57	46.33	94.45		97.3567	83.1733	75.7333	67.1167		srbAB	Surfactin synthase subunit 2
B4U62_02040	B4U62_02040.mRNA.0	64.03	120.51	188.9		94.79	98.87	146.04		121.86	91.94	115.29		108.12	78.3	124.22		124.48	113.233	109.697	103.547		srfAC	Surfactin synthase subunit 3
B4U62_02045	B4U62_02045.mRNA.0	77.49	126	182.16		127.28	119.87	143.89		160.59	105.57	135.14		140.69	99.72	144.24		128.55	130.347	133.767	128.217		srfAD	surfactin synthase thioesterase subunit
B4U62_02050	B4U62_02050.mRNA.0	5.49	9.21	11.35		5.23	6.17	5.39		9.01	5.4	5.42		8.61	6.02	9.25		8.68333	5.59667	6.61	7.96		ycxA	MFS transporter
B4U62_02055	B4U62_02055.mRNA.0	26.49	25.79	21.65		22.52	23.15	16.96		30.42	20.25	19.1		21.27	25.69	18.67		24.6433	20.8767	23.2567	21.8767		ycxB	hypothetical protein
B4U62_02060	B4U62_02060.mRNA.0	5.32	3.87	6.56		6.53	7.35	5.71		3.36	5.54	5.12		5.73	6.85	4.88		5.25	6.53	4.67333	5.82		ycxC	EamA family transporter
B4U62_02065	B4U62_02065.mRNA.0	11.71	14.33	17.07		12.85	16.48	17.55		11.38	18.24	17.1		14.01	10.53	12.61		14.37	15.6267	15.5733	12.3833		ycxD	GntR family transcriptional regulator
B4U62_02070	B4U62_02070.mRNA.0	39.51	37.7	49.48		51.97	54.42	54.69		45.58	61.29	53.88		44.17	44.8	49.15		42.23	53.6933	53.5833	46.04		-	4'-phosphopantetheinyl transferase
B4U62_02075	B4U62_02075.mRNA.0	63.37	63.01	74.55		78.98	86.27	83.01		84.95	105.41	89.33		68.33	74.97	66.86		66.9767	82.7533	93.23	70.0533		yczE	hypothetical protein
B4U62_02080	B4U62_02080.mRNA.0	138.09	145.52	152.18		157.03	192.79	158.4		165.47	189.28	169.74		172.45	156.21	175.46		145.263	169.407	174.83	168.04		tcyC	polar amino acid ABC transporter ATP-binding protein
B4U62_02085	B4U62_02085.mRNA.0	111.08	139.75	152.29		164.62	190.77	175.97		175.67	188.48	166.09		154.82	171.03	153.85		134.373	177.12	176.747	159.9		tcyB	cysteine ABC transporter permease
B4U62_02090	B4U62_02090.mRNA.0	270.28	276.85	269.12		357	399.76	317.31		372	388.57	362.67		299.22	324.94	292.97		272.083	358.023	374.413	305.71		tcyA	L-cystine-binding protein TcyA
B4U62_02095	B4U62_02095.mRNA.0	5.28	7.46	7.1		7.78	9.83	8.01		8.84	6.29	7.81		6.95	6.13	7.55		6.61333	8.54	7.64667	6.87667		yclA	transcriptional regulator
B4U62_02100	B4U62_02100.mRNA.0	0.35	1.88	1.91		1.74	0.35	0.67		1.15	2.65	1.49		0.37	0.75	0.37		1.38	0.92	1.76333	0.496667		yclB	phenolic acid decarboxylase subunit B
B4U62_02105	B4U62_02105.mRNA.0	2.56	3.56	3.19		2.24	3.61	3.53		1.85	3.56	1.49		2.8	2.88	3.88		3.10333	3.12667	2.3	3.18667		ubiD	phenolic acid decarboxylase subunit C
B4U62_02110	B4U62_02110.mRNA.0	0	2.8	2.21		4.84	2.4	1.17		2.67	4.62	2.59		2.55	3.94	5.41		1.67	2.80333	3.29333	3.96667		bsdD	phenolic acid decarboxylase subunit D
B4U62_02115	B4U62_02115.mRNA.0	3.42	5.19	4.83		4.32	5.25	3.26		0.53	6.72	3.08		2.02	3.12	1.54		4.48	4.27667	3.44333	2.22667		yclD	hypothetical protein
B4U62_02120	B4U62_02120.mRNA.0	14.15	14.29	17.16		15.85	15.26	15.62		10.76	15.81	14.86		10.27	17.98	17.97		15.2	15.5767	13.81	15.4067		yclE	alpha/beta hydrolase
B4U62_02125	B4U62_02125.mRNA.0	122.48	127.2	134.09		134.97	171.47	164.06		136.3	162.5	148.87		192	189.96	207.5		127.923	156.833	149.223	196.487		dtpT	MFS transporter
B4U62_02130	B4U62_02130.mRNA.0	1.83	2.51	3.07		2.13	3.23	4.25		3.46	3.99	3.96		2.24	3.16	4.79		2.47	3.20333	3.80333	3.39667		yclG	hypothetical protein
B4U62_02135	B4U62_02135.mRNA.0	1.28	0.97	0		1.26	0	1.22		4.16	0	1.35		0	0	0		0.75	0.826667	1.83667	0		yczF	hypothetical protein
B4U62_02140	B4U62_02140.mRNA.0	1.11	1.21	1.21		1.09	2.52	2.58		1.2	1.69	2.19		0.89	1.83	1.29		1.17667	2.06333	1.69333	1.33667		gerKA	germination protein KA
B4U62_02145	B4U62_02145.mRNA.0	0.83	0.51	0.9		0.82	0.16	1.75		0.72	2.08	1.05		1.04	0.36	1.4		0.746667	0.91	1.28333	0.933333		gerKC	germination protein KC
B4U62_02150	B4U62_02150.mRNA.0	1.46	4.03	6.57		3.24	4.46	7.33		3.77	2.97	4.8		2.08	2.92	4.42		4.02	5.01	3.84667	3.14		gerKB	germination protein KB
B4U62_02155	B4U62_02155.mRNA.0	0.95	2.39	1.98		1.86	1.85	2.41		0.68	0.79	1.33		2.28	3.02	2.32		1.77333	2.04	0.933333	2.54		yclH	ABC transporter ATP-binding protein
B4U62_02160	B4U62_02160.mRNA.0	1.66	2.94	1.86		0.95	2.83	2.51		2.25	1.21	2.91		2.58	2.21	3.05		2.15333	2.09667	2.12333	2.61333		yclI	ABC transporter permease
B4U62_02165	B4U62_02165.mRNA.0	22.6	31.43	28.74		26.22	29.41	33.53		33.68	25.88	27.7		30.21	27.42	26.03		27.59	29.72	29.0867	27.8867		yclJ	DNA-binding response regulator
B4U62_02170	B4U62_02170.mRNA.0	24.62	31.74	35.77		30.62	36.67	39.76		32.08	41.42	35.72		36.81	34.11	36.74		30.71	35.6833	36.4067	35.8867		yclK	two-component sensor histidine kinase
B4U62_02175	B4U62_02175.mRNA.0	66.54	96.89	81.66		88.69	77.62	79.44		89.33	86.9	84.13		96.2	83.42	82.93		81.6967	81.9167	86.7867	87.5167		rapC	transcriptional regulator
B4U62_02180	B4U62_02180.mRNA.0	135.62	134.31	121.73		148.06	125.01	111.36		93.91	164.7	118.7		148.11	168.54	170		130.553	128.143	125.77	162.217		phrC	phosphatase RapC inhibitor
B4U62_02185	B4U62_02185.mRNA.0	10.67	32.39	19.16		52.44	31.25	20.36		11.57	40	0		22.09	34.11	11.2		20.74	34.6833	17.19	22.4667		yczM	sporulation protein YjcZ
B4U62_02190	B4U62_02190.mRNA.0	0	10.41	0		8.99	17.86	0		0	22.86	4.8		0	0	9.6		3.47	8.95	9.22	3.2		yczN	sporulation protein YjcZ
B4U62_02195	B4U62_02195.mRNA.0	13.37	12.17	12.67		6.72	6.82	8.22		7.25	7.61	7.65		5.69	4.75	5.77		12.7367	7.25333	7.50333	5.40333		yclM	aspartate kinase
B4U62_02200	B4U62_02200.mRNA.0	151.75	247.54	290.75		285.32	319.34	379.75		304.56	332.81	364.78		348.9	311.99	369.93		230.013	328.137	334.05	343.607		yclN	ABC transporter permease
B4U62_02205	B4U62_02205.mRNA.0	140.8	228.26	261.53		242.21	306.52	324.37		257.44	281.35	307.98		326.54	277.54	347.56		210.197	291.033	282.257	317.213		yclO	ABC transporter permease
B4U62_02210	B4U62_02210.mRNA.0	232.67	320.75	369.75		334.95	421.15	468.04		382.81	405.69	399.47		476.26	389.05	478.39		307.723	408.047	395.99	447.9		yclP	ABC transporter ATP-binding protein
B4U62_02215	B4U62_02215.mRNA.0	387.51	509.34	485.68		555.4	627.45	607.93		595.33	555.89	627.75		668.24	616.74	685.42		460.843	596.927	592.99	656.8		yclQ	ABC transporter substrate-binding protein
B4U62_02220	B4U62_02220.mRNA.0	52.77	66.97	73.74		76.1	71.83	90.17		95.69	72.87	93.87		77.03	68.37	76.94		64.4933	79.3667	87.4767	74.1133		ycnB	MFS transporter
B4U62_02225	B4U62_02225.mRNA.0	47.38	56.16	65.39		66.9	71.56	79.91		67.86	61.26	77.01		75.62	66.19	82.2		56.31	72.79	68.71	74.67		ycnC	TetR family transcriptional regulator
B4U62_02230	B4U62_02230.mRNA.0	101.73	73.3	72.71		125.57	129.71	112.14		115.79	102.3	104.47		132.3	124.06	129.07		82.58	122.473	107.52	128.477		ycnD	NADPH-dependent oxidoreductase
B4U62_02235	B4U62_02235.mRNA.0	125.41	67.47	66.27		112.74	118.93	90.75		115.69	93.33	90.62		125.16	128.86	117.62		86.3833	107.473	99.88	123.88		ycnE	antibiotic biosynthesis monooxygenase
B4U62_02240	B4U62_02240.mRNA.0	110.69	127.75	114.97		108.76	132.72	125.91		144.82	176.78	144.27		114.52	124.64	120.31		117.803	122.463	155.29	119.823		yczG	transcriptional regulator
B4U62_02245	B4U62_02245.mRNA.0	2.39	2.56	2.46		2.07	1.78	2.41		1.52	1.93	2.07		1.89	1.05	2.21		2.47	2.08667	1.84	1.71667		gabR	transcriptional regulator
B4U62_02250	B4U62_02250.mRNA.0	0.31	0.24	0.14		0.15	0.15	0.3		0	0	0.33		0.48	0.33	0.33		0.23	0.2	0.11	0.38		gabT	4-aminobutyrate aminotransferase
B4U62_02255	B4U62_02255.mRNA.0	70.17	51.24	63.38		71.81	64.07	61.21		61.51	67.06	55.77		54.19	58.74	57.1		61.5967	65.6967	61.4467	56.6767		gabD	NAD-dependent succinate-semialdehyde dehydrogenase
B4U62_02260	B4U62_02260.mRNA.0	0	0.55	0.22		0.95	0.47	0.69		0.26	0.91	0		0.5	0	0		0.256667	0.703333	0.39	0.166667		glcU	glucose uptake protein GlcU
B4U62_02265	B4U62_02265.mRNA.0	1.08	1.22	0.72		2.64	0.79	2.31		2.92	1.01	0.85		2.23	2.29	0.56		1.00667	1.91333	1.59333	1.69333		gdh	glucose 1-dehydrogenase
B4U62_02270	B4U62_02270.mRNA.0	192.48	262.22	170.24		216.24	240.34	217.96		246.58	200.21	222.23		360.59	350.51	304.86		208.313	224.847	223.007	338.653		ycnI	hypothetical protein
B4U62_02275	B4U62_02275.mRNA.0	106.57	152.92	112.73		129.25	138.16	140.05		151.71	130.03	132.97		210.68	218.88	189.52		124.073	135.82	138.237	206.36		ycnJ	copper transporter YcnJ
B4U62_02280	B4U62_02280.mRNA.0	132.3	182.39	120.48		161.27	144.09	156.51		173.74	154.24	160.71		265.44	251.22	218.19		145.057	153.957	162.897	244.95		ycnK	hypothetical protein
B4U62_02285	B4U62_02285.mRNA.0	29.98	27.39	25.07		46.19	32.58	33.78		43.57	35.74	37.92		44.41	46.45	27.17		27.48	37.5167	39.0767	39.3433		ycnL	hypothetical protein
B4U62_02290	B4U62_02290.mRNA.0	520.43	164.73	58.37		282.12	413.07	369.93		267.56	618.62	391.59		197.22	189.81	198.68		247.843	355.04	425.923	195.237		mtlA	pts system mannitol-specific eiicb component
B4U62_02295	B4U62_02295.mRNA.0	1228.18	448.15	162.39		648.64	937.6	738.93		554.72	1134.88	741.57		458.85	415.41	421.74		612.907	775.057	810.39	432		mtlF	mannitol-specific phosphotransferase enzyme IIA component
B4U62_02300	B4U62_02300.mRNA.0	1910.76	673.21	233.22		947.05	1302.75	987.83		883.49	1656.42	1083.68		662.21	672.82	629.08		939.063	1079.21	1207.86	654.703		mtlD	mannitol-1-phosphate 5-dehydrogenase
B4U62_02305	B4U62_02305.mRNA.0	62.88	41.39	33.72		47.53	59.67	50.18		38.17	75.4	53.24		40.44	39.36	48.13		45.9967	52.46	55.6033	42.6433		ycsA	tartrate dehydrogenase/decarboxylase
B4U62_02310	B4U62_02310.mRNA.0	91.77	83.53	84.47		70.6	100.61	84.65		88.88	113.65	77.11		80	76.12	92.21		86.59	85.2867	93.2133	82.7767		sipU	S26 family signal peptidase
B4U62_02315	B4U62_02315.mRNA.0	63.67	61.61	63.59		59.76	68.79	65.5		64.76	81.78	81.92		71.44	56.02	82.23		62.9567	64.6833	76.1533	69.8967		yczH	hydrolase
B4U62_02320	B4U62_02320.mRNA.0	111.92	113.5	104.22		105.85	121.5	99.31		111.58	140.55	121.33		102.8	107.75	91.08		109.88	108.887	124.487	100.543		ycsD	beta-hydroxyacyl-ACP dehydratase
B4U62_02325	B4U62_02325.mRNA.0	18.59	18.81	20.4		8.12	16.13	9.85		11.2	15.48	19.53		14.96	22.01	26.02		19.2667	11.3667	15.4033	20.9967		yczO	hypothetical protein
B4U62_02330	B4U62_02330.mRNA.0	170.02	138.22	133.28		136.71	138.56	133.49		136.67	112.56	122.27		131.35	133.15	137.69		147.173	136.253	123.833	134.063		ycsE	phosphoglycolate phosphatase
B4U62_02335	B4U62_02335.mRNA.0	12.86	25.12	46.14		14.79	10.95	28.45		26.7	10.94	25.87		39.36	23.61	50.84		28.04	18.0633	21.17	37.9367		ycsF	LamB/YcsF family protein
B4U62_02340	B4U62_02340.mRNA.0	6.72	12.5	28.21		7.27	4.76	20.04		12.21	3.36	15.89		21.39	14.68	28.75		15.81	10.69	10.4867	21.6067		ycsG	hypothetical protein
B4U62_02345	B4U62_02345.mRNA.0	6.57	13.49	30.46		5.65	6.41	16.44		10.38	4.1	15.23		16.42	12.24	26.14		16.84	9.5	9.90333	18.2667		ycsI	DUF1445 domain-containing protein
B4U62_02350	B4U62_02350.mRNA.0	6.79	17.24	38.68		9.86	9.51	19.14		11.84	8.11	15.81		26.34	16.03	37.48		20.9033	12.8367	11.92	26.6167		kipI	kinase A inhibitor
B4U62_02355	B4U62_02355.mRNA.0	4.72	10.9	27.45		5.65	5.41	15.85		7.56	7.44	9.05		21.45	9.84	29.14		14.3567	8.97	8.01667	20.1433		kipA	KipI antagonist
B4U62_02360	B4U62_02360.mRNA.0	8.18	15.62	33.17		6.1	10.19	17.76		10.7	8.46	11.85		23.06	12.62	37.01		18.99	11.35	10.3367	24.23		kipR	transcriptional regulator
B4U62_02365	B4U62_02365.mRNA.0	9.44	19.43	42.66		11.92	16.78	29.57		14.98	16.84	18.41		24.76	22.98	40.68		23.8433	19.4233	16.7433	29.4733		lipC	germination protein
B4U62_02370	B4U62_02370.mRNA.0	489.14	412.93	357.79		305.76	272.64	262.18		342.27	252.33	247.02		268.31	271.69	234.07		419.953	280.193	280.54	258.023		yczI	hypothetical protein
B4U62_02375	B4U62_02375.mRNA.0	104.07	118.08	102.19		81.28	74.66	71.25		103.15	87.77	68.2		75.46	74.85	70.01		108.113	75.73	86.3733	73.44		yczJ	antibiotic biosynthesis monooxygenase
B4U62_02380	B4U62_02380.mRNA.0	103.06	139.19	148.13		108	136.62	130.75		127.96	134.3	139.11		112.49	106.29	125.04		130.127	125.123	133.79	114.607		pbpC	penicillin-binding protein 3
B4U62_02385	B4U62_02385.mRNA.0	147.27	171.17	191.54		160.6	194.74	185.51		167.89	184.54	184.55		168.64	146.78	171.27		169.993	180.283	178.993	162.23		ycsN	oxidoreductase
B4U62_02390	B4U62_02390.mRNA.0	128.46	58.19	34.27		88.57	81.41	71.81		65.08	148.9	85.51		82.85	70.89	65.21		73.64	80.5967	99.83	72.9833		mtlR	transcriptional regulator MtlR
B4U62_02395	B4U62_02395.mRNA.0	61.11	45.44	35.69		74.38	56.78	48.09		66.85	55.73	50.31		72.33	71.77	65.53		47.4133	59.75	57.63	69.8767		ydaB	long-chain-fatty-acid--CoA ligase
B4U62_02400	B4U62_02400.mRNA.0	2.03	1.84	2.91		1.99	0.79	1.55		0.44	1.52	0.85		0.84	1.73	0.85		2.26	1.44333	0.936667	1.14		ydaC	methyltransferase
B4U62_02405	B4U62_02405.mRNA.0	3.17	1.85	4.59		0.96	0.48	0.23		0.26	0.3	0.51		0	0.26	0.51		3.20333	0.556667	0.356667	0.256667		ydaD	NAD(P)-dependent oxidoreductase
B4U62_02410	B4U62_02410.mRNA.0	6.67	3.71	3.19		1.31	1.3	0.85		1.45	0.56	1.4		0.46	2.37	1.4		4.52333	1.15333	1.13667	1.41		ydaE	D-lyxose ketol-isomerase
B4U62_02415	B4U62_02415.mRNA.0	2.4	1.82	3.95		1.97	3.91	3.82		3.47	0.5	1.26		2.48	3.41	2.1		2.72333	3.23333	1.74333	2.66333		ydaF	ribosomal protein acetyltransferase
B4U62_02420	B4U62_02420.mRNA.0	27.92	20.76	22.11		12.91	11.22	9.4		10.68	10.94	14.37		9.63	1.17	11.49		23.5967	11.1767	11.9967	7.43		ydaG	general stress protein 26
B4U62_02425	B4U62_02425.mRNA.0	25.77	48.97	63.09		15.6	16.51	19.11		21.16	15.28	19.14		22.36	23.85	23.77		45.9433	17.0733	18.5267	23.3267		ydaH	hypothetical protein
B4U62_02430	B4U62_02430.mRNA.0	92.11	113.13	96.86		85.34	83.05	89.51		117.9	87.67	84.77		127.98	126.16	99.43		100.7	85.9667	96.78	117.857		ydzA	hypothetical protein
B4U62_02435	B4U62_02435.mRNA.0	13.76	25.29	24.23		19.76	19.11	18.67		18.93	17.19	16.12		13.69	15.79	26.11		21.0933	19.18	17.4133	18.53		lrpC	transcriptional regulator
B4U62_02440	B4U62_02440.mRNA.0	93.06	91.98	109.58		94.03	97.07	102.79		95.14	98.12	93.99		96.1	80.62	112.75		98.2067	97.9633	95.75	96.49		topB	DNA topoisomerase 3
B4U62_02445	B4U62_02445.mRNA.0	30.23	42.7	40.87		30.07	36.51	35.85		36.45	39.64	35.32		23.94	29.18	30.33		37.9333	34.1433	37.1367	27.8167		ydaJ	lipoprotein
B4U62_02450	B4U62_02450.mRNA.0	8.62	14.39	23.21		7.99	9.38	9.63		15.22	10.46	13.71		10.7	9.45	13.7		15.4067	9	13.13	11.2833		ydaK	GGDEF domain-containing protein
B4U62_02455	B4U62_02455.mRNA.0	9.97	17.97	21.69		11.53	11.45	17		14.75	13.63	16.38		9.47	10.25	13.17		16.5433	13.3267	14.92	10.9633		ydaL	hypothetical protein
B4U62_02460	B4U62_02460.mRNA.0	5.48	12.24	15.49		12.68	16.06	15.38		15.91	15.31	19.31		12.35	15.12	14.05		11.07	14.7067	16.8433	13.84		ydaM	glycosyltransferase
B4U62_02465	B4U62_02465.mRNA.0	16.29	23.43	29.33		17.77	22.34	29.01		28.07	27.06	28.39		22.51	23.07	27.77		23.0167	23.04	27.84	24.45		ydaN	hypothetical protein
B4U62_02470	B4U62_02470.mRNA.0	56.26	53.07	62.31		29.63	32.11	36.18		41.48	30.4	29.37		44.59	38.08	46.03		57.2133	32.64	33.75	42.9		ydaO	amino acid permease
B4U62_02475	B4U62_02475.mRNA.0	0.51	0.39	2.28		0	2.48	0		0.55	0.63	0		1.58	0.54	0.53		1.06	0.826667	0.393333	0.883333		mutT	8-oxo-dGTP diphosphatase
B4U62_02480	B4U62_02480.mRNA.0	11.51	16.13	20.97		8.56	10.21	14.63		9.07	9	10.62		16.6	13.62	19.88		16.2033	11.1333	9.56333	16.7		ydaP	pyruvate oxidase
B4U62_02485	B4U62_02485.mRNA.0	12.1	10.33	27.16		16.35	14.76	24.52		13.12	24.57	19.07		20.35	19.34	30.16		16.53	18.5433	18.92	23.2833		-	hypothetical protein
B4U62_02490	B4U62_02490.mRNA.0	51.23	41.11	48.64		48.4	50.96	43.22		64.35	41.84	45.53		40.78	45.13	40.33		46.9933	47.5267	50.5733	42.08		ydzK	hypothetical protein
B4U62_02495	B4U62_02495.mRNA.0	140.19	120.48	175.31		89.85	88.92	99.35		117.58	88.35	106.08		101.37	79.25	103		145.327	92.7067	104.003	94.54		mntH	divalent metal cation transporter
B4U62_02500	B4U62_02500.mRNA.0	7.23	1.57	11.13		1.01	2.02	2.95		4.48	1.29	0		2.14	1.1	0		6.64333	1.99333	1.92333	1.08		ydaS	hypothetical protein
B4U62_02505	B4U62_02505.mRNA.0	0.5	0.38	0.91		0	0	0.48		0.55	0	0.53		1.04	0	0		0.596667	0.16	0.36	0.346667		ydaT	hypothetical protein
B4U62_02510	B4U62_02510.mRNA.0	12.6	8.97	12.7		11.88	14.56	14.25		15.61	18.31	14.05		8.52	8.49	12.69		11.4233	13.5633	15.99	9.9		ydbA	hypothetical protein
B4U62_02515	B4U62_02515.mRNA.0	7.68	8.26	10.35		3.78	1.25	1.22		0.69	0.8	0		1.99	3.41	0.67		8.76333	2.08333	0.496667	2.02333		gsiB	glucose starvation-inducible protein B
B4U62_02520	B4U62_02520.mRNA.0	12.1	8.64	7.66		9.79	6.25	4.07		5.4	8.89	9.72		7.36	7.58	8.21		9.46667	6.70333	8.00333	7.71667		ydbB	hypothetical protein
B4U62_02525	B4U62_02525.mRNA.0	21.35	11.64	12.57		7.87	9.12	9.54		7.23	20	9.11		4.83	8.53	7		15.1867	8.84333	12.1133	6.78667		ydbC	DUF4937 domain-containing protein
B4U62_02530	B4U62_02530.mRNA.0	11.27	14.19	22.3		13.09	23.25	21.01		16.94	26.88	18.83		14.05	14.74	19.63		15.92	19.1167	20.8833	16.14		ydbD	manganese catalase
B4U62_02535	B4U62_02535.mRNA.0	17.63	24.66	30.94		17.51	25.8	26.15		22.71	32.54	21.78		14.39	17.11	22.61		24.41	23.1533	25.6767	18.0367		dctB	C4-dicarboxylate-binding protein DctB
B4U62_02540	B4U62_02540.mRNA.0	2.38	3.13	6.62		1.84	3.05	2.39		2.03	3.59	2.89		1.68	1.2	3.68		4.04333	2.42667	2.83667	2.18667		dctS	C4-dicarboxylate sensor kinase
B4U62_02545	B4U62_02545.mRNA.0	3.15	3.83	11.33		3.41	2.46	5.72		3.08	2.76	5.63		2.94	0.67	3.97		6.10333	3.86333	3.82333	2.52667		dctR	two-component system response regulator
B4U62_02550	B4U62_02550.mRNA.0	52.13	28.44	65.28		19.6	34.72	19.95		15	68.74	26.03		9.99	10.63	13		48.6167	24.7567	36.59	11.2067		dctP	C4-dicarboxylate transporter
B4U62_02555	B4U62_02555.mRNA.0	170.97	182.28	187.57		151.63	167.63	166.02		165.57	184.69	154.89		176.05	143.3	147.05		180.273	161.76	168.383	155.467		ydbI	AI-2E family transporter
B4U62_02560	B4U62_02560.mRNA.0	51.46	63.75	80.48		77.5	87.26	75.86		80.44	73.82	80.48		73	60.08	78.06		65.23	80.2067	78.2467	70.38		ydbJ	ABC transporter ATP-binding protein
B4U62_02565	B4U62_02565.mRNA.0	86.15	109.36	130.69		111.74	127.25	130.36		123.26	117.66	128.79		108.45	119.92	116.51		108.733	123.117	123.237	114.96		ydbK	ABC transporter permease
B4U62_02570	B4U62_02570.mRNA.0	248.88	297.55	244.31		269.57	263.51	275.5		320.24	229.99	265.99		368.95	384.5	315.43		263.58	269.527	272.073	356.293		ydbL	hypothetical protein
B4U62_02575	B4U62_02575.mRNA.0	8.41	11.94	15.41		13.01	11	16.55		12.99	12.74	14.84		19.06	17.34	21.78		11.92	13.52	13.5233	19.3933		ydbM	acyl-CoA dehydrogenase
B4U62_02580	B4U62_02580.mRNA.0	69.38	97.16	73.45		240.07	185.77	166.24		268	97.77	196.18		351.55	246.34	197.89		79.9967	197.36	187.317	265.26		ydbN	Fur-regulated basic protein B
B4U62_02585	B4U62_02585.mRNA.0	49.58	59.55	29.67		138.01	88.71	78.8		150.02	72.25	73.77		149.62	134.23	108.4		46.2667	101.84	98.68	130.75		-	hypothetical protein
B4U62_02590	B4U62_02590.mRNA.0	34.78	55.31	66.74		41.48	50.33	52.61		40.55	45.24	53.66		42.19	43.95	52.86		52.2767	48.14	46.4833	46.3333		ybdO	transporter
B4U62_02595	B4U62_02595.mRNA.0	657.38	501.67	390.61		779.33	680	500.32		722.54	593.7	590.78		589.16	647.66	542.53		516.553	653.217	635.673	593.117		ydbP	thiol reductase thioredoxin
B4U62_02600	B4U62_02600.mRNA.0	346.08	331.54	387.1		377.53	389.55	395.01		366.52	371.26	395.09		309.08	300.79	354.52		354.907	387.363	377.623	321.463		ddl	D-alanine--D-alanine ligase A
B4U62_02605	B4U62_02605.mRNA.0	127.79	146.86	171.91		139.48	153.38	176.03		126.23	134.39	145.06		202.29	209.42	239.41		148.853	156.297	135.227	217.04		murF	UDP-N-acetylmuramoyl-tripeptide--D-alanyl-D- alanine ligase
B4U62_02610	B4U62_02610.mRNA.0	99.37	120.61	107.04		100.9	113.15	112.13		100.53	97.24	100.89		150.8	171.13	201.63		109.007	108.727	99.5533	174.52		-	hypothetical protein
B4U62_02615	B4U62_02615.mRNA.0	1232.58	1165.58	1135.89		1350.05	1244.02	1213.23		1327.21	1210.72	1274.98		1400.02	1317.97	1374.37		1178.02	1269.1	1270.97	1364.12		cshA	DEAD/DEAH box helicase
B4U62_02620	B4U62_02620.mRNA.0	108.3	126.09	162.72		76.34	77.67	93.85		92.38	92.35	97.93		95.49	82.26	113.66		132.37	82.62	94.22	97.1367		ydbS	hypothetical protein
B4U62_02625	B4U62_02625.mRNA.0	125.76	164.76	222.96		84.61	104.26	133.62		121.25	129.18	127.34		122.37	87.52	148.58		171.16	107.497	125.923	119.49		ydbT	hypothetical protein
B4U62_02630	B4U62_02630.mRNA.0	28.75	33.4	60.75		31.46	37.64	42.33		29.18	42.27	37.84		36.14	34.88	44.68		40.9667	37.1433	36.43	38.5667		ydcA	rhomboid family intramembrane serine protease
B4U62_02635	B4U62_02635.mRNA.0	13.72	22.31	21.7		8.35	17.86	16.82		12.75	16.33	17.16		7.44	7.66	17.15		19.2433	14.3433	15.4133	10.75		acpS	holo-ACP synthase
B4U62_02640	B4U62_02640.mRNA.0	19.31	27.91	45.83		21.57	22.02	30.24		22.26	28.95	26.87		28.19	23.27	34.38		31.0167	24.61	26.0267	28.6133		ydcC	sporulation protein YdcC
B4U62_02645	B4U62_02645.mRNA.0	111.11	100.05	121.41		123.43	141.91	124.47		123.27	140.76	123.13		101.74	99.34	116.61		110.857	129.937	129.053	105.897		alrA	alanine racemase
B4U62_02650	B4U62_02650.mRNA.0	519.64	523.98	486.21		603.17	721.47	633.27		633.53	761.1	594.8		548.07	511.63	506.95		509.943	652.637	663.143	522.217		endB	antitoxin EndoAI
B4U62_02655	B4U62_02655.mRNA.0	841.48	851.97	1022.35		904.61	1181.51	1260.11		992.53	1258.58	1152.18		861.28	900.03	1000.91		905.267	1115.41	1134.43	920.74		ndoA	mRNA interferase EndoA
B4U62_02660	B4U62_02660.mRNA.0	72.25	77.42	123.44		65.93	75.66	110.22		56.69	84.14	95.4		65.2	74.74	111.12		91.0367	83.9367	78.7433	83.6867		rsbRA	RsbT co-antagonist protein RsbRA
B4U62_02665	B4U62_02665.mRNA.0	16.34	19.33	26.98		10.27	12.76	20.56		10.62	15.51	28.14		12.85	18.79	27.43		20.8833	14.53	18.09	19.69		rsbS	RsbT antagonist protein RsbS
B4U62_02670	B4U62_02670.mRNA.0	7.57	9.27	19.86		10.3	12.5	19.43		7.57	9.45	18.96		7.83	8.68	14.66		12.2333	14.0767	11.9933	10.39		rsbT	serine/threonine protein kinase
B4U62_02675	B4U62_02675.mRNA.0	68.76	83.61	132.29		77.65	89.15	120.96		70.75	101.79	120.3		78.79	81.99	132.91		94.8867	95.92	97.6133	97.8967		rsbU	phosphoserine phosphatase RsbU
B4U62_02680	B4U62_02680.mRNA.0	88.61	122.01	149.06		77.56	85.03	108.64		62.95	88.37	86.03		98.62	84.08	135.2		119.893	90.41	79.1167	105.967		rsbV	anti-sigma B factor antagonist
B4U62_02685	B4U62_02685.mRNA.0	87.88	120.21	127.98		78.54	86.68	87.37		69.92	86.42	87.39		101.08	85.2	98.61		112.023	84.1967	81.2433	94.9633		rsbW	anti-sigma B factor RsbW
B4U62_02690	B4U62_02690.mRNA.0	114.95	154.89	211.89		100.57	106.96	131.85		98.37	111.46	123.27		125.87	112.39	146.51		160.577	113.127	111.033	128.257		sigB	RNA polymerase sigma-B factor
B4U62_02695	B4U62_02695.mRNA.0	131.31	187.14	214.26		110.47	136.37	157.88		100.57	114.08	124.59		140.05	122.48	159.24		177.57	134.907	113.08	140.59		rsbX	phosphoserine phosphatase RsbX
B4U62_02700	B4U62_02700.mRNA.0	1.4	4.52	4.79		2.26	3.6	2.19		5.9	1.44	3.62		2.38	3.68	2.25		3.57	2.68333	3.65333	2.77		-	hypothetical protein
B4U62_02705	B4U62_02705.mRNA.0	5	3.17	1.06		1.7	2.36	3.3		2.12	3.24	5.45		0.9	3.69	5.57		3.07667	2.45333	3.60333	3.38667		ydcF	hypothetical protein
B4U62_02710	B4U62_02710.mRNA.0	15.62	18.17	26.17		19.44	20.83	22.34		27.65	27.97	25.16		18.32	18.86	21.31		19.9867	20.87	26.9267	19.4967		ydcG	EVE domain-containing protein
B4U62_02715	B4U62_02715.mRNA.0	28.41	27.82	27.81		28.92	33.77	35.95		25.19	42.58	34.72		25.11	27.51	32.52		28.0133	32.88	34.1633	28.38		ydcH	MarR family transcriptional regulator
B4U62_02720	B4U62_02720.mRNA.0	75.54	66.29	69.46		75.76	86.75	67.92		68.11	84.59	69.48		62.93	65.08	61.8		70.43	76.81	74.06	63.27		ydcI	RNA-binding transcriptional accessory protein
B4U62_02725	B4U62_02725.mRNA.0	6.05	13.39	11.77		6.44	7.38	12.02		6.01	8.19	6.89		7.3	5.37	14.29		10.4033	8.61333	7.03	8.98667		ydcK	SprT family protein
B4U62_02765	B4U62_02765.mRNA.0	5.01	9.86	7.16		4.92	4.71	5.49		4.02	4.17	3.31		6.19	6.13	4.29		7.34333	5.04	3.83333	5.53667		ydcL	integrase
B4U62_02770	B4U62_02770.mRNA.0	49.13	39.6	34.25		39.22	44.09	31.79		43.26	35.61	29.49		40.86	51.4	37.29		40.9933	38.3667	36.12	43.1833		immA	metallopeptidase ImmA
B4U62_02775	B4U62_02775.mRNA.0	102.83	78.48	59.14		82.29	100.97	71.64		81.42	87.69	71.15		58.61	75.43	69.79		80.15	84.9667	80.0867	67.9433		immR	transcriptional regulator
B4U62_02780	B4U62_02780.mRNA.0	9.37	5.92	8.41		6.14	10.67	8.94		15.24	5.85	8.2		4.85	14.97	4.92		7.9	8.58333	9.76333	8.24667		sacV	excisionase
B4U62_02785	B4U62_02785.mRNA.0	5.08	5.4	4.56		3	4.96	0		6.61	1.27	1.07		5.26	6.5	3.2		5.01333	2.65333	2.98333	4.98667		ydzL	hypothetical protein
B4U62_02790	B4U62_02790.mRNA.0	5.08	7.71	9.12		6.99	5.95	8.72		5.51	5.08	4.27		6.31	10.83	11.73		7.30333	7.22	4.95333	9.62333		ydcO	hypothetical protein
B4U62_02795	B4U62_02795.mRNA.0	4.97	3.77	6.14		4.89	3.03	5.34		8.76	1.55	1.96		1.93	7.29	5.22		4.96	4.42	4.09	4.81333		ydcP	hypothetical protein
B4U62_02800	B4U62_02800.mRNA.0	0.14	0.43	0.25		0.28	0.55	0.27		0.91	1.05	0.15		0.14	0.3	1.03		0.273333	0.366667	0.703333	0.49		ydcQ	Ftsk domain-containing protein YdcQ
B4U62_02805	B4U62_02805.mRNA.0	0.58	0.59	0.35		0.19	0.19	0.74		0.42	0.24	0.41		0.4	0.21	0.61		0.506667	0.373333	0.356667	0.406667		ydcR	DNA relaxase NicK
B4U62_02810	B4U62_02810.mRNA.0	0	0	0		0	0	0		1.05	0	0		1	0	0		0	0	0.35	0.333333		ydcS	hypothetical protein
B4U62_02815	B4U62_02815.mRNA.0	0	0.75	0		0	0.96	0.94		1.07	0	0		1.02	1.05	0		0.25	0.633333	0.356667	0.69		ydcT	hypothetical protein
B4U62_02820	B4U62_02820.mRNA.0	0.81	0	0		0	0	0		0.88	0	0		0.84	0	0.85		0.27	0	0.293333	0.563333		yddA	hypothetical protein
B4U62_02825	B4U62_02825.mRNA.0	0	0.29	0		0	0	0.18		0.21	0	0.2		0.2	0.21	0.41		0.0966667	0.06	0.136667	0.273333		yddB	conjugal transfer protein
B4U62_02830	B4U62_02830.mRNA.0	0	0	0		0	1.06	0		0	0	0		0	0	0		0	0.353333	0	0		yddC	hypothetical protein
B4U62_02835	B4U62_02835.mRNA.0	0	0.32	0		0.42	0	0		0	0.53	0.45		0	0	0		0.106667	0.14	0.326667	0		yddD	conjugal transfer protein
B4U62_02840	B4U62_02840.mRNA.0	0.33	0.38	0.37		0.24	0.24	0.16		0.45	0.62	0.78		0.34	0.26	0.35		0.36	0.213333	0.616667	0.316667		yddE	hypothetical protein
B4U62_02845	B4U62_02845.mRNA.0	0	0	0		0	0.74	0		0	0	0		0	0	0.79		0	0.246667	0	0.263333		yddF	hypothetical protein
B4U62_02850	B4U62_02850.mRNA.0	0.16	0.18	0.65		0.08	0.16	0.08		0.18	0.1	0.17		0.17	0.43	0.08		0.33	0.106667	0.15	0.226667		yddG	hypothetical protein
B4U62_02855	B4U62_02855.mRNA.0	0	0.16	0.56		0.41	0.2	0		0.45	0.26	0.66		0	0	0.88		0.24	0.203333	0.456667	0.293333		yddH	endopeptidase
B4U62_02860	B4U62_02860.mRNA.0	0.44	1.01	0		0.43	0	0.42		0.48	0.55	0.93		0.91	0.94	0		0.483333	0.283333	0.653333	0.616667		yddI	hypothetical protein
B4U62_02865	B4U62_02865.mRNA.0	4.97	6.13	6.7		8.55	6.68	8.89		8.09	4.66	9.14		3.22	6.62	4.57		5.93333	8.04	7.29667	4.80333		yddJ	cystatin-like fold lipoprotein
B4U62_02870	B4U62_02870.mRNA.0	174.2	128.35	105.74		136.72	145.84	105.05		133.11	134.31	96.33		112.89	123.8	106.48		136.097	129.203	121.25	114.39		yddK	TIR domain-containing protein
B4U62_02875	B4U62_02875.mRNA.0	7.48	7.39	6.56		3.76	4.93	3.82		4.34	4.78	3.47		5.4	5.19	4.2		7.14333	4.17	4.19667	4.93		rapI	transcriptional regulator
B4U62_02880	B4U62_02880.mRNA.0	44.03	54.65	35.93		23.6	27.35	19.08		26.03	20	21.02		12.42	21.32	25.2		44.87	23.3433	22.35	19.6467		rapI	phosphatase RapI inhibitor
B4U62_02885	B4U62_02885.mRNA.0	20.76	21.61	19.4		13.89	15.3	12.21		12.69	15.17	9.28		15.31	15.76	15.3		20.59	13.8	12.38	15.4567		yddM	helicase
B4U62_02890	B4U62_02890.mRNA.0	9.12	11.22	11.28		15.33	16.42	12.37		18.45	15.39	14.69		12.79	14.03	13.61		10.54	14.7067	16.1767	13.4767		yddN	luciferase family oxidoreductase
B4U62_02895	B4U62_02895.mRNA.0	66.87	59.33	44.77		75.19	81.31	52.42		65.73	72.21	63.69		63.91	79.08	47.58		56.99	69.64	67.21	63.5233		lrpA	transcriptional regulator
B4U62_02900	B4U62_02900.mRNA.0	15.76	11.18	9.13		17.48	17.36	15.51		18.18	17.14	16.01		11.57	11.37	9.07		12.0233	16.7833	17.11	10.67		lrpB	transcriptional regulator
B4U62_02905	B4U62_02905.mRNA.0	30.18	22.59	20.87		24.45	27.47	17.11		26.97	29.55	24.42		19.84	21.29	15.84		24.5467	23.01	26.98	18.99		yddQ	cysteine hydrolase
B4U62_02910	B4U62_02910.mRNA.0	18.02	14.3	9.21		23.97	20.83	11.9		20.43	16.62	11.94		18.36	16.24	14.84		13.8433	18.9	16.33	16.48		yddR	hypothetical protein
B4U62_02915	B4U62_02915.mRNA.0	1.24	1.88	3.48		2.44	1.51	2.51		1.85	3.68	2.77		1.28	2.15	2.28		2.2	2.15333	2.76667	1.90333		yddS	MFS transporter
B4U62_02920	B4U62_02920.mRNA.0	2.93	6.66	3.29		5.39	4.29	2.33		1.98	3.43	3.84		1.9	0	0		4.29333	4.00333	3.08333	0.633333		ydzM	hypothetical protein
B4U62_02925	B4U62_02925.mRNA.0	15.41	12.11	10.8		4.84	11.34	6.88		8.95	7.78	6.29		6.65	3.71	6.13		12.7733	7.68667	7.67333	5.49667		yddT	hypothetical protein
B4U62_02930	B4U62_02930.mRNA.0	65.73	60.09	34.79		66.24	32.9	33.75		62.1	40	44.25		54.05	53.86	45.99		53.5367	44.2967	48.7833	51.3		ydzN	hypothetical protein
B4U62_02935	B4U62_02935.mRNA.0	10.67	6.7	10.9		7.96	5.75	3.86		4.79	4.14	4.64		9.52	7.45	6.57		9.42333	5.85667	4.52333	7.84667		ydeA	glutamine amidotransferase
B4U62_02940	B4U62_02940.mRNA.0	4923.68	3878.5	2374.22		4820.26	3491.46	2516.59		5226.71	3847.23	3766.74		5063.15	4928.64	4143.54		3725.47	3609.44	4280.23	4711.78		cspC	cold-shock protein CspC
B4U62_02945	B4U62_02945.mRNA.0	15.76	21.3	15.03		21.78	18.27	14.56		22.43	14.77	10.87		18.86	19.94	14.48		17.3633	18.2033	16.0233	17.76		ydeB	CarD family transcriptional regulator
B4U62_02950	B4U62_02950.mRNA.0	4.65	1.18	2.78		4.57	7.56	4.43		3.36	7.74	1.63		12.82	8.25	9.76		2.87	5.52	4.24333	10.2767		-	hypothetical protein
B4U62_02955	B4U62_02955.mRNA.0	9.31	15.02	13.59		14.87	21.59	13.32		8.83	26.18	25.68		12.05	21.09	14.66		12.64	16.5933	20.23	15.9333		ydzE	permease-like protein YdzE
B4U62_02960	B4U62_02960.mRNA.0	7.89	6.89	7.51		6.1	13.99	8.66		11.65	8.36	7.28		8.97	8.4	9.28		7.43	9.58333	9.09667	8.88333		ydeC	AraC family transcriptional regulator
B4U62_02965	B4U62_02965.mRNA.0	4.98	4.27	4.86		4.89	4.01	6.19		7.27	6.22	5.91		2.24	3.23	6.36		4.70333	5.03	6.46667	3.94333		ydeD	EamA family transporter
B4U62_02970	B4U62_02970.mRNA.0	11.99	13.46	11.2		11.78	15.45	13.49		13.26	15.58	13.35		10.67	12.26	11.83		12.2167	13.5733	14.0633	11.5867		ydeE	AraC family transcriptional regulator
B4U62_02975	B4U62_02975.mRNA.0	14.78	13.74	14.18		13.95	15.56	15.75		16.33	17.56	17.8		11.54	14.97	18.7		14.2333	15.0867	17.23	15.07		ydeF	GntR family transcriptional regulator
B4U62_02980	B4U62_02980.mRNA.0	2.05	1.91	1.69		1.7	2.3	2.85		0.85	2.56	2.81		1.63	1.84	2.31		1.88333	2.28333	2.07333	1.92667		ydeG	MFS transporter
B4U62_02985	B4U62_02985.mRNA.0	15.88	23.71	26.21		29.2	28	21.01		37.76	28.8	20.45		32.87	37.66	23.12		21.9333	26.07	29.0033	31.2167		ydeH	hypothetical protein
B4U62_02990	B4U62_02990.mRNA.0	19.87	13.68	18.83		25.31	25.86	21.41		17.95	15.63	18.94		15.99	16.47	17.38		17.46	24.1933	17.5067	16.6133		ydeI	hypothetical protein
B4U62_02995	B4U62_02995.mRNA.0	20.91	21.32	19.94		24.08	17.22	17.45		24.08	21.22	19.56		26.03	19.49	19.55		20.7233	19.5833	21.62	21.69		ydeJ	lipoprotein
B4U62_03000	B4U62_03000.mRNA.0	2.43	2.94	1.52		3.1	3.08	2.54		3.68	3.03	3.31		2.76	3.1	2.04		2.29667	2.90667	3.34	2.63333		ydeK	EamA family transporter
B4U62_03005	B4U62_03005.mRNA.0	3.93	5.41	4.83		3.58	2.98	4.72		4.1	5.09	3.67		4.07	4.5	4.58		4.72333	3.76	4.28667	4.38333		ydeL	GntR family transcriptional regulator
B4U62_03010	B4U62_03010.mRNA.0	35.82	37.88	23.38		32	29.13	27.95		30	35.25	22.23		25.27	26.02	35.31		32.36	29.6933	29.16	28.8667		ydeM	hypothetical protein
B4U62_03015	B4U62_03015.mRNA.0	48.32	54.4	55.07		55.39	53.89	54.49		59.02	53.65	46.32		41.26	50.24	47.09		52.5967	54.59	52.9967	46.1967		ydeN	hydrolase
B4U62_03020	B4U62_03020.mRNA.0	30.53	30.5	44.78		30.73	46.51	29.82		33.09	41.86	50.84		30.05	24.59	41.42		35.27	35.6867	41.93	32.02		ydzF	transcriptional regulator
B4U62_03025	B4U62_03025.mRNA.0	60.2	64.41	55.33		57.03	59.69	50.09		60.83	58.42	55		49.88	58	54.88		59.98	55.6033	58.0833	54.2533		ydeO	hypothetical protein
B4U62_03030	B4U62_03030.mRNA.0	17.69	21.75	19.71		19.78	23.22	22.1		22.48	21.33	25.62		26.5	27.29	31.36		19.7167	21.7	23.1433	28.3833		ydeP	ArsR family transcriptional regulator
B4U62_03035	B4U62_03035.mRNA.0	12.51	8.1	11.56		7.96	9.34	11.23		8.78	8.28	5.8		10.66	9.8	6.57		10.7233	9.51	7.62	9.01		ydeQ	general stress protein
B4U62_03040	B4U62_03040.mRNA.0	3.27	4.18	2.94		3.72	2.35	4.1		2.61	3.44	2.71		3.38	3.48	3.07		3.46333	3.39	2.92	3.31		ydeR	MFS transporter
B4U62_03045	B4U62_03045.mRNA.0	46.16	38.03	46.97		38.83	57.15	39.78		35.3	47.54	46.51		41.27	35.6	35.46		43.72	45.2533	43.1167	37.4433		ydeS	TetR family transcriptional regulator
B4U62_03050	B4U62_03050.mRNA.0	107.86	113.78	104.38		104.32	118.43	101.24		113.25	92.63	102.66		76.72	96.94	95.51		108.673	107.997	102.847	89.7233		ydzO	hypothetical protein
B4U62_03055	B4U62_03055.mRNA.0	5.82	4.42	8.49		3.58	7.81	9.02		3.94	4.55	8.41		5.27	7.75	7.64		6.24333	6.80333	5.63333	6.88667		aseR	transcriptional regulator
B4U62_03060	B4U62_03060.mRNA.0	17.41	23.11	30.14		25.05	26.85	34.39		23.25	28.35	30.04		21.87	24.01	30.51		23.5533	28.7633	27.2133	25.4633		ydfA	arsenical efflux pump membrane protein ArsB
B4U62_03065	B4U62_03065.mRNA.0	13.25	12.56	22.8		19.53	25.86	29.48		15.62	34.48	24.35		15.99	23.52	23.18		16.2033	24.9567	24.8167	20.8967		-	hypothetical protein
B4U62_03070	B4U62_03070.mRNA.0	4.31	8.57	4.59		5.29	7.09	5.9		6.71	7.06	5.93		6.68	7.17	7.62		5.82333	6.09333	6.56667	7.15667		ydfB	GNAT family N-acetyltransferase
B4U62_03075	B4U62_03075.mRNA.0	0.91	1.03	0		1.56	1.99	1.51		1.47	1.7	2.61		0.94	0.48	1.19		0.646667	1.68667	1.92667	0.87		ydfC	transporter
B4U62_03080	B4U62_03080.mRNA.0	4.88	5.5	4.88		4.52	5.04	6.52		5.29	4.71	7.33		5.34	4.61	5.27		5.08667	5.36	5.77667	5.07333		ydfD	GntR family transcriptional regulator
B4U62_03085	B4U62_03085.mRNA.0	11.14	10.56	11.25		11.97	13.25	13.28		16.22	14.35	13.64		7.92	8.16	13.15		10.9833	12.8333	14.7367	9.74333		ydfE	hypothetical protein
B4U62_03090	B4U62_03090.mRNA.0	38.17	35.66	43.61		38.75	41.26	33.09		47.19	45.71	41.42		37.54	31.25	27.81		39.1467	37.7	44.7733	32.2		ydfF	transcriptional regulator
B4U62_03095	B4U62_03095.mRNA.0	124.98	101.08	96.42		133.46	142.14	95.05		136.02	126.44	117.17		103.67	113.88	90.47		107.493	123.55	126.543	102.673		ydfG	hypothetical protein
B4U62_03100	B4U62_03100.mRNA.0	0	0	0		0	1.74	0		1.93	2.22	0		1.84	5.68	1.87		0	0.58	1.38333	3.13		ydzP	hypothetical protein
B4U62_03105	B4U62_03105.mRNA.0	0	0	2.4		0	2.6	0		0	0	0		0	0	0		0.8	0.866667	0	0		ydzQ	hypothetical protein
B4U62_03110	B4U62_03110.mRNA.0	12.51	12.52	13.17		8.52	12.04	12.25		13.01	10.62	8.93		7.25	11.72	9.8		12.7333	10.9367	10.8533	9.59		ydfH	two-component sensor histidine kinase
B4U62_03115	B4U62_03115.mRNA.0	14.49	15.85	22.69		15.57	8.55	16.07		16.44	14.32	15.93		13.25	15.44	10.97		17.6767	13.3967	15.5633	13.22		ydfI	DNA-binding response regulator
B4U62_03120	B4U62_03120.mRNA.0	1	1.59	2.13		1.26	1.25	1.57		1.29	1.83	1.63		1.42	2.24	2.3		1.57333	1.36	1.58333	1.98667		ydfJ	hypothetical protein
B4U62_03125	B4U62_03125.mRNA.0	74.91	74.54	87.37		120.4	116.66	116.4		140.07	120.42	110.97		138.5	121.17	122.29		78.94	117.82	123.82	127.32		nap	carboxylesterase
B4U62_03130	B4U62_03130.mRNA.0	3.42	4.95	3.35		5.5	7.59	5.34		3.71	4.66	4.24		5.47	5.96	6.85		3.90667	6.14333	4.20333	6.09333		ydfK	hypothetical protein
B4U62_03135	B4U62_03135.mRNA.0	14.52	17.7	16.06		15.54	16.7	19.78		14.89	19.76	17.97		15.56	14.64	15.78		16.0933	17.34	17.54	15.3267		ydfL	GntR family transcriptional regulator
B4U62_03140	B4U62_03140.mRNA.0	16.13	18.79	14.27		57.41	91.47	61.74		46.61	70.07	54.5		53.2	81.66	52		16.3967	70.2067	57.06	62.2867		ydfM	cation-efflux pump
B4U62_03145	B4U62_03145.mRNA.0	0.7	0	0.63		0	0	1.67		0	0	0		0.36	0.75	0.37		0.443333	0.556667	0	0.493333		ydfN	nitroreductase family protein
B4U62_03150	B4U62_03150.mRNA.0	0.89	0.17	0.6		0	0.43	0.21		0.24	0.28	0.7		0.23	0.47	0.47		0.553333	0.213333	0.406667	0.39		ydfO	ring-cleaving dioxygenase
B4U62_03155	B4U62_03155.mRNA.0	3.62	2.29	4.34		4.75	8.84	4.03		1.31	8.3	5.08		5.63	8.37	5.07		3.41667	5.87333	4.89667	6.35667		ydfP	oxidoreductase
B4U62_03160	B4U62_03160.mRNA.0	3.6	4.37	4.52		4.95	3.51	6.18		4.68	6.29	3.78		4.47	5.37	3.02		4.16333	4.88	4.91667	4.28667		ydfQ	thiol reductase thioredoxin
B4U62_03165	B4U62_03165.mRNA.0	2.33	5.3	4.18		2.29	3.41	3.33		5.05	2.91	2.45		3.61	1.24	2.44		3.93667	3.01	3.47	2.43		ydzH	spore germination protein
B4U62_03170	B4U62_03170.mRNA.0	3.62	1.83	1.08		1.19	1.18	1.15		0	3.02	2.54		1.25	1.29	2.54		2.17667	1.17333	1.85333	1.69333		ydzR	germination protein
B4U62_03175	B4U62_03175.mRNA.0	2.22	1.92	1.99		1.56	0.62	2.42		1.37	1.58	3.33		1.31	3.04	1		2.04333	1.53333	2.09333	1.78333		ydfR	DUF421 domain-containing protein
B4U62_03180	B4U62_03180.mRNA.0	1.51	2.52	2.17		1.78	1.77	3.46		1.96	3.77	3.17		2.5	1.93	2.54		2.06667	2.33667	2.96667	2.32333		ydfS	DUF421 domain-containing protein
B4U62_03185	B4U62_03185.mRNA.0	2.13	3.24	1.92		1.57	2.6	4.07		2.89	2	0.56		0	1.14	3.92		2.43	2.74667	1.81667	1.68667		cotP	spore coat protein P
B4U62_03190	B4U62_03190.mRNA.0	0	0.85	1.01		3.31	0	1.07		0	1.4	1.18		0	0	0		0.62	1.46	0.86	0		ydgA	spore germination protein
B4U62_03195	B4U62_03195.mRNA.0	0	0	0		0.94	0	0.91		0	1.19	0		0	0	2.01		0	0.616667	0.396667	0.67		ydgB	spore germination protein
B4U62_03200	B4U62_03200.mRNA.0	82.28	118.34	131.01		111.58	118.1	118.94		122.28	126.04	135.3		146.39	119.78	138.72		110.543	116.207	127.873	134.963		ydgC	TetR family transcriptional regulator
B4U62_03205	B4U62_03205.mRNA.0	59.82	80.08	83.38		61.54	73.49	69.12		87.72	80.87	63.57		83.74	65.97	78.29		74.4267	68.05	77.3867	76		ydgD	hypothetical protein
B4U62_03210	B4U62_03210.mRNA.0	27.72	35.17	39.04		28.64	37.32	39.19		29.01	47.16	25.1		59.34	52.44	52.66		33.9767	35.05	33.7567	54.8133		ydgE	N-acetyltransferase
B4U62_03215	B4U62_03215.mRNA.0	5.87	5.19	8.67		19.21	20.4	20.51		20.94	16.95	18.74		33.62	35.93	36.3		6.57667	20.04	18.8767	35.2833		vmlR	nucleotide-binding protein ExpZ
B4U62_03220	B4U62_03220.mRNA.0	122.19	126.62	132.28		141.04	142.4	128.17		156.37	162.57	137.31		145.77	151.35	135.04		127.03	137.203	152.083	144.053		ydgF	transporter
B4U62_03225	B4U62_03225.mRNA.0	41.69	40.43	31.98		39.27	40.69	39.76		41.46	31.14	32.5		39.13	33.88	30.67		38.0333	39.9067	35.0333	34.56		dinB	protein DinB
B4U62_03230	B4U62_03230.mRNA.0	10.43	12.43	16.49		17.56	9.21	13.26		16.14	9.3	8.86		11.81	5.82	13.55		13.1167	13.3433	11.4333	10.3933		ydgG	MarR family transcriptional regulator
B4U62_03235	B4U62_03235.mRNA.0	27.04	27.56	37.08		38.25	25.96	28.27		37.04	26.54	23.57		32.52	23.43	26.04		30.56	30.8267	29.05	27.33		ydgH	hypothetical protein
B4U62_03240	B4U62_03240.mRNA.0	71.96	53.54	63.66		71.04	67.54	54.83		63.81	68.81	62.56		63.05	81.05	73.71		63.0533	64.47	65.06	72.6033		ydgI	nitroreductase family protein
B4U62_03245	B4U62_03245.mRNA.0	41.33	31.7	24.46		32.55	39.01	29.45		41.84	43.69	31.48		51.22	33.87	38.61		32.4967	33.67	39.0033	41.2333		ydgJ	transcriptional regulator
B4U62_03250	B4U62_03250.mRNA.0	51.2	48.84	65.52		63.09	66.74	68.32		59.7	70.29	66.38		45.28	56.7	52.49		55.1867	66.05	65.4567	51.49		ydgK	Bcr/CflA family multidrug efflux MFS transporter
B4U62_03255	B4U62_03255.mRNA.0	10.1	8.1	8.54		7.09	8.45	4.4		6.57	5.04	6.06		6.57	9.53	8.17		8.91333	6.64667	5.89	8.09		ydhB	anion permease
B4U62_03260	B4U62_03260.mRNA.0	49.7	44.71	44.9		53.22	61.88	50.74		47.66	58.11	49.53		44.5	44.46	46.14		46.4367	55.28	51.7667	45.0333		ydhC	GntR family transcriptional regulator
B4U62_03265	B4U62_03265.mRNA.0	1.94	2.81	4.34		2.22	2.36	2.77		2.62	3.22	3.05		3.17	2.92	4.74		3.03	2.45	2.96333	3.61		ydhD	sporulation protein
B4U62_03270	B4U62_03270.mRNA.0	41.32	39.96	27.66		43.64	39.48	36.12		40.68	34.19	39.6		40.25	41.81	38.3		36.3133	39.7467	38.1567	40.12		ydhE	UDP-glucosyltransferase
B4U62_03275	B4U62_03275.mRNA.0	3.31	2.28	3.51		3.84	4.7	2.01		3.58	2.25	1.26		2.8	2.56	2.84		3.03333	3.51667	2.36333	2.73333		ydhF	hypothetical protein
B4U62_03280	B4U62_03280.mRNA.0	3.36	1.99	3.93		3.15	3.84	2.64		1.74	3.83	2.3		2.57	4.04	2.76		3.09333	3.21	2.62333	3.12333		phoB	alkaline phosphatase
B4U62_03285	B4U62_03285.mRNA.0	59.56	70.93	67.83		62.24	75.63	87.33		65.25	108.79	70.63		66.26	75.72	73.26		66.1067	75.0667	81.5567	71.7467		ydhG	intracellular iron chaperone frataxin
B4U62_03290	B4U62_03290.mRNA.0	26.61	27.03	17		27.92	30.37	31.82		34.71	29.86	32.68		30.33	35.55	25.56		23.5467	30.0367	32.4167	30.48		ydhH	DUF4944 domain-containing protein
B4U62_03295	B4U62_03295.mRNA.0	13.56	17.38	19.3		22.51	21.44	17.83		18.75	23.36	16.69		14.99	18.42	20.11		16.7467	20.5933	19.6	17.84		ydhI	GNAT family N-acetyltransferase
B4U62_03300	B4U62_03300.mRNA.0	14.63	13.35	13.51		19.17	22.56	23.66		18.85	21.72	19.6		17.99	16.26	15.36		13.83	21.7967	20.0567	16.5367		ydhJ	hypothetical protein
B4U62_03305	B4U62_03305.mRNA.0	19	13.08	20.85		13.48	12.36	15.76		11.44	10.99	12.2		24.39	20.62	16.62		17.6433	13.8667	11.5433	20.5433		ydhK	hypothetical protein
B4U62_03310	B4U62_03310.mRNA.0	163.17	153.55	149.14		187.39	199.67	177.03		198.71	194.18	179.12		214.03	211.76	193.12		155.287	188.03	190.67	206.303		pbuE	purine efflux pump PbuE
B4U62_03315	B4U62_03315.mRNA.0	8.01	7.89	5.75		7.08	7.03	3.05		2.6	12	3.36		4.97	3.41	1.68		7.21667	5.72	5.98667	3.35333		gmuB	PTS sugar transporter subunit IIB
B4U62_03320	B4U62_03320.mRNA.0	16.19	13.96	20.48		13.74	8.62	7.02		13.56	21.15	11.6		4.57	13.33	7.73		16.8767	9.79333	15.4367	8.54333		gmuA	oligo-beta-mannoside-specific phosphotransferase enzyme IIA component
B4U62_03325	B4U62_03325.mRNA.0	13.76	14.03	22.91		7.64	15.81	13.41		8.78	25.58	16.53		6.96	6.68	6.58		16.9	12.2867	16.9633	6.74		gmuC	oligo-beta-mannoside permease IIC component
B4U62_03330	B4U62_03330.mRNA.0	11.59	11.65	17.82		5.13	10.18	9.4		6.12	15.75	9.28		2.85	5.86	7.15		13.6867	8.23667	10.3833	5.28667		gmuD	6-phospho-beta-glucosidase GmuD
B4U62_03335	B4U62_03335.mRNA.0	23.94	26.79	37.61		20.58	32.71	30.25		23.24	40.37	28.6		17.65	19.45	20.73		29.4467	27.8467	30.7367	19.2767		gmuR	transcriptional regulator
B4U62_03340	B4U62_03340.mRNA.0	9.28	10.91	22.08		6.84	14.27	12.17		7.54	14.78	10.48		6.24	6.18	9.98		14.09	11.0933	10.9333	7.46667		gmuE	fructokinase
B4U62_03345	B4U62_03345.mRNA.0	8.11	8.65	15.36		5.17	10.27	9.2		4.52	15.89	9.21		4.54	6.54	4.83		10.7067	8.21333	9.87333	5.30333		gmuF	mannose-6-phosphate isomerase GmuF
B4U62_03350	B4U62_03350.mRNA.0	22.67	17.2	24.08		12.07	25.26	15.49		10.44	25.49	15.48		9.58	11.67	9.52		21.3167	17.6067	17.1367	10.2567		gmuG	mannan endo-1'4-beta-mannosidase
B4U62_03355	B4U62_03355.mRNA.0	1.72	2.24	2.43		0.48	1.92	0.23		1.33	1.53	0.52		0.76	0.52	0		2.13	0.876667	1.12667	0.426667		-	catalase
B4U62_03395	B4U62_03395.mRNA.0	54.71	80.12	106.21		61.47	82.16	101.71		73.09	95.36	95.55		93.91	92.61	114.61		80.3467	81.78	88	100.377		thiL	thiamine-monophosphate kinase
B4U62_03400	B4U62_03400.mRNA.0	61.67	79.53	100.06		61.99	76.63	95.46		63.24	74.07	74.76		76.08	79.33	88.12		80.42	78.0267	70.69	81.1767		ydiB	tRNA (adenosine(37)-N6)-threonylcarbamoyltransferase complex ATPase subunit type 1 TsaE
B4U62_03405	B4U62_03405.mRNA.0	66.22	74.28	110.78		55.45	71.92	110.87		62	81.94	100.24		82.34	70.2	108.97		83.76	79.4133	81.3933	87.17		ydiC	tRNA (adenosine(37)-N6)-threonylcarbamoyltransferase complex dimerization subunit type 1 TsaB
B4U62_03410	B4U62_03410.mRNA.0	46.03	69.45	91.17		40.8	64.46	80.15		47.72	60.62	70.94		66.26	62.36	88.74		68.8833	61.8033	59.76	72.4533		rimI	ribosomal-protein-alanine N-acetyltransferase RimI
B4U62_03415	B4U62_03415.mRNA.0	49.77	52.34	58.02		39.94	51.47	61.75		44.27	53.25	61.85		53.95	46.25	64.3		53.3767	51.0533	53.1233	54.8333		gcp	tRNA (adenosine(37)-N6)-threonylcarbamoyltransferase complex transferase subunit TsaD
B4U62_03420	B4U62_03420.mRNA.0	54	46.14	48.75		58.86	63.21	51.79		57.75	60.22	51.51		55.34	59.73	56.13		49.63	57.9533	56.4933	57.0667		ydiF	ABC transporter ATP-binding protein
B4U62_03425	B4U62_03425.mRNA.0	80.16	88.1	113.4		62.07	83.34	76.44		62.84	119.18	89.68		77.53	65.43	88.24		93.8867	73.95	90.5667	77.0667		moaC	cyclic pyranopterin monophosphate synthase MoaC
B4U62_03430	B4U62_03430.mRNA.0	55.03	79.19	82.35		59.32	64.13	53.12		60.01	96.24	65.51		50.04	55.43	70.01		72.19	58.8567	73.92	58.4933		ydiH	redox-sensing transcriptional repressor Rex
B4U62_03435	B4U62_03435.mRNA.0	177.05	187.18	226.55		188.77	220.6	168.84		181.69	277.63	160.24		161.75	130.42	187.79		196.927	192.737	206.52	159.987		tatAY	protein translocase TatA
B4U62_03440	B4U62_03440.mRNA.0	174.38	163.4	183.15		151.45	185.34	137.22		140.93	245.87	160.46		144.57	167.14	157.65		173.643	158.003	182.42	156.453		tatCY	preprotein translocase subunit TatC
B4U62_03445	B4U62_03445.mRNA.0	143.56	129.95	122.15		135.29	134.38	137.4		190.88	207.99	136.21		154.06	170.54	134.42		131.887	135.69	178.36	153.007		ydiK	lipoprotein
B4U62_03450	B4U62_03450.mRNA.0	93.31	101.78	100.14		95.11	114.54	94.78		106.47	121.98	89.3		94.74	105.87	90.32		98.41	101.477	105.917	96.9767		ydiL	CPBP family intramembrane metalloprotease
B4U62_03455	B4U62_03455.mRNA.0	1501.8	1163.17	1079.24		1501.86	1845.64	1598.96		1146.75	1355.42	1513.89		1200.15	1642.99	1304.16		1248.07	1648.82	1338.69	1382.43		groES	co-chaperone GroES
B4U62_03460	B4U62_03460.mRNA.0	1088.98	872.15	1093.17		1044.14	1386.42	1564.78		870.15	1093.69	1344.91		926.73	1245.82	1261.92		1018.1	1331.78	1102.92	1144.82		groEL	molecular chaperone GroEL
B4U62_03465	B4U62_03465.mRNA.0	15.26	20.57	26.54		14.81	26.1	30.36		12.45	17.88	24.93		31.18	34.31	44.28		20.79	23.7567	18.42	36.59		-	hypothetical protein
B4U62_03470	B4U62_03470.mRNA.0	12.22	17.69	26.91		19.64	22.76	41.3		10.83	29.13	24.49		19.53	42.59	55.94		18.94	27.9	21.4833	39.3533		-	hypothetical protein
B4U62_03475	B4U62_03475.mRNA.0	6.84	10.85	15.63		2.44	10.32	16.6		4.72	10.87	17.63		11.58	15.23	15.66		11.1067	9.78667	11.0733	14.1567		ydiM	hypothetical protein
B4U62_03480	B4U62_03480.mRNA.0	1.91	8.7	10.3		6.57	12.13	16.41		5.18	3.58	5.02		11.87	13.24	19.06		6.97	11.7033	4.59333	14.7233		ydzU	hypothetical protein
B4U62_03485	B4U62_03485.mRNA.0	3.2	9.72	11.5		7.87	1.56	9.16		6.94	16	10.09		9.94	11.94	20.16		8.14	6.19667	11.01	14.0133		-	terminase
B4U62_03490	B4U62_03490.mRNA.0	114.61	137.65	140.28		157.31	180.1	172.32		156.69	164.54	176.65		150.73	169.42	172.35		130.847	169.91	165.96	164.167		ydiO	restriction endonuclease subunit M
B4U62_03495	B4U62_03495.mRNA.0	71.04	79.11	96.27		107.28	125.69	121.3		102.6	105.35	111.18		96.7	107.55	132.22		82.14	118.09	106.377	112.157		ydiP	restriction endonuclease subunit M
B4U62_03500	B4U62_03500.mRNA.0	14.5	14.13	24.47		12.68	19.87	24.99		14.56	22.1	19.7		14.87	12.47	20.39		17.7	19.18	18.7867	15.91		-	phosphoglucomutase
B4U62_03505	B4U62_03505.mRNA.0	62.27	52.94	65.02		54.46	53.02	58.83		53.85	66.2	62.16		54.15	47.52	52.15		60.0767	55.4367	60.7367	51.2733		ydiR	type-2 restriction enzyme BsuMI component YdiR
B4U62_03510	B4U62_03510.mRNA.0	62.64	64.82	83.57		57.22	67.39	60.88		59.87	71	64.95		54.04	51.38	54.19		70.3433	61.83	65.2733	53.2033		ydiS	type-2 restriction enzyme BsuMI component YdiS
B4U62_03515	B4U62_03515.mRNA.0	73.6	83.97	79.07		67.32	81.17	80.41		62.19	85.79	74.26		80.65	65.43	65.54		78.88	76.3	74.08	70.54		ydjA	type-2 restriction enzyme BsuMI component YdjA
B4U62_03520	B4U62_03520.mRNA.0	25.47	33.12	34.62		26.46	37.64	44.41		27.61	32.73	39.75		30.12	27.91	42.77		31.07	36.17	33.3633	33.6		ydjB	hypothetical protein
B4U62_03525	B4U62_03525.mRNA.0	19.35	13.63	16.13		21.73	28.33	25.04		23.97	51.8	30.49		15.73	23.56	26.11		16.37	25.0333	35.42	21.8		-	hypothetical protein
B4U62_03530	B4U62_03530.mRNA.0	18.59	37.61	27.81		30.45	30.24	34.15		27.62	37.85	31.82		32.06	28.61	30.35		28.0033	31.6133	32.43	30.34		ydjC	hypothetical protein
B4U62_03535	B4U62_03535.mRNA.0	10.57	13.03	20.97		15.54	21.33	19.47		13.79	28.99	18.11		11.43	9.9	17.01		14.8567	18.78	20.2967	12.78		gutR	transcription activator GutR
B4U62_03540	B4U62_03540.mRNA.0	2.72	3.09	2.79		2.48	3.98	2.96		1.47	3.15	2.04		2.21	0.62	2.85		2.86667	3.14	2.22	1.89333		gutB	sorbitol dehydrogenase
B4U62_03545	B4U62_03545.mRNA.0	1.6	1.32	1.83		1	1.14	0.69		0.63	2	1.07		0.6	0.62	0.92		1.58333	0.943333	1.23333	0.713333		gutP	MFS transporter
B4U62_03550	B4U62_03550.mRNA.0	38.38	26.5	34.45		23.31	30.73	20.15		22.44	29.09	27.63		20.75	17.46	23.31		33.11	24.73	26.3867	20.5067		ydjE	carbohydrate kinase
B4U62_03555	B4U62_03555.mRNA.0	33.59	49.04	67.35		19.12	13.48	29.64		19.39	20	30		34.1	20.4	43.82		49.9933	20.7467	23.13	32.7733		pspA	phage shock protein A
B4U62_03560	B4U62_03560.mRNA.0	35.65	72.57	112.62		17.02	21.62	46.86		27.72	26.16	44.84		39.38	26.17	76.51		73.6133	28.5	32.9067	47.3533		ydjG	hypothetical protein
B4U62_03565	B4U62_03565.mRNA.0	25.78	45.42	89.28		8.44	14.07	37.28		20.73	17.66	27.95		26.1	17.72	58.48		53.4933	19.93	22.1133	34.1		ydjH	hypothetical protein
B4U62_03570	B4U62_03570.mRNA.0	29.89	45.32	64.59		15.1	13.54	28.7		21.52	20.27	27.8		28.93	21.6	48.17		46.6	19.1133	23.1967	32.9		ydjI	hypothetical protein
B4U62_03575	B4U62_03575.mRNA.0	0.81	1.99	1.99		0.59	0.39	0.58		1.31	0.75	1.69		1.46	1.07	2.11		1.59667	0.52	1.25	1.54667		ydjJ	hypothetical protein
B4U62_03580	B4U62_03580.mRNA.0	0.57	0.76	0.77		1.12	0.69	0.41		0.31	1.07	1.2		0.74	0.3	0.9		0.7	0.74	0.86	0.646667		iolT	MFS transporter
B4U62_03585	B4U62_03585.mRNA.0	216.06	130.4	135.43		185.55	172.59	142.18		196.39	143.89	148.27		228.2	191.56	196.01		160.63	166.773	162.85	205.257		bdhA	(R'R)-butanediol dehydrogenase
B4U62_03590	B4U62_03590.mRNA.0	421.39	313.34	239.71		441.1	426.27	288.85		417.18	315.98	365.91		229.95	218.3	190.2		324.813	385.407	366.357	212.817		ydjM	hypothetical protein
B4U62_03595	B4U62_03595.mRNA.0	63.45	52.47	39.09		70.09	60.2	56.18		77.74	45.29	56.71		62.39	69.9	51.08		51.67	62.1567	59.9133	61.1233		ydjN	hypothetical protein
B4U62_03600	B4U62_03600.mRNA.0	8.83	3.35	11.89		10.85	2.16	8.42		4.79	5.52	11.6		18.28	14.11	20.86		8.02333	7.14333	7.30333	17.75		ydzJ	hypothetical protein
B4U62_03605	B4U62_03605.mRNA.0	274.26	254.51	247.43		246.22	221.48	253.36		283.68	278.27	285.14		239.11	235.8	214.78		258.733	240.353	282.363	229.897		ydjO	hypothetical protein
B4U62_03610	B4U62_03610.mRNA.0	21.95	38.59	62.81		18.78	14.62	36.44		19.31	13.55	26.58		24.85	16.78	49.59		41.1167	23.28	19.8133	30.4067		ydjP	alpha/beta hydrolase
B4U62_03615	B4U62_03615.mRNA.0	57.34	82.23	97.5		29.41	23.29	52.49		40.38	30.06	47.92		48.94	36.12	74.68		79.0233	35.0633	39.4533	53.2467		yeaA	hypothetical protein
B4U62_03620	B4U62_03620.mRNA.0	1.18	1.78	2.58		1.67	2.55	2.99		0.57	2.61	1.37		0.81	1.25	1.51		1.84667	2.40333	1.51667	1.19		cotA	spore coat protein A
B4U62_03625	B4U62_03625.mRNA.0	2.15	1.52	3.62		1.55	1.4	3.42		1.71	2.15	3.62		1.93	0.76	3.47		2.43	2.12333	2.49333	2.05333		gabP	GABA permease
B4U62_03630	B4U62_03630.mRNA.0	0.89	0	1.6		0	0	0.85		0	0	0.93		0	0	0		0.83	0.283333	0.31	0		ydzX	hypothetical protein
B4U62_03635	B4U62_03635.mRNA.0	5.52	6.37	8.18		27.81	40.73	29.51		21.32	40.17	29.22		32.64	38.84	30.71		6.69	32.6833	30.2367	34.0633		yeaB	transporter
B4U62_03640	B4U62_03640.mRNA.0	19.41	24.2	35.23		18.22	29.89	35.57		24.54	34.75	31.03		24.32	20.21	28.06		26.28	27.8933	30.1067	24.1967		yeaC	AAA family ATPase
B4U62_03645	B4U62_03645.mRNA.0	6.32	6.22	13.64		7.72	8.5	14.82		7.39	12.59	12.2		8.3	8.73	13.08		8.72667	10.3467	10.7267	10.0367		yeaD	DUF58 domain-containing protein
B4U62_03650	B4U62_03650.mRNA.0	23.59	27.15	37.68		22.56	31.43	38.4		22.16	31.26	35.33		28.86	25.84	36.05		29.4733	30.7967	29.5833	30.25		yebA	hypothetical protein
B4U62_03655	B4U62_03655.mRNA.0	1540.45	1262.38	1285.52		1579.93	1448.1	1484.07		1582.16	1338.47	1473.84		1249.98	1183.7	1248.11		1362.78	1504.03	1464.82	1227.26		guaA	GMP synthase (glutamine-hydrolyzing)
B4U62_03660	B4U62_03660.mRNA.0	238.04	241.73	265.09		236.46	199.05	307.83		282.64	160.18	291.14		376.09	332.09	373.28		248.287	247.78	244.653	360.487		pbuG	guanine/hypoxanthine permease PbuG
B4U62_03665	B4U62_03665.mRNA.0	63.25	73.27	87.84		70.92	80.18	76.09		84.77	80.65	80.25		67.89	74.37	66.11		74.7867	75.73	81.89	69.4567		yebC	hypothetical protein
B4U62_03670	B4U62_03670.mRNA.0	4	9.11	5.39		21.63	1.95	9.54		8.6	5	8.41		10.35	12.79	6.3		6.16667	11.04	7.33667	9.81333		yebD	hypothetical protein
B4U62_03675	B4U62_03675.mRNA.0	11.54	10.56	13.57		18.37	11.26	13.28		12.5	19.87	17.19		11.94	9.32	11.27		11.89	14.3033	16.52	10.8433		yebE	DUF2179 domain-containing protein
B4U62_03680	B4U62_03680.mRNA.0	19.82	19.66	28.74		29.96	38.69	34.9		42.97	36.19	17.62		33.13	14.62	19.2		22.74	34.5167	32.26	22.3167		yebG	NETI motif-containing protein
B4U62_03685	B4U62_03685.mRNA.0	4.61	6.64	11.99		5.43	6.74	11.86		7.99	10.36	15.97		10.49	8.34	13.06		7.74667	8.01	11.44	10.63		purE	5-(carboxyamino)imidazole ribonucleotide mutase
B4U62_03690	B4U62_03690.mRNA.0	22.6	31.03	45.09		26.61	28.19	56.62		27.8	21.51	52.38		29.33	33.58	57.8		32.9067	37.14	33.8967	40.2367		purK	5-(carboxyamino)imidazole ribonucleotide synthase
B4U62_03695	B4U62_03695.mRNA.0	62.16	63.34	82.42		55.21	62.91	90.26		50.19	44.7	72.04		75.12	73.07	85		69.3067	69.46	55.6433	77.73		purB	adenylosuccinate lyase
B4U62_03700	B4U62_03700.mRNA.0	9.4	11.59	20.04		4.62	6.59	16.53		3.5	3.67	6.79		9.12	10.01	6.47		13.6767	9.24667	4.65333	8.53333		purC	phosphoribosylaminoimidazolesuccinocarboxamide synthase
B4U62_03705	B4U62_03705.mRNA.0	11.55	15.13	15.08		4.13	6.15	14.02		4.55	0	8.82		8.69	14.54	6.61		13.92	8.1	4.45667	9.94667		purS	phosphoribosylformylglycinamidine synthase subunit PurS
B4U62_03710	B4U62_03710.mRNA.0	5.96	10.72	15.78		2.78	3.68	8.68		3.4	3.53	5.93		3.9	5.68	9.22		10.82	5.04667	4.28667	6.26667		purQ	phosphoribosylformylglycinamidine synthase subunit PurQ
B4U62_03715	B4U62_03715.mRNA.0	2.94	4.46	9.19		1.49	2.26	4.08		1.35	1.34	3.37		3.13	1.71	4.86		5.53	2.61	2.02	3.23333		purL	phosphoribosylformylglycinamidine synthase subunit PurL
B4U62_03720	B4U62_03720.mRNA.0	4.38	6.76	16.24		1.94	2.62	6.88		1.07	1.94	3.27		4.53	2.86	8.75		9.12667	3.81333	2.09333	5.38		purF	amidophosphoribosyltransferase
B4U62_03725	B4U62_03725.mRNA.0	2.97	5.27	9.61		1.95	2.71	7		0.43	2.23	3.33		2.46	1.48	4.58		5.95	3.88667	1.99667	2.84		purM	phosphoribosylformylglycinamidine cyclo-ligase
B4U62_03730	B4U62_03730.mRNA.0	7.07	6.21	14.71		2.93	2.91	3.91		2.82	3.72	6.26		5.01	3.57	8.6		9.33	3.25	4.26667	5.72667		purN	phosphoribosylglycinamide formyltransferase
B4U62_03735	B4U62_03735.mRNA.0	7.99	12.52	20.34		3.86	4.22	8.62		4.12	3.27	5.78		8.54	5.02	11.68		13.6167	5.56667	4.39	8.41333		purH	bifunctional phosphoribosylaminoimidazolecarboxamide formyltransferase/inosine monophosphate cyclohydrolase
B4U62_03740	B4U62_03740.mRNA.0	8.83	14.73	21.47		5.84	6.27	9.03		3.31	5.41	6.91		7.31	8.38	12.12		15.01	7.04667	5.21	9.27		purD	phosphoribosylamine--glycine ligase
B4U62_03745	B4U62_03745.mRNA.0	27.05	24.29	27.75		21.7	29.1	20.01		24.53	39.31	32.47		21.71	23.52	29.55		26.3633	23.6033	32.1033	24.9267		yezC	AsnC family transcriptional regulator
B4U62_03750	B4U62_03750.mRNA.0	0.96	0.97	2.15		1.41	1.4	2.13		2.6	1.8	1.85		1.65	1.19	1.17		1.36	1.64667	2.08333	1.33667		yecA	amino acid permease
B4U62_03755	B4U62_03755.mRNA.0	1.23	0	0		2.42	3.61	1.17		1.33	0	0		1.27	1.31	1.29		0.41	2.4	0.443333	1.29		yezF	hypothetical protein
B4U62_03760	B4U62_03760.mRNA.0	61.86	72.43	89.48		39.31	36.02	26.86		35.76	68.77	32.24		31.97	28.78	41.15		74.59	34.0633	45.59	33.9667		yerA	adenosine deaminase
B4U62_03765	B4U62_03765.mRNA.0	206.47	196.78	259.8		153.43	201.6	182.61		177.81	265.87	181.92		164.58	141.53	187.23		221.017	179.213	208.533	164.447		yerB	lipoprotein
B4U62_03770	B4U62_03770.mRNA.0	352.62	289.68	327.16		284.32	300.17	240.5		298.21	397.02	307.25		279.77	223.18	270.5		323.153	274.997	334.16	257.817		yerC	hypothetical protein
B4U62_03775	B4U62_03775.mRNA.0	2.04	3	4.24		2.63	2.74	4.01		1.8	3.35	2.01		3.17	3.8	4.55		3.09333	3.12667	2.38667	3.84		yerD	glutamate synthase
B4U62_03780	B4U62_03780.mRNA.0	14.37	16.11	28.88		10.44	17.38	23.83		13.88	18.73	20.67		10.34	13.31	14.43		19.7867	17.2167	17.76	12.6933		pcrB	geranylgeranylglyceryl/heptaprenylglyceryl phosphate synthase
B4U62_03785	B4U62_03785.mRNA.0	28.17	36.71	66.72		27.33	37.45	60.3		28.79	39.33	55.61		26.19	26.96	43.74		43.8667	41.6933	41.2433	32.2967		pcrA	DNA helicase PcrA
B4U62_03790	B4U62_03790.mRNA.0	58.09	73.48	122.73		59.12	80.04	104.53		61.02	76.27	84.13		57.73	55.29	81.38		84.7667	81.23	73.8067	64.8		ligA	DNA ligase (NAD(+)) LigA
B4U62_03795	B4U62_03795.mRNA.0	149.33	176.89	200.51		129.34	164.03	171.57		142.13	153.69	160.45		131.93	131.43	148.61		175.577	154.98	152.09	137.323		yerH	hypothetical protein
B4U62_03800	B4U62_03800.mRNA.0	68.54	69.08	69.97		63.82	68.69	72.19		90.7	71.82	66.83		86.37	69.74	85.46		69.1967	68.2333	76.45	80.5233		yerI	hypothetical protein
B4U62_03805	B4U62_03805.mRNA.0	12.28	12.57	15.69		11.51	14.68	16.68		16.96	16.47	14.18		13.02	11.77	11.6		13.5133	14.29	15.87	12.13		sapB	methyltransferase
B4U62_03810	B4U62_03810.mRNA.0	16.25	19.06	19.37		17.71	19.86	21.22		21.16	12.45	17.35		12.86	10.62	15.65		18.2267	19.5967	16.9867	13.0433		opuE	sodium:proline symporter
B4U62_03815	B4U62_03815.mRNA.0	712.16	667.47	577.99		760.26	821.96	658.37		706.47	742.97	691.06		766.62	689.65	663.81		652.54	746.863	713.5	706.693		gatC	glutamyl-tRNA(Gln) amidotransferase subunit C
B4U62_03820	B4U62_03820.mRNA.0	741.38	685.05	804.39		807.64	862.25	922.26		770.42	831.5	895.97		815.1	757.93	866.34		743.607	864.05	832.63	813.123		gatA	glutamyl-tRNA(Gln) amidotransferase subunit A
B4U62_03825	B4U62_03825.mRNA.0	658.51	624.56	735.47		728.4	782.8	861.96		691.58	756.71	790.81		716.32	658.08	755.33		672.847	791.053	746.367	709.91		gatB	aspartyl/glutamyl-tRNA amidotransferase subunit B
B4U62_03830	B4U62_03830.mRNA.0	70.55	64.47	49.7		72.15	51.93	59		88.72	51.43	61.7		62.52	63.86	63.92		61.5733	61.0267	67.2833	63.4333		yerO	TetR family transcriptional regulator
B4U62_03835	B4U62_03835.mRNA.0	194.71	250.76	272.14		206.54	169.97	190.79		325.09	169.89	193.48		223.72	169.1	201.49		239.203	189.1	229.487	198.103		swrC	Swarming motility protein SwrC
B4U62_03840	B4U62_03840.mRNA.0	217.97	243.77	264.63		238.21	293.54	305.77		231.29	267.91	283.22		206.18	211.96	247.47		242.123	279.173	260.807	221.87		yerQ	diacylglycerol kinase
B4U62_03845	B4U62_03845.mRNA.0	54.64	70.53	92.98		66.28	82	100.85		61.77	77.61	87.32		62.61	60.71	92.03		72.7167	83.0433	75.5667	71.7833		yefA	23S rRNA (uracil-C(5))-methyltransferase RlmCD
B4U62_03850	B4U62_03850.mRNA.0	25.44	32.97	40.05		28.62	31.82	40.57		33.58	30.9	34.48		31.81	29.55	35.18		32.82	33.67	32.9867	32.18		yefB	hypothetical protein
B4U62_03855	B4U62_03855.mRNA.0	26.93	42.51	38.01		26.46	24.86	33.31		31.55	29.09	33.63		36.9	29.46	30.55		35.8167	28.21	31.4233	32.3033		yefC	resolvase YefC
B4U62_03860	B4U62_03860.mRNA.0	36.06	58.51	56.81		33.96	41.69	59		43.3	38.13	51.7		50.31	50.05	53.87		50.46	44.8833	44.3767	51.41		yeeA	DNA methyltransferase
B4U62_03865	B4U62_03865.mRNA.0	46.25	64.77	67.03		45.55	43.19	62.02		46.27	50.69	54.77		53.72	52.35	56.47		59.35	50.2533	50.5767	54.18		yeeB	ATP-dependent helicase
B4U62_03870	B4U62_03870.mRNA.0	40.49	65.09	70.61		43.12	51.88	58.46		50.85	49.47	55.07		51.49	53.59	52.61		58.73	51.1533	51.7967	52.5633		yeeC	hypothetical protein
B4U62_03875	B4U62_03875.mRNA.0	19.7	31.14	32.43		23.39	24.04	30.53		24.92	24.61	29.32		38.23	31.49	31.02		27.7567	25.9867	26.2833	33.58		yeeD	hypothetical protein
B4U62_03880	B4U62_03880.mRNA.0	35.58	57.22	52.37		33.56	51.39	36.64		38.56	35.55	46.34		47.12	43.96	47.79		48.39	40.53	40.15	46.29		yezA	hypothetical protein
B4U62_03885	B4U62_03885.mRNA.0	30.02	33.01	32.78		61.45	52.25	50.1		55.31	41.25	44.67		40.9	42.64	34.13		31.9367	54.6	47.0767	39.2233		yezG	antitoxin
B4U62_03890	B4U62_03890.mRNA.0	9.52	7.97	9.79		22.89	23.32	25.15		15.04	15.11	17.6		15.18	9.08	12.69		9.09333	23.7867	15.9167	12.3167		yeeF	hypothetical protein
B4U62_03895	B4U62_03895.mRNA.0	0.61	0.15	0.36		0	0	0.58		0.44	0.25	0.21		0.21	0.43	0		0.373333	0.193333	0.3	0.213333		yeeG	hypothetical protein
B4U62_03900	B4U62_03900.mRNA.0	16.87	14.45	15.96		16.4	12.04	16.43		16.12	12.24	16.96		14.27	11.79	16.56		15.76	14.9567	15.1067	14.2067		rapH	transcriptional regulator
B4U62_03905	B4U62_03905.mRNA.0	26.37	20	25.36		31.46	11.03	26.94		20.42	16.47	13.85		25.33	20.06	23.72		23.91	23.1433	16.9133	23.0367		phrH	phosphatase RapH inhibitor
B4U62_03910	B4U62_03910.mRNA.0	97.27	65.67	92.44		89.43	85.36	91.89		74.55	77.77	99.65		80.98	72.32	98.32		85.1267	88.8933	83.99	83.8733		yeeI	transcriptional regulator
B4U62_03915	B4U62_03915.mRNA.0	6.82	4.78	7.54		3.61	7.68	8.51		1.71	3.28	6.62		7.6	10.62	14.32		6.38	6.6	3.87	10.8467		yeeK	spore coat protein YeeK
B4U62_03920	B4U62_03920.mRNA.0	33.33	37.22	48.22		33.85	47.88	47.85		42.21	31.75	52.01		29.45	36.7	42.84		39.59	43.1933	41.99	36.33		yezE	TetR family transcriptional regulator
B4U62_03925	B4U62_03925.mRNA.0	4.13	5.48	8.34		3.04	5.54	9.36		3.36	3.23	7.05		3.21	6.05	9.21		5.98333	5.98	4.54667	6.15667		yesE	hypothetical protein
B4U62_03930	B4U62_03930.mRNA.0	1.7	2.77	1.31		1.44	1.19	3.02		1.58	2.43	2.56		2.52	2.33	2.04		1.92667	1.88333	2.19	2.29667		yesF	NAD(P)-dependent oxidoreductase
B4U62_03935	B4U62_03935.mRNA.0	0	0.82	0		0	2.12	3.11		1.18	1.36	1.14		0	0	0		0.273333	1.74333	1.22667	0		cotJA	protein CotJA
B4U62_03940	B4U62_03940.mRNA.0	0	0.76	1.8		0	0	0.95		1.08	0	0		0	0	2.1		0.853333	0.316667	0.36	0.7		cotJB	protein CotJB
B4U62_03945	B4U62_03945.mRNA.0	0	0.88	0.69		0	0	1.1		0.42	0.48	1.22		0.4	0.82	1.21		0.523333	0.366667	0.706667	0.81		cotJC	protein CotJC
B4U62_03950	B4U62_03950.mRNA.0	24.47	15.47	24.17		25.25	33.04	27.23		11.94	23.44	27.42		17.73	12.17	20.55		21.37	28.5067	20.9333	16.8167		yesJ	N-acetyltransferase
B4U62_03955	B4U62_03955.mRNA.0	0	0.63	0.75		1.63	2.44	2.38		1.8	1.04	0		0	2.66	0		0.46	2.15	0.946667	0.886667		yesK	hypothetical protein
B4U62_03960	B4U62_03960.mRNA.0	3.44	1.83	2.47		1.35	3.02	2.63		0.75	4.73	1.08		1.42	0.73	1.81		2.58	2.33333	2.18667	1.32		yesL	hypothetical protein
B4U62_03965	B4U62_03965.mRNA.0	2.66	2.19	4.36		1.48	3.27	2.98		1.88	6.06	2.43		1.08	0.99	0.85		3.07	2.57667	3.45667	0.973333		yesM	two-component sensor histidine kinase
B4U62_03970	B4U62_03970.mRNA.0	1.67	2.11	2.67		1.82	2.72	1.24		1.21	2.78	2.14		0.38	1.19	0.78		2.15	1.92667	2.04333	0.783333		yesN	DNA-binding response regulator
B4U62_03975	B4U62_03975.mRNA.0	0	0.72	1		0.93	0.46	0.6		0.34	0.59	0.5		0.49	0	0.33		0.573333	0.663333	0.476667	0.273333		yesO	ABC transporter substrate-binding protein
B4U62_03980	B4U62_03980.mRNA.0	0.67	0.34	0.4		0.22	0.22	0.21		0.24	0.84	0.47		0	0	0.47		0.47	0.216667	0.516667	0.156667		yesP	ABC transporter permease
B4U62_03985	B4U62_03985.mRNA.0	0.47	0.18	0.63		0	0.23	0.22		0	0.29	0		0	0	0.25		0.426667	0.15	0.0966667	0.0833333		yesQ	ABC transporter permease
B4U62_03990	B4U62_03990.mRNA.0	0	0.15	0		0.2	0	0.38		0	0	0.63		0	0	0		0.05	0.193333	0.21	0		yesR	unsaturated rhamnogalacturonyl hydrolase YesR
B4U62_03995	B4U62_03995.mRNA.0	0.61	0.66	0.93		0.43	0.93	0.99		0.19	0.76	0.46		0.45	0.18	0.46		0.733333	0.783333	0.47	0.363333		yesS	AraC family transcriptional regulator
B4U62_04000	B4U62_04000.mRNA.0	0.31	0	0		0.3	0	0		0	0.38	0.32		0.32	0	0		0.103333	0.1	0.233333	0.106667		rhgT	rhamnogalacturonan acetylesterase RhgT
B4U62_04005	B4U62_04005.mRNA.0	0	0.74	0.88		0	0.32	0.31		0	0.81	0.34		0	0	0		0.54	0.21	0.383333	0		yesU	hypothetical protein
B4U62_04010	B4U62_04010.mRNA.0	0	0.26	0.31		1.02	0.34	0.33		0.38	0	0.36		0	0	0.36		0.19	0.563333	0.246667	0.12		yesV	hypothetical protein
B4U62_04015	B4U62_04015.mRNA.0	0	0.16	0.19		0	0.31	0		0.12	0.13	0.23		0	0	0.11		0.116667	0.103333	0.16	0.0366667		yesW	rhamnogalacturonan endolyase YesW
B4U62_04020	B4U62_04020.mRNA.0	0.22	0	0.2		0	0.32	0.31		0	0.41	0.23		0.11	0	0		0.14	0.21	0.213333	0.0366667		yesX	rhamnogalacturonan exolyase YesX
B4U62_04025	B4U62_04025.mRNA.0	0	0.5	0		1.3	0	0.31		0.72	0.41	0.35		0	0.35	0.35		0.166667	0.536667	0.493333	0.233333		yesY	rhamnogalacturonan acetylesterase
B4U62_04030	B4U62_04030.mRNA.0	0.5	0.53	0.81		0.59	1.56	0.95		0.33	1.5	1.26		0.21	0.53	0.21		0.613333	1.03333	1.03	0.316667		yesZ	beta-galactosidase YesZ
B4U62_04035	B4U62_04035.mRNA.0	0.54	1.05	0.83		0.45	0.82	0.81		0.75	0.86	1.05		0.48	0.33	1.21		0.806667	0.693333	0.886667	0.673333		yetA	hypothetical protein
B4U62_04040	B4U62_04040.mRNA.0	0.8	0.61	0.84		0.79	1.17	0.51		0.14	0.67	0.28		0.55	0.14	0.28		0.75	0.823333	0.363333	0.323333		lplA	hypothetical protein
B4U62_04045	B4U62_04045.mRNA.0	0.22	0.33	0.78		0	0.42	0.41		0.71	0.27	1.14		0.22	0	0.23		0.443333	0.276667	0.706667	0.15		lplB	protein lplB
B4U62_04050	B4U62_04050.mRNA.0	0.47	1.07	1.27		0.46	1.38	1.57		0.26	1.18	1.48		0.73	0.25	0.99		0.936667	1.13667	0.973333	0.656667		lplC	protein LplC
B4U62_04055	B4U62_04055.mRNA.0	2.12	3.22	4.62		4.17	4.88	5.34		4.59	2.46	4.13		4.23	2.42	4.61		3.32	4.79667	3.72667	3.75333		lplD	alpha-glucosidase/alpha-galactosidase
B4U62_04060	B4U62_04060.mRNA.0	6.47	7.24	5.8		6.96	7.51	8.51		8.34	10	9.38		11.47	10.5	10.34		6.50333	7.66	9.24	10.77		yetF	DUF421 domain-containing protein
B4U62_04065	B4U62_04065.mRNA.0	333.34	338.63	259.8		504.35	402.7	379.58		531.11	381.94	422.04		474.22	437.4	443.45		310.59	428.877	445.03	451.69		yetG	antibiotic biosynthesis monooxygenase
B4U62_04070	B4U62_04070.mRNA.0	74.6	60.1	58.08		73.3	73.46	53.51		73.7	91.54	65.87		65.58	63.29	51.97		64.26	66.7567	77.0367	60.28		yetH	hypothetical protein
B4U62_04075	B4U62_04075.mRNA.0	1.36	0.69	0.82		5.36	3.55	0.87		1.48	2.84	1.43		3.76	1.94	1.91		0.956667	3.26	1.91667	2.53667		-	hypothetical protein
B4U62_04080	B4U62_04080.mRNA.0	117.67	84.35	80.19		137.7	159.38	104.36		116.87	143.69	122.07		117.28	137.12	107.62		94.07	133.813	127.543	120.673		-	sulfate transporter
B4U62_04085	B4U62_04085.mRNA.0	2	3.04	3.59		1.97	5.86	5.73		6.51	5	0		4.14	6.4	0		2.87667	4.52	3.83667	3.51333		yezD	DUF2292 domain-containing protein
B4U62_04090	B4U62_04090.mRNA.0	699.42	523.69	480.94		611.11	547.8	443.79		688.21	512.22	496.9		546.72	518.6	471.87		568.017	534.233	565.777	512.397		yetJ	hypothetical protein
B4U62_04095	B4U62_04095.mRNA.0	24.15	22.47	29.02		26.44	35.22	29.84		32.11	32.83	30.24		27.41	21.78	22.99		25.2133	30.5	31.7267	24.06		yetK	transporter
B4U62_04100	B4U62_04100.mRNA.0	14.68	11.13	13.57		12.24	16.06	11.03		10.12	11.11	8.41		10.12	10.42	15.4		13.1267	13.11	9.88	11.98		yetL	MarR family transcriptional regulator
B4U62_04105	B4U62_04105.mRNA.0	5	3.09	4.32		4.18	3.79	2.65		3.61	3.93	5.05		4.02	3.15	3.69		4.13667	3.54	4.19667	3.62		yetM	oxidoreductase
B4U62_04110	B4U62_04110.mRNA.0	44.42	34.87	41.26		46.67	54.24	43.28		45.65	54.53	48.88		39	44.66	40.16		40.1833	48.0633	49.6867	41.2733		yetN	hypothetical protein
B4U62_04115	B4U62_04115.mRNA.0	0.56	0.56	0.89		0.79	1.02	0.88		0.6	0.54	0.45		0.38	0.33	0.65		0.67	0.896667	0.53	0.453333		yetO	bifunctional P-450/NADPH-P450 reductase
B4U62_04120	B4U62_04120.mRNA.0	350.73	483.38	582.3		299.9	321.75	290.35		378.8	325.31	312.51		358.35	347.18	349.36		472.137	304	338.873	351.63		ltaSA	Lipoteichoic acid synthase 1
B4U62_04125	B4U62_04125.mRNA.0	0.55	0.21	1.49		0.27	0.27	0.53		0.6	0.35	0.58		0.57	0.59	1.16		0.75	0.356667	0.51	0.773333		yfnH	glucose-1-phosphate cytidylyltransferase
B4U62_04130	B4U62_04130.mRNA.0	0	0.87	1.45		0.45	0.22	0.88		1	0.29	0.24		0.72	0.25	1.21		0.773333	0.516667	0.51	0.726667		yfnG	sugar dehydratase
B4U62_04135	B4U62_04135.mRNA.0	0.46	1.73	1.44		0.67	1.79	0.65		0.99	1.71	1.92		0.47	0.73	0.96		1.21	1.03667	1.54	0.72		yfnF	hypothetical protein
B4U62_04140	B4U62_04140.mRNA.0	1.91	4.61	3.58		3.41	4.91	6.45		2.27	6.07	3.83		4.49	2.4	3.64		3.36667	4.92333	4.05667	3.51		yfnE	glycosyltransferase
B4U62_04145	B4U62_04145.mRNA.0	4.22	7.25	6.79		10.27	11.72	10.6		11.57	13.61	10.28		10.58	8.05	7.7		6.08667	10.8633	11.82	8.77667		yfnD	hypothetical protein
B4U62_04150	B4U62_04150.mRNA.0	30.36	23.41	22.19		22.33	28.82	21.83		26.97	28.81	23		25.58	20.5	20.72		25.32	24.3267	26.26	22.2667		yfnC	MFS transporter
B4U62_04155	B4U62_04155.mRNA.0	35.65	29.33	30.91		35.32	38.62	26.21		35.69	31.7	33.95		38.13	22.2	32.97		31.9633	33.3833	33.78	31.1		yfnB	noncanonical pyrimidine nucleotidase' YjjG family
B4U62_04160	B4U62_04160.mRNA.0	78.81	85.51	93.89		50.26	52.8	50.36		59.11	70.32	53.29		44.17	50.93	51.1		86.07	51.14	60.9067	48.7333		yfnA	amino acid permease
B4U62_04165	B4U62_04165.mRNA.0	187.55	168.47	168.47		41.54	55.74	48.91		41.62	56.1	49.79		77.02	81.65	88.89		174.83	48.73	49.17	82.52		yfmT	aldehyde dehydrogenase
B4U62_04170	B4U62_04170.mRNA.0	326.53	335.44	337.03		92.83	105.76	92.65		92.37	98.25	94.37		165.27	174.56	165.08		333	97.08	94.9967	168.303		yfmS	chemotaxis protein
B4U62_04175	B4U62_04175.mRNA.0	66.15	52.67	59.95		71.33	69.62	60.06		60.13	72.6	64.27		64.09	58.4	74.86		59.59	67.0033	65.6667	65.7833		yfmR	ABC transporter ATP-binding protein
B4U62_04180	B4U62_04180.mRNA.0	175.19	271.64	214.76		260.18	206.51	254.53		263.76	151.67	230.31		351.97	326.35	311.31		220.53	240.407	215.247	329.877		yfmQ	hypothetical protein
B4U62_04185	B4U62_04185.mRNA.0	6.57	7.89	10.81		8.07	6.94	7.83		7.12	6.15	6.9		9.63	7.58	11.49		8.42333	7.61333	6.72333	9.56667		yfmP	transcriptional regulator
B4U62_04190	B4U62_04190.mRNA.0	19.23	15.76	19.57		16.7	13.74	19.65		12.65	14.58	18.57		28.42	30.18	34.06		18.1867	16.6967	15.2667	30.8867		yfmO	multidrug efflux protein YfmO
B4U62_04195	B4U62_04195.mRNA.0	0	1.03	0		0	2.66	3.9		7.38	1.7	1.43		4.23	10.16	4.29		0.343333	2.18667	3.50333	6.22667		-	hypothetical protein
B4U62_04200	B4U62_04200.mRNA.0	0	0	0		2.25	2.23	0		4.96	0	2.4		2.37	9.75	2.4		0	1.49333	2.45333	4.84		yfmN	hypothetical protein
B4U62_04205	B4U62_04205.mRNA.0	143.73	93.22	98.25		152.18	160.6	124.24		135.18	167.83	135.48		142.83	144.29	129.67		111.733	145.673	146.163	138.93		yfmM	ABC transporter ATP-binding protein
B4U62_04210	B4U62_04210.mRNA.0	53.87	39.63	51.95		67.02	69.94	65.22		64.5	69.63	65.55		50.12	44.64	57.69		48.4833	67.3933	66.56	50.8167		yfmL	ATP-dependent RNA helicase
B4U62_04215	B4U62_04215.mRNA.0	14.35	8.94	5.98		7.05	9.5	6.35		7.22	7.04	8.07		6.89	13.64	12.9		9.75667	7.63333	7.44333	11.1433		yfmK	N-acetyltransferase
B4U62_04220	B4U62_04220.mRNA.0	42.56	32.13	36.02		38.43	43.32	33.43		39.54	44.3	39.17		33.55	26.98	28.93		36.9033	38.3933	41.0033	29.82		yfmJ	NADP-dependent oxidoreductase
B4U62_04225	B4U62_04225.mRNA.0	10.67	8.1	18.1		10.49	5.79	10.18		12.85	8.89	11.21		9.82	8.84	14.94		12.29	8.82	10.9833	11.2		-	hypothetical protein
B4U62_04230	B4U62_04230.mRNA.0	4.35	3.93	4.35		4.27	5.39	4.62		5.44	5.22	4.21		2.08	3.56	3.86		4.21	4.76	4.95667	3.16667		yfmI	MFS transporter
B4U62_04235	B4U62_04235.mRNA.0	8.97	9.21	8.8		8.95	8.22	9.21		8.53	7.93	7.68		8.43	7.35	7.39		8.99333	8.79333	8.04667	7.72333		yfmG	hypothetical protein
B4U62_04240	B4U62_04240.mRNA.0	34	35.59	47.55		34.96	42.95	51.52		35.99	47.4	50.65		57.26	52.5	57.25		39.0467	43.1433	44.68	55.67		fecE	Fe(3+)-citrate import ATP-binding protein YfmF
B4U62_04245	B4U62_04245.mRNA.0	32.23	45.29	66.76		44.25	54.64	69.54		41.87	50.58	65.74		70.96	59.64	73.99		48.0933	56.1433	52.73	68.1967		fecD	Fe(3+)-citrate import system permease YfmE
B4U62_04250	B4U62_04250.mRNA.0	31.4	38.86	53.7		46.48	49.4	57.52		49.48	43.09	43.83		71.18	59.64	74.58		41.32	51.1333	45.4667	68.4667		yfmD	Fe(3+)-citrate import system permease YfmD
B4U62_04255	B4U62_04255.mRNA.0	370.21	381.21	367.74		461.37	509.12	441.91		537.34	471.63	452.64		442.04	423.54	425.58		373.053	470.8	487.203	430.387		yfmC	Fe(3+)-citrate-binding protein YfmC
B4U62_04260	B4U62_04260.mRNA.0	0	2.45	2.9		3.33	3.16	1.85		2.8	1.62	2.72		1.34	6.89	0.68		1.78333	2.78	2.38	2.97		yfmB	hypothetical protein
B4U62_04265	B4U62_04265.mRNA.0	0	0	1.8		1.97	0	3.82		2.17	0	0		0	4.26	0		0.6	1.93	0.723333	1.42		yfmA	hypothetical protein
B4U62_04270	B4U62_04270.mRNA.0	7.66	7.39	7.5		6.16	1.36	3.32		0.75	2.61	4.39		3.6	1.48	0		7.51667	3.61333	2.58333	1.69333		yflT	general stress protein 17M
B4U62_04275	B4U62_04275.mRNA.0	70.17	70.57	82.53		116.5	91.47	82.77		143.54	72.94	77.43		103.98	72.69	95.99		74.4233	96.9133	97.97	90.8867		pel	pectate lyase
B4U62_04280	B4U62_04280.mRNA.0	2.81	5.23	5.56		6.5	8.52	5.91		4.42	5.63	5.47		6.12	7.05	6.94		4.53333	6.97667	5.17333	6.70333		yflS	anion permease
B4U62_04285	B4U62_04285.mRNA.0	1.23	1.31	2.77		1.58	2.17	1.76		0.8	1.23	1.94		0.77	0.79	1.29		1.77	1.83667	1.32333	0.95		citS	sensor protein CitS
B4U62_04290	B4U62_04290.mRNA.0	0.32	0.72	2.27		0.62	1.23	1.2		1.03	1.18	0		0.33	0.67	0.66		1.10333	1.01667	0.736667	0.553333		citT	response regulator
B4U62_04295	B4U62_04295.mRNA.0	0.43	1.64	2.52		0.64	0.84	1.44		0.47	1.35	3.41		1.12	0.46	1.36		1.53	0.973333	1.74333	0.98		yflP	hypothetical protein
B4U62_04300	B4U62_04300.mRNA.0	2.5	2.61	3.22		3.68	5.64	4.77		3.72	4.49	4.59		3.39	3.66	3.11		2.77667	4.69667	4.26667	3.38667		citM	Mg(2+)/citrate complex secondary transporter
B4U62_04305	B4U62_04305.mRNA.0	4.78	2.62	8.83		5.22	9.08	8.87		6.05	12.28	7.54		5.5	3.68	6.14		5.41	7.72333	8.62333	5.10667		yflN	metallo-hydrolase
B4U62_04310	B4U62_04310.mRNA.0	11.64	11.86	16.23		12.03	11.4	13.47		11.84	15.06	12.67		10.52	9.23	15.81		13.2433	12.3	13.19	11.8533		nosA	nitric oxide synthase
B4U62_04315	B4U62_04315.mRNA.0	26.37	23.58	34.66		37.01	34.01	35.92		22.46	40	32.64		24.36	22.07	43.49		28.2033	35.6467	31.7	29.9733		yflL	acylphosphatase
B4U62_04320	B4U62_04320.mRNA.0	27.82	25.52	31.35		25.11	30.94	28.07		23.49	33.53	29.22		24.76	22.39	27.83		28.23	28.04	28.7467	24.9933		yflK	MOSC domain-containing protein
B4U62_04325	B4U62_04325.mRNA.0	58.22	70.66	13.06		45.76	96.6	63.84		50.48	80	61.15		48.19	65.12	42.77		47.3133	68.7333	63.8767	52.0267		yflJ	DUF2639 domain-containing protein
B4U62_04330	B4U62_04330.mRNA.0	114.36	100.63	94.44		119.11	116.56	78.52		90.91	99.99	72.07		89.92	95.02	74.41		103.143	104.73	87.6567	86.45		yflI	hypothetical protein
B4U62_04335	B4U62_04335.mRNA.0	177.89	135.54	119.94		153.81	161.27	133.45		164.53	141.23	145.32		148.06	156.65	136.98		144.457	149.51	150.36	147.23		yflH	hypothetical protein
B4U62_04340	B4U62_04340.mRNA.0	165.92	114.79	118.02		155.08	148.24	125.65		144.96	157.14	131.25		148.65	139.76	124.75		132.91	142.99	144.45	137.72		yflG	methionine aminopeptidase
B4U62_04345	B4U62_04345.mRNA.0	69.27	59.68	66.99		72.01	106.65	89.25		76.04	106.85	92.51		75.99	86.19	92.59		65.3133	89.3033	91.8	84.9233		nagP	PTS N-acetylglucosamine EIICB component
B4U62_04350	B4U62_04350.mRNA.0	447.66	489.19	488.68		485.04	542.39	519.48		583.26	504.38	501.67		613.23	577.7	562.72		475.177	515.637	529.77	584.55		yflE	lipoteichoic acid synthase 2
B4U62_04355	B4U62_04355.mRNA.0	0	0	0		0	0	0		0	0	0		0	6.2	0		0	0	0	2.06667		yflD	hypothetical protein
B4U62_04360	B4U62_04360.mRNA.0	7.78	5.9	6.98		8.78	8.76	8.56		14.27	11.96	8.17		8.67	7.01	6.28		6.88667	8.7	11.4667	7.32		yflB	hypothetical protein
B4U62_04365	B4U62_04365.mRNA.0	0.86	1.3	1.03		0.7	0.84	1.09		0.46	1.25	0.9		0.44	1.07	0.9		1.06333	0.876667	0.87	0.803333		yflA	transporter
B4U62_04370	B4U62_04370.mRNA.0	3.63	4.21	4.63		1.69	2.43	4.74		2.07	4.06	2.41		2.57	2.85	3.01		4.15667	2.95333	2.84667	2.81		yfkT	spore gernimation protein
B4U62_04375	B4U62_04375.mRNA.0	1.49	1.13	2.67		4.39	2.91	7.1		1.61	0	1.56		1.54	1.59	1.56		1.76333	4.8	1.05667	1.56333		yfkS	hypothetical protein
B4U62_04380	B4U62_04380.mRNA.0	1.42	2.29	4.3		1.39	1.04	2.37		2.12	2.66	1.68		1.47	1.89	1.86		2.67	1.6	2.15333	1.74		yfkR	spore gernimation protein
B4U62_04385	B4U62_04385.mRNA.0	1.18	1.19	1.29		1.03	0.89	1.99		0.99	2.12	1.51		1.08	1.53	1.1		1.22	1.30333	1.54	1.23667		yfkQ	spore germination protein
B4U62_04390	B4U62_04390.mRNA.0	258.17	202.07	336.05		146.82	271.96	138.94		146.12	493.75	176.81		86.42	88.52	135.92		265.43	185.907	272.227	103.62		treP	PTS trehalose EIIBC component
B4U62_04395	B4U62_04395.mRNA.0	142.13	123.34	247.99		96.72	151.84	105.24		85.8	266.6	122.77		63.67	60.48	103.44		171.153	117.933	158.39	75.8633		treA	alpha-glucosidase
B4U62_04400	B4U62_04400.mRNA.0	413.73	336.2	543.02		405.09	555.26	397.93		365.29	724.43	434.23		334.69	344.58	361.64		430.983	452.76	507.983	346.97		treR	transcriptional regulator
B4U62_04405	B4U62_04405.mRNA.0	272.57	211.49	282.39		282.27	318.83	248.89		278	400.38	273.81		288.47	324.9	287.59		255.483	283.33	317.397	300.32		yfkO	NAD(P)H-dependent oxidoreductase
B4U62_04410	B4U62_04410.mRNA.0	2.09	2.33	3.76		3.32	4.43	5.26		3.42	3.06	3.79		2.58	2.75	3.27		2.72667	4.33667	3.42333	2.86667		yfkN	trifunctional nucleotide phosphoesterase YfkN
B4U62_04415	B4U62_04415.mRNA.0	13.32	10.43	11.96		1.69	4.61	3.69		4.19	3.22	3.16		3.11	4.58	4.06		11.9033	3.33	3.52333	3.91667		yfkM	glutamine amidotransferase
B4U62_04420	B4U62_04420.mRNA.0	25.41	26.41	31.9		27.5	28.99	31.93		28.47	26.16	29.75		28.42	28.53	32.43		27.9067	29.4733	28.1267	29.7933		yfkL	MFS transporter
B4U62_04425	B4U62_04425.mRNA.0	241.49	212.54	140.12		230.72	197.93	162.85		273.31	201.66	197.58		167.03	200.39	170.82		198.05	197.167	224.183	179.413		yfkK	hypothetical protein
B4U62_04430	B4U62_04430.mRNA.0	5.3	5.84	9.08		4.26	6.11	4.59		5.74	7.82	6.57		4.48	5.64	7.07		6.74	4.98667	6.71	5.73		yfkJ	protein-tyrosine-phosphatase
B4U62_04435	B4U62_04435.mRNA.0	5.4	12.29	13.16		12.89	21.09	8.83		7.53	6.75	8.91		3.19	9.86	13.77		10.2833	14.27	7.73	8.94		yfkI	hypothetical protein
B4U62_04440	B4U62_04440.mRNA.0	11.44	13.11	20.07		9.24	17.61	17.93		12.12	13.97	17.08		13.67	16.24	15.47		14.8733	14.9267	14.39	15.1267		yfkH	ribonuclease
B4U62_04445	B4U62_04445.mRNA.0	13.92	14.39	19.84		10.77	14.78	16.26		17.35	13.04	14.26		13.32	11.31	11.32		16.05	13.9367	14.8833	11.9833		yfkF	MFS transporter
B4U62_04450	B4U62_04450.mRNA.0	0.98	0.89	2.63		1.53	1.33	0.74		0.85	1.46	1.03		1.41	1.46	1.23		1.5	1.2	1.11333	1.36667		yfkE	Ca(2+)/H(+) antiporter ChaA
B4U62_04455	B4U62_04455.mRNA.0	4.25	10.08	10.73		5.74	7.26	7.35		8.06	7.97	8.37		7.15	5.38	6.41		8.35333	6.78333	8.13333	6.31333		yfkD	hypothetical protein
B4U62_04460	B4U62_04460.mRNA.0	96.93	97.54	85.89		157.68	172.92	136.39		150.17	161.55	151.8		141.8	153.16	132.33		93.4533	155.663	154.507	142.43		yfkC	mechanosensitive ion channel protein MscS
B4U62_04465	B4U62_04465.mRNA.0	71.36	65.79	67.34		119.15	129.47	111.49		125.53	144.69	116.46		102.04	112.66	100.81		68.1633	120.037	128.893	105.17		yfkA	radical SAM/CxCxxxxC motif protein YfkAB
B4U62_04470	B4U62_04470.mRNA.0	60.67	89.49	81.69		51.33	108.56	49.82		84.02	103.15	100.89		104.62	73.6	79.59		77.2833	69.9033	96.02	85.9367		yfjT	hypothetical protein
B4U62_04475	B4U62_04475.mRNA.0	4.8	14.98	15.09		8.13	11.98	15.78		6.07	11.33	14.29		19.88	22.74	23.09		11.6233	11.9633	10.5633	21.9033		pdaA	peptidoglycan-N-acetylmuramic acid deacetylase PdaA
B4U62_04480	B4U62_04480.mRNA.0	31.9	30.85	28.85		33.5	28.52	28.1		39.32	24.03	28.39		37.29	30.87	37.82		30.5333	30.04	30.58	35.3267		yfjR	6-phosphogluconate dehydrogenase
B4U62_04485	B4U62_04485.mRNA.0	43.7	53.5	61.76		48.68	68.2	56.32		52.76	53.78	60.9		53.05	57.53	59.26		52.9867	57.7333	55.8133	56.6133		yfjQ	magnesium and cobalt transport protein CorA
B4U62_04490	B4U62_04490.mRNA.0	14.8	17.67	17.2		17.4	19.41	16.89		13.67	20.91	19.62		18.57	17.83	22.4		16.5567	17.9	18.0667	19.6		yfjP	DNA-3-methyladenine glycosylase
B4U62_04495	B4U62_04495.mRNA.0	80.38	79.28	90.7		100.71	96.73	101.46		102.47	103.11	99.6		93.33	87.28	99.22		83.4533	99.6333	101.727	93.2767		yfjO	23S rRNA (uracil(1939)-C(5))-methyltransferase RlmD
B4U62_04500	B4U62_04500.mRNA.0	6.9	6.73	5.31		9.68	9.62	5.64		9.61	14.77	10.35		9.17	10.5	9.31		6.31333	8.31333	11.5767	9.66		yfzA	hypothetical protein
B4U62_04505	B4U62_04505.mRNA.0	83.76	86.7	85.46		105.01	97.27	98.68		105.04	94.3	100		91.93	109.78	104.82		85.3067	100.32	99.78	102.177		dusC	tRNA-dihydrouridine synthase
B4U62_04510	B4U62_04510.mRNA.0	16.64	21.04	28.06		11.89	24.61	28.37		30.06	31.49	24.36		36	31.15	47.1		21.9133	21.6233	28.6367	38.0833		yfjM	hypothetical protein
B4U62_04515	B4U62_04515.mRNA.0	17.72	23.11	19.53		18.33	22.45	29.35		26.96	18.25	25.79		34.74	32.45	39.8		20.12	23.3767	23.6667	35.6633		yfjL	hypothetical protein
B4U62_04520	B4U62_04520.mRNA.0	0.21	0.16	0.19		0	0	0.39		0.22	0	0		0.21	0.88	0		0.186667	0.13	0.0733333	0.363333		acoA	acetoin:2'6-dichlorophenolindophenol oxidoreductase subunit alpha
B4U62_04525	B4U62_04525.mRNA.0	0	0.76	0.36		0.99	1.18	0.96		0.22	0	0.84		0	0.21	0.21		0.373333	1.04333	0.353333	0.14		acoB	acetoin:2'6-dichlorophenolindophenol oxidoreductase subunit beta
B4U62_04530	B4U62_04530.mRNA.0	0.51	1.04	1.53		1.85	1	2.77		1.67	1.71	0.9		1.77	1.09	0.93		1.02667	1.87333	1.42667	1.26333		acoC	dihydrolipoyllysine-residue acetyltransferase component of acetoin cleaving system
B4U62_04535	B4U62_04535.mRNA.0	0.15	0.89	1.45		0.58	1.01	1.4		0.64	0.92	2.17		0.76	0.31	1.08		0.83	0.996667	1.24333	0.716667		acoL	dihydrolipoyl dehydrogenase
B4U62_04540	B4U62_04540.mRNA.0	8.36	8.43	13.24		5.08	7.62	5.77		4.05	19.24	5.43		3.19	3.99	3.58		10.01	6.15667	9.57333	3.58667		acoR	acetoin dehydrogenase operon transcriptional activator AcoR
B4U62_04545	B4U62_04545.mRNA.0	14.23	9.45	23.95		5.24	27.78	18.66		7.71	26.67	5.61		5.52	5.68	7.47		15.8767	17.2267	13.33	6.22333		sspH	small' acid-soluble spore protein H
B4U62_04550	B4U62_04550.mRNA.0	13.4	11.3	16.04		40.24	39.25	68.17		35.51	23.25	46.15		23.88	19.83	31.26		13.58	49.22	34.97	24.99		yfjF	hypothetical protein
B4U62_04555	B4U62_04555.mRNA.0	4.96	6.4	7.13		29.75	34.89	58.7		25.83	19.22	26.59		17.98	10.05	21.88		6.16333	41.1133	23.88	16.6367		yfjE	hypothetical protein
B4U62_04560	B4U62_04560.mRNA.0	1.98	4.2	6.39		21.75	28.94	48.63		15.85	10.37	26.99		10.63	9.26	14.11		4.19	33.1067	17.7367	11.3333		yfjD	lipoprotein
B4U62_04565	B4U62_04565.mRNA.0	4.42	2.72	5.7		19.26	22.09	43.96		16.75	17.24	21.45		9.71	7.06	14.48		4.28	28.4367	18.48	10.4167		yfjC	hypothetical protein
B4U62_04570	B4U62_04570.mRNA.0	3	2.02	4.34		18.84	21.65	36.1		11.03	10	15.41		10.18	6.64	14.53		3.12	25.53	12.1467	10.45		yfjB	hypothetical protein
B4U62_04575	B4U62_04575.mRNA.0	1.58	0.6	3.55		14.76	12.35	16.59		9.43	4.94	9.96		4.91	6.74	4.15		1.91	14.5667	8.11	5.26667		yfjA	WXG100 family type VII secretion target
B4U62_04580	B4U62_04580.mRNA.0	2.41	2.96	2.7		3.4	4.7	3.15		2.44	4.51	3.63		1.87	2.72	2.05		2.69	3.75	3.52667	2.21333		malA	maltose-6'-phosphate glucosidase
B4U62_04585	B4U62_04585.mRNA.0	4.99	7.57	5.23		5.99	5.68	4.76		5.71	6.58	5.53		4.3	6.5	4.07		5.93	5.47667	5.94	4.95667		malR	MurR/RpiR family transcriptional regulator
B4U62_04590	B4U62_04590.mRNA.0	2.41	2.89	4.11		1.75	2.85	1.45		2.2	3.17	2.14		1.18	1.08	2.13		3.13667	2.01667	2.50333	1.46333		malP	PTS maltose EIICB component
B4U62_04595	B4U62_04595.mRNA.0	4.31	7.07	10.87		5.15	7.61	9.1		4.92	8.29	8.81		6.02	6.95	8.06		7.41667	7.28667	7.34	7.01		malQ	ABC transporter ATP-binding protein
B4U62_04600	B4U62_04600.mRNA.0	8.38	12.63	13.06		7.36	14.42	12.51		8.6	9.09	11.23		10.96	9.28	12.96		11.3567	11.43	9.64	11.0667		yfiC	ABC transporter ATP-binding protein
B4U62_04605	B4U62_04605.mRNA.0	31.73	24.95	34.18		32.88	25.34	26.41		40.65	18.02	23.03		35.82	27.73	25.43		30.2867	28.21	27.2333	29.66		catD	oxidoreductase
B4U62_04610	B4U62_04610.mRNA.0	40.09	30.78	36.42		49.95	31.97	39.62		55.9	28.4	37.48		49.32	30.46	38.99		35.7633	40.5133	40.5933	39.59		catE	catechol 2'3-dioxygenase
B4U62_04615	B4U62_04615.mRNA.0	2.42	2.5	3.56		6.49	4.51	4.62		5.96	4.12	5.09		2.96	4.69	4.39		2.82667	5.20667	5.05667	4.01333		yfiF	AraC family transcriptional regulator
B4U62_04620	B4U62_04620.mRNA.0	1.67	1.06	2.63		1.65	1.5	1.86		0.45	2.09	1.61		1.3	0.59	0.88		1.78667	1.67	1.38333	0.923333		yfiG	metabolite transporter
B4U62_04625	B4U62_04625.mRNA.0	2.43	2.35	1.59		1.52	3.02	2.95		1.68	3.31	2.32		0.23	0.71	0.7		2.12333	2.49667	2.43667	0.546667		yfiH	hypothetical protein
B4U62_04630	B4U62_04630.mRNA.0	1.56	1.58	2.49		1.53	2.03	2.48		0.94	2.38	2.18		0.9	0.92	1.27		1.87667	2.01333	1.83333	1.03		yfiI	oxidoreductase
B4U62_04635	B4U62_04635.mRNA.0	13.93	14.32	18.91		16.02	18.9	25.27		20.99	15.49	23.73		22.32	15.2	19.25		15.72	20.0633	20.07	18.9233		yfiJ	two-component sensor histidine kinase
B4U62_04640	B4U62_04640.mRNA.0	17.88	18.25	23.05		28.75	26.65	23.25		26.43	21.93	29.7		28.25	19.74	25.59		19.7267	26.2167	26.02	24.5267		yfiK	DNA-binding response regulator
B4U62_04645	B4U62_04645.mRNA.0	0.44	0.17	0.6		0	0	0.85		0.48	0.28	0.23		0.46	0	0.23		0.403333	0.283333	0.33	0.23		yfiL	ABC transporter ATP-binding protein
B4U62_04650	B4U62_04650.mRNA.0	0.17	0.78	0.46		0.34	0.84	1.8		1.3	1.07	1.62		0	1.1	1.62		0.47	0.993333	1.33	0.906667		yfiM	ABC transporter permease
B4U62_04655	B4U62_04655.mRNA.0	3.89	4.16	5.4		3.48	2.76	5.74		3.64	3.54	4.83		4.76	5.28	5.76		4.48333	3.99333	4.00333	5.26667		yfiN	ABC transporter permease
B4U62_04660	B4U62_04660.mRNA.0	61.62	55	58.21		67.68	73.12	58.38		66.36	66.91	64.3		60.43	48.48	69.32		58.2767	66.3933	65.8567	59.41		padR	PadR family transcriptional regulator
B4U62_04665	B4U62_04665.mRNA.0	7.88	8.57	10.76		11.78	18.05	18.94		15.96	13.69	18.7		8.15	10.94	12.94		9.07	16.2567	16.1167	10.6767		estB	esterase
B4U62_04670	B4U62_04670.mRNA.0	2.08	3.3	2.54		6.87	5.72	7.39		6.55	5.19	6.35		4.89	4.02	6.74		2.64	6.66	6.03	5.21667		yfiQ	acyltransferase
B4U62_04675	B4U62_04675.mRNA.0	31.67	30.7	21.16		26.27	31.25	25.17		24.79	37.36	26.61		26.58	28.6	20.31		27.8433	27.5633	29.5867	25.1633		yfiR	TetR family transcriptional regulator
B4U62_04680	B4U62_04680.mRNA.0	5.2	3.7	4.52		5.27	4.76	4.34		7.05	4.06	4.78		5.89	5.19	6.31		4.47333	4.79	5.29667	5.79667		yfiS	MFS transporter
B4U62_04685	B4U62_04685.mRNA.0	58.09	46.7	43.76		40.6	34.28	36.25		46.57	43.35	33.85		44.89	46.21	37.72		49.5167	37.0433	41.2567	42.94		yfiT	metal-dependent hydrolase
B4U62_04690	B4U62_04690.mRNA.0	6.08	4.91	8.36		5.08	5.68	5.55		4.77	6.14	5.57		5.09	4.13	5.02		6.45	5.43667	5.49333	4.74667		yfiU	MFS transporter
B4U62_04695	B4U62_04695.mRNA.0	21.5	17.73	23.08		24.8	21.9	24.52		22.8	29.78	25.53		15.48	22.41	23.55		20.77	23.74	26.0367	20.48		yfiV	transcriptional regulator
B4U62_04700	B4U62_04700.mRNA.0	45.51	50.8	61.99		45.1	57.48	59.38		57.25	61.37	55.72		50.75	46.76	53.98		52.7667	53.9867	58.1133	50.4967		mprF	phosphatidylglycerol lysyltransferase
B4U62_04705	B4U62_04705.mRNA.0	341.96	333.62	274.61		447.26	429.45	361.77		451.9	390.44	383.35		382.43	395.09	355.41		316.73	412.827	408.563	377.643		yfiY	siderophore-binding lipoprotein YfiY
B4U62_04710	B4U62_04710.mRNA.0	26.24	32.75	42.46		46.93	66.33	74.86		48.14	61.67	63.57		45.1	34.77	66.56		33.8167	62.7067	57.7933	48.81		yfiZ	siderophore ABC transporter permease
B4U62_04715	B4U62_04715.mRNA.0	11.61	12.3	28.56		29.71	47.07	70.04		35.36	50	53.6		34.58	30.91	56.5		17.49	48.94	46.32	40.6633		yfhA	siderophore ABC transporter permease
B4U62_04720	B4U62_04720.mRNA.0	7.35	6.48	8.94		3.96	8.57	5.43		4.63	7.7	4.73		5.15	4.04	7.22		7.59	5.98667	5.68667	5.47		yfhB	isomerase
B4U62_04725	B4U62_04725.mRNA.0	579.36	463.64	411.46		747.73	678.03	550.8		706.32	561.84	581.37		665.7	605.58	573.04		484.82	658.853	616.51	614.773		yfhC	NAD(P)H nitroreductase
B4U62_04730	B4U62_04730.mRNA.0	24.02	15.79	18.68		20.45	28.13	15.27		20.82	12	28.59		19.88	23.88	10.08		19.4967	21.2833	20.47	17.9467		yfhD	YfhD family protein
B4U62_04735	B4U62_04735.mRNA.0	4.93	18.68	4.42		4.84	24.04	14.09		5.34	6.15	10.35		20.39	5.25	20.68		9.34333	14.3233	7.28	15.44		yfhE	YfhE family protein
B4U62_04740	B4U62_04740.mRNA.0	7.78	12.49	13.14		10.79	9.6	13.3		9.42	8.57	11.05		10.41	7.8	11.76		11.1367	11.23	9.68	9.99		yfhF	epimerase
B4U62_04745	B4U62_04745.mRNA.0	73.88	67.14	68.22		83.03	106.85	83.11		79.2	96.59	87.92		83.86	91.67	78.09		69.7467	90.9967	87.9033	84.54		recX	regulatory protein RecX
B4U62_04750	B4U62_04750.mRNA.0	120.17	115.15	117.1		150.71	150.47	122.94		128.54	149.13	146.15		132.52	141.49	131.93		117.473	141.373	141.273	135.313		yfhH	hypothetical protein
B4U62_04755	B4U62_04755.mRNA.0	73.46	75.73	85.92		82.1	92.25	92.91		84.63	81.92	82.01		73.7	78.25	72.42		78.37	89.0867	82.8533	74.79		yfhI	MFS transporter
B4U62_04760	B4U62_04760.mRNA.0	33.21	28.79	27.68		27.97	32.41	33.93		25.71	11.85	22.42		26.99	20.21	22.4		29.8933	31.4367	19.9933	23.2		sspK	small' acid-soluble spore protein K
B4U62_04765	B4U62_04765.mRNA.0	111.59	92.74	94.94		125.78	97.54	130.46		139.87	104.24	109.05		104.41	126.1	106.92		99.7567	117.927	117.72	112.477		yfhJ	hypothetical protein
B4U62_04770	B4U62_04770.mRNA.0	6.88	6.19	10.8		1.69	1.26	4.51		3.73	3.22	3.61		4.45	2.75	2.26		7.95667	2.48667	3.52	3.15333		yfhK	hypothetical protein
B4U62_04775	B4U62_04775.mRNA.0	16.93	27.36	46.25		14.47	11.49	22.46		17.55	5.52	22.42		13.71	14.9	30.9		30.18	16.14	15.1633	19.8367		yfhL	hypothetical protein
B4U62_04780	B4U62_04780.mRNA.0	20.45	33.62	35.85		17.7	11.41	21.83		18.21	17.03	23.02		14.86	13.49	26.83		29.9733	16.98	19.42	18.3933		yfhM	alpha/beta hydrolase
B4U62_04785	B4U62_04785.mRNA.0	122.64	128.75	109.9		111.87	117.45	95.19		132.03	115.81	99.58		97.87	94.39	90.93		120.43	108.17	115.807	94.3967		csbB	glycosyltransferase
B4U62_04790	B4U62_04790.mRNA.0	77.57	90.21	89.45		77.27	98.07	83		89.37	83.43	79.06		89.43	95.73	90.07		85.7433	86.1133	83.9533	91.7433		yfhO	hypothetical protein
B4U62_04795	B4U62_04795.mRNA.0	29.07	37.07	44.63		32.5	40.91	40.18		36.99	45.52	42.7		36.18	43.53	40.68		36.9233	37.8633	41.7367	40.13		yfhP	hypothetical protein
B4U62_04800	B4U62_04800.mRNA.0	25.91	29.77	46.86		37.5	44.44	49.07		27.68	43	50.16		28.73	30.56	47.2		34.18	43.67	40.28	35.4967		yfhQ	A/G-specific adenine glycosylase
B4U62_04805	B4U62_04805.mRNA.0	79.11	85.73	113.84		91.3	121.33	138.9		93.91	122.35	172.77		93.54	81.59	131.78		92.8933	117.177	129.677	102.303		yfhS	hypothetical protein
B4U62_04810	B4U62_04810.mRNA.0	73.35	83.25	102.31		106.17	117.02	128.86		82.25	118.76	122.97		84.81	84.77	102.39		86.3033	117.35	107.993	90.6567		fabL	enoyl-[acyl-carrier-protein] reductase [NADPH] FabL
B4U62_04815	B4U62_04815.mRNA.0	161.68	164.06	176.22		191.88	260.26	263.29		180.92	230.81	286.69		187.92	190.12	225.87		167.32	238.477	232.807	201.303		sspE	gamma-type small acid-soluble spore protein
B4U62_04820	B4U62_04820.mRNA.0	0.7	3.2	4.42		0.69	2.75	2.01		3.05	0	0.74		2.91	2.25	2.95		2.77333	1.81667	1.26333	2.70333		ygaB	hypothetical protein
B4U62_04825	B4U62_04825.mRNA.0	62.37	68.9	74.39		71.15	80.07	71.85		85.74	83.13	78.69		47.21	48.6	62.82		68.5533	74.3567	82.52	52.8767		ygaC	hypothetical protein
B4U62_04830	B4U62_04830.mRNA.0	28.17	36.99	49.76		32.24	45.39	52.11		42.46	42.68	46.23		55.17	47.37	61.39		38.3067	43.2467	43.79	54.6433		ygaD	ABC transporter ATP-binding protein
B4U62_04835	B4U62_04835.mRNA.0	115.96	132.78	118.63		139.96	158.34	146.38		169.32	197.08	157.56		124.69	140.98	111.4		122.457	148.227	174.653	125.69		ygaE	hypothetical protein
B4U62_04840	B4U62_04840.mRNA.0	76.24	62.82	73.91		69.43	79.13	98.72		63.26	84.13	89.63		60.22	71.07	91.27		70.99	82.4267	79.0067	74.1867		gsaB	glutamate-1-semialdehyde 2'1-aminomutase
B4U62_04845	B4U62_04845.mRNA.0	54	41.69	30.46		50.25	51.29	39.19		40.93	54.33	39.15		34.13	38.18	43.64		42.05	46.91	44.8033	38.65		ygaF	peroxiredoxin
B4U62_04850	B4U62_04850.mRNA.0	481.88	426.87	412.28		477.09	488.24	452.51		472.22	542.92	509.43		469.41	535.5	526.84		440.343	472.613	508.19	510.583		perR	transcriptional repressor
B4U62_04855	B4U62_04855.mRNA.0	41.56	52.2	40.97		47.53	56.52	64.32		64.98	68.08	67.26		43.7	60.23	53.62		44.91	56.1233	66.7733	52.5167		ygzB	hypothetical protein
B4U62_04860	B4U62_04860.mRNA.0	124.54	121.54	116.03		126.31	125.7	126.42		132.67	121.91	136.03		108.07	118.31	117.54		120.703	126.143	130.203	114.64		ygxA	hypothetical protein
B4U62_04960	B4U62_04960.mRNA.0	754.86	585.63	602.48		306.31	240.97	264.8		428.62	328.15	341.75		448.94	341.56	479.81		647.657	270.693	366.173	423.437		spo0M	sporulation control protein Spo0M
B4U62_04965	B4U62_04965.mRNA.0	2.91	3.31	2.61		0	7.1	6.94		4.73	7.27	6.11		7.53	3.1	7.64		2.94333	4.68	6.03667	6.09		ygzA	hypothetical protein
B4U62_04970	B4U62_04970.mRNA.0	0.96	2.18	0.86		0	0.93	0.91		0	3.58	4.02		0	2.04	2.01		1.33333	0.613333	2.53333	1.35		ygzC	spore coat protein F-like protein YgzC
B4U62_04975	B4U62_04975.mRNA.0	2.47	2.11	3.05		2.74	3.32	1.18		2.35	1.55	4.22		1.6	1.98	1.62		2.54333	2.41333	2.70667	1.73333		ygaJ	peptidase E
B4U62_04980	B4U62_04980.mRNA.0	0.68	0.51	1.52		0.78	1.43	1.51		1.22	2.12	1.78		1.75	1.8	2.25		0.903333	1.24	1.70667	1.93333		thiC	phosphomethylpyrimidine synthase ThiC
B4U62_04985	B4U62_04985.mRNA.0	0.75	0.45	0.67		0.63	0.15	0.43		0.16	0.56	0.79		0.93	0.16	0.47		0.623333	0.403333	0.503333	0.52		ygaK	dehydrogenase
B4U62_04990	B4U62_04990.mRNA.0	0	0	0		0	0	0		0	0	0		0	0	0		0	0	0	0		senS	transcriptional regulator
B4U62_04995	B4U62_04995.mRNA.0	65.57	46.36	45.24		87.27	85.19	66.91		76.65	69.56	70.19		67.56	67.48	67.79		52.39	79.79	72.1333	67.61		katA	Vegetative catalase
B4U62_05000	B4U62_05000.mRNA.0	0	0	0		0	0	0		0	0	0		0	0	0		0	0	0	0		ssuB	aliphatic sulfonate ABC transporter ATP-binding protein
B4U62_05005	B4U62_05005.mRNA.0	0	0.16	0		0	0	0		0	0.26	0		0	0.22	0		0.0533333	0	0.0866667	0.0733333		ssuA	sulfonate ABC transporter substrate-binding protein
B4U62_05010	B4U62_05010.mRNA.0	0	0	0.23		0.5	0	0.24		0.55	0	0.8		0	0.27	0		0.0766667	0.246667	0.45	0.09		ssuC	ABC transporter permease
B4U62_05015	B4U62_05015.mRNA.0	0.36	0.14	0.33		0	1.06	0.69		0.79	1.13	0.57		0.38	0.39	0.19		0.276667	0.583333	0.83	0.32		ssuD	alkanesulfonate monooxygenase' FMNH(2)-dependent
B4U62_05020	B4U62_05020.mRNA.0	3.72	5.64	2.97		3.65	6.05	5.91		5.37	4.13	5.21		5.13	3.52	6.07		4.11	5.20333	4.90333	4.90667		ygaN	hypothetical protein
B4U62_05025	B4U62_05025.mRNA.0	5.82	5.89	1.74		5.72	1.89	1.85		5.26	3.64	4.08		6.02	6.2	3.05		4.48333	3.15333	4.32667	5.09		rpsN	30S ribosomal protein S14
B4U62_05030	B4U62_05030.mRNA.0	48.75	46.03	45.47		44.61	51.31	45.46		45.05	35.82	49.15		44.01	59.05	43.64		46.75	47.1267	43.34	48.9		ygaO	lipoprotein
B4U62_05035	B4U62_05035.mRNA.0	53.73	72.29	69.52		49.75	71.22	49.71		51.65	72.55	57.88		61.64	53.94	81.28		65.18	56.8933	60.6933	65.62		ygzD	transcriptional regulator
B4U62_05045	B4U62_05045.mRNA.0	54.99	64.95	67.8		65.32	74.05	62.73		74.69	59.56	70.92		86.79	86.28	96.43		62.58	67.3667	68.39	89.8333		yhzB	hypothetical protein
B4U62_05050	B4U62_05050.mRNA.0	18.35	19.5	25.5		21.84	21.87	29.78		19.7	18.73	23.53		28.29	33.08	35.44		21.1167	24.4967	20.6533	32.27		yhbA	tRNA epoxyqueuosine(34) reductase QueG
B4U62_05055	B4U62_05055.mRNA.0	1.33	1.35	2		0.66	1.3	1.06		0	1.39	2.1		3.68	1.66	2.33		1.56	1.00667	1.16333	2.55667		yhbB	hypothetical protein
B4U62_05060	B4U62_05060.mRNA.0	572.63	399.27	287		514.41	431.13	300		489.73	403.48	364.3		458.02	503.42	335.07		419.633	415.18	419.17	432.17		cspR	tRNA (uridine(34)/cytosine(34)/5- carboxymethylaminomethyluridine(34)-2'-O)- methyltransferase TrmL
B4U62_05065	B4U62_05065.mRNA.0	8.64	13.78	11.76		7.43	10.17	12.5		7.75	10.42	14.7		7.09	8.25	16.57		11.3933	10.0333	10.9567	10.6367		yhbD	hypothetical protein
B4U62_05070	B4U62_05070.mRNA.0	2.99	3.18	6.72		1.47	4.97	6.85		3.24	4.11	6.91		3.1	4.14	8.48		4.29667	4.43	4.75333	5.24		yhbE	hypothetical protein
B4U62_05075	B4U62_05075.mRNA.0	6.34	8.71	10.57		6.83	10.91	11.23		6.55	9.06	11.1		7.19	10.3	11.1		8.54	9.65667	8.90333	9.53		yhbF	hypothetical protein
B4U62_05080	B4U62_05080.mRNA.0	0.95	1.36	2.08		1.03	1.85	1.71		1.03	0.79	1.44		0.44	2.13	1.44		1.46333	1.53	1.08667	1.33667		prkA	protein PrkA
B4U62_05085	B4U62_05085.mRNA.0	2.08	1.18	1.71		3.41	1.86	2.48		2.45	1.3	2.92		0.54	1.48	0.91		1.65667	2.58333	2.22333	0.976667		yhbH	sporulation protein YhbH
B4U62_05090	B4U62_05090.mRNA.0	37.48	49.69	51.34		45.15	50.1	62		43.98	54.96	57.51		40.97	45.83	46.17		46.17	52.4167	52.15	44.3233		yhbI	MarR family transcriptional regulator
B4U62_05095	B4U62_05095.mRNA.0	37.2	56.95	69.1		62.61	80.81	79.27		55.04	71.92	78.47		60.24	54.78	65.85		54.4167	74.23	68.4767	60.29		yhbJ	transporter
B4U62_05100	B4U62_05100.mRNA.0	34.1	47.05	55.45		45.49	59.8	68.27		44.18	56.75	56.94		37.88	45.03	47.27		45.5333	57.8533	52.6233	43.3933		yhcA	MFS transporter
B4U62_05105	B4U62_05105.mRNA.0	53.16	61.6	61.99		57.17	74.35	71.85		60.34	72.68	59.79		53.27	41.47	61.5		58.9167	67.79	64.27	52.08		yhcB	hypothetical protein
B4U62_05110	B4U62_05110.mRNA.0	51.99	71.67	79.11		56.69	72.4	93.72		72.16	78.45	78.57		53.8	70.24	64.55		67.59	74.27	76.3933	62.8633		yhcC	hypothetical protein
B4U62_05115	B4U62_05115.mRNA.0	0	5.2	2.05		0	6.7	2.18		4.96	0	0		4.73	4.87	7.2		2.41667	2.96	1.65333	5.6		yhcD	hypothetical protein
B4U62_05120	B4U62_05120.mRNA.0	19.49	36.33	43.24		28.18	21.2	35.05		28.37	36.87	32.1		25.64	29.36	42.66		33.02	28.1433	32.4467	32.5533		yhcE	hypothetical protein
B4U62_05125	B4U62_05125.mRNA.0	10.46	16.36	16.42		10.27	14.03	20.56		8.5	10.61	10.3		12.85	12.53	16.46		14.4133	14.9533	9.80333	13.9467		yhcF	GntR family transcriptional regulator
B4U62_05130	B4U62_05130.mRNA.0	6.74	14.41	20.08		10.24	11.36	14.03		8.63	12.63	18.67		11.1	11.42	17.04		13.7433	11.8767	13.31	13.1867		yhcG	spermidine/putrescine ABC transporter ATP-binding protein
B4U62_05135	B4U62_05135.mRNA.0	29.98	42.72	49.13		30.35	37.01	50.02		31.51	38.3	39.12		35.71	33.87	40.99		40.61	39.1267	36.31	36.8567		yhcH	ABC transporter ATP-binding protein
B4U62_05140	B4U62_05140.mRNA.0	57.64	70.79	73.54		57.28	58.84	65.07		61.03	56.27	62.62		68.09	61.16	75.55		67.3233	60.3967	59.9733	68.2667		yhcI	ABC transporter permease
B4U62_05145	B4U62_05145.mRNA.0	62545.9	41403.8	25140.3		57648.2	43802.1	28498.5		56706.2	42258.4	38723.3		50362.8	53186.6	36979.5		43030	43316.2	45896	46843		cspB	cold-shock protein CspB
B4U62_05150	B4U62_05150.mRNA.0	3823.37	2803.34	1401.33		3759.01	2845.97	1398.79		3839.2	2702.08	2003.6		2832.98	2719.62	2125.14		2676.01	2667.92	2848.29	2559.25		-	hypothetical protein
B4U62_05155	B4U62_05155.mRNA.0	69.36	93.32	115.88		93.76	104.5	123.59		110.84	118.25	122.56		93.5	83.05	103.07		92.8533	107.283	117.217	93.2067		yhcJ	lipoprotein
B4U62_05160	B4U62_05160.mRNA.0	64.22	65.95	82.8		77.91	96.36	96.87		79.53	106.9	99.89		70.01	70.86	74.8		70.99	90.38	95.44	71.89		dgcK	GGDEF domain-containing protein
B4U62_05165	B4U62_05165.mRNA.0	22.56	25.61	26.91		32.32	38.78	37.06		44.96	43.82	40.66		42.77	42.48	44.91		25.0267	36.0533	43.1467	43.3867		tcyP	L-cystine uptake protein TcyP
B4U62_05170	B4U62_05170.mRNA.0	1.5	1.9	2.25		3.44	0.98	1.91		1.08	3.12	0.53		3.62	2.13	6.3		1.88333	2.11	1.57667	4.01667		yhcM	hypothetical protein
B4U62_05175	B4U62_05175.mRNA.0	7.33	9.36	10.39		3.79	7.53	4.78		2.93	4.82	4.46		8.38	7.81	6.88		9.02667	5.36667	4.07	7.69		yhcN	lipoprotein YhcN
B4U62_05180	B4U62_05180.mRNA.0	0	0.32	0.38		0	0.42	0.41		0	0.54	0.22		0.44	0.46	0.67		0.233333	0.276667	0.253333	0.523333		yhcO	hypothetical protein
B4U62_05185	B4U62_05185.mRNA.0	3.3	1.5	2.67		2.59	4.51	2.52		2.15	2.89	3.12		3.07	3.87	3.46		2.49	3.20667	2.72	3.46667		yhcQ	spore coat protein F-like protein YhcQ
B4U62_05190	B4U62_05190.mRNA.0	3.81	5.21	6.4		3.74	4.61	5.37		3.84	4.35	5.46		4.38	3.6	6.25		5.14	4.57333	4.55	4.74333		yhcR	endonuclease YhcR
B4U62_05195	B4U62_05195.mRNA.0	11.71	11.38	11.83		12.23	15.72	17.45		11.11	7.77	14.61		12.87	12.47	16.9		11.64	15.1333	11.1633	14.08		yhcS	class D sortase
B4U62_05200	B4U62_05200.mRNA.0	21.58	20.02	26.78		20.97	20.61	21.23		22.14	29.25	24.11		23.27	20.78	17.83		22.7933	20.9367	25.1667	20.6267		yhcT	RNA pseudouridine synthase
B4U62_05205	B4U62_05205.mRNA.0	23.13	19.34	20.23		20.97	30.09	15.83		26.99	22.22	18.06		23.31	19.06	19.29		20.9	22.2967	22.4233	20.5533		yhcU	hypothetical protein
B4U62_05210	B4U62_05210.mRNA.0	10.95	9.97	12.77		13.45	22.97	20.36		15.42	32.14	24.15		8.49	21.57	17.23		11.23	18.9267	23.9033	15.7633		yhcV	CBS domain-containing protein
B4U62_05215	B4U62_05215.mRNA.0	49.73	36.99	53.12		34.18	40.93	38.13		32.77	36.54	41.31		35.65	38.09	46.4		46.6133	37.7467	36.8733	40.0467		yhcW	hypothetical protein
B4U62_05220	B4U62_05220.mRNA.0	53.94	42.53	52.92		40.19	47.71	43.5		40.23	45.55	42.55		35.16	37.31	43.21		49.7967	43.8	42.7767	38.56		yhcX	hydrolase YhcX
B4U62_05225	B4U62_05225.mRNA.0	32.7	36.75	57.75		30.95	44.94	44.34		30.72	47.02	39.85		32.43	29.08	45.96		42.4	40.0767	39.1967	35.8233		yhxA	aspartate aminotransferase family protein
B4U62_05230	B4U62_05230.mRNA.0	64.42	75.31	93.54		65.9	90.24	90.7		67.36	114.08	78.8		71.36	62.16	89.88		77.7567	82.28	86.7467	74.4667		glpP	glycerol uptake operon antiterminator regulatory protein
B4U62_05235	B4U62_05235.mRNA.0	708.02	422.36	630.05		547.26	819.26	384.17		517.76	1360.22	492.77		260.39	288.74	262.68		586.81	583.563	790.25	270.603		glpF	glycerol uptake facilitator protein
B4U62_05240	B4U62_05240.mRNA.0	1100.61	637.19	897.87		867.21	1300.63	632.3		775.99	1867.72	810.44		424.32	485.89	403.33		878.557	933.38	1151.38	437.847		glpK	glycerol kinase
B4U62_05245	B4U62_05245.mRNA.0	1376.72	1036.82	1194.37		1211.35	1293.94	1175.92		1092.01	1266.89	1251.2		1014.77	1050.06	1056.16		1202.64	1227.07	1203.37	1040.33		glpD	aerobic glycerol-3-phosphate dehydrogenase
B4U62_05250	B4U62_05250.mRNA.0	667.47	576.79	610.54		626.42	654.62	618.75		597.47	595.53	628.86		731.95	679.37	695.22		618.267	633.263	607.287	702.18		pgcA	phosphoglucomutase
B4U62_05255	B4U62_05255.mRNA.0	13.31	11.6	15.02		13.26	10.36	12.52		15.4	12.81	15.87		14.15	10.16	19.82		13.31	12.0467	14.6933	14.71		yhcY	sensor histidine kinase
B4U62_05260	B4U62_05260.mRNA.0	20.45	12.21	18.96		10.87	16.36	15.14		14.17	12.15	11.62		14.92	9.29	15.13		17.2067	14.1233	12.6467	13.1133		yhcZ	DNA-binding response regulator
B4U62_05265	B4U62_05265.mRNA.0	17.39	15.12	15.99		14.58	14.9	12.94		15.63	13.24	10.69		10.09	14.46	20.92		16.1667	14.14	13.1867	15.1567		yhdA	FMN-dependent NADPH-azoreductase
B4U62_05270	B4U62_05270.mRNA.0	2.25	5.97	8.07		3.31	3.29	2.14		1.22	1.4	3.54		9.3	7.18	16.51		5.43	2.91333	2.05333	10.9967		yhdB	hypothetical protein
B4U62_05275	B4U62_05275.mRNA.0	6.1	6.36	13		3.75	3.72	3.64		4.13	3.81	3.2		8.68	6.5	8		8.48667	3.70333	3.71333	7.72667		yhdC	hypothetical protein
B4U62_05280	B4U62_05280.mRNA.0	282.19	329.92	291.99		77.81	86.43	90.62		85.83	96.51	89.26		135.51	155.51	143.38		301.367	84.9533	90.5333	144.8		lytF	peptidoglycan endopeptidase LytF
B4U62_05285	B4U62_05285.mRNA.0	38	39.5	38.32		39.9	31	26.81		39.5	44.88	30.08		38.25	39.93	35.52		38.6067	32.57	38.1533	37.9		nsrR	transcriptional regulator
B4U62_05290	B4U62_05290.mRNA.0	1.57	2.66	3.69		1.31	1.89	1.85		2.36	2.27	1.4		2.13	1.55	1.14		2.64	1.68333	2.01	1.60667		ygxB	hypothetical protein
B4U62_05295	B4U62_05295.mRNA.0	0.86	1.2	0.9		1.84	2.11	0.96		1.25	1.08	1.66		1.19	1.07	1.36		0.986667	1.63667	1.33	1.20667		spoVR	stage V sporulation protein R
B4U62_05300	B4U62_05300.mRNA.0	2.78	3.88	6.69		3.16	3	3.9		3.49	2.92	3.53		3.03	2.02	5.37		4.45	3.35333	3.31333	3.47333		phoA	alkaline phosphatase
B4U62_05305	B4U62_05305.mRNA.0	439.23	290.85	230.12		395.21	383.26	247.81		347.57	295.25	302.65		371.35	422.03	296.06		320.067	342.093	315.157	363.147		lytE	peptidoglycan endopeptidase LytE
B4U62_05310	B4U62_05310.mRNA.0	20.79	20.12	17.8		17.84	20.76	17.32		17.61	22.69	11.55		22.5	22.15	24.58		19.57	18.64	17.2833	23.0767		citR	transcriptional regulator
B4U62_05315	B4U62_05315.mRNA.0	7.28	7.08	15.08		4.59	9.48	15.31		7.49	6.53	8.82		6.95	6.76	10.39		9.81333	9.79333	7.61333	8.03333		citA	citrate synthase/methylcitrate synthase
B4U62_05320	B4U62_05320.mRNA.0	6.5	11.14	15.13		9.46	11.98	16.99		9.13	13.53	12.9		12.45	7.69	15.67		10.9233	12.81	11.8533	11.9367		yhdF	NAD(P)-dependent oxidoreductase
B4U62_05325	B4U62_05325.mRNA.0	0.29	0.11	0.13		0.43	0.14	0		0.16	0.36	0.15		0.15	0	0.15		0.176667	0.19	0.223333	0.1		ctrA	amino acid permease
B4U62_05330	B4U62_05330.mRNA.0	29.03	25.42	31.7		32.79	46.59	48.8		41.52	48.6	44.48		38.24	38.73	39.89		28.7167	42.7267	44.8667	38.9533		yhdH	sodium-dependent transporter
B4U62_05335	B4U62_05335.mRNA.0	9.62	8.6	14.82		11.29	12.61	16.16		13.38	16.32	15.08		12.33	8.87	14.47		11.0133	13.3533	14.9267	11.89		yhdI	GntR family transcriptional regulator
B4U62_05340	B4U62_05340.mRNA.0	11.3	9.8	11.11		8.46	9.45	10.26		12.83	8.07	11.3		10.58	12.61	14.68		10.7367	9.39	10.7333	12.6233		yhdJ	N-acetyltransferase
B4U62_05345	B4U62_05345.mRNA.0	80.71	67.73	80.32		60.34	56.51	54.38		75.12	63.56	60.81		73.52	57.94	66.29		76.2533	57.0767	66.4967	65.9167		yhdK	anti-sigma-M factor
B4U62_05350	B4U62_05350.mRNA.0	80.67	101.94	105.06		78.33	73.51	76.59		89.51	81.68	78.71		73.38	75.34	74.03		95.89	76.1433	83.3	74.25		yhdL	anti-sigma-M factor
B4U62_05355	B4U62_05355.mRNA.0	48.95	84.32	107.17		55.73	65.63	62.81		74.37	66.28	72.17		65.79	65.29	64.81		80.1467	61.39	70.94	65.2967		sigM	RNA polymerase subunit sigma
B4U62_05360	B4U62_05360.mRNA.0	12.48	15.77	22.58		2.04	4.06	1.98		0.68	0.26	1.97		0.65	1.99	0.87		16.9433	2.69333	0.97	1.17		yhdN	general stress protein 69
B4U62_05365	B4U62_05365.mRNA.0	256.16	330.09	268.15		225.95	207.4	182.48		263.84	191.35	221.28		240.95	213.18	205.06		284.8	205.277	225.49	219.73		plsC	1-acyl-sn-glycerol-3-phosphate acyltransferase
B4U62_05370	B4U62_05370.mRNA.0	177.21	208.59	207		214.05	243.78	238.45		240.88	253.19	224.93		268.49	280.65	255.75		197.6	232.093	239.667	268.297		yhdP	hypothetical protein
B4U62_05375	B4U62_05375.mRNA.0	119.54	132.63	119.76		136.33	151.57	103.82		155.6	176.66	137.89		167.86	168.84	146.68		123.977	130.573	156.717	161.127		cueR	transcriptional regulator
B4U62_05380	B4U62_05380.mRNA.0	25.79	21.27	23.46		19.9	21.12	21.79		20.45	18.16	17.82		16.34	18.62	20.53		23.5067	20.9367	18.81	18.4967		yhdR	aspartate aminotransferase
B4U62_05385	B4U62_05385.mRNA.0	31	42.15	41.6		27.15	32.82	36.53		34.54	49.13	40.08		32.68	32.08	37.9		38.25	32.1667	41.25	34.22		yhdT	hypothetical protein
B4U62_05390	B4U62_05390.mRNA.0	10.79	16.36	20.62		24.51	23.69	26.36		17.54	21.07	28.32		18.83	22.98	21.93		15.9233	24.8533	22.31	21.2467		crcBA	camphor resistance protein CrcB
B4U62_05395	B4U62_05395.mRNA.0	8.3	13.04	14.9		15.15	19.1	22.62		12.85	20.74	21.18		16.57	11.37	18.05		12.08	18.9567	18.2567	15.33		yhdV	chromosome condensation protein CrcB
B4U62_05400	B4U62_05400.mRNA.0	37.55	41.96	59.49		42.33	41.76	78		51.74	58.91	56.56		49.08	41.24	51.63		46.3333	54.03	55.7367	47.3167		yhdW	glycerophosphodiester phosphodiesterase
B4U62_05405	B4U62_05405.mRNA.0	0	0	0		20.97	10.42	25.45		5.78	6.67	5.61		11.04	5.68	16.8		0	18.9467	6.02	11.1733		yhdX	hypothetical protein
B4U62_05410	B4U62_05410.mRNA.0	32.94	31.55	45.76		48.82	60.35	56.5		50.66	61.84	46.97		47.32	47.83	51.95		36.75	55.2233	53.1567	49.0333		yhdY	mechanosensitive ion channel protein
B4U62_05415	B4U62_05415.mRNA.0	27.16	27.98	39.78		33.99	35.16	37.35		26.34	35.71	33.33		39.34	30.45	29.4		31.64	35.5	31.7933	33.0633		yhdZ	NAD-dependent protein deacetylase
B4U62_05420	B4U62_05420.mRNA.0	183.95	190.53	177.82		188.53	170.27	161.51		212.79	203.54	173.22		179.85	166.73	185.02		184.1	173.437	196.517	177.2		yheN	polysaccharide deacetylase
B4U62_05425	B4U62_05425.mRNA.0	23.49	20.44	23.75		16.28	21.48	20.75		15.28	16.37	18.96		18.42	12.91	17.13		22.56	19.5033	16.87	16.1533		dat	D-amino-acid transaminase
B4U62_05430	B4U62_05430.mRNA.0	61.51	76.73	84.73		64.24	68.9	66.41		75.38	89.11	67.29		69.65	67.11	80.96		74.3233	66.5167	77.26	72.5733		nhaC	Na+/H+ antiporter NhaC
B4U62_05435	B4U62_05435.mRNA.0	2.24	4.08	3.62		3.08	1.75	0		0	0	0.47		1.39	0.48	0.47		3.31333	1.61	0.156667	0.78		nhaX	stress response protein NhaX
B4U62_05440	B4U62_05440.mRNA.0	59.77	71.25	88.14		62.92	27.08	77.35		46.27	90.66	80.72		55.22	68.22	105.29		73.0533	55.7833	72.55	76.2433		yheJ	hypothetical protein
B4U62_05445	B4U62_05445.mRNA.0	2.17	3.11	6.24		12.43	19.24	29.45		15.44	21.21	25.61		20.75	18.94	32.69		3.84	20.3733	20.7533	24.1267		yheI	multidrug resistance ABC transporter ATP-binding/permease
B4U62_05450	B4U62_05450.mRNA.0	3.85	4.79	8.41		19.37	25.85	36.57		19.23	27.46	28.06		29.27	25.1	41.69		5.68333	27.2633	24.9167	32.02		yheH	multidrug ABC transporter permease
B4U62_05455	B4U62_05455.mRNA.0	29.05	26.81	31.1		28.88	34.5	42.71		29.21	35.41	37.49		24.26	27.21	35.99		28.9867	35.3633	34.0367	29.1533		yheG	hypothetical protein
B4U62_05460	B4U62_05460.mRNA.0	0	2.7	0		0	3.47	0		0	0	3.74		3.68	0	0		0.9	1.15667	1.24667	1.22667		yheF	hypothetical protein
B4U62_05465	B4U62_05465.mRNA.0	2.91	1.1	0		2.86	4.26	4.16		1.58	0	0		1.51	6.2	3.05		1.33667	3.76	0.526667	3.58667		sspB	small' acid-soluble spore protein B
B4U62_05470	B4U62_05470.mRNA.0	5.23	7.93	7.04		7.7	10.2	7.48		8.5	8.16	6.86		12.17	4.18	1.37		6.73333	8.46	7.84	5.90667		yheE	hypothetical protein
B4U62_05475	B4U62_05475.mRNA.0	1.34	3.05	4.01		1.32	2.18	2.56		2.1	1.49	3.13		0.62	2.54	2.03		2.8	2.02	2.24	1.73		yheD	endospore coat protein
B4U62_05480	B4U62_05480.mRNA.0	0.94	1.29	2.37		1.11	2.02	1.26		1.02	0.24	1.78		0.97	0.6	0.99		1.53333	1.46333	1.01333	0.853333		yheC	endospore coat protein
B4U62_05485	B4U62_05485.mRNA.0	38.71	42.68	49.69		37.68	43.08	42.86		44.9	43.84	35.91		39.68	38.35	39.49		43.6933	41.2067	41.55	39.1733		yheB	hypothetical protein
B4U62_05490	B4U62_05490.mRNA.0	1002.85	661.19	509.44		920.43	753.69	624.98		884.93	770.17	673.1		738.03	861.27	721.41		724.493	766.367	776.067	773.57		yheA	hypothetical protein
B4U62_05495	B4U62_05495.mRNA.0	25.31	24.87	20.14		28.26	25.08	20.84		24.11	28.5	20.74		23.41	21.04	22.74		23.44	24.7267	24.45	22.3967		yhaZ	hypothetical protein
B4U62_05500	B4U62_05500.mRNA.0	7.97	18.7	27.98		10.45	10.38	12.67		11.26	25.96	11.42		20.5	14.93	27.9		18.2167	11.1667	16.2133	21.11		yhaX	stress response protein YhaX
B4U62_05505	B4U62_05505.mRNA.0	53.46	49.09	53.64		61.34	53.24	61.96		53.44	67.78	57.83		51.15	49.52	56.52		52.0633	58.8467	59.6833	52.3967		hemZ	coproporphyrinogen III oxidase
B4U62_05510	B4U62_05510.mRNA.0	13.41	18.95	23.02		17.63	22.25	27.5		20.71	19.89	24.65		18.27	19.47	24.28		18.46	22.46	21.75	20.6733		yhaU	K+/H+ antiporter YhaU
B4U62_05515	B4U62_05515.mRNA.0	11.73	22.47	24.69		18.61	25.09	40		19.06	18.03	28.89		27.06	33.15	27.45		19.63	27.9	21.9933	29.22		khtT	K+/H+ antiporter subunit KhtT
B4U62_05520	B4U62_05520.mRNA.0	27.34	32.2	57.48		35.35	35.11	65.87		38.22	26.96	44.59		41.69	43.69	58.15		39.0067	45.4433	36.59	47.8433		khtS	hypothetical protein
B4U62_05525	B4U62_05525.mRNA.0	9.39	3.56	4.46		3.8	7	3.16		3.29	3.45	3.77		4	6.47	2.61		5.80333	4.65333	3.50333	4.36		yhaR	enoyl-CoA hydratase
B4U62_05530	B4U62_05530.mRNA.0	1.69	7.67	7.56		6.62	4.93	6.43		9.13	6.32	1.77		6.97	3.59	5.31		5.64	5.99333	5.74	5.29		yhzD	hypothetical protein
B4U62_05535	B4U62_05535.mRNA.0	19.33	22.26	24.46		22.42	35	40.19		31.55	38.4	31.8		22.39	25.05	34.46		22.0167	32.5367	33.9167	27.3		natA	ABC transporter ATP-binding protein
B4U62_05540	B4U62_05540.mRNA.0	44.15	49.55	55.89		62.29	74.34	78.96		73.62	78.18	71		67.77	63.39	70.6		49.8633	71.8633	74.2667	67.2533		natB	hypothetical protein
B4U62_05545	B4U62_05545.mRNA.0	6.99	11.73	16.72		8.17	14.29	22.05		11	17.04	19.22		8.61	10.99	16.58		11.8133	14.8367	15.7533	12.06		yhaO	DNA repair exonuclease
B4U62_05550	B4U62_05550.mRNA.0	12.13	14.68	27.76		12.05	18.22	27.03		11.59	20.9	23.83		14.17	11.83	18.88		18.19	19.1	18.7733	14.96		yhaN	hypothetical protein
B4U62_05555	B4U62_05555.mRNA.0	79.67	68.11	78.23		71.79	83.34	88.98		66.31	85.49	86.91		69.68	64	72.75		75.3367	81.37	79.57	68.81		yhaM	3'-5' exoribonuclease yhaM
B4U62_05560	B4U62_05560.mRNA.0	10.9	13.44	7.34		8.03	7.98	6.5		4.43	6.81	5.72		18.33	13.06	7.15		10.56	7.50333	5.65333	12.8467		yhaL	sporulation protein YhaL
B4U62_05565	B4U62_05565.mRNA.0	1179.64	919.32	741.6		1010.69	993.6	713.48		1011.22	915.64	833.82		1001.7	976.1	858.23		946.853	905.923	920.227	945.343		prsA	foldase
B4U62_05570	B4U62_05570.mRNA.0	0	9.72	0		0	0	0		0	0	0		13.25	0	0		3.24	0	0	4.41667		yhzE	sporulation protein YjcZ
B4U62_05575	B4U62_05575.mRNA.0	0	0	0		0	0	0		0	0	0		0	13.64	0		0	0	0	4.54667		yjcZ	sporulation protein YjcZ
B4U62_05580	B4U62_05580.mRNA.0	230.2	261.28	156.92		336.73	288.87	189.81		290.78	285.39	201.79		277.58	317.12	188.91		216.133	271.803	259.32	261.203		-	hypothetical protein
B4U62_05585	B4U62_05585.mRNA.0	65.33	71.26	64.43		79.82	86.83	81.15		83.85	90.2	79.9		72.93	68.67	78.49		67.0067	82.6	84.65	73.3633		yhaJ	hypothetical protein
B4U62_05590	B4U62_05590.mRNA.0	81.83	79.35	77.28		65.72	94.45	50.21		78.67	97.77	55.31		58.9	87.17	80.65		79.4867	70.1267	77.25	75.5733		yhaI	hypothetical protein
B4U62_05595	B4U62_05595.mRNA.0	85.03	72.33	79.84		58.38	65.28	59.37		63.24	76.88	68.38		54.11	66.32	63.85		79.0667	61.01	69.5	61.4267		hpr	transcriptional regulator
B4U62_05600	B4U62_05600.mRNA.0	141.56	110.45	85.92		98.69	112.51	88.07		110.33	99.36	82.13		100.51	106.28	115.32		112.643	99.7567	97.2733	107.37		yhaH	hypothetical protein
B4U62_05605	B4U62_05605.mRNA.0	12.81	18.22	27.3		17.3	20.31	21.37		17.35	18	20.18		18.22	13.64	18.48		19.4433	19.66	18.51	16.78		yhzF	hypothetical protein
B4U62_05610	B4U62_05610.mRNA.0	215.78	234.09	276.62		216.22	270.91	274.1		237.12	303.34	283.95		236.58	252.27	243.62		242.163	253.743	274.803	244.157		trpP	tryptophan transporter
B4U62_05615	B4U62_05615.mRNA.0	83.48	67.08	98.89		41.01	50.04	49.44		42.35	48.81	46.64		47.53	45.48	48.21		83.15	46.83	45.9333	47.0733		serC	3-phosphoserine/phosphohydroxythreonine aminotransferase
B4U62_05620	B4U62_05620.mRNA.0	404.2	300.74	233.7		356.7	315.1	244.27		334.92	277.62	273.46		271.56	316.49	257.27		312.88	305.357	295.333	281.773		hinT	protein hit
B4U62_05625	B4U62_05625.mRNA.0	19.73	22.99	26.7		14.61	19.25	20.45		15.18	16.78	17.42		18.04	10.66	23.1		23.14	18.1033	16.46	17.2667		ecsA	ABC transporter ATP-binding protein
B4U62_05630	B4U62_05630.mRNA.0	41.42	41.89	57.19		30.73	41.23	43.94		33.53	39.27	44.9		35.8	31.54	45.56		46.8333	38.6333	39.2333	37.6333		ecsB	protein EcsB
B4U62_05635	B4U62_05635.mRNA.0	47.8	62.26	78.26		47.27	55.17	52.18		51.49	52.2	49.58		59.1	52.52	61.85		62.7733	51.54	51.09	57.8233		ecsC	ABC transporter-associated protein EcsC
B4U62_05640	B4U62_05640.mRNA.0	6.52	6.25	8.32		3.37	5.7	4.75		4.65	4.5	5.23		5.33	3.84	5.95		7.03	4.60667	4.79333	5.04		yhaA	peptidase M20
B4U62_05645	B4U62_05645.mRNA.0	1.16	1.44	3.27		1	1.99	3.33		3.79	2.18	2.14		1.96	2.48	3.36		1.95667	2.10667	2.70333	2.6		yhfA	hypothetical protein
B4U62_05650	B4U62_05650.mRNA.0	3.95	4.8	8.52		3.88	6.94	9.8		7.71	3.95	6.64		7.36	5.05	10.79		5.75667	6.87333	6.1	7.73333		yhgB	hypothetical protein
B4U62_05655	B4U62_05655.mRNA.0	157.19	122.64	121.09		139.93	143.36	128.12		148.49	125.87	128.88		123.25	129.28	115.15		133.64	137.137	134.413	122.56		yhgC	heme-degrading monooxygenase HmoB
B4U62_05660	B4U62_05660.mRNA.0	7.51	8.16	12.06		7.65	12.12	14.49		8.34	11	12.56		7.96	7.01	11.67		9.24333	11.42	10.6333	8.88		pbpF	penicillin-binding protein 1F
B4U62_05665	B4U62_05665.mRNA.0	97.86	139.11	138.3		112.5	85.04	132.31		116.32	79.75	118.83		142.16	128.58	132.79		125.09	109.95	104.967	134.51		hemE	uroporphyrinogen decarboxylase
B4U62_05670	B4U62_05670.mRNA.0	192.79	251.19	244.36		193.38	177.27	251.3		219.39	155.26	206.71		267.12	236.27	243.78		229.447	207.317	193.787	249.057		hemH	ferrochelatase
B4U62_05675	B4U62_05675.mRNA.0	157.43	218.12	211.56		152.88	153.11	186.32		170.73	136.91	183.73		261.87	219.35	254.4		195.703	164.103	163.79	245.207		hemY	protoporphyrinogen oxidase
B4U62_05680	B4U62_05680.mRNA.0	32.78	47.13	42.09		39.7	35.34	35.99		48.34	63.81	41.64		44.17	46.29	52.41		40.6667	37.01	51.2633	47.6233		yhgD	TetR family transcriptional regulator
B4U62_05685	B4U62_05685.mRNA.0	23.59	32.3	44.79		29.62	32.75	36.79		34.43	38.61	37.02		40.36	33.56	45.31		33.56	33.0533	36.6867	39.7433		yhgE	hypothetical protein
B4U62_05690	B4U62_05690.mRNA.0	18.66	46.17	33.5		16.67	9.93	10.92		19.77	12.18	12.47		16.89	11.07	9.57		32.7767	12.5067	14.8067	12.51		fabHB	3-oxoacyl-ACP synthase III
B4U62_05695	B4U62_05695.mRNA.0	3	2.89	3.42		2.68	1.33	3.9		1.48	1.7	1.72		4.23	3.19	2.57		3.10333	2.63667	1.63333	3.33		yhfC	YhfC family intramembrane metalloprotease
B4U62_05700	B4U62_05700.mRNA.0	1.6	4.86	4.31		0	3.13	3.05		1.74	10	0		8.28	1.71	3.36		3.59	2.06	3.91333	4.45		-	hypothetical protein
B4U62_05705	B4U62_05705.mRNA.0	21.41	17.45	27.41		25.72	28.25	28.55		19.15	26.5	23.53		18.05	19.43	27.67		22.09	27.5067	23.06	21.7167		yhfE	peptidase M42
B4U62_05710	B4U62_05710.mRNA.0	16.01	21.25	17.45		20.28	26.23	20.17		28.51	25.71	24.02		18.93	26.8	29.4		18.2367	22.2267	26.08	25.0433		yhfF	hypothetical protein
B4U62_05715	B4U62_05715.mRNA.0	482.35	487.82	544.99		400.79	444.93	455.86		512.13	424.47	451.61		449.3	389.81	455.74		505.053	433.86	462.737	431.617		gltT	proton/sodium-glutamate symport protein
B4U62_05720	B4U62_05720.mRNA.0	0	0	0		2.74	5.44	2.66		3.02	6.96	2.92		5.76	2.97	2.92		0	3.61333	4.3	3.88333		yhfH	YhfH family protein
B4U62_05725	B4U62_05725.mRNA.0	57.67	54.95	65.55		59.22	56.28	50.57		54.65	57.52	62.09		56.67	56.8	61.13		59.39	55.3567	58.0867	58.2		yhfI	metallo-hydrolase
B4U62_05730	B4U62_05730.mRNA.0	75.27	59.15	72.41		56.79	76.51	70.01		54.99	66.75	69.45		63.25	56.26	57.36		68.9433	67.77	63.73	58.9567		yhfJ	lipoate-protein ligase LplJ
B4U62_05735	B4U62_05735.mRNA.0	97.9	80.1	93.6		92.57	110.93	98.48		91.94	98.01	99.31		73.55	92.15	96.36		90.5333	100.66	96.42	87.3533		yhfK	sugar epimerase
B4U62_05740	B4U62_05740.mRNA.0	1.83	0.99	2.46		1.54	2.81	3.61		2.69	3.27	2.47		1.62	2.09	2.19		1.76	2.65333	2.81	1.96667		yhfL	long-chain-fatty-acid--CoA ligase
B4U62_05745	B4U62_05745.mRNA.0	1.78	1.8	2.13		1.17	5.79	5.09		4.5	2.96	3.11		3.07	1.26	3.73		1.90333	4.01667	3.52333	2.68667		yhfM	hypothetical protein
B4U62_05750	B4U62_05750.mRNA.0	4.13	3.86	6.7		4.06	4.96	5.91		3.61	5.16	5.34		3.29	4.74	4.34		4.89667	4.97667	4.70333	4.12333		yhfN	peptidase M48
B4U62_05755	B4U62_05755.mRNA.0	1.43	1.36	1.28		1.41	1.75	1.54		0.78	0.67	0.94		1.48	0.95	1.13		1.35667	1.56667	0.796667	1.18667		aprE	subtilisin E
B4U62_05760	B4U62_05760.mRNA.0	7.12	7.33	13.23		7.49	13.39	12.6		9.36	14.6	11.21		8.41	5.96	11.2		9.22667	11.16	11.7233	8.52333		yhfO	N-acetyltransferase
B4U62_05765	B4U62_05765.mRNA.0	14.36	13.77	17.41		12.09	17.51	19.69		18.77	17.72	16.43		12.95	10.89	15.54		15.18	16.43	17.64	13.1267		yhfP	oxidoreductase
B4U62_05770	B4U62_05770.mRNA.0	195.77	198.55	194.52		295.11	270.85	266.26		325.77	261.32	271.9		321.8	295.38	299.29		196.28	277.407	286.33	305.49		yhfQ	ABC transporter substrate-binding protein
B4U62_05775	B4U62_05775.mRNA.0	11.3	14.57	12.51		14.07	14.34	18.68		12.66	13.18	18.2		17.15	15.25	17.79		12.7933	15.6967	14.68	16.73		phoE	histidine phosphatase family protein
B4U62_05780	B4U62_05780.mRNA.0	5.63	5.84	8.26		7.57	7.33	10.03		6.72	7.51	11.05		6.22	5.2	7.49		6.57667	8.31	8.42667	6.30333		yhfS	acetyl-CoA acetyltransferase
B4U62_05785	B4U62_05785.mRNA.0	8.29	7.88	10.72		8.14	11.38	11.38		9.13	11.58	9.88		8.14	7.18	8.99		8.96333	10.3	10.1967	8.10333		yhfT	acyl-CoA synthetase
B4U62_05790	B4U62_05790.mRNA.0	0.79	1.19	2.12		2.7	0.77	2.25		0.85	0	1.24		1.22	0.84	2.47		1.36667	1.90667	0.696667	1.51		bioY	biotin transporter BioY
B4U62_05795	B4U62_05795.mRNA.0	329.94	343.98	276.84		81.54	73.66	60.47		85.41	72.56	70.22		165.09	167.79	153.45		316.92	71.89	76.0633	162.11		hemAT	heme-based aerotactic transducer HemAT
B4U62_05800	B4U62_05800.mRNA.0	0.26	0.4	0.35		0.13	0.64	1.13		0.14	0.49	0.55		1.09	0.14	0.41		0.336667	0.633333	0.393333	0.546667		yhfW	(2Fe-2S)-binding protein
B4U62_05805	B4U62_05805.mRNA.0	0.73	0.74	0		0.96	0.72	0.7		1.06	0.92	0.77		0.25	0.52	1.28		0.49	0.793333	0.916667	0.683333		yhxW	NAD(P)-dependent oxidoreductase
B4U62_05810	B4U62_05810.mRNA.0	3.56	6.3	14.9		12.82	10.42	2.26		2.57	10.37	8.72		7.36	10.11	0		8.25333	8.5	7.22	5.82333		yhzC	hypothetical protein
B4U62_05815	B4U62_05815.mRNA.0	25.77	22.42	19.73		16.01	16.64	13.73		32.04	19.41	17.11		14.9	19.78	25.85		22.64	15.46	22.8533	20.1767		comK	competence transcription factor
B4U62_05820	B4U62_05820.mRNA.0	9.51	6.86	13.75		3.19	5.67	4.65		4.02	5.51	4.87		5.76	5.68	4.38		10.04	4.50333	4.8	5.27333		yhxD	NAD(P)-dependent oxidoreductase
B4U62_05825	B4U62_05825.mRNA.0	247.45	167.82	151.55		218.63	223.5	152.67		205.09	229.08	195.67		234.92	214.34	181.26		188.94	198.267	209.947	210.173		yhjA	hypothetical protein
B4U62_05830	B4U62_05830.mRNA.0	3.3	4.48	4.69		2.84	3.76	5.5		2.83	3.95	5.34		7.25	5.42	6.06		4.15667	4.03333	4.04	6.24333		yhjB	sodium:solute symporter
B4U62_05835	B4U62_05835.mRNA.0	4.47	3.39	9.36		1.46	2.91	9.94		4.84	1.86	1.56		3.08	3.17	6.25		5.74	4.77	2.75333	4.16667		yhjC	hypothetical protein
B4U62_05840	B4U62_05840.mRNA.0	3.3	2.5	1.78		3.89	3.22	4.41		1.43	3.3	4.85		3.42	6.33	4.85		2.52667	3.84	3.19333	4.86667		yhjD	hypothetical protein
B4U62_05845	B4U62_05845.mRNA.0	13.23	21.12	29.68		23.94	26.6	36.51		24.52	24.78	29.98		24.13	25.95	21.19		21.3433	29.0167	26.4267	23.7567		yhjE	TVP38/TMEM64 family protein
B4U62_05850	B4U62_05850.mRNA.0	16.34	21.44	21.8		27.34	25.43	29.9		21.54	23.17	24.59		17.36	24.46	25.96		19.86	27.5567	23.1	22.5933		sipV	Signal peptidase I V
B4U62_05855	B4U62_05855.mRNA.0	1.21	1.12	2.29		1.19	1.44	1.41		0.58	1.68	1.7		1.39	1.72	1.84		1.54	1.34667	1.32	1.65		yhjG	hypothetical protein
B4U62_05860	B4U62_05860.mRNA.0	20.22	20.13	18.91		23.18	24.67	24.51		28.31	17.89	23.45		24.41	20.2	21.67		19.7533	24.12	23.2167	22.0933		yhjH	MarR family transcriptional regulator
B4U62_05865	B4U62_05865.mRNA.0	2.54	4.5	3.35		5.49	4.63	3.39		6.06	2.75	4.09		5.78	7.76	6.22		3.46333	4.50333	4.3	6.58667		glcP	glucose/mannose transporter GlcP
B4U62_05870	B4U62_05870.mRNA.0	2.94	3.86	4.75		3.46	4.4	6.16		4.25	5.14	5.14		3.44	4.59	4.11		3.85	4.67333	4.84333	4.04667		ntdC	glucose-6-phosphate 3-dehydrogenase
B4U62_05875	B4U62_05875.mRNA.0	0.99	1.69	2.22		2.67	2.17	2.59		3.22	1.54	2.86		2.56	2.11	2.08		1.63333	2.47667	2.54	2.25		ntdB	kanosamine-6-phosphate phosphatase
B4U62_05880	B4U62_05880.mRNA.0	1.99	1.98	2.61		3.16	2.24	2.19		2.49	1.91	2.74		1.9	3.26	1.77		2.19333	2.53	2.38	2.31		ntdA	3-oxo-glucose-6-phosphate--glutamate aminotransferase
B4U62_05885	B4U62_05885.mRNA.0	11.09	14.29	11.46		11.52	11.03	11.38		12.02	10.98	12.52		10.39	12.48	11.2		12.28	11.31	11.84	11.3567		yhjM	NTD biosynthesis operon regulator NtdR
B4U62_05890	B4U62_05890.mRNA.0	7.45	11.3	12.9		13.07	12.81	15.73		16.54	12.19	18.63		19.09	12.28	19.55		10.55	13.87	15.7867	16.9733		yhjN	hypothetical protein
B4U62_05895	B4U62_05895.mRNA.0	0.34	0.13	0.61		0.33	0.17	0.97		0	0.21	0.36		0	0.18	0.89		0.36	0.49	0.19	0.356667		yhjO	MFS transporter
B4U62_05900	B4U62_05900.mRNA.0	5.22	6.34	8.96		7.07	11.32	10.84		6.29	9.27	9.26		6.96	8.4	10.11		6.84	9.74333	8.27333	8.49		yhjP	SgrR family transcriptional regulator
B4U62_05905	B4U62_05905.mRNA.0	3.01	1.71	1.35		2.22	0.74	2.87		1.63	0	3.17		1.56	4.82	3.16		2.02333	1.94333	1.6	3.18		yhjQ	four-helix bundle copper-binding protein
B4U62_05910	B4U62_05910.mRNA.0	1.05	1.59	1.88		1.03	2.05	4		1.14	1.97	2.76		3.8	0.56	2.75		1.50667	2.36	1.95667	2.37		yhjR	rubrerythrin family protein
B4U62_05915	B4U62_05915.mRNA.0	15.46	19.81	29.92		13.1	19.19	23.88		14.64	19.67	18.65		15.9	14.86	19.72		21.73	18.7233	17.6533	16.8267		addB	ATP-dependent helicase/deoxyribonuclease subunit B
B4U62_05920	B4U62_05920.mRNA.0	17	21.74	38.75		15.2	23.37	30.92		15.79	25.34	26.48		16.06	17.44	24.9		25.83	23.1633	22.5367	19.4667		addA	ATP-dependent helicase/nuclease subunit A
B4U62_05925	B4U62_05925.mRNA.0	15.14	22.97	36.86		15.56	20.24	29.87		15.84	25	21.2		14.76	16.13	28.49		24.99	21.89	20.68	19.7933		sbcD	exonuclease sbcCD subunit D
B4U62_05930	B4U62_05930.mRNA.0	18.51	26.24	37.55		17.85	26.99	31.33		17.49	25.36	26.86		22.98	20.47	30.54		27.4333	25.39	23.2367	24.6633		sbcC	nuclease SbcCD subunit C
B4U62_05935	B4U62_05935.mRNA.0	35.76	36.59	39.57		39.23	43.83	48.38		27.94	37.4	44.55		37.86	48.9	35.79		37.3067	43.8133	36.63	40.85		yisB	hypothetical protein
B4U62_05940	B4U62_05940.mRNA.0	2.46	4.67	2.21		2.42	1.2	5.87		1.33	6.15	2.59		3.82	2.62	0		3.11333	3.16333	3.35667	2.14667		gerPF	germination protein GerPF
B4U62_05945	B4U62_05945.mRNA.0	0.58	1.77	1.57		1.14	2.84	1.67		3.16	2.91	3.06		0.6	1.24	2.44		1.30667	1.88333	3.04333	1.42667		gerPE	germination protein GerPE
B4U62_05950	B4U62_05950.mRNA.0	0	1.39	0		1.8	1.79	0		0	2.29	3.84		3.79	0	1.92		0.463333	1.19667	2.04333	1.90333		gerPD	germination protein GerPD
B4U62_05955	B4U62_05955.mRNA.0	1.41	2.67	4.11		2.07	3.09	7.05		1.53	7.03	1.85		1.46	2.62	4.06		2.73	4.07	3.47	2.71333		gerPC	germination protein GerPC
B4U62_05960	B4U62_05960.mRNA.0	1.12	0.85	1.01		1.1	1.1	1.07		1.22	1.4	3.54		0	1.2	1.18		0.993333	1.09	2.05333	0.793333		gerPB	germination protein
B4U62_05965	B4U62_05965.mRNA.0	0	0.97	2.3		2.52	5	0		4.16	1.6	0		2.65	2.73	1.34		1.09	2.50667	1.92	2.24		gerPA	germination protein GerPA
B4U62_05970	B4U62_05970.mRNA.0	7.76	14.72	13.94		1.91	7.58	3.7		8.41	7.27	2.04		2.01	8.27	4.07		12.14	4.39667	5.90667	4.78333		yisI	aspartyl-phosphate phosphatase YisI
B4U62_05975	B4U62_05975.mRNA.0	0.9	1.03	1.21		0.44	0.22	0.22		0.24	0.56	0		0.47	0	0.47		1.04667	0.293333	0.266667	0.313333		yisJ	inner spore coat protein H-like protein
B4U62_05980	B4U62_05980.mRNA.0	8.92	9.79	12.2		7.7	6.3	10.98		7.49	6.33	8.71		9.53	10.8	15.47		10.3033	8.32667	7.51	11.9333		yisK	hypothetical protein
B4U62_05985	B4U62_05985.mRNA.0	282.45	195.85	176.69		257.31	290.8	200.56		242.28	239.99	201.79		216.92	203.94	184.65		218.33	249.557	228.02	201.837		yisL	hypothetical protein
B4U62_05990	B4U62_05990.mRNA.0	337.05	281.89	345.43		211.28	251.54	205.98		260.16	270.3	218.39		177.48	150.53	180.28		321.457	222.933	249.617	169.43		wprA	cell wall-associated protease
B4U62_05995	B4U62_05995.mRNA.0	1.12	2.54	2.67		1.1	0	0.36		1.61	0.47	0.78		0	1.98	1.95		2.11	0.486667	0.953333	1.31		yisN	hypothetical protein
B4U62_06000	B4U62_06000.mRNA.0	0.54	1.48	1.36		0.53	0.85	1.24		0.47	0.41	1.02		1.35	1.62	1.14		1.12667	0.873333	0.633333	1.37		asnO	asparagine synthetase B
B4U62_06005	B4U62_06005.mRNA.0	3.77	4.64	3.8		4.16	4.6	2.69		7.66	3.53	2.47		4.87	8.53	2.97		4.07	3.81667	4.55333	5.45667		yizA	damage-inducible protein DinB
B4U62_06010	B4U62_06010.mRNA.0	17.86	16.06	19.47		17.8	15.69	25.3		18.53	24.86	25.19		15.58	19.02	19.81		17.7967	19.5967	22.86	18.1367		yisP	phytoene/squalene synthase family protein
B4U62_06015	B4U62_06015.mRNA.0	6.37	7.42	10.65		5.39	10.42	8.2		10.93	9.63	8.25		6.44	7.9	8.09		8.14667	8.00333	9.60333	7.47667		yisQ	MATE family efflux transporter
B4U62_06020	B4U62_06020.mRNA.0	2.91	5.34	4.35		3.81	8.76	8.1		3.16	5.15	4.08		3.26	2.84	4.58		4.2	6.89	4.13	3.56		yisR	AraC family transcriptional regulator
B4U62_06025	B4U62_06025.mRNA.0	13.46	13.31	18.12		12.42	22.49	21.2		11.94	18.6	20.78		14.14	14.56	17.77		14.9633	18.7033	17.1067	15.49		degA	LacI family transcriptional regulator
B4U62_06030	B4U62_06030.mRNA.0	3.21	4.26	4.14		3.35	2.74	3.25		3.05	3.01	2.32		1.87	1.07	4.42		3.87	3.11333	2.79333	2.45333		yisS	scyllo-inositol 2-dehydrogenase (NAD(+))
B4U62_06035	B4U62_06035.mRNA.0	13.6	4.33	9.84		5.17	5.14	6.27		4.28	4.93	4.61		9.08	10.75	8.29		9.25667	5.52667	4.60667	9.37333		yisT	damage-inducible protein DinB
B4U62_06040	B4U62_06040.mRNA.0	0.98	0.49	0.29		0.96	0.63	1.55		0.35	0.81	0.34		0	0	2.39		0.586667	1.04667	0.5	0.796667		yisU	amino acid transporter
B4U62_06045	B4U62_06045.mRNA.0	5.14	6.64	8.35		5.87	9.22	7.95		7.23	7.98	6.42		6.18	6.07	8.02		6.71	7.68	7.21	6.75667		yisV	GntR family transcriptional regulator
B4U62_06050	B4U62_06050.mRNA.0	26.43	33.41	25.85		29.96	33.4	37.16		33.05	35.13	30.61		24.19	23.46	27.38		28.5633	33.5067	32.93	25.01		yisX	hypothetical protein
B4U62_06055	B4U62_06055.mRNA.0	2.88	4.96	6.1		3.6	5.1	4.74		3.4	4.57	5.77		2.7	3.62	3.57		4.64667	4.48	4.58	3.29667		yisY	alpha/beta hydrolase
B4U62_06060	B4U62_06060.mRNA.0	0.73	1.93	3.92		1.43	2.84	2.78		1.18	4.09	0.76		0.75	1.94	1.91		2.19333	2.35	2.01	1.53333		yisZ	adenylyl-sulfate kinase
B4U62_06065	B4U62_06065.mRNA.0	0.52	1.99	1.26		0.69	1.37	0.17		0.57	0.87	1.1		0.36	2.05	2.39		1.25667	0.743333	0.846667	1.6		sat	sulfate adenylyltransferase
B4U62_06070	B4U62_06070.mRNA.0	0.6	1.37	0.81		0.3	0.88	0.57		0	1.13	0.95		0.62	1.92	0		0.926667	0.583333	0.693333	0.846667		yitB	phosphoadenosine phosphosulfate reductase
B4U62_06075	B4U62_06075.mRNA.0	0.31	0.47	0.28		0.31	0.3	0.3		0.34	0.78	0.33		0.65	0.67	0.33		0.353333	0.303333	0.483333	0.55		yitC	2-phosphosulfolactate phosphatase
B4U62_06080	B4U62_06080.mRNA.0	0.28	0	0		0.27	0.27	0.53		0.3	0	0.59		0	0	0.88		0.0933333	0.356667	0.296667	0.293333		yitD	phosphosulfolactate synthase
B4U62_06085	B4U62_06085.mRNA.0	0.69	0.52	0.93		0.34	1.34	0.98		0	1.29	0.36		0.36	0.73	1.08		0.713333	0.886667	0.55	0.723333		yitE	hypothetical protein
B4U62_06090	B4U62_06090.mRNA.0	1.66	1.95	3.47		2.53	4.13	5.44		3.59	3.45	4.06		4.38	2.94	5.02		2.36	4.03333	3.7	4.11333		yitF	isomerase
B4U62_06095	B4U62_06095.mRNA.0	1.77	2.31	3.17		1.1	2.51	4.44		1.91	3.01	3.2		4.15	3.08	4.04		2.41667	2.68333	2.70667	3.75667		yitG	MFS transporter
B4U62_06100	B4U62_06100.mRNA.0	36.84	23.82	33.51		33.28	42.23	33.48		31.25	36.14	35.06		29.93	24.76	31.92		31.39	36.33	34.15	28.87		yitH	N-acetyltransferase
B4U62_06105	B4U62_06105.mRNA.0	34.71	24.48	24.57		24.5	24.33	27.97		25.96	36.64	27.73		28.83	23.95	26.68		27.92	25.6	30.11	26.4867		yitI	N-acetyltransferase
B4U62_06110	B4U62_06110.mRNA.0	0.43	0.91	0.68		0.32	1.17	0.31		0.47	0.54	0.57		0.67	1.16	0.91		0.673333	0.6	0.526667	0.913333		yitJ	bifunctional homocysteine S-methyltransferase/methylenetetrahydrofolate reductase
B4U62_06115	B4U62_06115.mRNA.0	156.02	123.53	90.74		164.97	141.08	102.95		158.16	130.85	100.9		139.15	143.76	129.14		123.43	136.333	129.97	137.35		yitK	YajQ family cyclic di-GMP-binding protein
B4U62_06120	B4U62_06120.mRNA.0	65.44	51.76	58.53		93.12	84.55	74.84		76.98	82.61	79.25		67.95	68.96	81.87		58.5767	84.17	79.6133	72.9267		yitL	hypothetical protein
B4U62_06125	B4U62_06125.mRNA.0	2.25	1.7	2.35		1.84	1.46	2.5		3.25	1.87	1.57		3.49	2.79	0.39		2.1	1.93333	2.23	2.22333		yitM	hypothetical protein
B4U62_06130	B4U62_06130.mRNA.0	1.57	1.36	0.6		0.66	2.4	1.49		1.21	2.52	3.06		1.39	1.19	1.64		1.17667	1.51667	2.26333	1.40667		yitO	hypothetical protein
B4U62_06135	B4U62_06135.mRNA.0	0.41	0.63	2.23		1.22	2.02	3.15		0.45	1.03	1.3		1.71	0.88	2.6		1.09	2.13	0.926667	1.73		yitP	hypothetical protein
B4U62_06140	B4U62_06140.mRNA.0	11.83	14.26	11.25		17.78	21.06	25.22		15.84	17.39	19.01		12.24	20.76	18.26		12.4467	21.3533	17.4133	17.0867		yizB	PadR family transcriptional regulator
B4U62_06145	B4U62_06145.mRNA.0	9.31	10.17	11.36		17.19	15.26	14.56		13.32	12.09	12.91		13.48	10.71	17.58		10.28	15.67	12.7733	13.9233		yitQ	hypothetical protein
B4U62_06150	B4U62_06150.mRNA.0	13.85	16.41	21.75		25.51	22.81	20.63		25.33	27.03	16.36		18.8	29.5	27.25		17.3367	22.9833	22.9067	25.1833		yitR	DUF3784 domain-containing protein
B4U62_06155	B4U62_06155.mRNA.0	0.99	0.75	1.12		0.98	1.7	2.02		1.35	2.17	2.61		1.16	1.19	1.57		0.953333	1.56667	2.04333	1.30667		nprB	neutral protease B
B4U62_06160	B4U62_06160.mRNA.0	49.89	50.84	50.35		51.7	60.32	53.97		60.85	71.62	50.84		47.26	57.64	50.8		50.36	55.33	61.1033	51.9		yitS	fatty acid-binding protein DegV
B4U62_06165	B4U62_06165.mRNA.0	80.49	79.96	81.64		85.47	94.61	85.54		85.89	105.52	76.68		85.34	68.48	72.44		80.6967	88.54	89.3633	75.42		yitT	hypothetical protein
B4U62_06170	B4U62_06170.mRNA.0	107.4	104.75	89.82		133.06	117.84	105.6		120.75	120.83	96.69		96.63	110.14	94.87		100.657	118.833	112.757	100.547		ipi	intracellular proteinase inhibitor
B4U62_06175	B4U62_06175.mRNA.0	35.07	40.48	57.48		32.96	34.23	55.25		26.44	28.57	32.03		36.29	43.85	32		44.3433	40.8133	29.0133	37.38		yizC	hypothetical protein
B4U62_06180	B4U62_06180.mRNA.0	27.48	28.31	31.65		27.51	32.39	28.68		22.2	34.01	32.95		19.05	20.71	27.48		29.1467	29.5267	29.72	22.4133		yitU	phosphatase
B4U62_06185	B4U62_06185.mRNA.0	14.91	12.35	14.37		16.82	19.13	21.85		19.45	18.03	20.58		21.99	15.88	19.99		13.8767	19.2667	19.3533	19.2867		yitV	esterase
B4U62_06190	B4U62_06190.mRNA.0	227.79	186.32	176.82		253.29	263.28	216.44		295.22	227.84	250.32		254.14	248.69	262.88		196.977	244.337	257.793	255.237		yitW	MIP18 family protein YitW
B4U62_06195	B4U62_06195.mRNA.0	7.76	13.25	12.19		22.88	26.52	18.51		10.52	19.39	24.46		20.08	24.81	34.62		11.0667	22.6367	18.1233	26.5033		-	proteolipid membrane potential modulator
B4U62_06200	B4U62_06200.mRNA.0	41.56	42.47	41.24		42.5	44.57	41.66		46.27	42.38	45.14		58.36	51.51	63.5		41.7567	42.91	44.5967	57.79		yitY	FAD-binding oxidoreductase
B4U62_06205	B4U62_06205.mRNA.0	43.15	39.62	48.92		43.3	41.67	38.98		47.26	51.63	41.98		63.91	50.8	57.2		43.8967	41.3167	46.9567	57.3033		yitZ	MFS transporter
B4U62_06210	B4U62_06210.mRNA.0	0.6	1.81	1.43		1.17	1.16	1.33		3.02	2.24	1.04		1.44	1.91	1.67		1.28	1.22	2.1	1.67333		argC	N-acetyl-gamma-glutamyl-phosphate reductase
B4U62_06215	B4U62_06215.mRNA.0	0.5	0.63	1.2		0.33	0.16	0.32		0	0	0.53		0.52	0.36	0.35		0.776667	0.27	0.176667	0.41		argJ	bifunctional glutamate N-acetyltransferase/amino-acid N-acetyltransferase
B4U62_06220	B4U62_06220.mRNA.0	0.27	0	0.49		0	0	0		0.3	0.34	0.86		0	0	0.29		0.253333	0	0.5	0.0966667		argB	acetylglutamate kinase
B4U62_06225	B4U62_06225.mRNA.0	0	0	0.64		0	0	0		0.19	0.22	0		0	0	0.56		0.213333	0	0.136667	0.186667		argD	aspartate aminotransferase family protein
B4U62_06230	B4U62_06230.mRNA.0	0.39	1.03	0.52		1.14	1.14	0.37		0.42	0.48	1.22		0.2	1.03	0.81		0.646667	0.883333	0.706667	0.68		carA	carbamoyl-phosphate synthase arginine-specific small chain
B4U62_06235	B4U62_06235.mRNA.0	0.32	0.96	1.26		0.69	0.81	1.27		0.55	1.35	1.4		0.99	0.47	0.6		0.846667	0.923333	1.1	0.686667		carB	carbamoyl-phosphate synthase arginine-specific large chain
B4U62_06240	B4U62_06240.mRNA.0	1.51	1.64	3.11		1.7	1.69	4.33		1.88	1.35	2.05		2.46	2.3	2.95		2.08667	2.57333	1.76	2.57		argF	ornithine carbamoyltransferase
B4U62_06245	B4U62_06245.mRNA.0	7.12	17.54	19.16		5.24	5.21	18.66		19.28	2.22	13.08		7.36	24.63	13.07		14.6067	9.70333	11.5267	15.02		yjzC	YjzC family protein
B4U62_06250	B4U62_06250.mRNA.0	930.27	732.52	464.5		890.87	756.62	604.25		909.52	854.69	647.85		779.43	1007.11	749.91		709.097	750.58	804.02	845.483		yjzD	hypothetical protein
B4U62_06255	B4U62_06255.mRNA.0	2.03	1.76	2.86		3.13	3.96	2.21		2.2	3.98	4.26		2.7	2.78	3.95		2.21667	3.1	3.48	3.14333		yjaU	hypothetical protein
B4U62_06260	B4U62_06260.mRNA.0	1.19	4.2	4.97		2.72	4.24	4.15		2.14	4.44	2.49		3.68	4.21	2.24		3.45333	3.70333	3.02333	3.37667		yjaV	hypothetical protein
B4U62_06265	B4U62_06265.mRNA.0	145.51	150.37	154.27		174.44	196.87	166.38		176.6	220.67	166.79		167.46	175.19	165.28		150.05	179.23	188.02	169.31		med	transcriptional activator protein med
B4U62_06270	B4U62_06270.mRNA.0	324.67	367.99	265.86		407.43	453.15	325.19		439.02	413.98	334.63		359.46	375.2	278.2		319.507	395.257	395.877	337.62		comZ	ComG operon repressor
B4U62_06275	B4U62_06275.mRNA.0	30.08	32.1	35.93		25.84	36.83	43.62		37.18	47.14	42.04		36.68	41.42	56.41		32.7033	35.43	42.12	44.8367		yjzB	hypothetical protein
B4U62_06280	B4U62_06280.mRNA.0	153.56	229.02	235.49		157.64	153.55	183.41		179.66	141.31	169.2		176.54	165.23	215.58		206.023	164.867	163.39	185.783		fabHA	3-oxoacyl-ACP synthase III
B4U62_06285	B4U62_06285.mRNA.0	321.26	414.09	462.71		310.75	343.61	360.93		373.22	341.73	373.74		373.25	351.76	416.08		399.353	338.43	362.897	380.363		fabF	beta-ketoacyl-[acyl-carrier-protein] synthase II
B4U62_06290	B4U62_06290.mRNA.0	0	0.2	0		0	0.26	0.26		0.29	0	0.85		0.28	0.86	0.28		0.0666667	0.173333	0.38	0.473333		yjaZ	hypothetical protein
B4U62_06295	B4U62_06295.mRNA.0	0	0	0.57		0	0	0		0	0	0		0.22	0	0.22		0.19	0	0	0.146667		appD	oligopeptide transport ATP-binding protein AppD
B4U62_06300	B4U62_06300.mRNA.0	0	0.16	0.38		0	0.2	0.4		0	0.26	0.66		0	0.45	0.66		0.18	0.2	0.306667	0.37		appF	dipeptide/oligopeptide/nickel ABC transporter ATP-binding protein
B4U62_06305	B4U62_06305.mRNA.0	1.11	1.4	2.1		1.69	1.68	1.17		1.07	1.54	1.16		1.02	0.52	2.46		1.53667	1.51333	1.25667	1.33333		-	oligopeptide-binding protein AppA
B4U62_06310	B4U62_06310.mRNA.0	4.37	2.65	2.94		3.44	2.13	1.88		1.9	3.28	1.84		1.36	2.79	2.98		3.32	2.48333	2.34	2.37667		appB	peptide ABC transporter permease
B4U62_06315	B4U62_06315.mRNA.0	0.91	2.26	2.26		1.35	1.79	3.49		1.98	2	2.88		3.55	1.46	1.68		1.81	2.21	2.28667	2.23		appC	peptide ABC transporter permease
B4U62_06320	B4U62_06320.mRNA.0	1.13	2.14	2.28		1.66	0.83	1.88		1.53	1.41	2.37		1.75	1.8	2.37		1.85	1.45667	1.77	1.97333		yjbA	hypothetical protein
B4U62_06325	B4U62_06325.mRNA.0	376.52	249.86	213.26		292.07	248.71	198.98		273.76	231.91	238.6		279.29	273.76	258.99		279.88	246.587	248.09	270.68		trpS	tryptophan--tRNA ligase
B4U62_06330	B4U62_06330.mRNA.0	32.51	29.08	35.02		16.39	14.85	12.63		11.17	15.63	12.76		12.19	12.81	15.19		32.2033	14.6233	13.1867	13.3967		oppA	ABC transporter substrate-binding protein
B4U62_06335	B4U62_06335.mRNA.0	4	4.55	7.33		1.53	1.95	2.54		2.89	1.94	4.2		3.22	2.13	5.37		5.29333	2.00667	3.01	3.57333		oppB	peptide ABC transporter permease
B4U62_06340	B4U62_06340.mRNA.0	2.5	2.93	6.93		2.23	2.22	3.68		0.74	3.69	4.29		1.88	2.66	3.34		4.12	2.71	2.90667	2.62667		oppC	peptide ABC transporter permease
B4U62_06345	B4U62_06345.mRNA.0	4.01	3.05	8.24		2.82	2.8	2.73		1.66	3.1	1.81		1.78	2.44	3.01		5.1	2.78333	2.19	2.41		oppD	ABC transporter ATP-binding protein
B4U62_06350	B4U62_06350.mRNA.0	9.99	9.82	18.35		8.26	7.31	7.36		9.11	7.94	9.3		6.58	7.5	13.11		12.72	7.64333	8.78333	9.06333		oppF	oligopeptide transport ATP-binding protein OppF
B4U62_06355	B4U62_06355.mRNA.0	3.35	1.27	1.66		2.14	1.47	0.8		2.36	1.26	1.76		2.43	1.61	2.46		2.09333	1.47	1.79333	2.16667		yjbB	MFS transporter
B4U62_06360	B4U62_06360.mRNA.0	149.3	237.44	226.5		149.68	135.73	108.77		189.75	169.93	138.55		134.48	141.29	150.41		204.413	131.393	166.077	142.06		yjbC	N-acetyltransferase
B4U62_06365	B4U62_06365.mRNA.0	762.59	771.55	682.35		687.59	616.93	543.96		750.67	601.45	647.09		641.74	727.66	643.59		738.83	616.16	666.403	670.997		spxA	regulatory protein Spx
B4U62_06370	B4U62_06370.mRNA.0	8.21	10.96	16.51		8.71	8.01	8.77		6.76	7.79	9.31		17.33	13.99	19.65		11.8933	8.49667	7.95333	16.99		yjbE	hypothetical protein
B4U62_06375	B4U62_06375.mRNA.0	257.96	246.14	236.42		282.03	293.93	290.94		321.43	310.96	295.96		292.61	315.55	309.16		246.84	288.967	309.45	305.773		mecA	adaptor protein MecA
B4U62_06380	B4U62_06380.mRNA.0	1.28	2.64	2.46		2.52	2.14	3.14		2.38	2.29	2.88		3.98	2.53	4.03		2.12667	2.6	2.51667	3.51333		coiA	competence protein CoiA
B4U62_06385	B4U62_06385.mRNA.0	131.83	107.34	107.15		122.81	127.9	115.81		126.27	112.39	118.31		124.74	119.04	128.19		115.44	122.173	118.99	123.99		pepF	oligoendopeptidase F
B4U62_06390	B4U62_06390.mRNA.0	2	1.52	8.98		3.93	5.86	7.6		4.34	10	10.51		8.28	10.66	12.59		4.16667	5.79667	8.28333	10.51		yizD	hypothetical protein
B4U62_06395	B4U62_06395.mRNA.0	16.01	13.25	15.68		10.01	19.89	11.1		14.2	10.91	25.99		18.07	23.26	19.86		14.98	13.6667	17.0333	20.3967		-	hypothetical protein
B4U62_06400	B4U62_06400.mRNA.0	89.8	97.51	110.23		132	155.58	136.08		138.82	149.85	123.59		126.52	139.9	122.73		99.18	141.22	137.42	129.717		yjbH	DsbA family protein
B4U62_06405	B4U62_06405.mRNA.0	85.78	107.46	147.14		138.55	178.91	144.55		157.29	176.14	146.87		129.48	138.31	132.57		113.46	154.003	160.1	133.453		yjbI	group 2 truncated hemoglobin YjbI
B4U62_06410	B4U62_06410.mRNA.0	143.48	148.51	150.99		64.52	80.3	67.25		59.75	81.51	63.43		105.69	119.6	107.2		147.66	70.69	68.23	110.83		yjbJ	lytic transglycosylase
B4U62_06415	B4U62_06415.mRNA.0	19.17	27.64	25.13		24.11	22.83	20.11		19.95	16.75	21.35		19.04	19.2	18.51		23.98	22.35	19.35	18.9167		yjbK	CYTH domain-containing protein
B4U62_06420	B4U62_06420.mRNA.0	45.93	45.64	59.23		33.69	65.03	52.43		42.77	52.52	55.03		33.46	36.52	40.05		50.2667	50.3833	50.1067	36.6767		yjbL	hypothetical protein
B4U62_06425	B4U62_06425.mRNA.0	51.78	48.84	71.85		46.52	71.48	83.48		48.37	71.49	69.77		47.58	47.53	57.56		57.49	67.16	63.21	50.89		yjbM	GTP pyrophosphokinase YjbM
B4U62_06430	B4U62_06430.mRNA.0	32.68	32.19	54.41		30.56	45.54	57.05		26.56	41.81	53.42		22.9	26.67	41.49		39.76	44.3833	40.5967	30.3533		ppnK	NAD(+) kinase
B4U62_06435	B4U62_06435.mRNA.0	67.97	70.44	109.43		68.49	106.26	121.2		61.94	97.53	105.55		64.22	62.71	94.09		82.6133	98.65	88.34	73.6733		yjbO	RNA pseudouridine synthase
B4U62_06440	B4U62_06440.mRNA.0	5.51	8.35	6.76		5.41	7.92	8.01		7.54	9.05	8.83		3	5.56	7.6		6.87333	7.11333	8.47333	5.38667		yjbP	bis(5'-nucleosyl)-tetraphosphatase PrpE [asymmetrical]
B4U62_06445	B4U62_06445.mRNA.0	18.23	25.32	33.65		23.85	22.95	24.08		31.12	20.84	25.84		25.67	21.12	20.13		25.7333	23.6267	25.9333	22.3067		yjbQ	sodium:proton antiporter
B4U62_06450	B4U62_06450.mRNA.0	1.5	1.14	2.16		1.18	2.05	3.15		1.63	1.13	2.73		1.87	0.32	1.26		1.6	2.12667	1.83	1.15		tenA	thiaminase II
B4U62_06455	B4U62_06455.mRNA.0	1.76	2.14	3.18		2.07	3.09	4.7		2.67	1.32	2.22		0.73	2.25	4.06		2.36	3.28667	2.07	2.34667		tenI	thiamine phosphate synthase
B4U62_06460	B4U62_06460.mRNA.0	1.85	4.91	5.48		2.73	2.53	5.29		2.01	3.47	2.33		2.68	1.58	5.05		4.08	3.51667	2.60333	3.10333		thiO	glycine oxidase
B4U62_06465	B4U62_06465.mRNA.0	1.49	4.52	8.02		0	7.27	4.26		6.46	5.58	3.13		1.54	3.17	4.69		4.67667	3.84333	5.05667	3.13333		thiS	thiamine biosynthesis protein ThiS
B4U62_06470	B4U62_06470.mRNA.0	3.3	2.71	7.15		4.86	3.49	6.81		1.79	5.49	3.46		2.28	2.64	4.62		4.38667	5.05333	3.58	3.18		thiG	thiazole synthase
B4U62_06475	B4U62_06475.mRNA.0	3.07	3.72	6.06		1.81	2.6	4.1		2.22	3.32	4.3		3.18	3.92	5.15		4.28333	2.83667	3.28	4.08333		thiF	thiamine biosynthesis protein ThiS
B4U62_06480	B4U62_06480.mRNA.0	5.16	9.4	11.36		4.57	7.06	9.6		5.6	5.48	7.87		4.27	6.33	7.05		8.64	7.07667	6.31667	5.88333		yjbV	bifunctional hydroxymethylpyrimidine kinase/phosphomethylpyrimidine kinase
B4U62_06485	B4U62_06485.mRNA.0	855.57	1074.55	876.93		818.85	671.62	644.62		958.76	683.54	748.06		901.05	828.77	832.54		935.683	711.697	796.787	854.12		fabI	enoyl-ACP reductase
B4U62_06490	B4U62_06490.mRNA.0	4.39	8.33	10.71		6.48	5.21	5.69		6.12	3.53	3.96		11.69	11.04	13.51		7.81	5.79333	4.53667	12.08		cotO	spore coat protein O
B4U62_06495	B4U62_06495.mRNA.0	0.51	1.17	0.46		0	0.5	0.98		1.11	0	1.08		3.71	0.55	1.61		0.713333	0.493333	0.73	1.95667		cotZ	spore coat protein Z
B4U62_06500	B4U62_06500.mRNA.0	0	2.8	3.72		3.17	1.8	0.44		2	2.3	2.42		0.48	1.96	1.93		2.17333	1.80333	2.24	1.45667		cotY	spore coat protein Y
B4U62_06505	B4U62_06505.mRNA.0	0.43	0.98	1.54		0.84	1.26	1.64		2.8	2.68	1.35		1.33	1.83	1.35		0.983333	1.24667	2.27667	1.50333		cotX	spore coat protein X
B4U62_06510	B4U62_06510.mRNA.0	0.78	0.59	3.51		0.77	2.29	2.23		0.85	0.98	0.82		0.81	0.83	3.28		1.62667	1.76333	0.883333	1.64		cotW	spore coat protein W
B4U62_06515	B4U62_06515.mRNA.0	1.31	0.93	1.09		1.8	2.38	2.91		1.98	3.81	1.92		0.63	1.3	0.64		1.11	2.36333	2.57	0.856667		cotV	spore coat protein V
B4U62_06520	B4U62_06520.mRNA.0	2.02	1.53	0		0	1.32	1.93		0	2.53	0		0.7	1.44	0.71		1.18333	1.08333	0.843333	0.95		yjcA	sporulation protein YjcA
B4U62_06525	B4U62_06525.mRNA.0	0	1.08	0		0	0	0		0	1.78	0		0	0	2.99		0.36	0	0.593333	0.996667		yjzK	hypothetical protein
B4U62_06530	B4U62_06530.mRNA.0	0	0	0		0	0	0		0	0	0		0	0	0		0	0	0	0		yjcZ	sporulation protein YjcZ
B4U62_06535	B4U62_06535.mRNA.0	0	0	1.88		1.03	0	1		1.14	1.31	1.1		0	2.24	0		0.626667	0.676667	1.18333	0.746667		spoVIF	sporulation-specific transcription factor SpoVIF
B4U62_06540	B4U62_06540.mRNA.0	36.45	39.55	42.66		60.55	78.17	73.05		58.91	81.28	72.99		50.79	54.26	56.08		39.5533	70.59	71.06	53.71		yjcD	ATP-dependent DNA helicase Rep
B4U62_06545	B4U62_06545.mRNA.0	13.65	18.32	20.73		13.4	15.37	13.01		7.97	13.11	13.23		9.78	12.3	17.63		17.5667	13.9267	11.4367	13.2367		yjzE	hypothetical protein
B4U62_06550	B4U62_06550.mRNA.0	31.75	26.57	33.9		26.89	20.83	21.4		20.76	19.14	14.95		19.26	16.33	17.23		30.74	23.04	18.2833	17.6067		yjcF	GNAT family N-acetyltransferase
B4U62_06555	B4U62_06555.mRNA.0	44.14	42.67	69.52		24.23	37.16	40.85		29.55	43.24	34.09		32.68	34.57	43.6		52.11	34.08	35.6267	36.95		yjcG	hypothetical protein
B4U62_06560	B4U62_06560.mRNA.0	56.07	51.04	60.13		37.99	32.26	38.27		27.51	35.76	29.76		26.87	30.49	36.86		55.7467	36.1733	31.01	31.4067		yjcH	hypothetical protein
B4U62_06565	B4U62_06565.mRNA.0	2.56	1.53	3.28		1.26	0.71	0.87		0.59	0.69	0.96		0	1.36	1.34		2.45667	0.946667	0.746667	0.9		yjcI	cystathionine gamma-synthase/O-acetylhomoserine (thiol)-lyase
B4U62_06570	B4U62_06570.mRNA.0	6.28	3.71	4.7		1.2	1.7	0.83		1.89	1.09	1.83		1.99	1.12	3.48		4.89667	1.24333	1.60333	2.19667		yjcJ	cystathionine beta-lyase MetC
B4U62_06575	B4U62_06575.mRNA.0	13.78	9.84	12.01		5.58	4.75	3.48		4.83	7.59	5.11		7.55	10.36	5.53		11.8767	4.60333	5.84333	7.81333		yjcK	alanine acetyltransferase
B4U62_06580	B4U62_06580.mRNA.0	0.69	0.65	0.77		0.17	0.17	0.33		0.19	1.07	0.54		0.71	0.91	0.36		0.703333	0.223333	0.6	0.66		yjcL	hypothetical protein
B4U62_06590	B4U62_06590.mRNA.0	9.49	16.19	7.45		6.99	6.94	5.65		6.43	10.37	14.95		2.45	10.11	7.47		11.0433	6.52667	10.5833	6.67667		-	hypothetical protein
B4U62_06595	B4U62_06595.mRNA.0	339.28	314.86	240.35		235.88	199.82	155.99		335.01	237.92	216.43		322.55	335.91	282.77		298.163	197.23	263.12	313.743		yjcM	hypothetical protein
B4U62_06600	B4U62_06600.mRNA.0	835.61	593.33	415.55		514.76	401.38	277.38		611.17	431.79	330.64		589.96	593.41	504.47		614.83	397.84	457.867	562.613		yjcN	hypothetical protein
B4U62_06605	B4U62_06605.mRNA.0	3.2	2.43	0		0	0	3.05		0	0	10.09		0	0	0		1.87667	1.01667	3.36333	0		yjzF	hypothetical protein
B4U62_06610	B4U62_06610.mRNA.0	0	2.86	0		0	1.84	3.59		0	0	3.96		1.95	0	1.98		0.953333	1.81	1.32	1.31		yjzG	hypothetical protein
B4U62_06615	B4U62_06615.mRNA.0	0.49	1.49	1.33		0	2.4	0.94		0.53	0.62	0.52		0.51	0.52	1.03		1.10333	1.11333	0.556667	0.686667		yjcO	hypothetical protein
B4U62_06620	B4U62_06620.mRNA.0	47.59	44.53	33.93		17.48	13.46	12.72		22.65	10.55	14.01		42.33	32.21	29.87		42.0167	14.5533	15.7367	34.8033		yjcP	hypothetical protein
B4U62_06625	B4U62_06625.mRNA.0	110.94	86.9	68.32		39	34.33	26.66		46.93	39.43	34.11		76.53	67.26	67.21		88.72	33.33	40.1567	70.3333		yjcQ	hypothetical protein
B4U62_06630	B4U62_06630.mRNA.0	1.26	2.56	1.13		0.41	2.06	0.8		0	3.16	1.77		0.87	0.9	1.33		1.65	1.09	1.64333	1.03333		yjcR	hypothetical protein
B4U62_06635	B4U62_06635.mRNA.0	49.98	50.95	38.56		44.51	43.45	40.96		49.94	47.8	45.94		30.71	23.19	36.06		46.4967	42.9733	47.8933	29.9867		yjcS	antibiotic biosynthesis monooxygenase
B4U62_06640	B4U62_06640.mRNA.0	66.44	66.69	53.2		63.65	67.16	63.21		69.11	65.61	59.3		49.11	53.56	51.88		62.11	64.6733	64.6733	51.5167		yjdA	oxidoreductase
B4U62_06645	B4U62_06645.mRNA.0	4.18	6.34	7.5		3.42	4.76	4.65		6.04	5.22	4.39		5.04	2.22	10.96		6.00667	4.27667	5.21667	6.07333		yjdB	hypothetical protein
B4U62_06650	B4U62_06650.mRNA.0	107.49	194.62	279.06		51.65	93.6	52.18		50.09	124.72	70.81		57.3	57.63	92.76		193.723	65.81	81.8733	69.23		manR	transcriptional regulator ManR
B4U62_06655	B4U62_06655.mRNA.0	33.62	59.15	128.98		8.33	18.55	10.72		8.86	21.83	17.39		9.41	8.82	21.77		73.9167	12.5333	16.0267	13.3333		manP	PTS mannose transporter subunit IIABC
B4U62_06660	B4U62_06660.mRNA.0	21.05	40.09	92.84		4.74	13.27	10.46		5.47	16.16	16.12		6.35	6.07	13.58		51.3267	9.49	12.5833	8.66667		manA	mannose-6-phosphate isomerase ManA
B4U62_06665	B4U62_06665.mRNA.0	150.52	215.95	341.12		94.3	155.57	106.54		114.5	159.41	133.05		134.64	124.48	124.61		235.863	118.803	135.653	127.91		yjdF	hypothetical protein
B4U62_06670	B4U62_06670.mRNA.0	29.15	34.17	40.44		29.08	34.92	24.43		43.08	32.55	32.01		33.36	31.83	31.52		34.5867	29.4767	35.88	32.2367		yjdG	N-acetyltransferase
B4U62_06675	B4U62_06675.mRNA.0	2.96	7.65	14.9		3.5	2.89	3.96		5.78	2.96	8.1		4.29	1.89	10.58		8.50333	3.45	5.61333	5.58667		yjdH	hypothetical protein
B4U62_06680	B4U62_06680.mRNA.0	27.31	26.12	22.4		20.82	28.95	23.8		22.46	20.59	21.76		23.87	18.06	18.28		25.2767	24.5233	21.6033	20.07		yjdI	aminoacyl-tRNA deacylase
B4U62_06685	B4U62_06685.mRNA.0	53.11	71.09	61.69		41.44	39.64	53.62		77.88	40.97	44.3		50.1	34.94	62.29		61.9633	44.9	54.3833	49.11		yjzH	hypothetical protein
B4U62_06690	B4U62_06690.mRNA.0	20.11	20.34	14.04		24.15	19.62	22.01		21.79	17.67	19.55		25.43	16.66	25.01		18.1633	21.9267	19.67	22.3667		yjdJ	hypothetical protein
B4U62_06695	B4U62_06695.mRNA.0	37.49	52.13	50.47		64.46	60.98	52.13		55.87	50.73	41.01		79.19	58.23	80.32		46.6967	59.19	49.2033	72.58		-	hypothetical protein
B4U62_06700	B4U62_06700.mRNA.0	3.56	6.83	7.14		6.37	5.31	6.98		6.12	4.44	5.28		9.31	8.47	12.74		5.84333	6.22	5.28	10.1733		ctaO	protoheme IX farnesyltransferase
B4U62_06705	B4U62_06705.mRNA.0	0.76	1.16	1.37		0	0	0		0.83	0	2.4		0	0	3.2		1.09667	0	1.07667	1.06667		cotT	spore coat protein
B4U62_06710	B4U62_06710.mRNA.0	26.83	33.42	34.18		15.31	18.16	21.87		18.76	28.47	18.48		35.67	37.03	47.83		31.4767	18.4467	21.9033	40.1767		yjeA	peptidoglycan-N-acetylmuramic acid deacetylase PdaC
B4U62_06715	B4U62_06715.mRNA.0	10.04	17.04	13.73		4.7	4.66	6.38		6.22	2.98	6.53		7.42	12.22	10.03		13.6033	5.24667	5.24333	9.89		yjfA	hypothetical protein
B4U62_06720	B4U62_06720.mRNA.0	198.12	203.43	154.49		68.82	64.46	40.08		69.41	70	37.84		80.75	95.93	86.11		185.347	57.7867	59.0833	87.5967		yjfB	putative motility protein
B4U62_06725	B4U62_06725.mRNA.0	0.93	1.58	2.71		1.37	2.72	2.88		2.01	2.32	1.95		2.4	2.22	1.7		1.74	2.32333	2.09333	2.10667		yjfC	hypothetical protein
B4U62_06730	B4U62_06730.mRNA.0	27.03	28.08	29.01		25.98	27.52	27.45		31.2	36.7	33.94		26.75	26.29	25.28		28.04	26.9833	33.9467	26.1067		yjgA	hypothetical protein
B4U62_06735	B4U62_06735.mRNA.0	0	0.29	0.68		0.75	0.74	0.36		0	0	0		0	0	0.4		0.323333	0.616667	0	0.133333		yjgB	hypothetical protein
B4U62_06740	B4U62_06740.mRNA.0	0.73	0.35	1.73		0.13	0.26	0.51		0.29	0.25	0.35		0.07	0.21	0.35		0.936667	0.3	0.296667	0.21		yjgC	oxidoreductase
B4U62_06745	B4U62_06745.mRNA.0	0.39	0	1.76		0	0.38	0.75		0	0.49	0.41		0.41	0	0		0.716667	0.376667	0.3	0.136667		yjgD	hypothetical protein
B4U62_06750	B4U62_06750.mRNA.0	7.75	3.07	8.47		36.36	39.48	65.25		29.96	24.42	43.19		19.18	12.93	30.07		6.43	47.03	32.5233	20.7267		yjhA	lipoprotein
B4U62_06755	B4U62_06755.mRNA.0	2.06	0.79	1.86		9.18	8.11	9.9		6.75	2.59	5.45		6.09	5.16	5.09		1.57	9.06333	4.93	5.44667		yjhB	ADP-ribose pyrophosphatase
B4U62_06760	B4U62_06760.mRNA.0	25.98	20.42	19.99		41.04	38.95	42.48		40.24	35.94	30.22		24.97	29.66	35.07		22.13	40.8233	35.4667	29.9		yjiA	hypothetical protein
B4U62_06765	B4U62_06765.mRNA.0	3.26	2.21	1.23		2.53	2.01	3.11		0.93	3.22	1.8		1.24	2.01	1.98		2.23333	2.55	1.98333	1.74333		yjiB	cytochrome P450
B4U62_06770	B4U62_06770.mRNA.0	5.9	7.11	6.85		5.97	5.93	6.95		7.52	4.99	5.83		5.93	4.44	5.83		6.62	6.28333	6.11333	5.4		yjiC	UDP-glucosyltransferase
B4U62_06775	B4U62_06775.mRNA.0	70.61	66.02	50.11		77.44	59.3	50.11		72.97	75.89	48.29		49.27	73.47	55.15		62.2467	62.2833	65.7167	59.2967		yjzI	hypothetical protein
B4U62_06780	B4U62_06780.mRNA.0	28.52	25.37	32.35		33.88	38.72	41.04		35.3	47.61	46.02		36.75	30.38	37.82		28.7467	37.88	42.9767	34.9833		hemD	uroporphyrinogen-III synthase
B4U62_06785	B4U62_06785.mRNA.0	15.23	17.55	22.54		17.19	28.09	24.48		15.9	21.5	18.67		21.6	19.53	18.95		18.44	23.2533	18.69	20.0267		yjkA	iron export ABC transporter permease subunit FetB
B4U62_06790	B4U62_06790.mRNA.0	17.77	16.91	20.01		18.85	19.27	22.06		22.63	29.6	18.08		19.27	19.23	22.21		18.23	20.06	23.4367	20.2367		yjkB	phosphate ABC transporter ATP-binding protein
B4U62_06795	B4U62_06795.mRNA.0	30.21	21.79	36.48		29.27	33.22	34.67		33.9	35.61	36.42		33.9	25.38	37.07		29.4933	32.3867	35.31	32.1167		yjlA	hypothetical protein
B4U62_06800	B4U62_06800.mRNA.0	1.35	2.74	7.69		3.1	1.76	3.01		1.47	4.51	3.32		2.33	2.88	2.37		3.92667	2.62333	3.1	2.52667		yjlB	hypothetical protein
B4U62_06805	B4U62_06805.mRNA.0	1449.94	1103.63	1039.62		1276.95	1253.28	1157.93		1202.63	1268.98	1229.71		1277.06	1342.27	1237.96		1197.73	1229.39	1233.77	1285.76		rex	hypothetical protein
B4U62_06810	B4U62_06810.mRNA.0	1361.47	1013.52	962.73		1274.5	1272.26	1085.9		1113.29	1173.67	1164.58		1255.97	1237.41	1207.58		1112.57	1210.89	1150.51	1233.65		ndh	NADH dehydrogenase
B4U62_06815	B4U62_06815.mRNA.0	8.82	7.56	5.62		10.77	13.33	6.38		5.86	19.02	8.52		4.42	8.03	4.18		7.33333	10.16	11.1333	5.54333		uxaC	uronate isomerase
B4U62_06820	B4U62_06820.mRNA.0	0.44	0.78	1.85		0.72	1	0.28		0.64	1.47	1.08		0.76	0.63	0.92		1.02333	0.666667	1.06333	0.77		exuM	MFS transporter
B4U62_06825	B4U62_06825.mRNA.0	0	0.15	0		0	0.8	0.19		0	0	0.21		0	0	0		0.05	0.33	0.07	0		yjmC	ureidoglycolate dehydrogenase
B4U62_06830	B4U62_06830.mRNA.0	0	0.31	0.36		0.4	0.2	0.58		0.22	0.25	0		0.21	0	0.21		0.223333	0.393333	0.156667	0.14		yjmD	alcohol dehydrogenase
B4U62_06835	B4U62_06835.mRNA.0	0.95	1.3	1.37		0.37	1.49	2.36		1.65	1.19	2		0.59	1.62	1.2		1.20667	1.40667	1.61333	1.13667		uxuA	mannonate dehydratase
B4U62_06840	B4U62_06840.mRNA.0	0.5	0.57	0.68		0.25	0.74	0.96		0.27	0.94	0.53		0.26	0.54	0.79		0.583333	0.65	0.58	0.53		yjmF	oxidoreductase
B4U62_06845	B4U62_06845.mRNA.0	0.32	0.12	0.58		1.26	0.78	1.53		0.52	1.2	0.84		0.17	0.51	0.51		0.34	1.19	0.853333	0.396667		exuT	hexuronate transporter
B4U62_06850	B4U62_06850.mRNA.0	22.31	26.48	26.7		21.92	26.82	29.75		20.6	25.55	25.82		25.22	25.97	29.92		25.1633	26.1633	23.99	27.0367		exuR	transcriptional regulator
B4U62_06855	B4U62_06855.mRNA.0	0.28	0.65	0.25		1.24	0.96	1.34		0.76	1.75	1.47		0.73	0.9	1.47		0.393333	1.18	1.32667	1.03333		uxaB	altronate oxidoreductase
B4U62_06860	B4U62_06860.mRNA.0	1.35	0.31	2.91		1.06	1.85	1.67		0.44	2.53	1.84		1.12	1.58	2.55		1.52333	1.52667	1.60333	1.75		uxaA	altronate dehydratase
B4U62_06865	B4U62_06865.mRNA.0	0.28	1.47	0.75		1.09	0.81	0.53		0.3	0	0.29		2.58	0.59	2.33		0.833333	0.81	0.196667	1.83333		yjnA	anion permease
B4U62_06870	B4U62_06870.mRNA.0	583.7	438.33	322.96		467.37	427.96	303.94		427.59	365.17	338.88		367.02	379	340.66		448.33	399.757	377.213	362.227		yjoA	hypothetical protein
B4U62_06875	B4U62_06875.mRNA.0	100.56	88.97	97.87		47.98	37.35	50.99		54.14	44.2	49.27		69.41	44.08	77.96		95.8	45.44	49.2033	63.8167		yjoB	ATPase
B4U62_06880	B4U62_06880.mRNA.0	18.4	26.14	27.04		18.61	18.84	20.64		26.63	24.11	23.68		28	28.44	32.56		23.86	19.3633	24.8067	29.6667		rapA	transcriptional regulator
B4U62_06885	B4U62_06885.mRNA.0	12.2	11.57	41.06		14.98	26.79	46.53		42.97	26.67	28.83		37.86	25.99	19.2		21.61	29.4333	32.8233	27.6833		phrA	phosphatase RapA inhibitor
B4U62_06890	B4U62_06890.mRNA.0	8.26	3.92	5.56		8.12	5.04	6.89		12.31	9.03	9.76		3.21	8.8	3.25		5.91333	6.68333	10.3667	5.08667		yjpA	hypothetical protein
B4U62_06895	B4U62_06895.mRNA.0	3.27	3.64	3.71		3.64	2.98	3.95		4.25	2.72	5.49		5.63	5.8	6.17		3.54	3.52333	4.15333	5.86667		xlyB	N-acetylmuramoyl-L-alanine amidase
B4U62_06900	B4U62_06900.mRNA.0	55.25	49.06	40.55		56.75	55.15	55.08		49.68	58.04	40.23		44.17	44.81	40.19		48.2867	55.66	49.3167	43.0567		yjqA	helicase
B4U62_06905	B4U62_06905.mRNA.0	3.98	4.67	8.77		6.04	6	12.08		3.92	6.78	12.16		6.36	3.85	7.59		5.80667	8.04	7.62	5.93333		yjqB	hypothetical protein
B4U62_06910	B4U62_06910.mRNA.0	12.05	12.57	20.29		10.86	18.87	15.81		10.34	18.2	18.99		15.33	17.66	18.45		14.97	15.18	15.8433	17.1467		yjqC	manganese catalase
B4U62_06915	B4U62_06915.mRNA.0	5.49	9.72	6.9		3.96	5	6.63		5.16	7.31	5.38		6.44	10.14	15.75		7.37	5.19667	5.95	10.7767		xkdA	phage-like element PBSX protein XkdA
B4U62_06920	B4U62_06920.mRNA.0	56.92	44.26	43.43		42.65	44.45	48.18		36.25	25.78	49.33		41.96	43.96	35.84		48.2033	45.0933	37.12	40.5867		xre	transcriptional regulator
B4U62_06925	B4U62_06925.mRNA.0	1.78	4.05	1.6		5.24	0	0		1.93	0	0		0	0	0		2.47667	1.74667	0.643333	0		yjzJ	hypothetical protein
B4U62_06930	B4U62_06930.mRNA.0	2.43	1.91	3.73		1.03	0.25	2.63		1.24	0.63	0.9		0.26	0.8	1.32		2.69	1.30333	0.923333	0.793333		xkdB	phage-like element PBSX protein XkdB
B4U62_06935	B4U62_06935.mRNA.0	1.14	3.2	2.94		0.73	1.03	2.76		0.98	0.33	1.27		1.36	0.56	1.66		2.42667	1.50667	0.86	1.19333		xkdC	phage-like element PBSX protein XkdC
B4U62_06940	B4U62_06940.mRNA.0	6	3.04	0		0	1.95	1.91		0	0	4.2		0	4.26	0		3.01333	1.28667	1.4	1.42		ykzK	hypothetical protein
B4U62_06945	B4U62_06945.mRNA.0	1.38	4.18	1.24		1.35	2.02	1.97		0.75	1.72	0		2.85	0.73	1.45		2.26667	1.78	0.823333	1.67667		xkdD	phage-like element PBSX protein XkdD
B4U62_06950	B4U62_06950.mRNA.0	1.42	2.16	0		0	0	1.36		1.54	0	0		0	1.52	1.49		1.19333	0.453333	0.513333	1.00333		xtrA	phage-like element PBSX protein XtrA
B4U62_06955	B4U62_06955.mRNA.0	1.75	0.67	1.57		0	2.14	0		1.9	0	0.46		0.91	0	0.92		1.33	0.713333	0.786667	0.61		xpf	positive control factor
B4U62_06960	B4U62_06960.mRNA.0	3.7	7.43	4.28		1.82	2.32	2.78		0.86	1.65	1.95		3.01	1.97	2.5		5.13667	2.30667	1.48667	2.49333		xtmA	PBSX phage terminase small subunit
B4U62_06965	B4U62_06965.mRNA.0	3.75	6.28	9.39		3.38	2.44	3.28		1.86	2.54	3.45		3.72	2.5	3.11		6.47333	3.03333	2.61667	3.11		xtmB	PBSX phage terminase large subunit
B4U62_06970	B4U62_06970.mRNA.0	2.58	4.94	5.61		0.67	1.72	2.59		1.03	2.2	1.71		1.4	1.59	2.85		4.37667	1.66	1.64667	1.94667		xkdE	phage portal protein
B4U62_06975	B4U62_06975.mRNA.0	2.54	3.28	7.53		1.25	1.98	2.42		1.38	1.9	2.67		0.53	0.81	2.4		4.45	1.88333	1.98333	1.24667		xkdF	phage-like element PBSX protein XkdF
B4U62_06980	B4U62_06980.mRNA.0	3.34	4.05	6.99		2.84	2.17	2.76		2.41	1.11	5.61		1.61	1.42	4.2		4.79333	2.59	3.04333	2.41		xkdG	phage-like element PBSX protein XkdG
B4U62_06985	B4U62_06985.mRNA.0	4.31	5.14	4.97		3.03	3.61	7.63		2.67	5.38	3.23		3.19	1.97	9.05		4.80667	4.75667	3.76	4.73667		ykzL	hypothetical protein
B4U62_06990	B4U62_06990.mRNA.0	0.67	2.56	7.26		2.65	1.97	1.93		2.92	2.53	0.71		1.39	1.44	3.54		3.49667	2.18333	2.05333	2.12333		xkdH	phage-like element PBSX protein XkdH
B4U62_06995	B4U62_06995.mRNA.0	0.93	2.11	2.92		1.82	0.91	0.89		0	0	0.97		0	1.48	1.46		1.98667	1.20667	0.323333	0.98		xkdI	phage-like element PBSX protein XkdI
B4U62_07000	B4U62_07000.mRNA.0	2.08	2.37	2.34		3.07	0.51	1.49		0	0.65	0.55		1.08	0.55	3.28		2.26333	1.69	0.4	1.63667		xkdJ	phage-like element PBSX protein XkdJ
B4U62_07005	B4U62_07005.mRNA.0	1.31	2.97	10.56		1.28	0	8.72		1.42	1.63	1.37		4.06	5.57	1.37		4.94667	3.33333	1.47333	3.66667		ykzM	hypothetical protein
B4U62_07010	B4U62_07010.mRNA.0	7.52	9.43	9.73		3.12	4.09	6.62		3.45	2.17	3.64		3.29	3.08	4.1		8.89333	4.61	3.08667	3.49		xkdK	phage-like element PBSX protein XkdK
B4U62_07015	B4U62_07015.mRNA.0	13.43	16.45	16.23		9.13	8.57	6.4		6.16	3.87	6.51		4.81	7.15	15.18		15.37	8.03333	5.51333	9.04667		xkdM	phage-like element PBSX protein XkdM
B4U62_07020	B4U62_07020.mRNA.0	6.66	10.49	7.82		1.51	2	3.42		1.67	1.92	3.77		2.12	1.09	2.15		8.32333	2.31	2.45333	1.78667		xkdN	phage-like element PBSX protein XkdN
B4U62_07025	B4U62_07025.mRNA.0	2.46	0	4.42		0	0	0		0	0	0		2.55	2.62	0		2.29333	0	0	1.72333		xkzB	hypothetical protein
B4U62_07030	B4U62_07030.mRNA.0	2.1	4.23	5.93		1.83	2.24	3.97		2.49	2.99	3.45		2.43	2.45	3.39		4.08667	2.68	2.97667	2.75667		xkdO	phage-like element PBSX protein XkdO
B4U62_07035	B4U62_07035.mRNA.0	0.98	2.48	2.64		1.61	0.64	3.43		0.71	2.04	1.03		1.35	1.04	1.03		2.03333	1.89333	1.26	1.14		xkdP	phage-like element PBSX protein XkdP
B4U62_07040	B4U62_07040.mRNA.0	1.48	1.93	2.28		1.25	0.62	1.01		0.92	0.26	1.56		1.76	1.81	2.45		1.89667	0.96	0.913333	2.00667		xkdQ	phage-like element PBSX protein XkdQ
B4U62_07045	B4U62_07045.mRNA.0	1.97	2.24	1.77		0.97	1.92	1.88		1.07	0	0		2.04	1.05	0		1.99333	1.59	0.356667	1.03		xkdR	phage-like element PBSX protein XkdR
B4U62_07050	B4U62_07050.mRNA.0	2.17	0.41	2.44		0.53	1.59	0		0	0.68	0		0	1.73	0		1.67333	0.706667	0.226667	0.576667		xkdS	phage-like element PBSX protein XkdS
B4U62_07055	B4U62_07055.mRNA.0	0.39	1.2	2.12		0	0.96	0.94		0.64	1.48	0.62		1.02	1.26	1.24		1.23667	0.633333	0.913333	1.17333		xkdT	phage portal protein
B4U62_07060	B4U62_07060.mRNA.0	3.41	3.16	6.8		2.61	2.96	2.17		1.23	1.89	2.79		1.57	1.61	1.99		4.45667	2.58	1.97	1.72333		xkdU	phage-like element PBSX protein XkdU
B4U62_07065	B4U62_07065.mRNA.0	5.73	5.08	6.01		3.76	2.8	0.91		3.11	4.78	5.02		3.96	1.02	1		5.60667	2.49	4.30333	1.99333		xkzA	hypothetical protein
B4U62_07070	B4U62_07070.mRNA.0	2.89	4.83	4.33		2.37	3.95	2.85		2.4	2.77	3.04		3.09	2.98	3.24		4.01667	3.05667	2.73667	3.10333		xkdV	phage-like element PBSX protein XkdV
B4U62_07075	B4U62_07075.mRNA.0	5.21	9.04	6.02		0.73	2.91	4.26		4.04	3.72	3.13		2.31	1.59	1.56		6.75667	2.63333	3.63	1.82		xkdW	phage-like element PBSX protein XkdW
B4U62_07080	B4U62_07080.mRNA.0	4.13	3.13	3.71		0	6.05	3.94		0	0	8.68		2.14	4.4	2.17		3.65667	3.33	2.89333	2.90333		xkdX	phage-like element PBSX protein XkdX
B4U62_07085	B4U62_07085.mRNA.0	2.5	5.5	3.82		2.21	2.93	1.91		2.71	2.81	1.84		3.62	1.33	3.41		3.94	2.35	2.45333	2.78667		xepA	phage-like element PBSX protein XepA
B4U62_07090	B4U62_07090.mRNA.0	3.88	4.42	3.48		3.81	2.84	5.55		4.21	2.42	1.02		4.02	4.13	2.04		3.92667	4.06667	2.55	3.39667		xhlA	protein xhlA
B4U62_07095	B4U62_07095.mRNA.0	8.01	7.59	9.88		4.92	7.81	5.73		5.42	1.25	3.15		8.28	3.2	4.2		8.49333	6.15333	3.27333	5.22667		xhlB	holin
B4U62_07100	B4U62_07100.mRNA.0	10.99	13.83	15.94		4.36	5.7	12.26		6.59	6.71	4.42		6.77	6.72	10.3		13.5867	7.44	5.90667	7.93		xlyA	N-acetylmuramoyl-L-alanine amidase
B4U62_07105	B4U62_07105.mRNA.0	23.29	39.75	76.65		57.2	70.08	57.37		56.79	63.03	61.15		62.24	59.95	61.1		46.5633	61.55	60.3233	61.0967		spoIISB	stage II sporulation protein SB
B4U62_07110	B4U62_07110.mRNA.0	18.79	28.07	33.72		30.2	37.78	34.2		32.09	38.04	36.47		32.69	31.83	32.26		26.86	34.06	35.5333	32.26		spoIISA	stage II sporulation protein SA
B4U62_07115	B4U62_07115.mRNA.0	480.1	402.29	456.31		455.86	561.9	490.63		486.32	530.03	507.09		425.22	437.25	442.06		446.233	502.797	507.813	434.843		pit	low-affinity inorganic phosphate transporter
B4U62_07120	B4U62_07120.mRNA.0	697.41	639.4	616.12		696.31	809.45	682.83		758.18	817.98	762.07		642.58	689.67	638.86		650.977	729.53	779.41	657.037		ykaA	hypothetical protein
B4U62_07125	B4U62_07125.mRNA.0	64.5	68.36	73		69.08	68.53	67.84		72.73	72.05	75.69		77.6	86.96	80		68.62	68.4833	73.49	81.52		ykbA	serine/threonine exchanger SteT
B4U62_07130	B4U62_07130.mRNA.0	18.58	15.42	15.11		13.82	15.57	10.84		12.56	9.83	13.77		15.6	18.63	15.37		16.37	13.41	12.0533	16.5333		mhqA	ring-cleaving dioxygenase
B4U62_07135	B4U62_07135.mRNA.0	1.02	0.7	0.5		1	0.54	1.06		1.2	1.04	0.68		0.86	0.79	0.78		0.74	0.866667	0.973333	0.81		ykcB	mannosyltransferase
B4U62_07140	B4U62_07140.mRNA.0	3.2	4.86	5.56		2.94	1.88	4.48		1.85	1.6	1.79		3.53	4.55	4.7		4.54	3.1	1.74667	4.26		ykcC	glycosyltransferase
B4U62_07145	B4U62_07145.mRNA.0	41.49	40.37	38.53		46.68	37.85	37.56		50.75	35.49	33.63		40.91	39.87	34.24		40.13	40.6967	39.9567	38.34		htrA	serine protease HtrA
B4U62_07150	B4U62_07150.mRNA.0	20.58	15.61	15.7		25.02	22.59	19.87		25.92	22.49	20.53		18.1	17.26	19.16		17.2967	22.4933	22.98	18.1733		proG	Pyrroline-5-carboxylate reductase 3
B4U62_07155	B4U62_07155.mRNA.0	1.28	0.77	2.75		0.25	0.75	0.24		0	0	0.54		0.26	0.27	0.27		1.6	0.413333	0.18	0.266667		dppA	aminopeptidase
B4U62_07160	B4U62_07160.mRNA.0	0	0.51	0.2		0.44	0.22	0		0.73	0.56	0.47		0.7	0.24	0.47		0.236667	0.22	0.586667	0.47		dppB	peptide ABC transporter permease
B4U62_07165	B4U62_07165.mRNA.0	0	0.33	0		0.42	0.21	0.21		0.47	0	0.45		0.22	0	0		0.11	0.28	0.306667	0.0733333		dppC	peptide ABC transporter permease
B4U62_07170	B4U62_07170.mRNA.0	0	0	0.18		0.2	0.2	0.2		0	0	0		0	0.22	0		0.06	0.2	0	0.0733333		dppD	dipeptide transport ATP-binding protein DppD
B4U62_07175	B4U62_07175.mRNA.0	0.24	1.48	1.42		1.32	1.31	1.28		0.79	1.52	1.28		1.26	1.56	0.89		1.04667	1.30333	1.19667	1.23667		dppE	oligopeptide ABC transporter substrate-binding protein
B4U62_07180	B4U62_07180.mRNA.0	0.22	1.31	0.39		0	0	1.24		0.47	0.81	0.91		0.67	0.23	0.68		0.64	0.413333	0.73	0.526667		ykfA	murein peptide carboxypeptidase
B4U62_07185	B4U62_07185.mRNA.0	0	0.42	1.34		0.73	1.82	1.25		0.4	0.47	0.59		0	0.6	0.98		0.586667	1.26667	0.486667	0.526667		ykfB	dipeptide epimerase
B4U62_07190	B4U62_07190.mRNA.0	0.94	2.31	2.74		0.69	1.83	2.01		0.51	1.76	0.74		0.97	0.5	0.98		1.99667	1.51	1.00333	0.816667		ykfC	gamma-D-glutamyl-L-lysine endopeptidase
B4U62_07195	B4U62_07195.mRNA.0	3.56	2.22	3.57		1.65	3.47	3.19		2.27	2.61	3.3		3.25	1.78	4.83		3.11667	2.77	2.72667	3.28667		ykfD	ABC transporter ATP-binding protein
B4U62_07200	B4U62_07200.mRNA.0	260.49	186.26	152.53		248.99	212.44	169.72		214.19	190.91	198.47		202.85	210.93	192.35		199.76	210.383	201.19	202.043		ykgB	6-phosphogluconolactonase
B4U62_07205	B4U62_07205.mRNA.0	4.63	5.73	9.84		7.42	5.94	5.8		8.18	7.91	6.14		5.79	5.19	4.09		6.73333	6.38667	7.41	5.02333		ykgA	hypothetical protein
B4U62_07210	B4U62_07210.mRNA.0	150.86	122.59	116.13		139.36	143.88	121.32		149.07	141.74	131.37		122.74	142.39	125.85		129.86	134.853	140.727	130.327		ykhA	acyl-CoA thioesterase
B4U62_07215	B4U62_07215.mRNA.0	3.75	7.11	6.88		2.51	3.49	3.09		2.77	4.04	2.5		4.93	7.08	5.36		5.91333	3.03	3.10333	5.79		hmp	flavohemoprotein
B4U62_07220	B4U62_07220.mRNA.0	0	0	3.38		0	0	3.59		1.36	0	0		0	1.34	2.64		1.12667	1.19667	0.453333	1.32667		ykzH	hypothetical protein
B4U62_07225	B4U62_07225.mRNA.0	0.29	1.1	0.26		0.29	0	0		0.32	0	0.61		0.9	0.31	0.61		0.55	0.0966667	0.31	0.606667		ykjA	DUF421 domain-containing protein
B4U62_07230	B4U62_07230.mRNA.0	3.37	1.92	4.54		2.07	0.82	2.81		1.83	2.63	1.33		3.92	3.14	2.21		3.27667	1.9	1.93	3.09		ykkA	hypothetical protein
B4U62_07235	B4U62_07235.mRNA.0	2.58	2.28	3.09		2.53	1.68	2.05		2.33	3.76	1.35		3.11	0.92	4.96		2.65	2.08667	2.48	2.99667		ykkB	GNAT family N-acetyltransferase
B4U62_07240	B4U62_07240.mRNA.0	17.99	9.83	16.79		9.19	14.75	16.47		16.38	12.58	9.07		14.15	13.03	15.86		14.87	13.47	12.6767	14.3467		ykkC	multidrug resistance protein YkkC
B4U62_07245	B4U62_07245.mRNA.0	11.71	11.26	25.94		12.28	12.96	16.38		17.78	13.66	22.97		20.2	18.3	35.24		16.3033	13.8733	18.1367	24.58		ykkD	multidrug resistance protein YkkD
B4U62_07250	B4U62_07250.mRNA.0	108.66	98.74	148.38		97	104.7	124.21		88.71	105.7	119.96		93.53	85.46	130.29		118.593	108.637	104.79	103.093		purU	formyltetrahydrofolate deformylase
B4U62_07255	B4U62_07255.mRNA.0	33.33	38.35	52.27		40.48	45.69	60.89		35.31	47.95	56.84		28.87	29.72	36.36		41.3167	49.02	46.7	31.65		proB	glutamate 5-kinase
B4U62_07260	B4U62_07260.mRNA.0	118.77	116.37	165.21		131.16	153.39	175.26		118.94	155.71	154.6		96.01	90.01	109.22		133.45	153.27	143.083	98.4133		proA	gamma-glutamyl-phosphate reductase
B4U62_07265	B4U62_07265.mRNA.0	40.16	30.05	19		18.66	16.95	9.83		19.41	10.85	14.25		24.15	16.77	26.77		29.7367	15.1467	14.8367	22.5633		ohrA	organic hydroperoxide resistance protein OhrA
B4U62_07270	B4U62_07270.mRNA.0	56.81	44.66	31.52		62.92	71.58	45.31		57.66	54.19	53.7		48.09	55.56	58.54		44.33	59.9367	55.1833	54.0633		ohrR	organic hydroperoxide resistance transcriptional regulator
B4U62_07275	B4U62_07275.mRNA.0	4.53	3.01	6.61		1.67	2.77	2.16		1.23	1.42	1.19		0	1.21	0.59		4.71667	2.2	1.28	0.6		ohrB	organic hydroperoxide resistance protein OhrB
B4U62_07280	B4U62_07280.mRNA.0	3.88	1.47	1.74		0	0	1.85		0	0	2.04		0	0	0		2.36333	0.616667	0.68	0		ykzN	hypothetical protein
B4U62_07285	B4U62_07285.mRNA.0	3.37	4.38	5.19		1.89	3.29	3.21		1.57	1.8	3.03		3.49	3.08	2.53		4.31333	2.79667	2.13333	3.03333		guaD	tRNA-specific adenosine deaminase
B4U62_07290	B4U62_07290.mRNA.0	2.34	2.24	2.26		1.7	1.52	1.82		1.13	1.52	1.64		1.34	1.02	0.91		2.28	1.68	1.43	1.09		metE	5-methyltetrahydropteroyltriglutamate-- homocysteine methyltransferase
B4U62_07295	B4U62_07295.mRNA.0	2.38	1.81	3.11		5.74	5.07	9.08		5.16	5.41	3.41		5.15	2.54	3.18		2.43333	6.63	4.66	3.62333		ispA	major intracellular serine protease
B4U62_07300	B4U62_07300.mRNA.0	125.06	117.62	118.59		139.47	135.59	150.98		133.9	139.81	141.34		111.39	136.44	137.06		120.423	142.013	138.35	128.297		rsbRB	RsbT co-antagonist protein RsbRB
B4U62_07305	B4U62_07305.mRNA.0	3.05	2.1	4.48		0.54	5.68	5.29		3.31	2.42	4.08		2.87	2.66	2.91		3.21	3.83667	3.27	2.81333		thiX	thiamine permease
B4U62_07310	B4U62_07310.mRNA.0	2.93	4.91	4.83		3.84	5.49	6.53		4.37	5.34	5.78		6.07	4.56	5.64		4.22333	5.28667	5.16333	5.42333		thiW	cobalt ABC transporter
B4U62_07315	B4U62_07315.mRNA.0	2.18	1.66	5.23		5.01	4.97	4.16		2.76	2.73	4.2		4.52	2.71	4.2		3.02333	4.71333	3.23	3.81		thiV	thiamine permease
B4U62_07320	B4U62_07320.mRNA.0	2.53	1.65	4.22		2.13	2.12	2.76		1.18	3.16	1.52		0.37	1.16	2.66		2.8	2.33667	1.95333	1.39667		thiU	thiamine-binding protein
B4U62_07325	B4U62_07325.mRNA.0	3.44	3.79	5.89		4.3	3.05	5.96		5.08	3.51	5.25		3.56	4.33	5.9		4.37333	4.43667	4.61333	4.59667		ykoG	DNA-binding response regulator
B4U62_07330	B4U62_07330.mRNA.0	4.46	5.3	7.2		5.99	6.09	10.06		5.96	5.57	7.02		6.61	8.86	6.55		5.65333	7.38	6.18333	7.34		ykoH	two-component sensor histidine kinase
B4U62_07335	B4U62_07335.mRNA.0	6.94	10.05	12.18		7.68	10.78	12.03		8.89	8.28	8.28		9.79	7.73	9.93		9.72333	10.1633	8.48333	9.15		ykoI	hypothetical protein
B4U62_07340	B4U62_07340.mRNA.0	23.09	20.16	21.51		30.39	20.83	23.68		40.14	27.75	25.17		30.65	19.95	19.2		21.5867	24.9667	31.02	23.2667		ykoJ	hypothetical protein
B4U62_07345	B4U62_07345.mRNA.0	0	2.21	5.23		0	0	2.78		6.31	0	3.06		0	0	3.05		2.48	0.926667	3.12333	1.01667		ykzD	hypothetical protein
B4U62_07350	B4U62_07350.mRNA.0	96.06	125.5	129.02		136.33	230.91	189.99		158.1	202.21	224.21		173.01	229.29	175.49		116.86	185.743	194.84	192.597		-	hypothetical protein
B4U62_07355	B4U62_07355.mRNA.0	140.05	95.46	117.89		188.18	281.67	210.7		172.58	199.99	187.96		183.33	216.13	182.78		117.8	226.85	186.843	194.08		mgtE	magnesium transporter MgtE
B4U62_07360	B4U62_07360.mRNA.0	16.93	27.92	32.38		35.44	21.55	79.32		51.06	16.55	60.3		92.92	77.63	132.1		25.7433	45.4367	42.6367	100.883		tnrA	MerR family transcriptional regulator
B4U62_07365	B4U62_07365.mRNA.0	9.15	11.95	18.48		22.47	17.86	21.81		29.75	11.43	21.62		16.57	14.62	21.6		13.1933	20.7133	20.9333	17.5967		ykzB	hypothetical protein
B4U62_07370	B4U62_07370.mRNA.0	1.73	2.63	4.66		6.8	6.76	4.95		1.88	2.16	3.64		5.37	3.69	5.45		3.00667	6.17	2.56	4.83667		ykoL	stress response protein YkoL
B4U62_07375	B4U62_07375.mRNA.0	109.02	87.15	70.65		35.06	31.97	14.92		21.72	42.75	21.57		25.8	26.04	30.78		88.94	27.3167	28.68	27.54		ykoM	MarR family transcriptional regulator
B4U62_07380	B4U62_07380.mRNA.0	0.73	0.97	0.82		0.36	0.36	1.4		0.79	0.91	0.96		0.76	0.97	1.15		0.84	0.706667	0.886667	0.96		ykoN	glycosyltransferase
B4U62_07385	B4U62_07385.mRNA.0	0.4	0.3	0.36		0	1.17	0		0.87	0.5	0.84		0.83	1.28	0		0.353333	0.39	0.736667	0.703333		ykoP	hypothetical protein
B4U62_07390	B4U62_07390.mRNA.0	2.85	2.36	3.03		2.04	4.05	6.68		3.65	6.48	3.54		2.95	3.04	4.35		2.74667	4.25667	4.55667	3.44667		ykoQ	metallophosphoesterase
B4U62_07395	B4U62_07395.mRNA.0	0.12	0.45	1.28		0.58	0.69	0.45		0.51	0.15	0.37		0.73	0.76	0.5		0.616667	0.573333	0.343333	0.663333		ykoS	hypothetical protein
B4U62_07400	B4U62_07400.mRNA.0	1.22	1.24	2.56		1.4	2.59	1.94		1.99	2.8	1.71		1.48	1.09	2.78		1.67333	1.97667	2.16667	1.78333		ykoT	glycosyltransferase
B4U62_07405	B4U62_07405.mRNA.0	2.18	3.97	5.28		2.35	2.13	4.15		2.83	3.13	3.2		3.83	3.71	4.46		3.81	2.87667	3.05333	4		ligD	multifunctional non-homologous end joining DNA repair protein LigD
B4U62_07410	B4U62_07410.mRNA.0	0.89	2.87	2.79		0.87	0.87	1.06		1.21	1.39	2.57		0.92	2.61	1.87		2.18333	0.933333	1.72333	1.8		ykoV	non-homologous end joining protein Ku
B4U62_07415	B4U62_07415.mRNA.0	22.49	33.87	32.07		9.92	14.29	12.11		10.33	16.42	13.34		20.17	23.87	21.57		29.4767	12.1067	13.3633	21.87		dgcW	diguanylate cyclase
B4U62_07420	B4U62_07420.mRNA.0	78.92	73.61	76.06		88.35	90.28	73.63		102.01	98.98	80.86		99.39	102.67	87.92		76.1967	84.0867	93.95	96.66		ykoX	DedA family protein
B4U62_07425	B4U62_07425.mRNA.0	5.11	8.88	9.17		4.39	7.06	5.88		5.07	7.44	6.7		9.47	7.71	10.49		7.72	5.77667	6.40333	9.22333		ykoY	hypothetical protein
B4U62_07430	B4U62_07430.mRNA.0	25.84	32.81	28.99		28.7	32.35	31.61		38.05	37.19	30.09		30.51	28.72	31.25		29.2133	30.8867	35.11	30.16		sigI	RNA polymerase sigma-I factor
B4U62_07435	B4U62_07435.mRNA.0	19.16	28.23	28.9		28.65	34.39	26.78		32.18	33.29	27.24		25.54	25.34	25.54		25.43	29.94	30.9033	25.4733		rsgI	anti-sigma-I factor RsgI
B4U62_07440	B4U62_07440.mRNA.0	20.31	28.44	42.06		26.09	45.73	37.24		27.09	33.17	34.45		33.94	24.96	24.59		30.27	36.3533	31.57	27.83		sspD	small' acid-soluble spore protein D
B4U62_07445	B4U62_07445.mRNA.0	168.64	170.26	140.15		170.49	201.06	166.34		151.38	194.28	161.14		142.93	189.39	148.18		159.683	179.297	168.933	160.167		ykrK	hypothetical protein
B4U62_07450	B4U62_07450.mRNA.0	427.8	462.49	470.11		488.72	563.44	508.98		555.78	495.1	499.7		615.86	639.26	582.89		453.467	520.38	516.86	612.67		ykrL	protease HtpX
B4U62_07455	B4U62_07455.mRNA.0	59.98	61.01	60.05		65.73	74.83	65.23		71.37	83.38	66.16		67.35	63.73	62.63		60.3467	68.5967	73.6367	64.57		ktrD	Ktr system potassium uptake protein D
B4U62_07460	B4U62_07460.mRNA.0	0	0	0		2.25	2.23	0		2.48	0	0		2.37	2.44	2.4		0	1.49333	0.826667	2.40333		ykzP	hypothetical protein
B4U62_07465	B4U62_07465.mRNA.0	0	5.55	3.28		0	0	1.74		0	2.29	0		0	1.95	1.92		2.94333	0.58	0.763333	1.29		ykzE	hypothetical protein
B4U62_07470	B4U62_07470.mRNA.0	1.21	1.69	1.99		4.96	3.75	0.77		3.72	2.27	2.12		2.51	2.8	2.76		1.63	3.16	2.70333	2.69		ykrP	acyltransferase
B4U62_07475	B4U62_07475.mRNA.0	1.88	2.79	3.14		1.23	1.49	2.05		1.26	1.79	1.98		2.78	2.58	3.95		2.60333	1.59	1.67667	3.10333		kinE	PAS domain-containing sensor histidine kinase
B4U62_07480	B4U62_07480.mRNA.0	24.8	19.5	25.5		21.27	21.57	19.35		22.97	21.41	24.63		24.73	21.14	23.67		23.2667	20.73	23.0033	23.18		ogt	methylated-DNA--protein-cysteine methyltransferase constitutive
B4U62_07485	B4U62_07485.mRNA.0	1.16	1.47	1.39		1.14	1.14	2.22		0.63	0.48	1.63		0.8	0.83	1.43		1.34	1.5	0.913333	1.02		mtnA	methylthioribose-1-phosphate isomerase
B4U62_07490	B4U62_07490.mRNA.0	1.53	1.03	2.75		0.33	1.66	1.95		1.85	1.7	1.61		0.88	0.91	1.79		1.77	1.31333	1.72	1.19333		mtnK	S-methyl-5-thioribose kinase
B4U62_07495	B4U62_07495.mRNA.0	17.1	8.85	8.53		11.73	10.33	7.76		13.11	15.25	11.69		8.98	9.25	8.26		11.4933	9.94	13.35	8.83		mtnU	hydrolase MtnU
B4U62_07500	B4U62_07500.mRNA.0	9.39	7.13	8.28		9.9	6.83	7.33		6.85	9.39	6.1		4.59	5.82	5.56		8.26667	8.02	7.44667	5.32333		ykrV	aminotransferase MtnE
B4U62_07505	B4U62_07505.mRNA.0	2.78	2.24	4.26		1.77	1.44	1.56		1.78	3.07	2.41		1.69	1.4	2.58		3.09333	1.59	2.42	1.89		mtnW	2'3-diketo-5-methylthiopentyl-1-phosphate enolase
B4U62_07510	B4U62_07510.mRNA.0	3.32	2.29	2.71		2.67	2.36	2.02		1.96	2.64	1.27		3.44	1.29	3.49		2.77333	2.35	1.95667	2.74		mtnX	2-hydroxy-3-keto-5-methylthiopentenyl-1- phosphate phosphatase
B4U62_07515	B4U62_07515.mRNA.0	4.82	3.4	5.25		3.72	3.7	4.6		3.36	5.59	3.98		3.56	4.4	4.7		4.49	4.00667	4.31	4.22		mtnB	methylthioribulose 1-phosphate dehydratase
B4U62_07520	B4U62_07520.mRNA.0	22.31	17.24	20.77		17.86	14.11	13.4		17.91	12.9	16.06		15.39	16.28	18.65		20.1067	15.1233	15.6233	16.7733		mtnD	acireductone dioxygenase
B4U62_07525	B4U62_07525.mRNA.0	33.18	44.48	51.25		37.91	45.94	56.67		45.16	62.65	44.57		44.71	50.96	55.07		42.97	46.84	50.7933	50.2467		ykvA	hypothetical protein
B4U62_07530	B4U62_07530.mRNA.0	28.92	31.34	37.09		43.65	46.37	50.23		52.62	56.77	48.82		50.23	35.21	45.53		32.45	46.75	52.7367	43.6567		spo0E	aspartyl-phosphate phosphatase Spo0E
B4U62_07535	B4U62_07535.mRNA.0	4.8	9.72	7.66		7.34	9.38	7.63		9.25	7.33	3.92		18.22	23.31	21.28		7.39333	8.11667	6.83333	20.9367		eag	hypothetical protein
B4U62_07540	B4U62_07540.mRNA.0	36.33	48.58	50.34		41.3	38.17	42.94		54.75	53.83	46.51		57.75	49.72	61.64		45.0833	40.8033	51.6967	56.37		kinD	two-component sensor histidine kinase
B4U62_07545	B4U62_07545.mRNA.0	304.98	264	232.76		414.68	393.99	328.37		460.25	466.86	420.12		347.59	329.91	295.28		267.247	379.013	449.077	324.26		mhqR	MarR family transcriptional regulator
B4U62_07550	B4U62_07550.mRNA.0	279.03	365.78	322.47		109.72	117.13	104.17		119.57	114.62	115.31		230.52	251.11	227.04		322.427	110.34	116.5	236.223		motB	motility protein B
B4U62_07555	B4U62_07555.mRNA.0	194.45	276.73	226.62		72.86	84.77	73.43		89.93	97.16	80.61		165.25	178.42	157.27		232.6	77.02	89.2333	166.98		motA	motility protein A
B4U62_07560	B4U62_07560.mRNA.0	9.28	12.86	12.4		33.23	44.1	47.38		30.39	25.92	32.84		36.07	61.96	36.88		11.5133	41.57	29.7167	44.97		clpE	ATP-dependent Clp protease ATP-binding subunit
B4U62_07565	B4U62_07565.mRNA.0	0.4	0.6	0.35		0.58	0.96	0.75		0	0.49	0.21		0.82	1.05	0.83		0.45	0.763333	0.233333	0.9		ykvI	hypothetical protein
B4U62_07570	B4U62_07570.mRNA.0	90.83	111.04	120.54		112.04	92.48	123.38		104.77	102.85	111.86		138.6	118.69	145.39		107.47	109.3	106.493	134.227		queC	7-cyano-7-deazaguanine synthase QueC
B4U62_07575	B4U62_07575.mRNA.0	99.11	115.01	147.82		116.86	109.63	126.01		133.86	124.44	114.24		154.08	126.15	161.62		120.647	117.5	124.18	147.283		queD	6-carboxytetrahydropterin synthase QueD
B4U62_07580	B4U62_07580.mRNA.0	132.75	140.66	160.95		144.72	148.87	158.58		147.66	147.26	151.67		179.2	164.65	173.22		144.787	150.723	148.863	172.357		queE	7-carboxy-7-deazaguanine synthase QueE
B4U62_07585	B4U62_07585.mRNA.0	231.81	251.11	243.7		248.59	237.25	285.56		276.18	244.49	254.84		299.16	274.31	335.57		242.207	257.133	258.503	303.013		ykvM	NADPH-dependent 7-cyano-7-deazaguanine reductase QueF
B4U62_07590	B4U62_07590.mRNA.0	8.76	9.2	6.05		8.61	11.18	8.36		10.96	5.05	9.91		4.88	5.74	4.95		8.00333	9.38333	8.64	5.19		ykvN	transcriptional regulator
B4U62_07595	B4U62_07595.mRNA.0	3.42	2.16	3.07		4.19	3.06	4.07		1.85	2.84	3.59		2.06	3.03	2.39		2.88333	3.77333	2.76	2.49333		ykvO	oxidoreductase
B4U62_07600	B4U62_07600.mRNA.0	1.53	2.2	1.53		2.34	1.99	2.6		0.92	2.34	1.79		1.41	1.81	2.68		1.75333	2.31	1.68333	1.96667		ykvP	spore protein YkvP
B4U62_07605	B4U62_07605.mRNA.0	4.93	2.8	3.32		7.26	6.01	7.05		6.67	3.08	6.47		5.1	3.94	3.88		3.68333	6.77333	5.40667	4.30667		ykzQ	hypothetical protein
B4U62_07610	B4U62_07610.mRNA.0	1.53	2.32	1.38		2.11	3.59	4.09		5.31	4.59	3.86		3.49	2.94	3.86		1.74333	3.26333	4.58667	3.43		ykvQ	glycosylase
B4U62_07615	B4U62_07615.mRNA.0	1.07	2.43	0		3.15	1.04	2.04		1.16	6.67	4.48		4.42	1.14	1.12		1.16667	2.07667	4.10333	2.22667		ykzR	glycosylase YkzR
B4U62_07620	B4U62_07620.mRNA.0	7.02	9.32	6.3		17.24	11.1	10.04		11.41	13.15	11.06		11.8	10.28	9.21		7.54667	12.7933	11.8733	10.43		ykvR	hypothetical protein
B4U62_07625	B4U62_07625.mRNA.0	117.97	69.03	62.02		57.96	46.05	56.25		52.97	40	56.64		50.57	68.22	76.05		83.0067	53.42	49.87	64.9467		ykvS	DUF2187 domain-containing protein
B4U62_07630	B4U62_07630.mRNA.0	126.52	117.3	103.75		182.63	163.29	99.79		142.21	122.92	116.48		90.5	114.81	93.44		115.857	148.57	127.203	99.5833		ykzS	hypothetical protein
B4U62_07635	B4U62_07635.mRNA.0	6.92	10.5	8.39		6.46	8.11	9.57		6.38	7.35	6.18		13.25	13.64	10.17		8.60333	8.04667	6.63667	12.3533		ykvT	cell wall hydrolase
B4U62_07640	B4U62_07640.mRNA.0	0.76	0.69	0.82		1.04	0.3	0.72		0.49	0.38	0.96		1.1	0.97	1.27		0.756667	0.686667	0.61	1.11333		ykvU	sporulation protein YkvU
B4U62_07645	B4U62_07645.mRNA.0	13.08	11.63	11.33		12.41	14.53	11.61		13.69	9.58	9.95		13.53	16.33	16.09		12.0133	12.85	11.0733	15.3167		stoA	sporulation thiol-disulfide oxidoreductase A
B4U62_07650	B4U62_07650.mRNA.0	9.49	7.12	9.08		6.05	6.82	7.36		7.01	5.34	7.01		6.69	5	7.88		8.56333	6.74333	6.45333	6.52333		zosA	zinc-transporting ATPase
B4U62_07655	B4U62_07655.mRNA.0	2.91	8.83	6.53		8.58	14.21	6.94		4.73	18.18	7.64		15.06	7.75	13.75		6.09	9.91	10.1833	12.1867		-	hypothetical protein
B4U62_07660	B4U62_07660.mRNA.0	195.3	151.74	146.75		159.32	154.96	135.59		152.5	140.72	144.81		156.49	148.27	145.29		164.597	149.957	146.01	150.017		ykvY	peptidase M24 family protein
B4U62_07665	B4U62_07665.mRNA.0	16.33	20.05	27.2		12.67	13.84	13.32		10.02	21.21	10.61		17.79	15.8	23		21.1933	13.2767	13.9467	18.8633		ykvZ	LacI family transcriptional regulator
B4U62_07670	B4U62_07670.mRNA.0	71.89	72.41	79.83		78.54	75.95	75.63		82.54	98.41	71.07		80.76	80.89	89.02		74.71	76.7067	84.0067	83.5567		glcT	PtsGHI operon antiterminator
B4U62_07675	B4U62_07675.mRNA.0	1394.37	1167.34	1213.81		1436.93	1930.96	1750.75		1485.06	2149.4	1685.88		1234.43	1282.46	1164.09		1258.51	1706.21	1773.45	1226.99		ptsG	PTS glucose EIICBA component
B4U62_07680	B4U62_07680.mRNA.0	3316.09	2943.41	2688.45		3089.58	3434.49	3059.48		3055.15	3459.39	2814.69		2743.17	2871.44	2701.74		2982.65	3194.52	3109.74	2772.12		ptsH	phosphocarrier protein HPr
B4U62_07685	B4U62_07685.mRNA.0	4612.14	3948.64	3713.77		4004.76	4800.45	4326.49		3955.66	4928.39	4451.12		3816.06	3914.23	3647.38		4091.52	4377.23	4445.06	3792.56		ptsI	phosphoenolpyruvate--protein phosphotransferase
B4U62_07690	B4U62_07690.mRNA.0	12.58	15.61	21.56		21.35	14.51	20.72		26.03	22.86	18.02		9.47	23.15	20.4		16.5833	18.86	22.3033	17.6733		splA	transcriptional regulator
B4U62_07695	B4U62_07695.mRNA.0	16.66	25.28	22.34		16.17	27.43	24.5		19.58	28.84	20.45		25.13	25.02	24.86		21.4267	22.7	22.9567	25.0033		splB	spore photoproduct lyase
B4U62_07700	B4U62_07700.mRNA.0	0.95	1.2	0.85		0.62	0.62	0.6		0.68	1.18	0.66		0.65	1.34	0.99		1	0.613333	0.84	0.993333		ykwB	GNAT family N-acetyltransferase
B4U62_07705	B4U62_07705.mRNA.0	79.85	94.93	85.5		22.89	31.55	24.93		26.58	32.78	28.84		46.55	51.7	45.83		86.76	26.4567	29.4	48.0267		mcpC	methyl-accepting chemotaxis protein McpC
B4U62_07710	B4U62_07710.mRNA.0	172.27	125.21	122.73		140.33	125.98	128.36		131.75	121.35	162.7		126.51	120.73	148.88		140.07	131.557	138.6	132.04		ykwC	oxidoreductase
B4U62_07715	B4U62_07715.mRNA.0	9.31	6.02	6.88		8.34	10.68	6		10.09	5.47	9.2		8.78	8.75	6.03		7.40333	8.34	8.25333	7.85333		ykwD	hypothetical protein
B4U62_07720	B4U62_07720.mRNA.0	19.54	26.49	28.39		21.48	24.93	24.72		27.16	25.5	23.57		28.53	23.39	29.65		24.8067	23.71	25.41	27.19		pbpH	penicillin-binding protein
B4U62_07725	B4U62_07725.mRNA.0	8.35	8.08	10.45		6.04	7.18	5.45		6.79	6.59	6.58		8.18	9.83	10.72		8.96	6.22333	6.65333	9.57667		kinA	PAS domain-containing sensor histidine kinase
B4U62_07730	B4U62_07730.mRNA.0	150.41	140.22	148.84		173.81	165.55	178.25		156.27	172.32	167.79		155.98	144.86	171.84		146.49	172.537	165.46	157.56		patA	aromatic amino acid aminotransferase
B4U62_07735	B4U62_07735.mRNA.0	173.01	210.51	116.88		654.41	543.78	403.05		627.01	522.64	390.12		276.09	468.43	362.93		166.8	533.747	513.257	369.15		ykzT	hypothetical protein
B4U62_07740	B4U62_07740.mRNA.0	209.96	234.05	164.65		78.21	67.41	55.83		65.2	68.28	59.1		127.08	152.52	103.21		202.887	67.15	64.1933	127.603		cheV	chemotaxis protein CheV
B4U62_07745	B4U62_07745.mRNA.0	116.35	124.23	108.39		125.85	131.21	139.39		125.58	101.98	131.96		124.93	133.31	140.06		116.323	132.15	119.84	132.767		ykyB	hypothetical protein
B4U62_07750	B4U62_07750.mRNA.0	33.34	41.06	48.59		46.69	42.08	38.41		44.34	40.51	41.98		43.47	42.41	43.27		40.9967	42.3933	42.2767	43.05		ykuC	MFS transporter
B4U62_07755	B4U62_07755.mRNA.0	12.26	11.37	13.45		11.6	9.31	13.43		9.35	13.62	12.88		7.52	10.64	17.16		12.36	11.4467	11.95	11.7733		ykuD	L'D-transpeptidase
B4U62_07760	B4U62_07760.mRNA.0	10.96	11.9	14.86		8.61	11.88	11.38		7.92	11.25	13.55		10.08	7.52	9.97		12.5733	10.6233	10.9067	9.19		ykuE	metallophosphoesterase
B4U62_07765	B4U62_07765.mRNA.0	2.22	1.47	0.75		2.18	1.08	1.32		0.6	1.73	2.05		0.29	1.48	0.87		1.48	1.52667	1.46	0.88		ykuF	2'4-dienoyl-CoA reductase
B4U62_07770	B4U62_07770.mRNA.0	12.85	17.48	17.46		9.22	15.71	13.25		14.18	13.6	14.23		11.86	13.45	12.76		15.93	12.7267	14.0033	12.69		fadG	hypothetical protein
B4U62_07775	B4U62_07775.mRNA.0	22.35	27.06	19.68		20.69	27.27	13.94		20.03	20.4	20.77		19.57	19.69	22.55		23.03	20.6333	20.4	20.6033		ykzU	hypothetical protein
B4U62_07780	B4U62_07780.mRNA.0	28.6	38.5	24.95		34.83	32.63	31.49		30.99	30.19	31.73		33.34	35.18	33.82		30.6833	32.9833	30.97	34.1133		ykuH	hypothetical protein
B4U62_07785	B4U62_07785.mRNA.0	48.2	55.92	52.84		44.9	49.16	51.53		44.79	52.5	52.2		51.77	49.56	49.18		52.32	48.53	49.83	50.17		ykuI	diguanylate phosphodiesterase
B4U62_07790	B4U62_07790.mRNA.0	607.24	620.94	511.2		623.62	767.9	721.92		788.42	808.53	692.65		666.15	670	657.69		579.793	704.48	763.2	664.613		ykuJ	hypothetical protein
B4U62_07795	B4U62_07795.mRNA.0	539.41	560.46	533.56		667.85	747.15	607		664.74	775.97	637.93		617.22	637.77	569.25		544.477	674	692.88	608.08		ykuK	hypothetical protein
B4U62_07800	B4U62_07800.mRNA.0	175.35	240.58	229.94		250.2	236.62	264.63		206.58	245.7	235.42		149.87	180.29	147.22		215.29	250.483	229.233	159.127		ykzF	hypothetical protein
B4U62_07805	B4U62_07805.mRNA.0	22.72	12.54	25.03		14.21	19.66	20.19		9.52	23.22	14.65		16.03	16.5	17.89		20.0967	18.02	15.7967	16.8067		ykuL	CBS domain-containing protein
B4U62_07810	B4U62_07810.mRNA.0	85.15	79.17	91.55		88.09	105.79	81.42		88.69	114.87	89.68		93.5	90.22	86.63		85.29	91.7667	97.7467	90.1167		ccpC	LysR family transcriptional regulator
B4U62_07815	B4U62_07815.mRNA.0	8.06	11.88	13.2		22.84	18.06	30.31		34.96	20.15	20.93		26.5	13.14	27.38		11.0467	23.7367	25.3467	22.34		ykuN	flavodoxin
B4U62_07820	B4U62_07820.mRNA.0	6.78	8.33	15.73		22.51	18.71	42.35		24.07	21.31	32.65		20.56	14.69	36.3		10.28	27.8567	26.01	23.85		ykuO	hypothetical protein
B4U62_07825	B4U62_07825.mRNA.0	2.5	7.21	6.74		11.31	7.32	17.65		14.1	11.25	14.19		11.91	9.06	21.53		5.48333	12.0933	13.18	14.1667		ykuP	flavodoxin
B4U62_07830	B4U62_07830.mRNA.0	539.98	379.05	367.3		610.63	606.57	561.37		567.99	556.51	594.94		524.48	518.84	540.29		428.777	592.857	573.147	527.87		dapH	23 4 5-tetrahydropyridine-26-dicarboxylate N-acetyltransferase
B4U62_07835	B4U62_07835.mRNA.0	41.6	39.46	48.97		46.79	45.94	59.5		40.54	48.09	53.27		64.94	63.55	81.21		43.3433	50.7433	47.3	69.9		dapL	N-acetyldiaminopimelate deacetylase
B4U62_07840	B4U62_07840.mRNA.0	90.54	85.43	119.92		88.96	106.69	128.45		68.21	103.44	97.42		142.8	150.55	206.26		98.63	108.033	89.69	166.537		ykuS	hypothetical protein
B4U62_07845	B4U62_07845.mRNA.0	21.78	18.72	23.79		18.31	22.54	18.52		22.76	24.59	24.53		24.98	28.8	28.1		21.43	19.79	23.96	27.2933		ykuT	mechanosensitive ion channel protein
B4U62_07850	B4U62_07850.mRNA.0	9.38	10.83	18.31		10.82	13.54	14.78		16.8	13.76	12.42		25.32	17.81	26.11		12.84	13.0467	14.3267	23.08		ykuU	thioredoxin
B4U62_07855	B4U62_07855.mRNA.0	10.25	12.05	18.39		8.56	9.5	13.68		19.44	6.4	8.61		14.84	13.64	19.36		13.5633	10.58	11.4833	15.9467		ykuV	thiol-disulfide oxidoreductase YkuV
B4U62_07860	B4U62_07860.mRNA.0	551.79	371.29	338.98		521.39	532.73	408.94		479.68	497.12	443.1		445.75	482.8	449.26		420.687	487.687	473.3	459.27		rok	repressor rok
B4U62_07865	B4U62_07865.mRNA.0	3.22	5.05	7.91		5.07	9.86	9.43		7.69	10.47	9.48		6.89	3.66	7.44		5.39333	8.12	9.21333	5.99667		yknT	sporulation protein cse15
B4U62_07870	B4U62_07870.mRNA.0	13.46	16.29	27.11		13.94	21.31	27.76		18.54	25	24.08		14.31	12.4	24.44		18.9533	21.0033	22.54	17.05		mobA	molybdenum cofactor guanylyltransferase
B4U62_07875	B4U62_07875.mRNA.0	20.26	21.68	37.66		18.32	24.72	37.88		13.84	29.87	35.55		20.76	18.35	29.57		26.5333	26.9733	26.42	22.8933		moeB	molybdopterin-synthase adenylyltransferase
B4U62_07880	B4U62_07880.mRNA.0	17.12	13.37	28.67		17.01	20.89	33.16		12.79	22.6	24.96		12.21	15.09	25.6		19.72	23.6867	20.1167	17.6333		moeA	molybdopterin molybdenumtransferase
B4U62_07885	B4U62_07885.mRNA.0	28.18	25.91	46.26		25.59	40	56.18		21.29	44.8	55.6		23.41	30.02	43.46		33.45	40.59	40.5633	32.2967		mobB	molybdopterin-guanine dinucleotide biosynthesis protein MobB
B4U62_07890	B4U62_07890.mRNA.0	19.59	29.37	35.61		29.97	30.79	36		15.54	29.85	27.11		19.28	23.93	33.62		28.19	32.2533	24.1667	25.61		moaE	molybdopterin synthase catalytic subunit
B4U62_07895	B4U62_07895.mRNA.0	32.02	44.98	37.26		38.45	50.93	44.1		24.42	37.04	33.63		30.68	32.85	29.87		38.0867	44.4933	31.6967	31.1333		moaD	molybdopterin synthase sulfur carrier subunit
B4U62_07900	B4U62_07900.mRNA.0	0.34	0.35	0.51		0.67	0.22	0.87		0.74	0.28	0.96		0.35	1.21	0.6		0.4	0.586667	0.66	0.72		yknU	ABC transporter ATP-binding protein
B4U62_07905	B4U62_07905.mRNA.0	0.22	0.25	0.99		0.43	0.43	0.32		0.36	0.28	1.04		0.34	0.23	0.69		0.486667	0.393333	0.56	0.42		yknV	ABC transporter ATP-binding protein
B4U62_07910	B4U62_07910.mRNA.0	28.02	48.58	71.03		26.02	30.65	49.91		40.38	38.46	42.69		30.26	27.88	47.18		49.21	35.5267	40.51	35.1067		yknW	YIP1 family protein
B4U62_07915	B4U62_07915.mRNA.0	31.3	47.18	70.96		24.17	35.49	52.1		39.41	42.94	46.93		32.76	28.52	57.34		49.8133	37.2533	43.0933	39.54		yknX	efflux transporter periplasmic adaptor subunit
B4U62_07920	B4U62_07920.mRNA.0	28.46	41.77	66.09		20.06	25.36	41.3		34.87	35.55	36.72		27.85	23.07	43.51		45.44	28.9067	35.7133	31.4767		yknY	ABC transporter ATP-binding protein
B4U62_07925	B4U62_07925.mRNA.0	38.7	60.14	85.15		35.33	44.29	55.35		42.69	46.63	56.83		42.52	34.47	60.92		61.33	44.99	48.7167	45.97		yknZ	ABC transporter permease
B4U62_07930	B4U62_07930.mRNA.0	7.02	9.8	24.2		7.45	7.68	13.93		9.44	11.23	10.92		9.59	7.18	17.39		13.6733	9.68667	10.53	11.3867		fruR	DeoR family transcriptional regulator
B4U62_07935	B4U62_07935.mRNA.0	5.49	6.07	17.25		6.29	4.24	14.18		8.18	6.57	8.41		5.92	6.58	12.48		9.60333	8.23667	7.72	8.32667		fruK	1-phosphofructokinase
B4U62_07940	B4U62_07940.mRNA.0	9.1	8.97	19.63		8.33	5.41	10.08		10.77	12.55	10.22		8.99	5.8	13.62		12.5667	7.94	11.18	9.47		fruA	PTS fructose EIIABC component
B4U62_07945	B4U62_07945.mRNA.0	132.6	125.16	128.16		92.53	115.08	99.54		120.45	113.88	117.51		111.47	128	115.05		128.64	102.383	117.28	118.173		sipT	Signal peptidase I T
B4U62_07950	B4U62_07950.mRNA.0	74.71	70.66	55.74		93.43	82.39	71.25		79.93	98.18	66.24		74.29	93.02	66.19		67.0367	82.3567	81.45	77.8333		ykoA	hypothetical protein
B4U62_07955	B4U62_07955.mRNA.0	506.61	424.35	399.19		585.42	584.05	480.27		545.91	533.05	518.21		538.92	525.27	523.51		443.383	549.913	532.39	529.233		ykpA	ABC transporter ATP-binding protein
B4U62_07960	B4U62_07960.mRNA.0	13.95	13.01	18.35		17.08	19.2	20.94		17.1	17.14	20.18		34.55	29.97	45.61		15.1033	19.0733	18.14	36.71		ykpB	oxidoreductase
B4U62_07965	B4U62_07965.mRNA.0	96.14	66.89	60.75		92.03	79.62	65.01		84.84	78.96	72.82		84.41	80.91	74.16		74.5933	78.8867	78.8733	79.8267		ampS	aminopeptidase AmpS
B4U62_07970	B4U62_07970.mRNA.0	42.69	30.07	16.42		29.96	32.74	23.26		36.36	53.33	28.83		37.86	12.99	35.2		29.7267	28.6533	39.5067	28.6833		ykpC	hypothetical protein
B4U62_07975	B4U62_07975.mRNA.0	26.07	24.45	19.53		43.56	28.85	24.66		39.15	29.23	26.73		32.49	27.33	22.19		23.35	32.3567	31.7033	27.3367		mreBH	rod shape-determining protein
B4U62_07980	B4U62_07980.mRNA.0	1919.33	1468.63	918.91		1397.09	1070.71	754.91		1573.32	1010.96	933.88		1255.11	1192.33	950.67		1435.62	1074.24	1172.72	1132.7		abh	AbrB family transcriptional regulator
B4U62_07985	B4U62_07985.mRNA.0	36.53	57.94	64.77		47.54	52.93	55.04		49.95	51.36	52.98		53.01	55.08	56.59		53.08	51.8367	51.43	54.8933		kinC	PAS domain-containing sensor histidine kinase
B4U62_07990	B4U62_07990.mRNA.0	38.32	39.97	46.85		40.64	47.99	45.92		41.26	56.37	45.55		50.61	37.91	52.39		41.7133	44.85	47.7267	46.97		ykqA	gamma-glutamylcyclotransferase
B4U62_07995	B4U62_07995.mRNA.0	116.73	108.45	124.55		110.28	119.01	112.02		116.74	119.66	102.93		109.76	119.9	128.19		116.577	113.77	113.11	119.283		ktrC	Ktr system potassium uptake protein C
B4U62_08000	B4U62_08000.mRNA.0	127.39	139.78	154.03		118.01	109.89	134.08		143.86	121.73	135.59		105.85	94.45	113.55		140.4	120.66	133.727	104.617		adeC	adenine deaminase
B4U62_08005	B4U62_08005.mRNA.0	817.75	714.41	642.91		921.52	911.48	817.67		884.17	880.3	853.56		973.83	900.03	896.64		725.023	883.557	872.677	923.5		rnjA	ribonuclease J1
B4U62_08010	B4U62_08010.mRNA.0	510.93	408.7	322.44		507.21	444.32	371.49		475.3	427.8	405.04		564.65	529.43	470.44		414.023	441.007	436.047	521.507		ykzG	hypothetical protein
B4U62_08015	B4U62_08015.mRNA.0	37.77	38.41	35.13		47.06	66.24	59.24		46.87	58.12	59.79		38.5	48.39	47.97		37.1033	57.5133	54.9267	44.9533		ykrA	hydrolase Cof
B4U62_08020	B4U62_08020.mRNA.0	257.36	173.5	140.68		240.75	251.57	175.62		237.55	214.65	182.99		223.47	236.85	219.26		190.513	222.647	211.73	226.527		def	peptide deformylase
B4U62_08025	B4U62_08025.mRNA.0	0	1.68	5.95		2.17	0	4.21		0	0	4.64		2.28	4.7	0		2.54333	2.12667	1.54667	2.32667		ykzV	sporulation protein YjcZ
B4U62_08030	B4U62_08030.mRNA.0	32.02	36.92	31.04		47.51	45	44.58		48.93	43.6	45.4		50.03	59.69	45.7		33.3267	45.6967	45.9767	51.8067		ykyA	lipoprotein
B4U62_08035	B4U62_08035.mRNA.0	2828.58	2960.34	3560.44		3062.14	3694.92	3692.97		2885.92	3706.42	3435.78		3515.92	3309.11	3457.67		3116.45	3483.34	3342.71	3427.57		pdhA	pyruvate dehydrogenase E1 component subunit alpha
B4U62_08040	B4U62_08040.mRNA.0	2449.45	2520.51	3233.81		2593.93	3193.69	3388.18		2430.63	3215.02	3167.77		2968.73	2870.94	3171.64		2734.59	3058.6	2937.81	3003.77		pdhB	pyruvate dehydrogenase E1 component subunit beta
B4U62_08045	B4U62_08045.mRNA.0	2513.19	2645.52	3511.78		2625.7	3254.08	3529.48		2425.12	3387.15	3055.37		3115.38	2870.43	3346.34		2890.16	3136.42	2955.88	3110.72		pdhC	dihydrolipoyllysine-residue acetyltransferase component of pyruvate dehydrogenase complex
B4U62_08050	B4U62_08050.mRNA.0	2044.79	2103.19	2583.15		1801.17	2108.81	2282.7		1709.84	2233.24	2125.27		2295.86	2164.99	2376.07		2243.71	2064.23	2022.78	2278.97		pdhD	dihydrolipoyl dehydrogenase
B4U62_08055	B4U62_08055.mRNA.0	12.68	11.06	4.55		13.71	16.71	9.07		17.18	15.05	9.99		8.53	6.75	11.31		9.43	13.1633	14.0733	8.86333		slp	Pal-related lipoprotein
B4U62_08060	B4U62_08060.mRNA.0	36.02	18.22	25.15		19.66	31.25	19.08		17.35	40	29.43		8.28	8.53	37.81		26.4633	23.33	28.9267	18.2067		ykzW	hypothetical protein
B4U62_08065	B4U62_08065.mRNA.0	223.26	192.76	185.76		277.11	268.88	258.92		289.96	252.83	268.48		207.4	206.84	217.22		200.593	268.303	270.423	210.487		speA	arginine decarboxylase
B4U62_08070	B4U62_08070.mRNA.0	134.98	91.93	66.33		116.17	112.36	65.63		99.28	119.38	95.2		93.78	70.32	98.23		97.7467	98.0533	104.62	87.4433		yktA	hypothetical protein
B4U62_08075	B4U62_08075.mRNA.0	210.76	170.41	148.73		245.87	217.27	167.7		241.58	198.08	188.62		195.63	189.49	173.18		176.633	210.28	209.427	186.1		yktB	hypothetical protein
B4U62_08080	B4U62_08080.mRNA.0	1.64	3.74	2.95		1.61	1.6	0		5.34	2.05	3.45		1.7	1.75	1.72		2.77667	1.07	3.61333	1.72333		ykzI	hypothetical protein
B4U62_08085	B4U62_08085.mRNA.0	40.75	37.13	40.62		42.12	40.55	35.33		44.17	36.36	39.75		28.48	32.7	43.6		39.5	39.3333	40.0933	34.9267		suhB	inositol-1-monophosphatase
B4U62_08090	B4U62_08090.mRNA.0	48.43	46.95	40.58		42.83	38.34	40.03		37.33	48.4	40.13		36.75	32.68	45.18		45.32	40.4	41.9533	38.2033		ykzC	N-acetyltransferase
B4U62_08095	B4U62_08095.mRNA.0	19.37	23.17	20.66		18.81	21.58	19.99		21.98	15.37	19.87		25.94	21.61	21.74		21.0667	20.1267	19.0733	23.0967		yktD	SAM-dependent methyltransferase
B4U62_08100	B4U62_08100.mRNA.0	10.16	6.83	8.08		11.88	12.93	13.61		9.06	7.71	9.99		9.18	8.36	9.85		8.35667	12.8067	8.92	9.13		nprE	bacillolysin
B4U62_08105	B4U62_08105.mRNA.0	3.29	4.05	5.91		4.24	5.82	7.35		5.79	7.58	5.29		5	4.82	6.36		4.41667	5.80333	6.22	5.39333		ylaA	hypothetical protein
B4U62_08110	B4U62_08110.mRNA.0	3.88	4.42	3.48		6.67	3.79	11.1		4.21	12.12	6.11		12.05	5.17	5.09		3.92667	7.18667	7.48	7.43667		ylaB	hypothetical protein
B4U62_08115	B4U62_08115.mRNA.0	13.24	11.66	11.88		13.84	15.42	15.06		18.51	19.73	15.69		18.55	12.73	14.34		12.26	14.7733	17.9767	15.2067		ylaC	RNA polymerase sigma factor YlaC
B4U62_08120	B4U62_08120.mRNA.0	6.92	13.79	13.21		15.31	28.72	14.85		28.14	29.19	20.91		13.43	16.59	15.44		11.3067	19.6267	26.08	15.1533		ylaD	anti-sigma-YlaC factor YlaD
B4U62_08125	B4U62_08125.mRNA.0	7.83	9.18	6.71		7.34	5.9	10.52		9.64	6.22	5.98		9.57	9.1	11.2		7.90667	7.92	7.28	9.95667		ylaE	hypothetical protein
B4U62_08130	B4U62_08130.mRNA.0	94.22	61.04	58.96		87.13	67.31	78.29		88.99	80	68.99		81.55	64.72	62.04		71.4067	77.5767	79.3267	69.4367		ylaF	hypothetical protein
B4U62_08135	B4U62_08135.mRNA.0	1101.28	1018.25	981.29		1136.93	1103.46	1055.09		1175.97	1132.97	1112.87		1108.59	1000.27	1002.37		1033.61	1098.49	1140.6	1037.08		bipA	GTP-binding protein TypA
B4U62_08140	B4U62_08140.mRNA.0	815.35	762.46	677.89		906.26	803.39	745.48		885.41	870.2	806.33		862.19	824.44	722.09		751.9	818.377	853.98	802.907		ylaH	hypothetical protein
B4U62_08145	B4U62_08145.mRNA.0	103.02	79.21	81.23		151.1	169.85	100.9		143.35	132.17	130.14		116.68	133.47	96.43		87.82	140.617	135.22	115.527		ylaI	hypothetical protein
B4U62_08150	B4U62_08150.mRNA.0	0.69	0.78	3.09		1.69	1.01	1.97		1.49	0.43	2.53		2.14	0.73	2.17		1.52	1.55667	1.48333	1.68		ylaJ	lipoprotein
B4U62_08155	B4U62_08155.mRNA.0	15.13	14.96	17.15		18.62	22.08	18.22		17.89	19.09	18.46		19.13	20.19	14.92		15.7467	19.64	18.48	18.08		ylaK	hypothetical protein
B4U62_08160	B4U62_08160.mRNA.0	138.75	124.62	119.13		191.05	207.44	160.64		167.99	188.98	172.54		148.37	138.91	150.49		127.5	186.377	176.503	145.923		ylaL	hypothetical protein
B4U62_08165	B4U62_08165.mRNA.0	2.69	3.74	4.82		4.18	8.52	7.26		4.37	6.43	5.17		3.48	4.29	4.46		3.75	6.65333	5.32333	4.07667		ylaM	glutaminase 2
B4U62_08170	B4U62_08170.mRNA.0	333.93	358.1	322.73		426.96	448.24	430.97		457.26	508.54	473.72		359.7	403.46	453.18		338.253	435.39	479.84	405.447		ylaN	hypothetical protein
B4U62_08175	B4U62_08175.mRNA.0	31.85	40.15	49.95		42.24	63.49	67.02		46.58	54.31	60.36		78.09	66.78	92.21		40.65	57.5833	53.75	79.0267		ftsW	cell division protein FtsW
B4U62_08180	B4U62_08180.mRNA.0	227.72	237.98	282.81		206.52	248.62	269.47		219.15	241.91	248.07		339.96	303.22	376.95		249.503	241.537	236.377	340.043		pycA	pyruvate carboxylase
B4U62_08185	B4U62_08185.mRNA.0	160.55	220.07	154.78		193.89	158.36	169.39		243.06	142.18	182.3		300.4	276.15	221.81		178.467	173.88	189.18	266.12		ctaA	heme A synthase
B4U62_08190	B4U62_08190.mRNA.0	512.13	601.93	516.95		800.13	721.43	719.83		890.9	628.34	750.86		899.69	886.07	776.96		543.67	747.13	756.7	854.24		ctaB	protoheme IX farnesyltransferase 2
B4U62_08195	B4U62_08195.mRNA.0	1.92	3.36	5.87		1.51	1.5	4.4		3.13	4.08	3.19		5.97	3.89	6.05		3.71667	2.47	3.46667	5.30333		ctaC	cytochrome c oxidase subunit 2
B4U62_08200	B4U62_08200.mRNA.0	2.99	4.3	6.72		2.31	3.55	4.28		2.32	5.74	4.27		3.65	3.19	4.94		4.67	3.38	4.11	3.92667		ctaD	cytochrome ubiquinol oxidase subunit I
B4U62_08205	B4U62_08205.mRNA.0	8.35	10.56	13.12		10.26	11.55	14.27		11.32	13.04	11.33		13.32	9.64	11.69		10.6767	12.0267	11.8967	11.55		ctaE	cytochrome c oxidase subunit 3
B4U62_08210	B4U62_08210.mRNA.0	4.42	3.91	5.29		4.34	4.31	9.83		5.58	8.28	4.64		6.85	3.14	6.18		4.54	6.16	6.16667	5.39		ctaF	cytochrome c oxidase subunit 4B
B4U62_08215	B4U62_08215.mRNA.0	1.64	3.72	3.99		2.76	3.88	2.9		3.04	1.75	3.19		4.59	4.23	5.64		3.11667	3.18	2.66	4.82		ctaG	protein CtaG
B4U62_08220	B4U62_08220.mRNA.0	34.99	31.55	31.41		36.33	38.66	25.81		39.36	46.18	38.83		31.42	30.94	46.59		32.65	33.6	41.4567	36.3167		ylbA	hypothetical protein
B4U62_08225	B4U62_08225.mRNA.0	10.25	12.83	13.34		8.05	12.5	17.59		11.11	13.44	17.76		11.66	8.19	13.44		12.14	12.7133	14.1033	11.0967		ylbB	CBS domain-containing protein
B4U62_08230	B4U62_08230.mRNA.0	20.42	22.56	30.43		26.1	27.67	29.87		27.72	32.44	27.9		24.21	23.23	23.72		24.47	27.88	29.3533	23.72		ylbC	hypothetical protein
B4U62_08235	B4U62_08235.mRNA.0	0.59	3.12	4.22		2.31	3.44	0.56		2.55	5.87	2.47		3.04	1.25	4.32		2.64333	2.10333	3.63	2.87		ylbD	hypothetical protein
B4U62_08240	B4U62_08240.mRNA.0	2.29	1.73	1.03		4.49	2.23	4.36		6.2	1.43	3.6		2.37	6.09	6		1.68333	3.69333	3.74333	4.82		ylbE	hypothetical protein
B4U62_08245	B4U62_08245.mRNA.0	161.12	152.29	152.38		230.69	268.49	212.28		218.71	262.84	208.73		184.06	192.64	213.36		155.263	237.153	230.093	196.687		ylbF	regulatory protein YlbF
B4U62_08250	B4U62_08250.mRNA.0	110.88	119.64	89.25		145.57	144.6	157.68		156.48	133.72	141.55		156.26	168	169.53		106.59	149.283	143.917	164.597		ylbG	hypothetical protein
B4U62_08255	B4U62_08255.mRNA.0	53.3	77.55	101.04		70.35	94.03	99		63.38	121.73	97.76		78.61	72.03	110.62		77.2967	87.7933	94.29	87.0867		ylbH	16S rRNA (guanine(966)-N(2))-methyltransferase RsmD
B4U62_08260	B4U62_08260.mRNA.0	68.68	67.94	76.65		87.54	90.58	98.68		74.44	109.56	93.58		73.46	86.49	92.05		71.09	92.2667	92.5267	84		coaD	phosphopantetheine adenylyltransferase
B4U62_08265	B4U62_08265.mRNA.0	9.98	14.26	21.8		13.4	19.97	22.37		16.41	17.04	15.2		25.3	22.68	31.07		15.3467	18.58	16.2167	26.35		ylbJ	sporulation integral membrane protein YlbJ
B4U62_08270	B4U62_08270.mRNA.0	23.78	26.24	35.65		39.29	38.77	39.17		38.07	37.13	37.46		40.82	34.25	42.1		28.5567	39.0767	37.5533	39.0567		ylbK	patatin family protein
B4U62_08275	B4U62_08275.mRNA.0	37.46	40.48	46.28		40.62	56.02	40.9		51.08	49.56	46.53		60.63	50.63	57.06		41.4067	45.8467	49.0567	56.1067		ylbL	hypothetical protein
B4U62_08280	B4U62_08280.mRNA.0	21.07	21.54	20.82		20.87	24.08	21.65		19.48	23.88	19.39		17.41	18.79	22.29		21.1433	22.2	20.9167	19.4967		ylbM	hypothetical protein
B4U62_08285	B4U62_08285.mRNA.0	25.28	23.01	10.59		43.05	23.03	6.43		45.67	40	17.7		33.13	16.16	17.69		19.6267	24.17	34.4567	22.3267		ylzH	hypothetical protein
B4U62_08290	B4U62_08290.mRNA.0	4671.61	4780.89	3325.46		6437.67	5178.44	4306.57		5930.4	5345.01	5523.44		5955.31	6749.85	5385.12		4259.32	5307.56	5599.62	6030.09		ylbN	hypothetical protein
B4U62_08295	B4U62_08295.mRNA.0	16458.4	14796.7	9033.45		20278.5	16469.6	11092.3		18934.8	16550.2	14769.9		18702.5	21893.8	15263.4		13429.5	15946.8	16751.6	18619.9		rmpF	50S ribosomal protein L32
B4U62_08300	B4U62_08300.mRNA.0	7.16	11.72	12.51		14.44	8.46	10.78		11.43	13.18	10.29		11.69	10.03	12.65		10.4633	11.2267	11.6333	11.4567		ylbO	RsfA family transcriptional regulator
B4U62_08305	B4U62_08305.mRNA.0	7.95	6.38	4.2		5.51	4.56	3.12		4.56	2.92	0.98		2.42	5.48	3.43		6.17667	4.39667	2.82	3.77667		ylbP	GNAT family N-acetyltransferase
B4U62_08310	B4U62_08310.mRNA.0	15.37	15.9	23.83		20.36	25	20.87		23.73	22.69	19.57		21.93	18.36	18.57		18.3667	22.0767	21.9967	19.62		ylbQ	2-dehydropantoate 2-reductase
B4U62_08315	B4U62_08315.mRNA.0	105.33	98.29	112.66		135.82	149.96	134.09		130.24	134.57	122.66		123.92	125.86	120.74		105.427	139.957	129.157	123.507		yllA	bacillithiol biosynthesis cysteine-adding enzyme BshC
B4U62_08320	B4U62_08320.mRNA.0	184.65	221.44	235.68		212.37	298.47	269.66		208.23	287.32	273.53		215.35	219.4	255.62		213.923	260.167	256.36	230.123		yllB	division/cell wall cluster transcriptional repressor MraZ
B4U62_08325	B4U62_08325.mRNA.0	156.56	193.98	229.54		195.97	248.06	243.85		194.98	260.57	239.86		170.69	191.46	213.53		193.36	229.293	231.803	191.893		mraW	ribosomal RNA small subunit methyltransferase H
B4U62_08330	B4U62_08330.mRNA.0	173.05	216.01	253.17		235.62	302.4	294.28		217.09	322.51	277.64		226.23	220.62	258.11		214.077	277.433	272.413	234.987		ftsL	cell division protein FtsL
B4U62_08335	B4U62_08335.mRNA.0	68.82	95.25	121.61		79.27	116.89	135.57		89.24	107.24	123.17		105.94	115.57	141.39		95.2267	110.577	106.55	120.967		pbpB	penicillin-binding protein 2B
B4U62_08340	B4U62_08340.mRNA.0	1.54	3.28	2.86		2.42	2.01	2.65		3.23	2.31	3.45		3.08	3.07	4.21		2.56	2.36	2.99667	3.45333		spoVD	stage V sporulation protein D
B4U62_08345	B4U62_08345.mRNA.0	87.7	123.52	168.33		125.05	149.42	186.71		130.13	162.2	169.8		113.95	107.76	137.84		126.517	153.727	154.043	119.85		murE	UDP-N-acetylmuramoyl-L-alanyl-D-glutamate--2'6- diaminopimelate ligase
B4U62_08350	B4U62_08350.mRNA.0	75.96	107.53	156.86		88.43	126.88	174.48		100.54	142.98	146.59		90.48	94.51	133.97		113.45	129.93	130.037	106.32		mraY	phospho-N-acetylmuramoyl-pentapeptide- transferase
B4U62_08355	B4U62_08355.mRNA.0	60.45	81.27	148.14		69.54	100.91	158.52		76.71	104.92	133.74		64.71	73.16	113.69		96.62	109.657	105.123	83.8533		murD	UDP-N-acetylmuramoyl-L-alanine--D-glutamate ligase
B4U62_08360	B4U62_08360.mRNA.0	76.18	97.01	151.5		92.64	132.48	151.67		81.76	143.67	141		84.03	80.75	113.45		108.23	125.597	122.143	92.7433		spoVE	stage V sporulation protein E
B4U62_08365	B4U62_08365.mRNA.0	47.45	68.15	112.73		45.71	58.64	107.36		44.1	67.76	87.64		47.94	50.16	78.28		76.11	70.57	66.5	58.7933		murG	undecaprenyldiphospho-muramoylpentapeptide beta-N- acetylglucosaminyltransferase
B4U62_08370	B4U62_08370.mRNA.0	55.81	61.94	110.45		51.01	66.74	92.91		51.81	66.57	83.84		47.57	53.36	77.77		76.0667	70.22	67.4067	59.5667		murB	UDP-N-acetylenolpyruvoylglucosamine reductase
B4U62_08375	B4U62_08375.mRNA.0	31.22	57.69	99.88		36.71	53.4	69.72		38.16	54.67	63.77		53.21	57.7	88.77		62.93	53.2767	52.2	66.56		divIB	cell division protein DivIB
B4U62_08380	B4U62_08380.mRNA.0	13.85	28.5	48.09		19.06	30.95	35.82		23.36	34.61	32.34		31.22	30.16	36.19		30.1467	28.61	30.1033	32.5233		ylxW	hypothetical protein
B4U62_08385	B4U62_08385.mRNA.0	79.14	133.14	186.82		92.6	119.4	155.84		90.37	133.95	129.13		144.08	145.45	167.39		133.033	122.613	117.817	152.307		ylxX	NgoFVII family restriction endonuclease
B4U62_08390	B4U62_08390.mRNA.0	81.03	127.9	156.03		90.62	126.28	119.64		90.66	134.69	103.64		135.23	135.04	133.73		121.653	112.18	109.663	134.667		sbp	small basic protein
B4U62_08395	B4U62_08395.mRNA.0	206.71	243.49	305.06		236.3	276.69	318.23		226.54	286.6	300.49		254.71	277.94	322.83		251.753	277.073	271.21	285.16		ftsA	cell division protein FtsA
B4U62_08400	B4U62_08400.mRNA.0	376.03	354	416.03		378.44	404.05	420.67		360.39	418.76	411.02		417.44	411.98	473.27		382.02	401.053	396.723	434.23		ftsZ	cell division protein FtsZ
B4U62_08405	B4U62_08405.mRNA.0	1.14	0.9	1.59		0.94	1.33	1.47		1.33	1.42	1.38		1.13	0.58	1.19		1.21	1.24667	1.37667	0.966667		bpr	bacillopeptidase F
B4U62_08410	B4U62_08410.mRNA.0	0.67	0.34	0.4		0.88	1.53	1.92		0.24	1.68	0.94		0.7	0	0.94		0.47	1.44333	0.953333	0.546667		spoIIGA	sporulation sigma-E factor-processing peptidase
B4U62_08415	B4U62_08415.mRNA.0	0	0.9	1.33		1.75	2.31	2.83		1.93	2.22	0.93		2.15	2.84	2.18		0.743333	2.29667	1.69333	2.39		sigE	RNA polymerase sigma-E factor
B4U62_08420	B4U62_08420.mRNA.0	3.51	5.94	5.09		6.64	11.6	8.25		7.32	11.81	7.38		7.83	8.35	8.79		4.84667	8.83	8.83667	8.32333		sigG	RNA polymerase sigma-G factor
B4U62_08425	B4U62_08425.mRNA.0	2.39	2.42	1.19		1.04	2.07	1.01		2.3	1.66	2.23		0.55	0.28	1.12		2	1.37333	2.06333	0.65		ylmA	ABC transporter ATP-binding protein
B4U62_08430	B4U62_08430.mRNA.0	1.11	0.36	1.71		0.78	0.47	0.76		0.17	0.99	1.17		0.33	0.85	0.33		1.06	0.67	0.776667	0.503333		ylmB	N-formyl-4-amino-5-aminomethyl-2- methylpyrimidine deformylase
B4U62_08435	B4U62_08435.mRNA.0	0	0	0.99		2.17	2.16	1.05		2.39	2.76	1.16		0	0	1.16		0.33	1.79333	2.10333	0.386667		ylmC	YlmC/YmxH family sporulation protein
B4U62_08440	B4U62_08440.mRNA.0	157.72	192.03	207.39		196.91	248.78	252.9		177.06	259.75	237.66		188.59	207.33	214.54		185.713	232.863	224.823	203.487		ylmD	Laccase YlmD
B4U62_08445	B4U62_08445.mRNA.0	213.78	243.32	296.03		224.03	345.73	311.83		238.04	323.85	279.45		245.2	260.68	306.5		251.043	293.863	280.447	270.793		ylmE	YggS family pyridoxal phosphate enzyme
B4U62_08450	B4U62_08450.mRNA.0	209.91	207.43	251.38		249.7	301.6	258.33		237.43	296.49	248.23		237.7	247.9	248.03		222.907	269.877	260.717	244.543		sepF	cell division protein SepF
B4U62_08455	B4U62_08455.mRNA.0	177.78	189.97	203.34		224.57	305.99	238.8		236.2	248.34	206.77		234.39	214.84	200.62		190.363	256.453	230.437	216.617		ylmG	YggT family protein
B4U62_08460	B4U62_08460.mRNA.0	124.52	144.45	187.68		131.56	157.05	184.51		126.07	167.51	152.06		203.88	195.91	216.85		152.217	157.707	148.547	205.547		ylmH	RNA-binding protein
B4U62_08465	B4U62_08465.mRNA.0	585.9	548.75	522.68		472.6	531.94	477.72		475.54	554.3	516.64		618.9	618.71	598.21		552.443	494.087	515.493	611.94		divIVA	septum site-determining protein DivIVA
B4U62_08470	B4U62_08470.mRNA.0	350.05	329.58	379.06		388.62	411.32	401.84		359.94	387.7	379.9		381.41	346.86	417.1		352.897	400.593	375.847	381.79		ileS	isoleucine--tRNA ligase
B4U62_08475	B4U62_08475.mRNA.0	1.27	4.81	2.85		5.61	3.71	3.63		4.81	4.75	1.33		4.59	6.75	5.99		2.97667	4.31667	3.63	5.77667		ylyA	hypothetical protein
B4U62_08480	B4U62_08480.mRNA.0	143.24	120.15	125.94		140.74	160.31	126.33		146.24	162.43	134.53		123.42	140.6	114.96		129.777	142.46	147.733	126.327		lspA	lipoprotein signal peptidase
B4U62_08485	B4U62_08485.mRNA.0	193.27	184.14	203.72		224.31	242.42	221.37		233.12	220.85	232.06		199.73	186.14	195.63		193.71	229.367	228.677	193.833		rluD	pseudouridine synthase
B4U62_08490	B4U62_08490.mRNA.0	294.26	296.72	388.26		341.7	315.68	382.26		398.01	281	421.03		347.53	309.14	388.84		326.413	346.547	366.68	348.503		pyrR	bifunctional pyrimidine operon transcriptional regulator/uracil phosphoribosyltransferase
B4U62_08495	B4U62_08495.mRNA.0	33.57	38.56	96.41		34.06	30.95	67.44		44.31	21.94	61.07		51.95	39.9	73.41		56.18	44.15	42.44	55.0867		pyrP	uracil permease
B4U62_08500	B4U62_08500.mRNA.0	1.6	1.56	15.14		0	1.11	3.26		1.98	0.57	2.63		3.54	1.7	8.61		6.1	1.45667	1.72667	4.61667		pyrB	aspartate carbamoyltransferase
B4U62_08505	B4U62_08505.mRNA.0	0.47	0.6	5.11		0.47	0	1.36		0.86	0.4	1.33		0.33	0.34	2.49		2.06	0.61	0.863333	1.05333		pyrC	dihydroorotase
B4U62_08510	B4U62_08510.mRNA.0	1.69	1.71	9.95		0.37	0.92	0.72		0.2	0.23	3.16		0.58	0.4	2.76		4.45	0.67	1.19667	1.24667		pyrAA	carbamoyl-phosphate synthase pyrimidine-specific small chain
B4U62_08515	B4U62_08515.mRNA.0	0.86	3.24	13.6		0.36	0.66	2.8		1.06	0.99	1.35		1.26	1.69	4.43		5.9	1.27333	1.13333	2.46		carB	carbamoyl-phosphate synthase pyrimidine-specific large chain
B4U62_08520	B4U62_08520.mRNA.0	0.27	2.29	6.41		0.27	1.07	1.57		0.89	0	2.31		1.14	0.88	2.6		2.99	0.97	1.06667	1.54		pyrK	dihydroorotate dehydrogenase
B4U62_08525	B4U62_08525.mRNA.0	0.44	1.18	4.59		0.44	0.22	2.12		0.48	0	1.17		0	1.18	1.4		2.07	0.926667	0.55	0.86		pyrD	dihydroorotate dehydrogenase
B4U62_08530	B4U62_08530.mRNA.0	0	0.45	1.6		0	0	0.85		0	0	0.31		0.31	0.32	0.31		0.683333	0.283333	0.103333	0.313333		pyrF	orotidine 5'-phosphate decarboxylase
B4U62_08535	B4U62_08535.mRNA.0	0	1.76	8.04		0.98	0.65	1.58		0.36	1.66	1.39		1.03	0	1.74		3.26667	1.07	1.13667	0.923333		pyrE	orotate phosphoribosyltransferase
B4U62_08540	B4U62_08540.mRNA.0	4.27	6.48	11.22		4.19	4.17	4.07		4.3	3.05	4.8		2.84	3.25	2.88		7.32333	4.14333	4.05	2.99		cysH	phosphoadenosine phosphosulfate reductase
B4U62_08545	B4U62_08545.mRNA.0	1.55	1.76	3.82		1.14	1.89	2.03		1.05	1.69	0.81		1.6	1.03	2.03		2.37667	1.68667	1.18333	1.55333		cysP	sulfate permease CysP
B4U62_08550	B4U62_08550.mRNA.0	1.07	1.35	2.24		0.35	1.04	0.34		0.77	1.11	0.75		0.92	0.76	1.5		1.55333	0.576667	0.876667	1.06		sat	sulfate adenylyltransferase
B4U62_08555	B4U62_08555.mRNA.0	1.47	1.4	2.97		0.72	0.72	1.4		0.4	0.92	1.93		0.76	1.18	2.7		1.94667	0.946667	1.08333	1.54667		cysC	adenylyl-sulfate kinase
B4U62_08560	B4U62_08560.mRNA.0	0.55	1.66	1.47		1.34	0.27	2.09		0.59	2.05	1.15		0.85	1.75	0.86		1.22667	1.23333	1.26333	1.15333		sumT	uroporphyrinogen III methyltransferase
B4U62_08565	B4U62_08565.mRNA.0	38.75	31.23	34.06		40.45	44.12	39.08		33.54	40.67	30.81		33.97	36.98	35.02		34.68	41.2167	35.0067	35.3233		sirB	sirohydrochlorin ferrochelatase
B4U62_08570	B4U62_08570.mRNA.0	41	34.25	35.15		41.63	46.76	39.98		34.46	54.1	38.23		43.38	36.81	44		36.8	42.79	42.2633	41.3967		sirC	precorrin-2 dehydrogenase
B4U62_08575	B4U62_08575.mRNA.0	68.82	67.08	62.32		83.88	86.07	75.86		81.17	79.41	82.46		85.09	75.8	74.18		66.0733	81.9367	81.0133	78.3567		yloA	hypothetical protein
B4U62_08580	B4U62_08580.mRNA.0	0.96	1.23	2.92		1.16	2.81	3.31		2.64	1.85	3.1		1.53	1.97	2.17		1.70333	2.42667	2.53	1.89		yloB	calcium-transporting ATPase
B4U62_08585	B4U62_08585.mRNA.0	100.12	126.7	163.89		123.52	164.65	164.75		126.65	168.35	173.68		126.09	132.11	162.26		130.237	150.973	156.227	140.153		yloC	YicC family protein
B4U62_08590	B4U62_08590.mRNA.0	307.59	286.33	314.34		325.11	487.71	363.63		340.73	409.93	403.58		334.31	338	346.23		302.753	392.15	384.747	339.513		ylzA	hypothetical protein
B4U62_08595	B4U62_08595.mRNA.0	465.86	486.87	564.99		603.23	727.29	671.44		608.19	721.83	645.13		547.31	546.87	596.81		505.907	667.32	658.383	563.663		gmk	guanylate kinase
B4U62_08600	B4U62_08600.mRNA.0	440.98	429.49	382.79		630.67	718.54	481.61		548.98	674.51	533.52		481.89	531.79	482.67		417.753	610.273	585.67	498.783		rpoZ	DNA-directed RNA polymerase subunit omega
B4U62_08605	B4U62_08605.mRNA.0	14.88	27.9	54.6		17.74	34.43	54.69		23.56	36.34	33.37		37.37	37.23	57.21		32.46	35.62	31.09	43.9367		coaBC	bifunctional phosphopantothenoylcysteine decarboxylase CoaC/phosphopantothenate--cysteine ligase CoaB
B4U62_08610	B4U62_08610.mRNA.0	17.2	30.57	54.32		20.19	30.29	48.5		18.02	37.13	35.52		34.06	36.64	58.01		34.03	32.9933	30.2233	42.9033		priA	primosomal protein N'
B4U62_08615	B4U62_08615.mRNA.0	40.2	57.44	71.75		41.8	53.83	74.89		53.2	73.57	69.72		60.46	59.75	72.61		56.4633	56.84	65.4967	64.2733		def	peptide deformylase
B4U62_08620	B4U62_08620.mRNA.0	68.83	96.17	144.28		64.42	92.48	125.04		74.61	106.12	102.5		94.88	88.87	130.76		103.093	93.98	94.41	104.837		fmt	methionyl-tRNA formyltransferase
B4U62_08625	B4U62_08625.mRNA.0	55.88	80.2	129.75		67.52	93.46	113.06		71.54	98.86	85.03		86.89	84.28	110.48		88.61	91.3467	85.1433	93.8833		rsmB	16S rRNA m5C967 methyltransferase
B4U62_08630	B4U62_08630.mRNA.0	94.93	127.59	180.74		116.08	145.59	178.36		114.1	156.7	145.21		140.12	137.44	175.73		134.42	146.677	138.67	151.097		yloN	23S rRNA (adenine(2503)-C(2))-methyltransferase RlmN
B4U62_08635	B4U62_08635.mRNA.0	78.73	121.98	153.94		89.06	133.39	152.92		97.05	135.4	117.93		116.17	105.72	146.35		118.217	125.123	116.793	122.747		prpC	protein phosphatase PrpC
B4U62_08640	B4U62_08640.mRNA.0	98.78	134.31	181.02		110.77	168.91	174.22		111.17	173.16	152.69		146.82	144.62	167.75		138.037	151.3	145.673	153.063		prkC	serine/threonine protein kinase
B4U62_08645	B4U62_08645.mRNA.0	124.17	159.3	210.31		139.35	198.25	208.08		138.32	203.43	183.2		175.59	172.4	201.63		164.593	181.893	174.983	183.207		yloQ	ribosome small subunit-dependent GTPase A
B4U62_08650	B4U62_08650.mRNA.0	112.9	132.47	143.65		119.04	145.95	153.3		115.57	170.24	144.58		153.01	140.66	142.04		129.673	139.43	143.463	145.237		rpe	ribulose-phosphate 3-epimerase
B4U62_08655	B4U62_08655.mRNA.0	38.89	54.43	72.23		45.14	61.85	74.82		37.07	63.24	55.64		84.3	84.65	88.67		55.1833	60.6033	51.9833	85.8733		thiN	thiamine pyrophosphokinase
B4U62_08660	B4U62_08660.mRNA.0	21.35	0	0		0	0	0		0	0	0		0	0	22.4		7.11667	0	0	7.46667		spoVM	stage V sporulation protein M
B4U62_08665	B4U62_08665.mRNA.0	13077.5	11169.2	8320.88		13246.8	12217.7	9560.18		13420.8	12449.1	11370.7		13338	13930.6	11809.7		10855.9	11674.9	12413.5	13026.1		rpmB	50S ribosomal protein L28
B4U62_08670	B4U62_08670.mRNA.0	215.89	226.32	222.82		230.94	266.12	258.12		244.01	286.17	286.39		220.64	212.39	209.94		221.677	251.727	272.19	214.323		yloU	hypothetical protein
B4U62_08675	B4U62_08675.mRNA.0	248.58	227.5	239.7		275.32	300.13	275.85		249.73	311.48	288.85		240.17	233.87	247.24		238.593	283.767	283.353	240.427		yloV	hypothetical protein
B4U62_08680	B4U62_08680.mRNA.0	69.88	81.38	99.5		72.83	88.84	102.61		85.62	100.71	91.5		98.89	98.34	119.41		83.5867	88.0933	92.61	105.547		sdaAB	L-serine dehydratase subunit beta
B4U62_08685	B4U62_08685.mRNA.0	63.81	77.85	101.48		79.73	95.45	104.28		79.43	101.66	92.03		94.16	91.72	122.29		81.0467	93.1533	91.04	102.723		sdaAA	L-serine dehydratase alpha chain
B4U62_08690	B4U62_08690.mRNA.0	17.39	29.86	46.49		22.53	28.55	45.31		23.18	30.47	36.26		34.49	33.85	55.68		31.2467	32.13	29.97	41.34		recG	DNA helicase RecG
B4U62_08695	B4U62_08695.mRNA.0	100.52	249.96	349.43		104.87	127.66	214.66		131.25	136.72	190.78		153.4	126.93	200.41		233.303	149.063	152.917	160.247		ylpC	transcription factor FapR
B4U62_08700	B4U62_08700.mRNA.0	82.27	185.23	262.38		86.41	106.86	157		114.28	106.3	139.73		120.76	95.06	158.27		176.627	116.757	120.103	124.697		plsX	phosphate acyltransferase
B4U62_08705	B4U62_08705.mRNA.0	136.3	270.5	372.07		145.54	159.23	218.94		176.83	167.07	195.61		201.2	171.01	251.01		259.623	174.57	179.837	207.74		fabD	malonyl CoA-ACP transacylase
B4U62_08710	B4U62_08710.mRNA.0	321.68	594.35	631.81		308.18	337.17	453.77		418.34	384.19	426.2		438.27	403.8	468.36		515.947	366.373	409.577	436.81		fabG	beta-ketoacyl-ACP reductase
B4U62_08715	B4U62_08715.mRNA.0	4861.2	4269.89	3380.91		4577.31	4666.92	3724.81		4776.74	4370.29	4298.36		4853.9	5245.16	4590.26		4170.67	4323.01	4481.8	4896.44		acpP	acyl carrier protein
B4U62_08720	B4U62_08720.mRNA.0	281.95	359.19	362.59		257.82	315.56	322.1		289.93	331.67	327.98		314.3	334.44	337.03		334.577	298.493	316.527	328.59		rnc	ribonuclease 3
B4U62_08725	B4U62_08725.mRNA.0	86.57	123.81	148.65		85.32	95.99	128.12		88.83	100.22	107.13		136.85	123.01	155.33		119.677	103.143	98.7267	138.397		smc	chromosome partition protein Smc
B4U62_08730	B4U62_08730.mRNA.0	181.24	214.96	232.37		225.37	243.68	247.47		202.33	217.76	245.11		317.66	326.39	323.31		209.523	238.84	221.733	322.453		ftsY	signal recognition particle-docking protein FtsY
B4U62_08735	B4U62_08735.mRNA.0	26.45	42.6	29.58		17.78	18.57	17.26		22.13	20.29	21.93		29.29	38.56	28.73		32.8767	17.87	21.45	32.1933		ylqB	hypothetical protein
B4U62_08740	B4U62_08740.mRNA.0	672.56	1108.4	891.33		835.4	771.59	971.89		944.6	820.19	942.45		1277.59	1180.87	1265.39		890.763	859.627	902.413	1241.28		ylxM	DNA-binding protein
B4U62_08745	B4U62_08745.mRNA.0	528.98	760.36	845.57		650.34	599.58	906.8		732.43	654.91	836.4		934.35	815.25	1088.52		711.637	718.907	741.247	946.04		ffh	signal recognition particle protein
B4U62_08750	B4U62_08750.mRNA.0	5710.02	5173.81	4381.46		5385.8	4342.31	4686.86		5259.5	4532.69	5147.44		5205.54	5007.42	5315.5		5088.43	4804.99	4979.88	5176.15		rpsP	30S ribosomal protein S16
B4U62_08755	B4U62_08755.mRNA.0	5468.84	5044.9	4065.28		5205.63	4604.76	4226.35		5102.93	4555.24	4725.66		5075.65	5183.37	4686.1		4859.67	4678.91	4794.61	4981.71		ylqC	KH domain-containing protein
B4U62_08760	B4U62_08760.mRNA.0	157.97	230.36	249.24		198.96	151.79	227.41		170.55	177.47	199.87		354.02	298.21	409.04		212.523	192.72	182.63	353.757		ylqD	hypothetical protein
B4U62_08765	B4U62_08765.mRNA.0	199.76	318.18	281.32		221.69	211.1	247.13		192.84	229.39	252.57		425.65	351.48	475.36		266.42	226.64	224.933	417.497		rimM	ribosome maturation factor RimM
B4U62_08770	B4U62_08770.mRNA.0	187.17	286.21	292.12		187.05	197.74	263.7		191.51	207.63	230.22		405.39	334.89	466.49		255.167	216.163	209.787	402.257		trmD	tRNA (guanosine(37)-N1)-methyltransferase TrmD
B4U62_08775	B4U62_08775.mRNA.0	18336.1	17957.8	17812.1		18261.5	19076.9	19693		18357.8	18794.4	20593.6		18093	18865.3	19246		18035.3	19010.5	19248.6	18734.8		rplS	50S ribosomal protein L19
B4U62_08780	B4U62_08780.mRNA.0	166.16	203.13	186.43		165.69	160.82	170.71		180.63	149.18	167.38		214.39	203.34	226.28		185.24	165.74	165.73	214.67		rbgA	ribosome biogenesis GTPase A
B4U62_08785	B4U62_08785.mRNA.0	32.57	50.67	71.61		23.31	26.94	35.01		23.04	33.1	33.92		45.41	44.4	59.1		51.6167	28.42	30.02	49.6367		rnhB	ribonuclease HII
B4U62_08790	B4U62_08790.mRNA.0	32.43	52.27	79.11		26.85	34.92	46.6		25.61	36.16	43.67		45.05	46.26	69.67		54.6033	36.1233	35.1467	53.66		ylqG	hypothetical protein
B4U62_08795	B4U62_08795.mRNA.0	12.81	16.66	32.85		8.09	17.86	19.19		13.88	13.71	7.69		13.25	16.57	22.08		20.7733	15.0467	11.76	17.3		ylqH	hypothetical protein
B4U62_08800	B4U62_08800.mRNA.0	97.71	95.82	183.11		48.84	74.73	84.85		42.95	85.08	82.5		54	62.94	88		125.547	69.4733	70.1767	68.3133		sucC	succinyl-CoA ligase subunit beta
B4U62_08805	B4U62_08805.mRNA.0	158.14	118.2	183.47		91.09	100.96	103.18		72.67	107.79	84.02		77.02	91.12	102.37		153.27	98.41	88.16	90.17		sucD	succinyl-CoA ligase subunit alpha
B4U62_08810	B4U62_08810.mRNA.0	3.04	6.38	11.54		3.44	2.97	5.35		5.57	6.71	5.65		6.77	3.98	10.79		6.98667	3.92	5.97667	7.18		dprA	protein smf
B4U62_08815	B4U62_08815.mRNA.0	163.45	177.58	216.32		224.73	260.21	247.3		239.64	284.96	251.35		202.27	204.62	233.23		185.783	244.08	258.65	213.373		topA	DNA topoisomerase 1
B4U62_08820	B4U62_08820.mRNA.0	53.94	81.95	111.62		82.32	99.22	130.71		80.02	107.96	118.53		99.55	96.2	136.52		82.5033	104.083	102.17	110.757		gid	FADH(2)-oxidizing methylenetetrahydrofolate--tRNA-(uracil(54)-C(5))- methyltransferase TrmFO
B4U62_08825	B4U62_08825.mRNA.0	223.57	360.11	447.61		359.33	420.84	493.76		383.67	455.78	436.14		449.42	411.25	482.14		343.763	424.643	425.197	447.603		xerC	tyrosine recombinase XerC
B4U62_08830	B4U62_08830.mRNA.0	282.51	396.62	491.16		403.43	467.59	560.92		396.26	493.04	497.83		471.37	420.1	545.33		390.097	477.313	462.377	478.933		clpQ	HslU--HslV peptidase proteolytic subunit
B4U62_08835	B4U62_08835.mRNA.0	302.75	421.05	475.85		421.22	487.14	529.25		438.55	500.06	472.96		490.15	447.63	520.27		399.883	479.203	470.523	486.017		hslU	HslU--HslV peptidase ATPase subunit
B4U62_08840	B4U62_08840.mRNA.0	575.83	691.29	669.35		704.62	716.32	703.62		677.95	705.14	704.66		758.51	741.13	774.89		645.49	708.187	695.917	758.177		codY	GTP-sensing pleiotropic transcriptional regulator CodY
B4U62_08845	B4U62_08845.mRNA.0	146.21	220.44	271.5		108.63	182.2	176.2		134.24	224.14	150.39		123.77	185.35	176.27		212.717	155.677	169.59	161.797		flgB	flagellar basal body rod protein FlgB
B4U62_08850	B4U62_08850.mRNA.0	128.08	175.58	258		90.17	164.87	159.64		98.38	190.23	137.17		122.09	116.69	141.83		187.22	138.227	141.927	126.87		flgC	flagellar basal body rod protein FlgC
B4U62_08855	B4U62_08855.mRNA.0	97.99	137.54	198.51		81.12	113.71	106.69		65.54	144.57	99.68		81.43	102.74	109.32		144.68	100.507	103.263	97.83		fliE	flagellar hook-basal body complex protein FliE
B4U62_08860	B4U62_08860.mRNA.0	70.41	126.71	208.3		77.52	136.61	144.4		86.46	160.5	121.94		91.83	106.78	128.13		135.14	119.51	122.967	108.913		fliF	flagellar M-ring protein
B4U62_08865	B4U62_08865.mRNA.0	38.56	75.14	159.22		48.43	115.02	130.5		49.53	120.07	105.55		64.88	83.21	104.32		90.9733	97.9833	91.7167	84.1367		fliG	flagellar motor switch protein FliG
B4U62_08870	B4U62_08870.mRNA.0	37.71	79.72	162.48		49.26	110.87	153.45		53.99	110.83	104.83		61.86	79.29	115.56		93.3033	104.527	89.8833	85.57		fliH	flagellar assembly protein FliH
B4U62_08875	B4U62_08875.mRNA.0	27.78	53.61	124.39		38.96	90.37	106.54		33.28	85.97	77.64		39.76	48.66	85.67		68.5933	78.6233	65.63	58.03		fliI	flagellum-specific ATP synthase
B4U62_08880	B4U62_08880.mRNA.0	65.07	117.14	207.22		70.54	152.23	161.04		71.74	161.93	134.53		79.62	114.42	139.3		129.81	127.937	122.733	111.113		fliJ	flagellar FliJ protein
B4U62_08885	B4U62_08885.mRNA.0	85.27	167.59	270.9		94.21	232.4	252.55		99.89	226.73	181.39		132.67	166.96	194.94		174.587	193.053	169.337	164.857		ylxF	hypothetical protein
B4U62_08890	B4U62_08890.mRNA.0	113.87	214.22	360.97		130.01	289.62	301.53		114.14	248.96	236.73		156.8	191.13	234.22		229.687	240.387	199.943	194.05		fliK	flagellar hook-length control protein FliK
B4U62_08895	B4U62_08895.mRNA.0	100.71	174.8	265.31		107.56	195.12	221.31		86.02	181.19	194.87		126.86	159.17	182.1		180.273	174.663	154.027	156.043		flgD	FlaA locus uncharacterized protein YlxG
B4U62_08900	B4U62_08900.mRNA.0	42.78	70.95	123.08		73.63	104.78	114.79		40.9	85.97	76.19		60.21	76.53	83.94		78.9367	97.7333	67.6867	73.56		flgE	flagellar basal body rod protein FlgG
B4U62_08905	B4U62_08905.mRNA.0	33.35	74.89	126.94		28.84	62.5	90.33		20.24	86.66	85.48		53.84	72.48	85.41		78.3933	60.5567	64.1267	70.5767		ylzI	hypothetical protein
B4U62_08910	B4U62_08910.mRNA.0	38.31	83.88	122.34		49.24	82.27	87.69		39.75	95.72	91.41		40.78	50.14	70.66		81.51	73.0667	75.6267	53.86		fliL	flagellar protein FliL
B4U62_08915	B4U62_08915.mRNA.0	99.89	178.91	276.63		64.35	134.51	181.03		77.27	166.06	183.07		77.2	106.85	141.81		185.143	126.63	142.133	108.62		fliM	flagellar motor switch protein FliM
B4U62_08920	B4U62_08920.mRNA.0	68.01	96.75	164.19		56.37	89.61	109.27		58.27	96.67	106.03		65.14	75.9	87.66		109.65	85.0833	86.99	76.2333		fliY	flagellar motor switch phosphatase FliY
B4U62_08925	B4U62_08925.mRNA.0	136.66	184.8	201.49		109.63	186.22	160.54		122.36	170.71	144.93		131.84	154.02	169.06		174.317	152.13	146	151.64		cheY	two-component system response regulator
B4U62_08930	B4U62_08930.mRNA.0	99	162.28	232.57		78	144.78	169.18		100.22	148.16	151		106.49	133.65	131.68		164.617	130.653	133.127	123.94		fliZ	flagellar biosynthetic protein FliZ
B4U62_08935	B4U62_08935.mRNA.0	62.99	119	190.74		59.11	114.92	136.02		77.47	135.35	123.65		98.39	115.76	114.39		124.243	103.35	112.157	109.513		fliP	flagellar biosynthetic protein FliP
B4U62_08940	B4U62_08940.mRNA.0	63.07	156.04	220.35		72.46	109.17	132.31		76.77	140.6	139.62		102.4	123	130.35		146.487	104.647	118.997	118.583		fliQ	flagellar biosynthetic protein FliQ
B4U62_08945	B4U62_08945.mRNA.0	54.39	137.71	176.59		66.39	113.7	137.41		80.56	141.01	133.67		99.11	118.22	109.74		122.897	105.833	118.413	109.023		fliR	flagellar biosynthesis protein FliR
B4U62_08950	B4U62_08950.mRNA.0	54.16	140.54	187.29		72.45	125.56	138.26		78.06	146.94	138.72		104.8	126.51	126.84		127.33	112.09	121.24	119.383		flhB	flagellar biosynthetic protein FlhB
B4U62_08955	B4U62_08955.mRNA.0	60.03	134.82	183.61		100.93	173.14	201.79		93.72	178.46	163.12		152.46	175.55	183.88		126.153	158.62	145.1	170.63		flhA	flagellar biosynthesis protein FlhA
B4U62_08960	B4U62_08960.mRNA.0	55.45	132.43	176.64		92.09	147.43	189.79		82.56	139.93	141.4		139.09	156.29	173.41		121.507	143.103	121.297	156.263		flhF	flagellar biosynthesis protein FlhF
B4U62_08965	B4U62_08965.mRNA.0	53.81	123.48	183.32		73.91	151.6	161.44		73.7	141.11	142.35		129.39	145.12	167.66		120.203	128.983	119.053	147.39		ylxH	flagellum site-determining protein YlxH
B4U62_08970	B4U62_08970.mRNA.0	53.69	135.27	177.82		74.79	145.59	179.98		69.01	140.59	132.48		121.61	137.25	173.66		122.26	133.453	114.027	144.173		cheB	chemotaxis response regulator protein-glutamate methylesterase
B4U62_08975	B4U62_08975.mRNA.0	69.07	141.02	198.05		79.89	140.32	180.48		72.62	124.61	130.17		125.45	145.67	178.11		136.047	133.563	109.133	149.743		cheA	chemotaxis protein CheA
B4U62_08980	B4U62_08980.mRNA.0	104.01	188.16	222.59		91.31	173.89	206.62		100.2	155.78	153.24		151.45	171.31	198.09		171.587	157.273	136.407	173.617		cheW	chemotaxis protein CheW
B4U62_08985	B4U62_08985.mRNA.0	110.19	177.6	214.48		106.56	163.99	189.76		94.41	147.95	136.7		166.72	164.31	196.21		167.423	153.437	126.353	175.747		cheC	CheY-P-specific phosphatase CheC
B4U62_08990	B4U62_08990.mRNA.0	96.28	189.56	213.86		84.49	153.42	190.47		85.91	138.18	161.34		145.96	168.4	211.5		166.567	142.793	128.477	175.287		cheD	chemoreceptor glutamine deamidase CheD
B4U62_08995	B4U62_08995.mRNA.0	118.38	215.27	261.52		104.06	187.77	220.99		106	176.27	180.24		198.26	210.5	236.25		198.39	170.94	154.17	215.003		sigD	RNA polymerase sigma-D factor
B4U62_09000	B4U62_09000.mRNA.0	142.76	262.13	301.39		119.3	201.84	247.67		133.52	218.88	210.2		256.76	239.24	297.35		235.427	189.603	187.533	264.45		ylxL	swarming motility protein SwrB
B4U62_09005	B4U62_09005.mRNA.0	6654.3	6015.58	5601.32		6498.54	5444.95	5560.35		6563.74	5816.85	5946.76		6444.83	5945	6414.21		6090.4	5834.61	6109.12	6268.01		rpsB	30S ribosomal protein S2
B4U62_09010	B4U62_09010.mRNA.0	4369.4	3928.6	3778.92		4437.81	3985.31	3834.6		4282.51	4011.6	3903.64		4733.06	4402.43	4664.32		4025.64	4085.91	4065.92	4599.94		tsf	elongation factor Ts
B4U62_09015	B4U62_09015.mRNA.0	852.01	757.52	807.72		734.39	759.75	786.35		746.89	748.35	734.93		739.25	683.12	760.63		805.75	760.163	743.39	727.667		pyrH	UMP kinase
B4U62_09020	B4U62_09020.mRNA.0	1171.31	1124.58	1048.63		1030.07	1027.06	988.03		999.61	972.29	1032.95		993.5	1044.32	998.13		1114.84	1015.05	1001.62	1011.98		frr	ribosome-recycling factor
B4U62_09025	B4U62_09025.mRNA.0	73.49	131.19	187.25		94.25	120.79	163.88		115.69	145.48	148.72		148.61	131.54	190.85		130.643	126.307	136.63	157		uppS	isoprenyl transferase
B4U62_09030	B4U62_09030.mRNA.0	42.43	84.29	117.72		50.9	74.44	101.04		58.51	83.25	83.12		83.23	79.86	106		81.48	75.46	74.96	89.6967		cdsA	phosphatidate cytidylyltransferase
B4U62_09035	B4U62_09035.mRNA.0	83.25	139.3	204.07		108.57	142.69	196.95		117.42	151.1	169.65		170.62	137.33	202.93		142.207	149.403	146.057	170.293		dxr	1-deoxy-D-xylulose-5-phosphate reductoisomerase
B4U62_09040	B4U62_09040.mRNA.0	170.78	243.39	310.9		193.34	252.42	306.67		220.91	273.47	267.35		278.5	247.2	331.5		241.69	250.81	253.91	285.733		rseP	regulator of sigma-W protease RasP
B4U62_09045	B4U62_09045.mRNA.0	323.87	370.6	434.76		344.5	419.04	439.51		367.58	433.45	399.44		493.12	439.58	514.12		376.41	401.017	400.157	482.273		proS	proline--tRNA ligase
B4U62_09050	B4U62_09050.mRNA.0	57.43	81.46	112.16		70.67	93.31	114.49		74.13	100.87	96.42		105.11	97.36	128.9		83.6833	92.8233	90.4733	110.457		polC	DNA polymerase III subunit alpha
B4U62_09055	B4U62_09055.mRNA.0	370.61	575.65	628		401.24	414.02	545.96		427.42	461.93	522.93		526.1	492.4	566.64		524.753	453.74	470.76	528.38		ylxS	ribosome maturation factor RimP
B4U62_09060	B4U62_09060.mRNA.0	356.84	522.78	663.54		371.24	433.39	610.15		424.05	478.1	531.72		531.5	465.02	616.28		514.387	471.593	477.957	537.6		nusA	transcription termination/antitermination protein NusA
B4U62_09065	B4U62_09065.mRNA.0	375.77	551.44	596.83		353.46	415.46	572.97		409.32	439.98	517.33		495.01	446.43	520.83		508.013	447.297	455.543	487.423		ylxR	hypothetical protein
B4U62_09070	B4U62_09070.mRNA.0	294.42	420.16	491.97		281.11	351.48	439.24		314.6	379.2	399.21		362.28	378.3	482.56		402.183	357.277	364.337	407.713		ylxQ	ribosomal protein YlxQ
B4U62_09075	B4U62_09075.mRNA.0	524.14	716.36	806.02		532.56	617.84	732.23		554.56	652.16	678.94		737.23	663.14	815.71		682.173	627.543	628.553	738.693		infB	translation initiation factor IF-2
B4U62_09080	B4U62_09080.mRNA.0	781.48	991.8	1078.03		704.02	847.87	939.03		769.56	874.11	916.33		977.58	880.9	1144.5		950.437	830.307	853.333	1000.99		ylxP	hypothetical protein
B4U62_09085	B4U62_09085.mRNA.0	714.91	872.35	875.12		720.28	758.02	797.15		666.66	791.45	727.87		928.37	870.15	977.4		820.793	758.483	728.66	925.307		rbfA	ribosome-binding factor A
B4U62_09090	B4U62_09090.mRNA.0	49.26	69.56	89.64		50.6	61.85	75.37		54.12	75.52	61.15		75.32	67.03	84.6		69.4867	62.6067	63.5967	75.65		truB	tRNA pseudouridine(55) synthase TruB
B4U62_09095	B4U62_09095.mRNA.0	104.26	114.74	125.36		121.34	138.45	133.81		135.27	154.26	137.28		131.39	130.85	147.84		114.787	131.2	142.27	136.693		ribC	bifunctional riboflavin kinase/FMN adenylyltransferase
B4U62_09100	B4U62_09100.mRNA.0	20183.7	17915.7	13496.2		19155.4	17213.7	14625.6		19048	16122.6	17033.3		19037.5	20321.4	17158.2		17198.5	16998.2	17401.3	18839		rpsO	30S ribosomal protein S15
B4U62_09105	B4U62_09105.mRNA.0	672.15	792	849.06		658.02	614.5	722.6		673.09	571.29	686.04		905.65	808.02	1009.08		771.07	665.04	643.473	907.583		pnpA	polyribonucleotide nucleotidyltransferase
B4U62_09110	B4U62_09110.mRNA.0	63.39	105.86	139.05		59.95	63.47	93.93		58.86	65.94	80.9		206.84	197.28	288.43		102.767	72.45	68.5667	230.85		ylxY	hypothetical protein
B4U62_09115	B4U62_09115.mRNA.0	49.94	74.38	103.35		43.69	44.69	70.32		46.03	48.08	58.75		165.14	158.87	228.83		75.89	52.9	50.9533	184.28		mlpA	peptidase M16
B4U62_09120	B4U62_09120.mRNA.0	5.16	6.27	13.91		7.1	7.06	8.86		11.2	7.74	6.51		25.65	13.2	29.27		8.44667	7.67333	8.48333	22.7067		ymxH	YlmC/YmxH family sporulation protein
B4U62_09125	B4U62_09125.mRNA.0	0.47	0.71	3.15		0.69	2.05	0.89		0.25	0.58	1.96		1.45	1.74	2.45		1.44333	1.21	0.93	1.88		spoVFA	dipicolinate synthase subunit A
B4U62_09130	B4U62_09130.mRNA.0	0.36	0.27	2.57		0.71	1.77	2.07		0	0.9	0.38		1.5	3.08	1.9		1.06667	1.51667	0.426667	2.16		spoVFB	dipicolinate synthase subunit B
B4U62_09135	B4U62_09135.mRNA.0	226.62	177.62	230.11		198.45	224.48	228.2		176.64	200.01	214.28		143.8	141.29	183.32		211.45	217.043	196.977	156.137		asd	aspartate-semialdehyde dehydrogenase
B4U62_09140	B4U62_09140.mRNA.0	72.28	73.12	122.66		75.48	92.69	131.27		67.41	90.91	106.63		80.17	83.97	121.83		89.3533	99.8133	88.3167	95.3233		dapG	Aspartokinase 1
B4U62_09145	B4U62_09145.mRNA.0	191.17	185.22	216.16		180.76	249.78	246.33		172.16	222.01	233.03		190.59	184.98	254.24		197.517	225.623	209.067	209.937		dapA	4-hydroxy-tetrahydrodipicolinate synthase
B4U62_09150	B4U62_09150.mRNA.0	294.68	285.17	334.96		303.85	338.25	342.42		304.52	340.6	328		334.78	346.04	394.4		304.937	328.173	324.373	358.407		rnjB	ribonuclease J2
B4U62_09155	B4U62_09155.mRNA.0	0.87	2.63	3.11		1.13	2.82	3.58		1.56	1.8	5.15		1.79	1.54	4.54		2.20333	2.51	2.83667	2.62333		tepA	translocation-enhancing protein TepA
B4U62_09160	B4U62_09160.mRNA.0	4.09	2.07	3.67		4.02	2.66	1.3		1.48	3.4	2.86		4.23	2.9	1.43		3.27667	2.66	2.58	2.85333		ylzJ	hypothetical protein
B4U62_09165	B4U62_09165.mRNA.0	19.98	31.32	35.65		38.12	48.88	53.25		44.04	49.18	51.19		44.63	43.55	48.43		28.9833	46.75	48.1367	45.5367		spoIIIE	DNA translocase FtsK
B4U62_09170	B4U62_09170.mRNA.0	96.06	98.94	101.78		74.76	81.14	96.36		88.2	93.57	90.1		92.4	88.56	93.41		98.9267	84.0867	90.6233	91.4567		ymfC	GntR family transcriptional regulator
B4U62_09175	B4U62_09175.mRNA.0	5.41	7.82	9.25		6.81	7.26	10.8		6.78	8.86	7.63		12.24	14.58	17.36		7.49333	8.29	7.75667	14.7267		ymfD	MFS transporter
B4U62_09180	B4U62_09180.mRNA.0	70.08	76.67	99.85		73.07	87.94	95.01		77.16	82.97	84.62		79.09	82.1	95.23		82.2	85.34	81.5833	85.4733		ymfF	metalloprotease
B4U62_09185	B4U62_09185.mRNA.0	61.51	67.17	80.9		60.59	76.3	79.17		62.38	64.19	79.6		49.08	56.76	73.35		69.86	72.02	68.7233	59.73		ymfH	peptidase M16
B4U62_09190	B4U62_09190.mRNA.0	3.22	3.33	6.82		3.74	4.85	6.41		4.12	5.48	5.53		6.05	4.98	12.58		4.45667	5	5.04333	7.87		fabG	oxidoreductase
B4U62_09195	B4U62_09195.mRNA.0	26.86	47.8	42.65		29.43	52.42	61.07		45.9	25.81	37.97		63.05	58.32	73.71		39.1033	47.64	36.56	65.0267		ymfJ	hypothetical protein
B4U62_09200	B4U62_09200.mRNA.0	78.98	95.74	89.34		95.41	96.36	96.95		96.89	113.33	97.81		82.27	84.43	92.69		88.02	96.24	102.677	86.4633		-	hypothetical protein
B4U62_09205	B4U62_09205.mRNA.0	182.46	169.4	167.25		162.65	198.83	172.15		191.47	210.71	170.86		152.02	162.32	166.12		173.037	177.877	191.013	160.153		ymfM	hypothetical protein
B4U62_09210	B4U62_09210.mRNA.0	46.34	57.44	68.98		46.27	77.95	77.59		47.77	73.41	64.89		64.31	73.03	77.88		57.5867	67.27	62.0233	71.74		pgsA	CDP-diacylglycerol--glycerol-3-phosphate 3-phosphatidyltransferase
B4U62_09215	B4U62_09215.mRNA.0	56.06	61.8	104.54		63.72	92.08	114.37		67.11	91.39	105.6		72.33	77.59	124.16		74.1333	90.0567	88.0333	91.36		cinA	competence/damage-inducible protein A
B4U62_09220	B4U62_09220.mRNA.0	252.81	208.37	273.28		245.5	292.51	305.53		226.16	274.42	277.95		245.27	259.27	313.51		244.82	281.18	259.51	272.683		recA	DNA recombination/repair protein RecA
B4U62_09225	B4U62_09225.mRNA.0	51.68	68.38	84.04		50.61	70.68	63.23		63.19	64.34	65.44		49.52	45.24	48.58		68.0333	61.5067	64.3233	47.78		pbpX	penicillin-binding protein
B4U62_09230	B4U62_09230.mRNA.0	882.5	1066.24	1190.84		1087.11	1415.24	1354.95		1178.58	1468.08	1332.02		1202.96	1192.41	1269.96		1046.53	1285.77	1326.23	1221.78		ymdA	ribonuclease Y
B4U62_09235	B4U62_09235.mRNA.0	41.15	65.11	90.39		51.71	71.84	93		53.57	73.36	82.06		75.33	71.9	112.67		65.55	72.1833	69.6633	86.6333		ymdB	metallophosphoesterase
B4U62_09240	B4U62_09240.mRNA.0	31.51	24.68	29.2		29.96	36.71	36.83		18.73	25.4	32.03		47.33	44.4	56.54		28.4633	34.5	25.3867	49.4233		spoVS	stage V sporulation protein S
B4U62_09245	B4U62_09245.mRNA.0	7.51	7.2	9.4		4.47	6.75	6.22		3.86	9.14	4.98		3.48	5.26	5.19		8.03667	5.81333	5.99333	4.64333		tdh	L-threonine 3-dehydrogenase
B4U62_09250	B4U62_09250.mRNA.0	11.11	7.77	10.59		4.6	8.81	4.96		4.89	10.19	5.65		3.77	3.51	3.28		9.82333	6.12333	6.91	3.52		kbl	8-amino-7-oxononanoate synthase
B4U62_09255	B4U62_09255.mRNA.0	224.42	197.57	191.38		272.93	277.02	259.98		256.27	259.9	274.59		228.37	233.83	234.54		204.457	269.977	263.587	232.247		ymcB	tRNA (N6-isopentenyl adenosine(37)-C2)-methylthiotransferase MiaB
B4U62_09260	B4U62_09260.mRNA.0	349.02	299.17	277.36		430.42	403.9	359.29		421.09	434.64	394.61		364.43	376.9	369.08		308.517	397.87	416.78	370.137		ymcA	hypothetical protein
B4U62_09265	B4U62_09265.mRNA.0	1.22	0.92	1.46		1.59	4.35	2.32		2.64	3.54	4.68		3.35	2.16	1.7		1.2	2.75333	3.62	2.40333		cotE	spore coat protein E
B4U62_09270	B4U62_09270.mRNA.0	36.35	41.6	56.8		45.06	51.8	58.07		44.62	52.02	54.62		43.49	47.38	53.53		44.9167	51.6433	50.42	48.1333		mutS	DNA mismatch repair protein MutS
B4U62_09275	B4U62_09275.mRNA.0	39.33	47.29	56.06		53.65	65.3	75.9		50.27	60.13	60.8		58.58	55.23	67.65		47.56	64.95	57.0667	60.4867		mutL	DNA mismatch repair protein MutL
B4U62_09280	B4U62_09280.mRNA.0	10.01	12.14	8.53		19.17	14.65	19.56		17.9	17.5	16.29		12.42	14.39	14.18		10.2267	17.7933	17.23	13.6633		ymzD	hypothetical protein
B4U62_09285	B4U62_09285.mRNA.0	6.32	5.7	5.32		9.71	11.96	9.8		11.14	13.83	9.55		10.23	15.16	11.2		5.78	10.49	11.5067	12.1967		ymcC	hypothetical protein
B4U62_09290	B4U62_09290.mRNA.0	27.45	28.56	27.48		34.23	28.85	32.21		25.93	35.16	22.54		32.77	36.36	36.19		27.83	31.7633	27.8767	35.1067		pksA	transcriptional regulator
B4U62_09295	B4U62_09295.mRNA.0	2.54	4.09	7.68		4.67	5.88	3.93		5.5	5.54	6.33		6.56	6.42	6.65		4.77	4.82667	5.79	6.54333		pksB	polyketide biosynthesis zinc-dependent hydrolase PksB
B4U62_09300	B4U62_09300.mRNA.0	2.13	5.67	6.71		3.15	7.29	2.04		5.78	9.33	6.73		1.1	5.68	3.36		4.83667	4.16	7.28	3.38		-	hypothetical protein
B4U62_09305	B4U62_09305.mRNA.0	10.63	13.02	15.62		19.23	17.69	22.12		24.1	21.43	16.01		14.75	13.39	14.2		13.09	19.68	20.5133	14.1133		pksC	malonyl CoA-ACP transacylase
B4U62_09310	B4U62_09310.mRNA.0	2.13	0.81	1.72		3.55	2.28	2.84		3.46	2.13	3.13		2.42	1.81	1.34		1.55333	2.89	2.90667	1.85667		pksD	polyketide biosynthesis acyltransferase PksD
B4U62_09315	B4U62_09315.mRNA.0	0.17	0.39	0.46		0.76	0.67	1.23		0.47	0.75	0.45		0.53	0.37	0.36		0.34	0.886667	0.556667	0.42		pksE	polyketide biosynthesis protein PksE
B4U62_09320	B4U62_09320.mRNA.0	0	0.82	0.97		0	0	0		0	0	0		0	1.16	0		0.596667	0	0	0.386667		acpK	polyketide biosynthesis acyl-carrier-protein AcpK
B4U62_09325	B4U62_09325.mRNA.0	0	0.25	0.15		0	0.32	0.31		0.18	0	0.17		0.34	0	0.17		0.133333	0.21	0.116667	0.17		pksF	polyketide biosynthesis malonyl-ACP decarboxylase PksF
B4U62_09330	B4U62_09330.mRNA.0	0.32	0	0		0	0	0.31		0	0.4	0		0	0.34	0.17		0.106667	0.103333	0.133333	0.17		pksG	polyketide biosynthesis 3-hydroxy-3-methylglutaryl-ACP synthase PksG
B4U62_09335	B4U62_09335.mRNA.0	0	0.41	0.73		0.27	0.53	0.78		0	0	0.57		0	0	0.28		0.38	0.526667	0.19	0.0933333		pksH	enoyl-CoA hydratase
B4U62_09340	B4U62_09340.mRNA.0	0.57	0.21	0		0	0.28	0.54		0	0.71	0.3		0	0.3	1.19		0.26	0.273333	0.336667	0.496667		pksI	enoyl-CoA hydratase
B4U62_09345	B4U62_09345.mRNA.0	0.24	0.51	0.68		0.38	0.46	0.88		0.39	0.57	0.48		0.33	0.41	0.4		0.476667	0.573333	0.48	0.38		pksJ	non-ribosomal peptide synthetase
B4U62_09350	B4U62_09350.mRNA.0	0.43	0.82	1.48		0.5	0.97	1.39		0.6	1.15	0.91		0.45	0.38	0.79		0.91	0.953333	0.886667	0.54		pksL	polyketide synthase
B4U62_09355	B4U62_09355.mRNA.0	0.65	1.18	2.28		0.94	1.21	2.39		0.79	1.63	1.76		0.78	0.77	1.32		1.37	1.51333	1.39333	0.956667		pksM	polyketide synthase
B4U62_09360	B4U62_09360.mRNA.0	0.81	0.99	2.03		0.58	1.05	1.6		0.61	1.13	1.05		0.84	0.72	1.33		1.27667	1.07667	0.93	0.963333		pksN	non-ribosomal peptide synthetase
B4U62_09365	B4U62_09365.mRNA.0	1.65	2.37	3.56		1.27	2.48	3.32		1.6	3.02	2.46		1.63	1.6	2.16		2.52667	2.35667	2.36	1.79667		pksR	polyketide synthase
B4U62_09370	B4U62_09370.mRNA.0	28.16	30.39	32.52		38.87	49.08	47.32		41.43	56.33	47.37		36.78	39.47	35.36		30.3567	45.09	48.3767	37.2033		pksS	polyketide biosynthesis cytochrome P450 PksS
B4U62_09375	B4U62_09375.mRNA.0	4.04	3.58	6.05		2.65	3.29	1.29		3.65	0.84	3.54		0.7	2.87	2.12		4.55667	2.41	2.67667	1.89667		ymzB	hypothetical protein
B4U62_09380	B4U62_09380.mRNA.0	2.55	4.65	2.29		4.01	3.24	2.43		2.49	3.82	1.88		3.7	3.53	4.02		3.16333	3.22667	2.73	3.75		ymaE	hypothetical protein
B4U62_09385	B4U62_09385.mRNA.0	0.92	0.7	1.1		0.3	1.34	1.46		1.49	1.15	0.8		0.79	0.81	0.64		0.906667	1.03333	1.14667	0.746667		aprX	serine protease
B4U62_09390	B4U62_09390.mRNA.0	3.32	3.9	3.52		3.26	5.01	5.47		5.57	6.79	6.98		4.06	4.5	3.8		3.58	4.58	6.44667	4.12		ymaC	hypothetical protein
B4U62_09395	B4U62_09395.mRNA.0	20.67	16.45	26.7		18.33	28.05	31.74		24.05	19.53	26.48		21.39	20.95	26.99		21.2733	26.04	23.3533	23.11		ymaD	hypothetical protein
B4U62_09400	B4U62_09400.mRNA.0	18.39	14.47	20.18		20.75	29.26	22.09		26.58	17.02	20.75		21.85	25.4	25.74		17.68	24.0333	21.45	24.33		ebrB	multidrug resistance protein EbrB
B4U62_09405	B4U62_09405.mRNA.0	9.37	14.81	15.42		17.65	22.87	23.83		27.09	13.66	21.33		18.58	19.13	17.21		13.2	21.45	20.6933	18.3067		ebrA	multidrug resistance protein EbrA
B4U62_09410	B4U62_09410.mRNA.0	0	0.71	0		0.93	0.92	0.9		2.04	1.18	0		0	4.01	0.99		0.236667	0.916667	1.07333	1.66667		ymaG	hypothetical protein
B4U62_09415	B4U62_09415.mRNA.0	0.56	1.28	1.01		0	0.55	1.61		0.61	0	1.18		0.58	1.2	1.18		0.95	0.72	0.596667	0.986667		ymaF	hypothetical protein
B4U62_09420	B4U62_09420.mRNA.0	49.73	56.91	44.05		66.38	63.15	50.58		60.82	67.35	55.01		49.87	51.81	58.89		50.23	60.0367	61.06	53.5233		miaA	tRNA (adenosine(37)-N6)-dimethylallyltransferase MiaA
B4U62_09425	B4U62_09425.mRNA.0	103.75	118.53	81.63		88.09	87.5	89.16		102.73	73.6	84.75		68.91	88.68	75.27		101.303	88.25	87.0267	77.62		hfq	RNA-binding protein Hfq
B4U62_09430	B4U62_09430.mRNA.0	8.6	12.33	10.3		6.57	8.4	3.65		5.18	5.97	11.04		16.81	17.31	17.05		10.41	6.20667	7.39667	17.0567		ymzC	hypothetical protein
B4U62_09435	B4U62_09435.mRNA.0	76.12	67.87	74.84		84.29	94.34	84.11		100.84	67.92	60.92		103.77	126.14	64.67		72.9433	87.58	76.56	98.1933		ymzA	hypothetical protein
B4U62_09440	B4U62_09440.mRNA.0	223.24	271.5	273.45		219.94	275.71	273.38		266.62	305.36	254.59		351.74	322.6	367.45		256.063	256.343	275.523	347.263		nrdI	protein NrdI
B4U62_09445	B4U62_09445.mRNA.0	258.41	298.28	331.06		250.95	284.54	317.43		289.33	289.14	281.37		363.21	321.44	387.38		295.917	284.307	286.613	357.343		nrdE	ribonucleotide-diphosphate reductase subunit alpha
B4U62_09450	B4U62_09450.mRNA.0	310.5	335.79	356.1		282.67	321.13	318.89		305.73	318.75	303.09		403.41	337.7	392.68		334.13	307.563	309.19	377.93		nrdF	ribonucleoside-diphosphate reductase subunit beta
B4U62_09455	B4U62_09455.mRNA.0	21	27.61	26.07		16.85	17.76	27.03		20.48	20.11	23.16		34.04	28.7	40.03		24.8933	20.5467	21.25	34.2567		ymaB	hypothetical protein
B4U62_09460	B4U62_09460.mRNA.0	2.76	4.61	7.93		3.8	5.12	7.37		7.78	7.24	4.35		6	8.53	7.82		5.1	5.43	6.45667	7.45		cwlC	N-acetylmuramoyl-L-alanine amidase
B4U62_09465	B4U62_09465.mRNA.0	1.26	2.86	5.64		4.94	4.9	4.79		5.44	3.14	6.59		3.9	5.35	3.95		3.25333	4.87667	5.05667	4.4		-	hypothetical protein
B4U62_09470	B4U62_09470.mRNA.0	1.5	2.11	2.69		1.89	2.93	4.49		2.09	2.14	1.8		2.44	4.79	3.6		2.1	3.10333	2.01	3.61		spoVK	stage V sporulation protein K
B4U62_09475	B4U62_09475.mRNA.0	23.71	27.65	45.76		29.32	36.68	49.22		31.89	41.51	37.78		25.87	21.14	37.24		32.3733	38.4067	37.06	28.0833		ynbA	GTPase HflX
B4U62_09480	B4U62_09480.mRNA.0	15.45	21.86	37.41		18.34	28.42	39.28		18.66	32.36	27.38		18.15	16.63	26.01		24.9067	28.68	26.1333	20.2633		ynbB	hypothetical protein
B4U62_09485	B4U62_09485.mRNA.0	530.6	852.72	974.66		754.54	622.82	1222.97		1042.29	445.69	1120.63		1282.61	1118.89	1325.09		785.993	866.777	869.537	1242.2		glnR	MerR family transcriptional regulator
B4U62_09490	B4U62_09490.mRNA.0	1698.37	1890.36	2395.64		1455.23	1026.73	2163.22		1882.06	865.73	1933.27		2399.68	1842.52	2485.99		1994.79	1548.39	1560.35	2242.73		glnA	glutamine synthetase
B4U62_09495	B4U62_09495.mRNA.0	1.75	1.33	2.36		0	2.57	3.35		0.95	2.19	1.84		4.54	0.93	1.84		1.81333	1.97333	1.66	2.43667		ynxB	hypothetical protein
B4U62_09500	B4U62_09500.mRNA.0	4.93	6.41	7.58		6.91	6.87	6.04		9.92	8.79	6.65		10.19	7.5	11.82		6.30667	6.60667	8.45333	9.83667		ynzF	hypothetical protein
B4U62_09505	B4U62_09505.mRNA.0	2.13	7.29	4.79		2.1	2.08	1.02		2.31	1.33	1.12		3.31	1.14	6.72		4.73667	1.73333	1.58667	3.72333		ynzG	hypothetical protein
B4U62_09510	B4U62_09510.mRNA.0	26.99	31.32	29.45		35.88	38.23	30.28		32.7	40.33	34.47		36.14	37.21	34.44		29.2533	34.7967	35.8333	35.93		ynaB	SMI1/KNR4 family protein
B4U62_09515	B4U62_09515.mRNA.0	23.21	22.27	24.19		18.35	28.13	23.41		28.48	24	28.03		24.85	31.55	28.28		23.2233	23.2967	26.8367	28.2267		ynaC	hypothetical protein
B4U62_09520	B4U62_09520.mRNA.0	2.18	1.65	1.96		2.14	0.85	0		0.94	2.72	1.37		3.61	2.78	4.11		1.93	0.996667	1.67667	3.5		ynaD	N-acetyltransferase
B4U62_09525	B4U62_09525.mRNA.0	14.49	17.9	17.85		19.54	15.43	13.18		16.44	19.79	22.3		16.04	17.59	20.16		16.7467	16.05	19.51	17.93		ynaE	hypothetical protein
B4U62_09530	B4U62_09530.mRNA.0	8.86	10.85	6.12		5.36	11.3	6.5		8.86	14.47	7.87		9.87	12.34	5		8.61	7.72	10.4	9.07		ynaF	hypothetical protein
B4U62_09535	B4U62_09535.mRNA.0	11.3	10	9.3		9.25	6.43	5.39		6.12	16.47	3.96		15.59	10.03	10.87		10.2	7.02333	8.85	12.1633		ynaG	hypothetical protein
B4U62_09540	B4U62_09540.mRNA.0	4.13	3.13	5.56		2.03	0	1.97		0	0	4.34		2.14	4.4	2.17		4.27333	1.33333	1.44667	2.90333		ynzI	hypothetical protein
B4U62_09545	B4U62_09545.mRNA.0	2.89	4.38	3.89		4.26	2.35	5.51		5.22	3.01	3.03		7.97	4.1	6.57		3.72	4.04	3.75333	6.21333		ynaI	hypothetical protein
B4U62_09550	B4U62_09550.mRNA.0	1.89	1.32	1.57		2	1.7	0.56		1.26	3.45	1.22		0.75	1.24	0.31		1.59333	1.42	1.97667	0.766667		xynP	MFS transporter
B4U62_09555	B4U62_09555.mRNA.0	4.02	2.95	2.93		3.95	5.88	2.63		2.45	5.18	3.43		2.34	3.61	3.29		3.3	4.15333	3.68667	3.08		xynB	glycoside hydrolase 43 family protein
B4U62_09560	B4U62_09560.mRNA.0	26.04	23.62	18.46		25.4	22.75	20.17		24.62	22.75	18.1		20.67	22.74	20.35		22.7067	22.7733	21.8233	21.2533		xylR	xylose repressor
B4U62_09565	B4U62_09565.mRNA.0	11.99	10.82	12.53		12.82	23.55	15.34		10.2	21.8	13.23		12.09	15.36	14.65		11.78	17.2367	15.0767	14.0333		xylA	xylose isomerase
B4U62_09570	B4U62_09570.mRNA.0	4.44	4.9	6.52		3.3	7.09	9.24		3.06	9.58	5.51		4.73	5.45	5.93		5.28667	6.54333	6.05	5.37		xylB	xylulokinase
B4U62_09575	B4U62_09575.mRNA.0	4.09	6.2	11.01		6.02	13.96	13.64		11.08	10.21	17.17		6.34	13.06	4.29		7.1	11.2067	12.82	7.89667		-	1'4-beta-xylanase
B4U62_09580	B4U62_09580.mRNA.0	28.27	14.73	15.9		25.44	25.6	21.1		24.61	31.91	25.04		18.68	29.03	25.38		19.6333	24.0467	27.1867	24.3633		yncB	endonuclease YncB
B4U62_09585	B4U62_09585.mRNA.0	0.86	3.04	5.39		1.26	3.21	3.54		1.7	5.71	2.1		1.48	2.74	2.4		3.09667	2.67	3.17	2.20667		yncC	MFS transporter
B4U62_09590	B4U62_09590.mRNA.0	0	0	0.46		0.51	0.67	0.82		0.37	0.43	0.18		0.54	1.47	0.36		0.153333	0.666667	0.326667	0.79		alrB	alanine racemase 2
B4U62_09595	B4U62_09595.mRNA.0	5.42	6.35	4.86		3.87	6.25	8.93		3.2	7.38	6.21		3.06	5.25	3.62		5.54333	6.35	5.59667	3.97667		yncE	hypothetical protein
B4U62_09600	B4U62_09600.mRNA.0	32.81	32.31	38.48		40.04	42.36	35.33		32.12	44.3	26.2		34.5	32.14	39.44		34.5333	39.2433	34.2067	35.36		yncF	deoxyuridine 5'-triphosphate nucleotidohydrolase
B4U62_09605	B4U62_09605.mRNA.0	7.12	2.31	1.82		3	2.98	6.79		1.1	3.81	1.07		5.26	3.25	6.4		3.75	4.25667	1.99333	4.97		cotU	hypothetical protein
B4U62_09610	B4U62_09610.mRNA.0	63.04	53.68	46.48		67.1	73.24	62.26		72.12	74.06	66.21		64.45	66.35	55.66		54.4	67.5333	70.7967	62.1533		thyA	Thymidylate synthase 1
B4U62_09615	B4U62_09615.mRNA.0	8.18	2.07	4.89		8.03	7.98	10.39		10.34	6.81	8.59		8.46	8.71	8.58		5.04667	8.8	8.58	8.58333		-	hypothetical protein
B4U62_09620	B4U62_09620.mRNA.0	19.18	15.62	15.45		14.14	20.93	20.98		20.49	17.62	16.3		21.02	15.33	20.13		16.75	18.6833	18.1367	18.8267		yncM	hypothetical protein
B4U62_09625	B4U62_09625.mRNA.0	6.07	3.58	5.45		8.61	5.26	9.64		8.04	5.05	9.91		6.97	6.46	1.41		5.03333	7.83667	7.66667	4.94667		ynzK	hypothetical protein
B4U62_09630	B4U62_09630.mRNA.0	2.98	9.04	2.67		4.39	7.27	4.26		3.23	3.72	4.69		18.49	23.8	6.25		4.89667	5.30667	3.88	16.18		cotC	spore coat protein C
B4U62_09635	B4U62_09635.mRNA.0	91.96	54.81	36.85		85.51	84.94	62.63		69.41	73.84	34.49		93.44	108.45	86.17		61.2067	77.6933	59.2467	96.02		tatAC	protein translocase TatA
B4U62_09640	B4U62_09640.mRNA.0	1.76	1.78	1.05		2.31	2.29	2.8		1.27	2.2	1.23		1.82	3.76	2.47		1.53	2.46667	1.56667	2.68333		yndA	hypothetical protein
B4U62_09645	B4U62_09645.mRNA.0	271.51	224.43	175.3		300.06	338.86	233.67		278.27	288.91	277.95		269.42	312.34	279.39		223.747	290.863	281.71	287.05		yndB	hypothetical protein
B4U62_09650	B4U62_09650.mRNA.0	3.37	5.11	0		3.31	1.64	1.61		1.83	6.32	1.77		5.23	1.8	5.31		2.82667	2.18667	3.30667	4.11333		-	hypothetical protein
B4U62_09655	B4U62_09655.mRNA.0	9.85	13.7	7.37		16.13	8.01	7.83		3.56	20.51	6.9		6.8	8.75	12.06		10.3067	10.6567	10.3233	9.20333		ynzB	hypothetical protein
B4U62_09660	B4U62_09660.mRNA.0	0.26	0.68	0.46		0.13	0.25	0.74		0.28	0.48	0.54		0.53	0.55	0.41		0.466667	0.373333	0.433333	0.496667		yndD	spore germination protein
B4U62_09665	B4U62_09665.mRNA.0	0.57	0.14	0.34		0.74	0.37	0.36		0.2	0.24	0.59		0.39	0	0.99		0.35	0.49	0.343333	0.46		yndE	germination protein
B4U62_09670	B4U62_09670.mRNA.0	0.17	0.38	0.75		0.66	0.33	0.8		0	0.84	0.35		0.17	0.18	0.35		0.433333	0.596667	0.396667	0.233333		yndF	germination protein
B4U62_09675	B4U62_09675.mRNA.0	10.46	11.7	15.25		8.22	15.05	12.96		11.62	12.08	14.28		7.3	9.19	11.52		12.47	12.0767	12.66	9.33667		yndG	hypothetical protein
B4U62_09680	B4U62_09680.mRNA.0	12.32	13.08	15.16		8.3	14.08	17.78		15.64	12.75	15.52		13.11	14.62	19.57		13.52	13.3867	14.6367	15.7667		yndH	hypothetical protein
B4U62_09685	B4U62_09685.mRNA.0	10.41	12.54	15.94		15.64	19	16		13.8	16.37	15.69		13.68	15.51	15.04		12.9633	16.88	15.2867	14.7433		yndJ	hypothetical protein
B4U62_09690	B4U62_09690.mRNA.0	18.95	14.87	18.18		11.56	18.5	17.45		24.79	17.14	22.65		14.87	15.31	17.83		17.3333	15.8367	21.5267	16.0033		yndK	hypothetical protein
B4U62_09695	B4U62_09695.mRNA.0	0.28	0.21	1		0	0.82	0.27		0.3	0	0.59		0.29	0.3	0		0.496667	0.363333	0.296667	0.196667		yndL	hypothetical protein
B4U62_09700	B4U62_09700.mRNA.0	0	1.56	0.37		0.4	1.2	1.17		0.44	1.54	0		0.85	0.87	1.29		0.643333	0.923333	0.66	1.00333		yndM	hypothetical protein
B4U62_09705	B4U62_09705.mRNA.0	25.4	35.33	29.45		17.68	12.4	19.68		18.93	19.17	17.23		31.76	17.48	32.22		30.06	16.5867	18.4433	27.1533		yndN	metallothiol transferase FosB
B4U62_09710	B4U62_09710.mRNA.0	28.89	15.34	12.97		14.19	12.69	13.77		15.66	14.44	13.65		31.39	36.93	18.19		19.0667	13.55	14.5833	28.8367		-	hypothetical protein
B4U62_09715	B4U62_09715.mRNA.0	354.3	290.68	218.25		570.42	587.6	435.21		554.55	490.08	464.56		538.3	587.75	512.93		287.743	531.077	503.063	546.327		lexA	LexA repressor
B4U62_09720	B4U62_09720.mRNA.0	4.69	3.55	5.61		2.3	5.34	5.96		9.31	1.95	6.56		2.42	3.33	2.46		4.61667	4.53333	5.94	2.73667		yneA	cell division suppressor protein YneA
B4U62_09725	B4U62_09725.mRNA.0	4.95	3	5.33		3.24	6.44	7.56		2.86	2.06	4.85		3.07	5.27	6.93		4.42667	5.74667	3.25667	5.09		yneB	resolvase YneB
B4U62_09730	B4U62_09730.mRNA.0	400.85	427.17	259.74		422.99	431.73	263.5		431.89	331.83	301.44		415.97	469.94	352.23		362.587	372.74	355.053	412.713		ynzC	hypothetical protein
B4U62_09735	B4U62_09735.mRNA.0	1242.63	958.42	852.98		1351.15	1297.87	1066.51		1175.8	1138.92	1138.82		1368.24	1346.65	1189.22		1018.01	1238.51	1151.18	1301.37		tkt	transketolase
B4U62_09740	B4U62_09740.mRNA.0	6.66	6.22	5.06		7.55	9	6.35		10	8.32	4.84		6.36	7.09	9.14		5.98	7.63333	7.72	7.53		yneE	sporulation inhibitor of replication protein SirA
B4U62_09745	B4U62_09745.mRNA.0	1927.9	1562.98	715.61		2451.41	2081.1	982.08		2288.75	1807.25	1343.86		1914.72	2297.13	1306.52		1402.16	1838.2	1813.29	1839.46		yneF	hypothetical protein
B4U62_09750	B4U62_09750.mRNA.0	32.02	55.72	30.43		37.01	34.93	28.74		49	32.94	29.67		46.77	62.2	67.21		39.39	33.56	37.2033	58.7267		ynzD	aspartyl-phosphate phosphatase YnzD
B4U62_09755	B4U62_09755.mRNA.0	6.34	9.85	9.5		8.01	9.73	10.37		10.48	10.19	10.79		21.25	20.92	29.8		8.56333	9.37	10.4867	23.99		ccdA	cytochrome c-type biogenesis protein CcdA
B4U62_09760	B4U62_09760.mRNA.0	5.94	6.51	9.48		3.24	5.8	7.55		4.29	5.77	6.93		4.1	11.96	15.24		7.31	5.53	5.66333	10.4333		yneI	two-component system response regulator
B4U62_09765	B4U62_09765.mRNA.0	58.55	86.75	57.89		76.86	85.72	62.4		79.82	82.28	61.5		97.97	92.58	80.65		67.73	74.9933	74.5333	90.4		yneJ	hypothetical protein
B4U62_09770	B4U62_09770.mRNA.0	39.29	38.78	36.23		39.66	54.62	40.03		32.08	54.45	35.04		41.2	48.15	38.41		38.1	44.77	40.5233	42.5867		yneK	hypothetical protein
B4U62_09775	B4U62_09775.mRNA.0	1.2	2.27	2.69		3.53	3.5	5.14		1.95	1.5	3.14		1.24	3.83	3.77		2.05333	4.05667	2.19667	2.94667		cotM	spore coat protein M
B4U62_09780	B4U62_09780.mRNA.0	0	0	0		5.03	2.5	7.33		0	0	2.69		5.3	5.46	2.69		0	4.95333	0.896667	4.48333		sspP	small' acid-soluble spore protein P
B4U62_09785	B4U62_09785.mRNA.0	2.56	0	4.6		0	2.5	2.44		0	3.2	2.69		0	0	0		2.38667	1.64667	1.96333	0		sspO	small acid-soluble spore protein O
B4U62_09790	B4U62_09790.mRNA.0	75.68	62.18	94.08		70.45	80.08	103.14		69.73	73.04	84.28		89.59	80.69	108.26		77.3133	84.5567	75.6833	92.8467		citB	aconitate hydratase
B4U62_09795	B4U62_09795.mRNA.0	14.81	13.22	17.99		14.55	17.01	16.62		13.22	17.41	14.18		16.23	12.99	17.37		15.34	16.06	14.9367	15.53		yneN	thioredoxin
B4U62_09800	B4U62_09800.mRNA.0	0	0	0		0	0	0		0	0	0		0	0	0		0	0	0	0		ynzL	Fur-regulated basic protein B
B4U62_09805	B4U62_09805.mRNA.0	0	0	0		0	0	0		0	0	2.69		0	0	0		0	0	0.896667	0		sspN	small' acid-soluble spore protein N
B4U62_09810	B4U62_09810.mRNA.0	1.07	0.81	0		1.05	1.04	0		0	1.33	0		0	0	0		0.626667	0.696667	0.443333	0		tlp	small' acid-soluble spore protein Tlp
B4U62_09815	B4U62_09815.mRNA.0	21.56	21.32	18.18		23.76	31.89	31.78		19.83	22.04	24.02		14.2	17.4	23.32		20.3533	29.1433	21.9633	18.3067		yneP	hypothetical protein
B4U62_09820	B4U62_09820.mRNA.0	21.91	24.29	18.91		17.39	18.92	20.09		15.53	25.26	15.05		17.44	28.72	22.99		21.7033	18.8	18.6133	23.05		yneQ	hypothetical protein
B4U62_09825	B4U62_09825.mRNA.0	290.85	221.31	190.81		261.31	243.07	187.45		265.11	263.32	198.05		244.8	250.13	224.03		234.323	230.61	242.16	239.653		yneR	hypothetical protein
B4U62_09830	B4U62_09830.mRNA.0	132.98	139.17	106.85		134.36	132.36	98.42		133.11	127.05	118.3		136.03	124.35	115.05		126.333	121.713	126.153	125.143		yneS	glycerol-3-phosphate acyltransferase
B4U62_09835	B4U62_09835.mRNA.0	142.38	111.99	95.46		133.71	155.14	106.27		144.4	119.99	105.7		124.24	148.01	111.62		116.61	131.707	123.363	127.957		yneT	CoA-binding protein
B4U62_09840	B4U62_09840.mRNA.0	40.43	47.96	63.3		36.64	48.16	53.72		33.82	48.48	48		35.54	40.26	49.88		50.5633	46.1733	43.4333	41.8933		parE	DNA topoisomerase IV subunit B
B4U62_09845	B4U62_09845.mRNA.0	85.39	100.57	119.15		77.15	105.21	106.38		72.6	104.21	97.84		85.55	85.84	102.14		101.703	96.2467	91.55	91.1767		parC	DNA topoisomerase 4 subunit A
B4U62_09850	B4U62_09850.mRNA.0	41.94	56.32	39.68		31.18	42.59	44.86		33.78	49.54	45.24		49.84	35.62	42.82		45.98	39.5433	42.8533	42.76		ynfC	hypothetical protein
B4U62_09855	B4U62_09855.mRNA.0	214.02	294.22	365.12		335.38	239.55	452.91		472.7	243.43	437.97		521.69	401.55	521.27		291.12	342.613	384.7	481.503		alsT	amino-acid carrier protein AlsT
B4U62_09860	B4U62_09860.mRNA.0	2.69	3.67	3.62		5.68	6.3	5.39		7	6.39	3.11		4.32	2.87	4.38		3.32667	5.79	5.5	3.85667		eglS	endoglucanase
B4U62_09865	B4U62_09865.mRNA.0	0	0.76	0		0.98	0.98	0.95		0	0	1.05		0	1.07	0		0.253333	0.97	0.35	0.356667		ynfE	hypothetical protein
B4U62_09870	B4U62_09870.mRNA.0	1.77	1.58	3.03		5.68	4.7	6.58		4.35	4.81	5.9		3.49	2.39	1.68		2.12667	5.65333	5.02	2.52		xynC	glucuronoxylanase XynC
B4U62_09875	B4U62_09875.mRNA.0	1.31	1.09	2.23		2.31	4.08	2.99		3.82	2.78	3.16		2.43	1.53	2.33		1.54333	3.12667	3.25333	2.09667		xynD	arabinoxylan arabinofuranohydrolase
B4U62_09880	B4U62_09880.mRNA.0	3.77	7.62	6.76		4.94	1.23	2.39		6.81	3.14	5.28		2.6	4.01	1.32		6.05	2.85333	5.07667	2.64333		-	hypothetical protein
B4U62_09885	B4U62_09885.mRNA.0	0.51	0.78	1.38		0.5	1	0.49		0	0	0.54		1.59	1.09	0		0.89	0.663333	0.18	0.893333		yngA	hypothetical protein
B4U62_09890	B4U62_09890.mRNA.0	2.34	3.72	4.41		2.99	3.19	3.34		3.55	1.75	5.16		5.32	1.24	3.43		3.49	3.17333	3.48667	3.33		yngB	UTP--glucose-1-phosphate uridylyltransferase
B4U62_09895	B4U62_09895.mRNA.0	19.03	21.65	19.71		24.45	20.72	20.24		31.73	26.51	16.53		21.2	19.88	21.51		20.13	21.8033	24.9233	20.8633		yngC	DedA family protein
B4U62_09900	B4U62_09900.mRNA.0	3.07	4.01	5.05		3.85	3.82	6.01		5.91	6.81	5.72		6.7	5.26	7.33		4.04333	4.56	6.14667	6.43		yngD	oligoribonuclease NrnB
B4U62_09905	B4U62_09905.mRNA.0	0.92	0.8	0.82		0.64	0.9	1.13		1.14	2.13	1.1		0.68	0.84	1.1		0.846667	0.89	1.45667	0.873333		yngE	carboxylase
B4U62_09910	B4U62_09910.mRNA.0	0	0.41	0		0	0.26	0.26		0.59	0.34	0		0	0	0		0.136667	0.173333	0.31	0		yngF	enoyl-CoA hydratase
B4U62_09915	B4U62_09915.mRNA.0	0.23	0	0		0	0	0		0.18	0.58	0.24		0.24	0	0		0.0766667	0	0.333333	0.08		yngG	hydroxymethylglutaryl-CoA lyase
B4U62_09920	B4U62_09920.mRNA.0	0	0	1.15		0	0	0		0	0	0		0	0	1.34		0.383333	0	0	0.446667		yngHB	acetyl-CoA carboxylase biotin carboxyl carrier protein subunit
B4U62_09925	B4U62_09925.mRNA.0	0.3	0.12	0.27		0.45	0.3	0		0.33	0.38	0		0	0	0		0.23	0.25	0.236667	0		yngH	biotin carboxylase 2
B4U62_09930	B4U62_09930.mRNA.0	0.24	0.46	0.55		0.12	0.12	0.58		0.26	0.46	0.13		0.25	0.78	0.64		0.416667	0.273333	0.283333	0.556667		yngI	AMP-binding protein
B4U62_09935	B4U62_09935.mRNA.0	0.36	0.14	0		0.18	0.35	0		0	0.22	0		0.19	0	0.38		0.166667	0.176667	0.0733333	0.19		yngJ	acyl-CoA dehydrogenase
B4U62_09940	B4U62_09940.mRNA.0	0	0	2.95		0	0	0		0.89	0	0.86		0	0.87	1.72		0.983333	0	0.583333	0.863333		ynzE	hypothetical protein
B4U62_09945	B4U62_09945.mRNA.0	0.26	0.8	1.06		0.65	0.77	0.38		0.86	1.81	0.83		0.54	1.4	0.97		0.706667	0.6	1.16667	0.97		yngK	hypothetical protein
B4U62_09950	B4U62_09950.mRNA.0	0	1.36	1.07		0	0	0.57		0	0.75	1.26		0	0	1.26		0.81	0.19	0.67	0.42		yngL	hypothetical protein
B4U62_09955	B4U62_09955.mRNA.0	1.43	2.36	3.07		1.7	2.44	3.55		2.04	2.42	2.41		2.27	1.74	2.19		2.28667	2.56333	2.29	2.06667		ppsE	plipastatin synthase subunit E
B4U62_09960	B4U62_09960.mRNA.0	1.14	2.08	3.03		1.36	2.02	2.57		1.78	2.3	2.25		1.35	1.05	2.19		2.08333	1.98333	2.11	1.53		ppsD	plipastatin synthase subunit D
B4U62_09965	B4U62_09965.mRNA.0	0.73	1.51	2.25		0.98	1.67	2.17		1.12	1.65	1.59		1.06	0.89	1.11		1.49667	1.60667	1.45333	1.02		ppsC	plipastatin synthase subunit C
B4U62_09970	B4U62_09970.mRNA.0	0.61	0.92	1.34		0.5	0.96	1.35		0.82	0.82	1.22		0.65	0.54	1.06		0.956667	0.936667	0.953333	0.75		ppsB	plipastatin synthase subunit B
B4U62_09975	B4U62_09975.mRNA.0	0.49	0.8	1.07		0.43	0.57	0.65		0.39	0.84	0.46		0.61	0.61	0.67		0.786667	0.55	0.563333	0.63		ppsA	plipastatin synthase subunit A
B4U62_09980	B4U62_09980.mRNA.0	3.97	3.22	5.65		2.15	3.74	2.74		2.37	4.1	1.72		3.26	2.33	5.17		4.28	2.87667	2.73	3.58667		dacC	D-alanyl-D-alanine carboxypeptidase
B4U62_09985	B4U62_09985.mRNA.0	8.48	4.83	10.47		5.21	2.07	5.86		3.91	4.5	4.23		5.7	5.65	6.9		7.92667	4.38	4.21333	6.08333		yoxA	aldose 1-epimerase
B4U62_09990	B4U62_09990.mRNA.0	18.34	13.14	13.76		16.02	16.9	13.6		20.03	19.45	12.38		20.33	18.29	16.34		15.08	15.5067	17.2867	18.32		yoeA	multidrug resistance protein
B4U62_09995	B4U62_09995.mRNA.0	37.69	40.59	29.11		46.6	34.02	27.83		43.49	41.01	29.37		48.23	52.24	74.44		35.7967	36.15	37.9567	58.3033		iseA	hypothetical protein
B4U62_10005	B4U62_10005.mRNA.0	22.29	23.67	17.46		23.9	22.15	21.64		16	26.33	21.29		28.94	20.72	21.69		21.14	22.5633	21.2067	23.7833		yoeC	integrase
B4U62_10010	B4U62_10010.mRNA.0	21.75	18.33	11.93		35.62	22.41	21.89		28.81	36.22	15.23		31.25	21.88	15.22		17.3367	26.64	26.7533	22.7833		yoeD	hypothetical protein
B4U62_10015	B4U62_10015.mRNA.0	0.68	1.12	1.32		2.01	1.66	2.06		1.6	1.99	1.91		1.53	2.3	2.14		1.04	1.91	1.83333	1.99		ggt	gamma-glutamyltranspeptidase
B4U62_10020	B4U62_10020.mRNA.0	8.56	12.05	10.09		10.33	16.82	17.02		15.63	15.57	14.12		15.93	11.98	14.88		10.2333	14.7233	15.1067	14.2633		ftsR	transcriptional regulator
B4U62_10025	B4U62_10025.mRNA.0	4.6	3.02	1.69		3.29	3.68	3.99		2.95	1.57	2.2		2.81	2.45	2.86		3.10333	3.65333	2.24	2.70667		yogA	alcohol dehydrogenase
B4U62_10030	B4U62_10030.mRNA.0	4.22	2.07	3.91		2.54	4.65	1.82		2.22	4.94	2.29		0.7	1.31	1.86		3.4	3.00333	3.15	1.29		gltD	glutamate synthase
B4U62_10035	B4U62_10035.mRNA.0	3.85	4.12	4.92		2.35	3.05	3.22		2.55	4.49	2.52		1.9	1.59	2.96		4.29667	2.87333	3.18667	2.15		gltA	glutamate synthase subunit alpha
B4U62_10040	B4U62_10040.mRNA.0	51.56	42.27	39.01		44.75	49.42	40.79		46.86	44.47	48.08		50.71	53.2	46.83		44.28	44.9867	46.47	50.2467		gltC	transcriptional regulator
B4U62_10045	B4U62_10045.mRNA.0	6.26	11.03	9.75		6.87	6.83	6.84		5.39	6.21	7.54		3.81	3.72	4.64		9.01333	6.84667	6.38	4.05667		proJ	glutamate 5-kinase
B4U62_10050	B4U62_10050.mRNA.0	8.18	10.11	11.96		5.97	8.44	10.48		6.08	8.76	9.08		6.05	6.47	4.91		10.0833	8.29667	7.97333	5.81		proH	Pyrroline-5-carboxylate reductase 1
B4U62_10055	B4U62_10055.mRNA.0	16.17	18.16	11.03		14.62	18.94	6.79		25.24	14.54	7.47		14.72	20.67	22.4		15.12	13.45	15.75	19.2633		rtp	replication termination protein
B4U62_10060	B4U62_10060.mRNA.0	523.05	397	321.64		587.61	526.48	427.51		557.88	456.16	434.86		455.5	478.55	415.45		413.897	513.867	482.967	449.833		fabG	oxidoreductase
B4U62_10065	B4U62_10065.mRNA.0	1.64	2.49	3.68		0	1.6	0.78		0.89	1.03	0.86		2.55	1.75	0		2.60333	0.793333	0.926667	1.43333		yoxC	hypothetical protein
B4U62_10070	B4U62_10070.mRNA.0	0	0.63	1.73		0	0.27	0.26		0	0.34	0.87		0.28	0.29	0.58		0.786667	0.176667	0.403333	0.383333		yoxB	hypothetical protein
B4U62_10075	B4U62_10075.mRNA.0	3.33	2.52	2.99		2.86	2.03	1.19		2.7	2.08	1.31		3.01	3.99	3.93		2.94667	2.02667	2.03	3.64333		yoaA	N-acetyltransferase
B4U62_10080	B4U62_10080.mRNA.0	0.66	0.37	0.88		0.32	1.6	1.25		1.07	0.61	1.72		0.85	0.35	0.86		0.636667	1.05667	1.13333	0.686667		yoaB	MFS transporter
B4U62_10085	B4U62_10085.mRNA.0	0	0.52	0		0	0.27	0		0.15	0.17	0.29		0.14	0	0		0.173333	0.09	0.203333	0.0466667		yoaC	sugar kinase
B4U62_10090	B4U62_10090.mRNA.0	0	0.61	0.72		0	0.19	0		0.65	0.25	0.63		0.21	0.21	0		0.443333	0.0633333	0.51	0.14		yoaD	hydroxyacid dehydrogenase
B4U62_10095	B4U62_10095.mRNA.0	4	5.03	7.17		2.3	2.28	4		2.64	2.8	2.56		2.92	2.18	4.4		5.4	2.86	2.66667	3.16667		yoaE	oxidoreductase
B4U62_10100	B4U62_10100.mRNA.0	141.06	189.07	132.83		76.53	45.61	94.08		102.24	61.62	77.26		134.31	102.33	118.07		154.32	72.0733	80.3733	118.237		yoaF	hypothetical protein
B4U62_10105	B4U62_10105.mRNA.0	34.04	38.95	51.79		19.84	21.96	26.96		26.89	28.83	34.54		35.82	32.57	42.38		41.5933	22.92	30.0867	36.9233		yoaG	hypothetical protein
B4U62_10110	B4U62_10110.mRNA.0	0	2.86	0		3.7	3.68	7.18		4.08	0	3.96		3.9	4.01	7.91		0.953333	4.85333	2.68	5.27333		-	biofilm-forming protein
B4U62_10115	B4U62_10115.mRNA.0	8.65	11.82	6.21		5.95	2.53	0.83		4.69	1.08	2.73		6.27	6.45	3.63		8.89333	3.10333	2.83333	5.45		yozQ	hypothetical protein
B4U62_10120	B4U62_10120.mRNA.0	18.09	27.63	26.28		5.85	8.25	8.51		6.06	10.56	9.63		14.41	12.93	14.74		24	7.53667	8.75	14.0267		yoaH	methyl-accepting chemotaxis protein
B4U62_10125	B4U62_10125.mRNA.0	2.51	3.17	2		1.92	1.9	3.45		3.62	2.43	2.63		2.74	2.52	3.07		2.56	2.42333	2.89333	2.77667		yoaI	4-hydroxyphenylacetate 3-monooxygenase
B4U62_10130	B4U62_10130.mRNA.0	16.85	16.5	19.8		27.7	32	31.85		35.06	31.39	28.64		21.88	25.13	23.48		17.7167	30.5167	31.6967	23.4967		exlX	expansin-YoaJ
B4U62_10135	B4U62_10135.mRNA.0	11.1	18.04	14.8		19	24.44	17.84		21.65	24.55	25.64		18.7	26	15.31		14.6467	20.4267	23.9467	20.0033		yoaK	DUF1275 family protein
B4U62_10140	B4U62_10140.mRNA.0	11.34	15.24	16.78		16.41	19.22	20.29		18.32	18.88	17.34		15.43	16.31	19.62		14.4533	18.64	18.18	17.12		pelB	pectin lyase
B4U62_10145	B4U62_10145.mRNA.0	4.08	6.65	7.33		6.17	8.27	9.58		5.44	7.84	6.59		8.12	6.02	7.25		6.02	8.00667	6.62333	7.13		yoaM	DUF159 family protein
B4U62_10150	B4U62_10150.mRNA.0	9.03	9.34	13.27		15.33	10.42	9.4		9.79	9.23	8.62		10.19	15.74	5.17		10.5467	11.7167	9.21333	10.3667		yozS	hypothetical protein
B4U62_10155	B4U62_10155.mRNA.0	0.35	0.53	0.93		0.85	0.85	0.17		0.94	0.65	0.55		1.08	0.55	0.55		0.603333	0.623333	0.713333	0.726667		yoaN	oxalate decarboxylase OxdD
B4U62_10160	B4U62_10160.mRNA.0	1.38	2.1	0.83		0.45	1.8	2.2		1	2.88	1.45		0.95	2.45	1.45		1.43667	1.48333	1.77667	1.61667		yoaO	DUF4944 domain-containing protein
B4U62_10165	B4U62_10165.mRNA.0	0.56	1.07	0.76		1.1	1.64	1.87		1.83	1.05	1.77		0.87	1.8	1.18		0.796667	1.53667	1.55	1.28333		yoaP	GNAT family N-acetyltransferase
B4U62_10170	B4U62_10170.mRNA.0	1.35	1.02	1.82		1.99	0	1.29		0.73	1.68	4.96		2.09	0	0.71		1.39667	1.09333	2.45667	0.933333		yoaQ	hypothetical protein
B4U62_10175	B4U62_10175.mRNA.0	0	0.87	0		0	0	0		0	1.43	4.8		1.18	3.65	1.2		0.29	0	2.07667	2.01		yozT	hypothetical protein
B4U62_10180	B4U62_10180.mRNA.0	0	0.34	1.21		1.33	1.76	1.29		0.49	2.25	1.89		0.93	0.48	1.42		0.516667	1.46	1.54333	0.943333		yozF	hypothetical protein
B4U62_10185	B4U62_10185.mRNA.0	1.6	1.56	0.62		2.02	2.46	1.96		1.49	2	1.68		0.47	1.71	0.72		1.26	2.14667	1.72333	0.966667		yoaR	hypothetical protein
B4U62_10190	B4U62_10190.mRNA.0	11.22	8.16	7.55		6.89	15.06	10.7		10.64	13.43	9.33		8.71	5.48	10.79		8.97667	10.8833	11.1333	8.32667		yoaS	hypothetical protein
B4U62_10195	B4U62_10195.mRNA.0	18.9	10.35	12.25		10.32	21.52	14.02		10.24	15.74	3.31		17.38	19.01	12.12		13.8333	15.2867	9.76333	16.17		yozG	transcriptional regulator
B4U62_10200	B4U62_10200.mRNA.0	11.43	12.09	11.21		15.4	19.71	13.18		17.28	15.6	16.19		17.05	16.42	17.29		11.5767	16.0967	16.3567	16.92		yoaT	hypothetical protein
B4U62_10205	B4U62_10205.mRNA.0	2.64	3.12	1.94		5.18	3.53	5.03		4.94	3.89	4.28		5.71	5.62	5.79		2.56667	4.58	4.37	5.70667		yoaU	LysR family transcriptional regulator
B4U62_10210	B4U62_10210.mRNA.0	1.19	2.35	1.5		1.4	1.39	3.18		2.58	2.68	2.25		2.22	2.03	2		1.68	1.99	2.50333	2.08333		cyeA	transporter
B4U62_10215	B4U62_10215.mRNA.0	2.13	4.45	0.96		3.67	2.6	3.56		5.21	4.67	2.8		7.18	2.27	7.28		2.51333	3.27667	4.22667	5.57667		yoaW	hypothetical protein
B4U62_10220	B4U62_10220.mRNA.0	1.71	3.38	4		4.37	4.35	5.88		3.71	5.13	4.68		3.54	4.74	4.31		3.03	4.86667	4.50667	4.19667		yoaZ	glutamine amidotransferase
B4U62_10225	B4U62_10225.mRNA.0	71.51	72.44	73.94		100.84	108.22	91.49		105.88	100.88	96.49		72.58	82.44	76.47		72.63	100.183	101.083	77.1633		penP	class A beta-lactamase
B4U62_10230	B4U62_10230.mRNA.0	0.66	1	0.59		0.65	1.93	1.26		2.86	2.47	2.08		3.42	2.81	0.69		0.75	1.28	2.47	2.30667		yobA	hypothetical protein
B4U62_10235	B4U62_10235.mRNA.0	0	1.03	0		1.34	0	1.3		0	0	0		0	1.45	1.43		0.343333	0.88	0	0.96		-	hypothetical protein
B4U62_10240	B4U62_10240.mRNA.0	0	0	0.9		0.98	0.98	0		2.17	0	1.05		1.04	3.2	2.1		0.3	0.653333	1.07333	2.11333		yobB	hypothetical protein
B4U62_10245	B4U62_10245.mRNA.0	10.03	10.08	10.57		7.46	8.01	8.19		6.83	6.19	7.4		6.84	7.93	6.54		10.2267	7.88667	6.80667	7.10333		pps	phosphoenolpyruvate synthase
B4U62_10250	B4U62_10250.mRNA.0	165.19	126.58	99.66		124.52	106.26	91.28		137.36	118.73	97.35		107.76	99.1	85.25		130.477	107.353	117.813	97.37		xynA	endo-1'4-beta-xylanase A
B4U62_10255	B4U62_10255.mRNA.0	0	2.41	4.28		9.36	3.1	3.03		1.72	5.95	10.01		3.29	1.69	6.67		2.23	5.16333	5.89333	3.88333		-	hypothetical protein
B4U62_10260	B4U62_10260.mRNA.0	126.94	77.21	57.48		65.17	65.85	44.71		84.28	75.71	52.85		61.53	59.69	45.61		87.21	58.5767	70.9467	55.61		yozV	hypothetical protein
B4U62_10265	B4U62_10265.mRNA.0	10.79	18.56	16.15		15.55	14.05	6.18		15.6	17.08	9.82		8.19	12.26	13.59		15.1667	11.9267	14.1667	11.3467		yobD	transcriptional regulator
B4U62_10270	B4U62_10270.mRNA.0	18.88	15.34	12.71		15.23	17.11	15.43		14.61	21.89	10.62		11.86	13.64	12.03		15.6433	15.9233	15.7067	12.51		yozH	hypothetical protein
B4U62_10275	B4U62_10275.mRNA.0	26.79	28.26	28.16		12.84	26.79	31.78		14.87	22.04	21.97		24.34	16.71	28.12		27.7367	23.8033	19.6267	23.0567		yozI	hypothetical protein
B4U62_10280	B4U62_10280.mRNA.0	36.81	44.66	41.45		43.35	51.73	50.89		53.43	59.21	46.54		45.88	50.84	44.21		40.9733	48.6567	53.06	46.9767		yobE	DUF159 family protein
B4U62_10285	B4U62_10285.mRNA.0	20.29	23.95	22.26		22.16	24.21	28.38		27.62	29.58	26.53		22.03	28.58	31.71		22.1667	24.9167	27.91	27.44		yobF	hypothetical protein
B4U62_10290	B4U62_10290.mRNA.0	0	0	0		0	0	3.59		0	7.06	1.98		0	0	1.98		0	1.19667	3.01333	0.66		yozW	hypothetical protein
B4U62_10295	B4U62_10295.mRNA.0	0	1.91	0		1.23	0	1.2		0	3.14	1.32		1.3	1.34	1.32		0.636667	0.81	1.48667	1.32		yozX	hypothetical protein
B4U62_10300	B4U62_10300.mRNA.0	0	0.38	0		0.49	0.49	0.95		0	1.25	0.53		0	0	0		0.126667	0.643333	0.593333	0		yozJ	hypothetical protein
B4U62_10305	B4U62_10305.mRNA.0	13.21	5.4	3.65		32.96	20.83	27.14		30.32	12.7	27.76		18.93	9.75	9.6		7.42	26.9767	23.5933	12.76		yozY	hypothetical protein
B4U62_10310	B4U62_10310.mRNA.0	0	0	1.25		0	1.36	1.33		1.51	0	0		1.44	0	0		0.416667	0.896667	0.503333	0.48		-	phage holin
B4U62_10315	B4U62_10315.mRNA.0	13.43	6.42	5.62		7.96	6.65	4.91		6.78	6.44	4.45		7.04	9.61	6.95		8.49	6.50667	5.89	7.86667		rapK	transcriptional regulator
B4U62_10320	B4U62_10320.mRNA.0	82.88	68.58	57.48		48.12	73.53	43.11		36.75	47.06	31.65		77.95	108.35	67.21		69.6467	54.92	38.4867	84.5033		phrK	phosphatase RapK inhibitor
B4U62_10325	B4U62_10325.mRNA.0	0	0	0		0.65	0	0.94		0	0	0.69		0	0	0		0	0.53	0.23	0		yobH	DNA repair protein
B4U62_10330	B4U62_10330.mRNA.0	0	0.66	0		0	0.84	0		1.88	0	0		1.79	0	0		0.22	0.28	0.626667	0.596667		yozL	hypothetical protein
B4U62_10335	B4U62_10335.mRNA.0	0.73	0.55	0		0.72	0.71	0.69		0.79	0	0		1.51	2.33	0.76		0.426667	0.706667	0.263333	1.53333		yozM	hypothetical protein
B4U62_10340	B4U62_10340.mRNA.0	37.73	49.74	39.97		25.75	31.46	24.21		34.94	37.82	26.32		38.3	40.36	29.42		42.48	27.14	33.0267	36.0267		yobI	hypothetical protein
B4U62_10345	B4U62_10345.mRNA.0	29.49	40.27	34.79		13.25	16.45	18.48		18.27	17.89	15.05		28.77	32.31	27.41		34.85	16.06	17.07	29.4967		-	hypothetical protein
B4U62_10350	B4U62_10350.mRNA.0	79.24	88.65	85.44		45.79	32.59	48.71		65.63	40.46	53.27		67.81	54.15	64.86		84.4433	42.3633	53.12	62.2733		yobJ	hypothetical protein
B4U62_10355	B4U62_10355.mRNA.0	14.89	15.06	11.14		19.02	15.5	17.04		17.76	17.98	19.26		20.03	15.34	22.4		13.6967	17.1867	18.3333	19.2567		yobK	antitoxin YobK
B4U62_10360	B4U62_10360.mRNA.0	7.32	9.01	8.52		9.27	10.06	7.09		9.75	9.98	9.79		10.73	10.4	10.02		8.28333	8.80667	9.84	10.3833		yobL	ribonuclease YobL
B4U62_10365	B4U62_10365.mRNA.0	15.92	16.66	15.39		16.7	23.88	18.89		17.61	23.46	14.12		17.86	15.71	14.35		15.99	19.8233	18.3967	15.9733		yobM	SMI1/KNR4 family protein
B4U62_10370	B4U62_10370.mRNA.0	0.91	1.26	2.04		1.34	1.77	1.15		1.15	0.76	0.8		0.63	1.61	0.95		1.40333	1.42	0.903333	1.06333		yobN	amine oxidase
B4U62_10375	B4U62_10375.mRNA.0	1.47	2.73	1.39		0.96	1.12	0.94		0.62	1.23	1.03		1.1	1.31	1.29		1.86333	1.00667	0.96	1.23333		yobO	peptidase G2
B4U62_10380	B4U62_10380.mRNA.0	8.83	15.63	11.23		9.4	10.06	14.04		12.77	11.03	14.69		19.04	10.19	7.73		11.8967	11.1667	12.83	12.32		csaA	protein CsaA
B4U62_10385	B4U62_10385.mRNA.0	5.88	8.25	7.38		6.64	8.03	8.96		6.69	8.81	9.87		6.38	6.57	7.09		7.17	7.87667	8.45667	6.68		yobQ	AraC family transcriptional regulator
B4U62_10390	B4U62_10390.mRNA.0	6.29	6.72	8.47		6.46	10.32	7.09		9.92	6.43	3		10.06	5.48	8.4		7.16	7.95667	6.45	7.98		yobR	N-acetyltransferase
B4U62_10395	B4U62_10395.mRNA.0	9.15	8.39	11.29		7.12	10.05	13.09		7.85	10	8.81		7.89	5.68	8.8		9.61	10.0867	8.88667	7.45667		yobS	TetR family transcriptional regulator
B4U62_10400	B4U62_10400.mRNA.0	10.37	12.03	12.59		8.09	15.77	14.54		9.59	12.95	13.45		9.47	6.17	11.52		11.6633	12.8	11.9967	9.05333		yobT	MBL fold metallo-hydrolase
B4U62_10405	B4U62_10405.mRNA.0	0.47	1.42	2.1		1.84	1.37	1.34		2.03	3.5	1.47		2.9	2.49	1.47		1.33	1.51667	2.33333	2.28667		yobU	AraC family transcriptional regulator
B4U62_10410	B4U62_10410.mRNA.0	3.31	5.7	5.95		2.39	4.53	2.53		3.35	4.97	2.32		4.8	6.12	6.03		4.98667	3.15	3.54667	5.65		yobV	DeoR family transcriptional regulator
B4U62_10415	B4U62_10415.mRNA.0	0.41	5.53	7.64		1.19	1.98	1.93		3.08	2.53	4.26		2.52	3.45	3.4		4.52667	1.7	3.29	3.12333		yobW	protein csk22
[truncated: 2,298 more rows]

## Sheet: SigD Regulon
		DK1042				DK2050				DK5518				DK5955				Averages
gene_id	transcript_id	TPM - A	TPM - B	TPM - C		TPM-A	TPM-B	TPM-C		TPM - A	TPM - B	TPM - C		TPM - A	TPM - B	TPM - C		DK1042	DK2050	DK5518	DK5955		gene	product
B4U62_01275	B4U62_01275.mRNA.0	9.15	11.92	14.41		4.24	4.04	6.75		4.12	4.1	5.26		5.18	7.36	9.95		11.8267	5.01	4.49333	7.49667		ybdO	DUF4885 domain-containing protein
B4U62_02010	B4U62_02010.mRNA.0	43.41	74.99	70.67		21.28	28.18	29.98		24.74	29.38	29.72		32.53	35.6	36.78		63.0233	26.48	27.9467	34.97		tlpC	methyl-accepting chemotaxis protein TlpC
B4U62_04165	B4U62_04165.mRNA.0	187.55	168.47	168.47		41.54	55.74	48.91		41.62	56.1	49.79		77.02	81.65	88.89		174.83	48.73	49.17	82.52		yfmT	aldehyde dehydrogenase
B4U62_04170	B4U62_04170.mRNA.0	326.53	335.44	337.03		92.83	105.76	92.65		92.37	98.25	94.37		165.27	174.56	165.08		333	97.08	94.9967	168.303		yfmS	chemotaxis protein
B4U62_05280	B4U62_05280.mRNA.0	282.19	329.92	291.99		77.81	86.43	90.62		85.83	96.51	89.26		135.51	155.51	143.38		301.367	84.9533	90.5333	144.8		lytF	peptidoglycan endopeptidase LytF
B4U62_05795	B4U62_05795.mRNA.0	329.94	343.98	276.84		81.54	73.66	60.47		85.41	72.56	70.22		165.09	167.79	153.45		316.92	71.89	76.0633	162.11		hemAT	heme-based aerotactic transducer HemAT
B4U62_06410	B4U62_06410.mRNA.0	143.48	148.51	150.99		64.52	80.3	67.25		59.75	81.51	63.43		105.69	119.6	107.2		147.66	70.69	68.23	110.83		cwlQ	lytic transglycosylase
B4U62_06620	B4U62_06620.mRNA.0	47.59	44.53	33.93		17.48	13.46	12.72		22.65	10.55	14.01		42.33	32.21	29.87		42.0167	14.5533	15.7367	34.8033		yjcP	hypothetical protein
B4U62_06625	B4U62_06625.mRNA.0	110.94	86.9	68.32		39	34.33	26.66		46.93	39.43	34.11		76.53	67.26	67.21		88.72	33.33	40.1567	70.3333		yjcQ	hypothetical protein
B4U62_06720	B4U62_06720.mRNA.0	198.12	203.43	154.49		68.82	64.46	40.08		69.41	70	37.84		80.75	95.93	86.11		185.347	57.7867	59.0833	87.5967		yjfB	putative motility protein
B4U62_07415	B4U62_07415.mRNA.0	22.49	33.87	32.07		9.92	14.29	12.11		10.33	16.42	13.34		20.17	23.87	21.57		29.4767	12.1067	13.3633	21.87		dgcW	diguanylate cyclase
B4U62_07550	B4U62_07550.mRNA.0	279.03	365.78	322.47		109.72	117.13	104.17		119.57	114.62	115.31		230.52	251.11	227.04		322.427	110.34	116.5	236.223		motB	motility protein B
B4U62_07555	B4U62_07555.mRNA.0	194.45	276.73	226.62		72.86	84.77	73.43		89.93	97.16	80.61		165.25	178.42	157.27		232.6	77.02	89.2333	166.98		motA	motility protein A
B4U62_07705	B4U62_07705.mRNA.0	79.85	94.93	85.5		22.89	31.55	24.93		26.58	32.78	28.84		46.55	51.7	45.83		86.76	26.4567	29.4	48.0267		mcpC	methyl-accepting chemotaxis protein McpC
B4U62_07740	B4U62_07740.mRNA.0	209.96	234.05	164.65		78.21	67.41	55.83		65.2	68.28	59.1		127.08	152.52	103.21		202.887	67.15	64.1933	127.603		cheV	chemotaxis protein CheV
B4U62_10120	B4U62_10120.mRNA.0	18.09	27.63	26.28		5.85	8.25	8.51		6.06	10.56	9.63		14.41	12.93	14.74		24	7.53667	8.75	14.0267		yoaH	methyl-accepting chemotaxis protein
B4U62_11920	B4U62_11920.mRNA.0	193.85	236.33	111.86		120.75	72.64	56.12		106.93	86.48	90.9		168.34	204.65	149.23		180.68	83.17	94.77	174.073		degR	regulatory protein DegR
B4U62_15570	B4U62_15570.mRNA.0	32.99	33.86	24.97		13.67	13.26	13.26		12.62	12.52	7.81		28.45	27.56	25.48		30.6067	13.3967	10.9833	27.1633		yscB	hypothetical protein
B4U62_16890	B4U62_16890.mRNA.0	26.36	42.19	47.95		11.52	14.57	16.82		15.32	18.78	18.11		18.46	19.43	23.35		38.8333	14.3033	17.4033	20.4133		tlpB	methyl-accepting chemotaxis protein TlpB
B4U62_16895	B4U62_16895.mRNA.0	168.1	225.77	224.67		59.77	78.33	70.83		72.78	82.88	72.32		122.76	136.65	136.53		206.18	69.6433	75.9933	131.98		mcpA	methyl-accepting chemotaxis protein McpA
B4U62_16900	B4U62_16900.mRNA.0	1.8	3.04	2.61		1.48	0.98	0.48		1.41	0.5	0.63		2.49	1.49	2.84		2.48333	0.98	0.846667	2.27333		tlpA	methyl-accepting chemotaxis protein TlpA
B4U62_16905	B4U62_16905.mRNA.0	80.67	117.84	128.19		30.62	39.03	34.8		33.67	40.06	40.32		58.69	60.42	75.1		108.9	34.8167	38.0167	64.7367		mcpB	methyl-accepting chemotaxis protein McpB
B4U62_18195	B4U62_18195.mRNA.0	41.87	63.52	58.54		19.58	22.56	24.74		25.69	22.83	24.65		41.37	37.69	39.48		54.6433	22.2933	24.39	39.5133		yvaQ	methyl-accepting chemotaxis protein
B4U62_18975	B4U62_18975.mRNA.0	159.76	215.15	197.81		109.91	129.02	144.02		119.7	118.9	129.49		140.3	143	148.44		190.907	127.65	122.697	143.913		minJ	cell division topological determinant MinJ
B4U62_18980	B4U62_18980.mRNA.0	101.15	173.85	128.68		63.64	88.78	65.23		75.72	71.81	58.09		83.58	96.9	82.48		134.56	72.55	68.54	87.6533		swrA	Swarming motility protein SwrAA
B4U62_19020	B4U62_19020.mRNA.0	216.62	312.84	281.19		120.16	76.43	74.31		67.32	77.59	81.44		162.86	181.22	151.83		270.217	90.3	75.45	165.303		yvyD	ribosomal subunit interface protein
B4U62_19025	B4U62_19025.mRNA.0	232.93	342.44	364.06		106.72	122.56	116.75		106.16	125.48	113.42		174.75	189.27	169.87		313.143	115.343	115.02	177.963		smiA	hypothetical protein
B4U62_19030	B4U62_19030.mRNA.0	294.59	402.13	361.51		124.36	146.54	123.49		124.94	145.77	139.01		203.3	185.72	220.3		352.743	131.463	136.573	203.107		fliT	flagellar protein FliT
B4U62_19035	B4U62_19035.mRNA.0	153.12	209.49	210.08		68.07	95.46	68.29		65.62	83.63	66.65		113.85	140.77	116.09		190.897	77.2733	71.9667	123.57		fliS	flagellar protein FliS
B4U62_19040	B4U62_19040.mRNA.0	240.88	345.98	360.2		95.38	129.35	135.5		98.2	139.85	129.21		172.84	188.14	208.84		315.687	120.077	122.42	189.94		fliD	flagellar hook-associated protein 2
B4U62_19045	B4U62_19045.mRNA.0	141.48	203.92	177.13		62.19	80.67	58.94		69.41	90.23	62.57		115.57	114.23	96.12		174.177	67.2667	74.07	108.64		yvyC	flagellar biosynthesis protein FlaG
B4U62_19050	B4U62_19050.mRNA.0	20212.9	18449.5	13576.4		3655.79	3491.5	2702.13		3922.07	3928.02	3641.95		7362.13	8535.48	6643.17		17412.9	3283.14	3830.68	7513.59		hag	flagellin
B4U62_19065	B4U62_19065.mRNA.0	46.51	54.65	57.14		23.22	23.44	29.44		20.24	20.48	21.22		59.95	58.88	71.61		52.7667	25.3667	20.6467	63.48		yviE	hypothetical protein
B4U62_19070	B4U62_19070.mRNA.0	356.53	440.71	386.91		145.98	177.11	155.45		161.79	176.57	160.94		234.2	256.5	227.05		394.717	159.513	166.433	239.25		flgL	flagellar hook-associated protein
B4U62_19075	B4U62_19075.mRNA.0	225.2	305.22	306.53		102.84	132.75	127.06		106.84	124.79	116.04		155.37	163.5	165.11		278.983	120.883	115.89	161.327		flgK	flagellar hook-associated protein FlgK
B4U62_19080	B4U62_19080.mRNA.0	235.59	336.51	329.8		109.31	134.14	131.94		117.22	142.47	123.23		162.02	201.67	189.36		300.633	125.13	127.64	184.35		flgN	flagellar protein FlgN
B4U62_19085	B4U62_19085.mRNA.0	199.02	241.4	207.76		78.41	124.04	91.13		79.02	102.15	110.73		108.06	119.64	108.76		216.06	97.86	97.3	112.153		flgM	negative regulator of flagellin synthesis
B4U62_19090	B4U62_19090.mRNA.0	177.77	282.68	275.03		77.57	85.67	90.55		93.94	123.44	110.17		127.95	135.85	122.25		245.16	84.5967	109.183	128.683		yvyF	hypothetical protein
B4U62_19180	B4U62_19180.mRNA.0	113.32	227.29	202.35		65.58	81	80.3		70.73	85.92	82.9		109.58	132.25	123.07		180.987	75.6267	79.85	121.633		lytC	N-acetylmuramoyl-L-alanine amidase
B4U62_19185	B4U62_19185.mRNA.0	90.43	185.91	177.17		47.88	64.98	62.95		55.98	74.13	66.01		85.21	100.43	97.36		151.17	58.6033	65.3733	94.3333		lytB	amidase enhancer
B4U62_19190	B4U62_19190.mRNA.0	104.59	187.55	177.54		50.98	75.16	62.61		60.62	93.16	68.97		75.49	112.26	96.99		156.56	62.9167	74.25	94.9133		lytA	membrane-bound protein LytA
B4U62_19285	B4U62_19285.mRNA.0	105.66	155.83	160.91		33.26	39.68	45.53		39.85	46.86	47.4		70.05	70.84	73.25		140.8	39.49	44.7033	71.38		lytD	beta-N-acetylglucosaminidase
B4U62_19325	B4U62_19325.mRNA.0	67.32	99.03	114.4		23.23	32.86	33.67		22.96	42.87	31.39		40.1	49.68	56.87		93.5833	29.92	32.4067	48.8833		pgdS	gamma-DL-glutamyl hydrolase
B4U62_19610	B4U62_19610.mRNA.0	280.12	319.61	303.95		132.5	156	134.55		152.93	141.46	145.19		206.32	220.46	212.56		301.227	141.017	146.527	213.113		flhP	flagellar hook-basal body complex protein FlhP
B4U62_19615	B4U62_19615.mRNA.0	205.24	254.9	250.65		79.48	87.05	81.59		79.55	95.22	100.21		111.6	139.47	139.86		236.93	82.7067	91.66	130.31		flhO	flagellar hook-basal body complex protein FlhO
B4U62_20660	B4U62_20660.mRNA.0	82.06	120.57	131.48		27.21	33.76	31.71		32.25	37.3	32.94		49.71	55.71	67.43		111.37	30.8933	34.1633	57.6167		epr	minor protease Epr
B4U62_20870	B4U62_20870.mRNA.0	50.78	67.18	60.18		17.94	15.14	16.7		21.42	16.87	17.08		26.4	28.25	29.93		59.38	16.5933	18.4567	28.1933		yxkH	polysaccharide deacetylase
B4U62_20895	B4U62_20895.mRNA.0	1785.88	1926.39	1301.64		587.51	545.32	414.94		920.97	800.26	674.45		1113.88	1253.8	1074.51		1671.3	515.923	798.56	1147.4		yxkC	hypothetical protein
