# Supplementary material for: Suppressor mutations in ribosomal proteins and FliY restore Bacillus subtilis swarming motility in the absence of EF-P
Source: PLoS Genet. 2019 Jun 25;15(6):e1008179. doi: 10.1371/journal.pgen.1008179 (PMC6613710; doi:10.1371/journal.pgen.1008179)
Supplement: S11 Table — Average ribosome densities were determined by the number of reads mapping to a particular gene divided by the number of codons within that gene. Only genes in with an average ribosome density greater than 0.1 in all 12 ribosome profiling libraries were analyzed. (XLSX) [file pgen.1008179.s018.xlsx]

## Sheet: GWHD_Compiled
Locus	Gene	Predicted function	DK1042_A	DK1042_B	DK1042_C	DK2050_A	DK2050_B	DK2050_C	DK5518_A	DK5518_B	DK5518_C	DK5955_A	DK5955_B	DK5955_C
B4U62_00005	dnaA	chromosomal replication initiator protein DnaA	0.530201	0.610738	0.691275	0.740492	0.832215	1.02013	1.02685	0.841163	1.28859	1.42058	0.608501	0.697987
B4U62_00010	dnaN	DNA polymerase III subunit beta	2.67018	3.31398	3.04485	2.69657	3.13984	3.2876	3.25066	2.47493	3.74934	6.43799	2.66755	2.79156
B4U62_00015	yaaA	hypothetical protein	0.708333	1.77778	1.81944	0.930556	1	1.70833	1.08333	1.15278	1.75	1.45833	0.902778	0.986111
B4U62_00020	recF	DNA replication and repair protein RecF	0.156334	0.229111	0.345013	0.113208	0.167116	0.212938	0.25876	0.250674	0.272237	0.361186	0.16442	0.212938
B4U62_00030	gyrB	DNA gyrase subunit B	1.34585	1.5133	1.84351	1.2097	1.56495	1.92958	1.86072	1.82629	2.54147	2.98279	1.23005	1.83881
B4U62_00035	gyrA	DNA gyrase subunit A	1.01217	1.23236	1.54136	1.04136	1.27737	1.57056	1.51217	1.39781	2.00122	2.72263	1.13869	1.51217
B4U62_00070	guaB	IMP dehydrogenase	7.23313	5.96728	6.98569	6.42536	6.9816	7.51943	8.68507	8.01227	9.40695	11.3885	4.90798	7.2045
B4U62_00075	dacA	D-alanyl-D-alanine carboxypeptidase	2.78378	3.66667	3.4955	2.13739	2.12838	2.46171	3.1982	2.21847	2.87387	5.35811	2.2455	2.01126
B4U62_00080	yaaD	pyridoxal 5'-phosphate synthase lyase subunit PdxS	5.24407	4.77627	4.85424	3.23051	3.62712	4.29831	4.4678	4.72542	5.64068	8.58644	4.84746	5.32203
B4U62_00085	yaaE	pyridoxal 5'-phosphate synthase glutaminase subunit PdxT	1.1066	1.14213	1.22335	0.527919	0.705584	0.685279	0.898477	0.949239	1.16751	1.58376	0.969543	1.13706
B4U62_00090	serS	serine--tRNA ligase	5.14789	3.68545	3.19718	4.42254	4.81925	3.69014	5.28404	4.76056	5.45775	9.16432	4.17136	4.66432
B4U62_00100	dck	deoxyadenosine/deoxycytidine kinase	0.738532	0.729358	0.642202	0.747706	1.1789	0.779817	1.17431	1.11468	1.08716	1.22936	0.59633	0.490826
B4U62_00105	dgk	deoxynucleoside kinase	0.8125	0.711538	0.721154	0.980769	1.15865	0.923077	1.26442	1.06731	1.15385	1.44231	0.5625	0.697115
B4U62_00130	dnaX	DNA polymerase III subunit gamma/tau	0.223404	0.338652	0.402482	0.407801	0.390071	0.478723	0.58156	0.60461	0.714539	0.861702	0.375887	0.437943
B4U62_00135	yaaK	YbaB/EbfC family nucleoid-associated protein	5.30556	5.35185	5.82407	4.24074	4	4.62963	6.97222	4.39815	5.85185	9.41667	5.35185	4.36111
B4U62_00140	recR	recombination protein RecR	1.24121	1.55276	1.44221	1.05025	1.40704	1.61307	1.51256	1.42211	1.57286	2.96985	1.51256	1.55276
B4U62_00200	tmk	thymidylate kinase	0.309859	0.525822	0.723005	0.248826	0.469484	0.535211	0.413146	0.525822	0.455399	1.06103	0.394366	0.600939
B4U62_00205	yaaQ	hypothetical protein	0.454545	0.645455	0.854545	0.418182	0.663636	0.581818	0.636364	0.690909	0.781818	1.11818	0.563636	0.563636
B4U62_00210	yaaR	hypothetical protein	0.217687	0.197279	0.231293	0.244898	0.190476	0.258503	0.231293	0.197279	0.176871	0.408163	0.176871	0.197279
B4U62_00215	holB	DNA polymerase III subunit delta'	0.133333	0.157576	0.248485	0.124242	0.151515	0.187879	0.19697	0.190909	0.20303	0.336364	0.118182	0.184848
B4U62_00220	yaaT	stage 0 sporulation protein YaaT	0.561594	0.789855	0.960145	0.48913	0.778986	0.757246	0.858696	0.985507	1.00362	1.19928	0.764493	0.851449
B4U62_00225	yabA	initiation-control protein YabA	0.316667	0.516667	0.433333	0.425	0.516667	0.45	0.591667	0.641667	0.641667	0.766667	0.416667	0.433333
B4U62_00230	yabB	SAM-dependent methyltransferase	0.282258	0.46371	0.475806	0.278226	0.294355	0.41129	0.407258	0.33871	0.358871	1.16532	0.447581	0.556452
B4U62_00235	yazA	hypothetical protein	0.31	0.51	0.51	0.23	0.2	0.27	0.41	0.46	0.35	0.84	0.43	0.69
B4U62_00240	yabC	rRNA (cytidine-2'-O-)-methyltransferase	0.600683	0.549488	0.52901	0.474403	0.47099	0.477816	0.576792	0.515358	0.709898	1.41638	0.641638	0.856655
B4U62_00245	abrB	transition state regulatory protein AbrB	31.2784	19.8969	15.1237	35.6598	32.0619	26.7216	49.9897	27.9175	34.433	56.5876	22.7938	20.8041
B4U62_00250	metS	methionine--tRNA ligase	2.17594	1.95489	1.93684	1.58195	2.04962	2.02857	2.1985	2.01203	2.38346	4.28271	1.80602	2.20752
B4U62_00255	yabD	hydrolase TatD	0.488281	0.613281	0.605469	0.378906	0.433594	0.460938	0.511719	0.40625	0.460938	1.29297	0.507812	0.566406
B4U62_00260	yabE	hypothetical protein	0.203196	0.210046	0.216895	0.210046	0.212329	0.308219	0.324201	0.319635	0.273973	0.458904	0.1621	0.200913
B4U62_00265	rnmV	ribonuclease M5	0.481283	0.614973	0.850267	0.481283	0.59893	0.695187	0.796791	0.780749	0.951872	0.941176	0.609626	0.796791
B4U62_00270	ksgA	ribosomal RNA small subunit methyltransferase A	0.887372	0.921502	0.880546	0.880546	0.726962	0.798635	1.2116	1.06143	1.24573	1.45051	0.74744	0.843003
B4U62_00280	veg	protein Veg	2.63218	2.36782	1.51724	2.52874	1.81609	2.14943	5.36782	2.13793	4.02299	6.63218	2.89655	2.62069
B4U62_00290	ipk	4-diphosphocytidyl-2C-methyl-D-erythritol kinase	0.9	1.18621	1.36552	0.765517	0.951724	1.20345	1.20345	1.4069	1.59655	1.75517	1.09655	1.36552
B4U62_00295	purR	pur operon repressor	0.48951	0.566434	0.646853	0.608392	0.493007	0.594406	0.856643	0.56993	0.958042	1.23427	0.48951	0.608392
B4U62_00300	yabJ	RidA family protein	3.0873	3.06349	3.27778	2.46825	2.48413	2.5	3.72222	2.57143	3.61111	4.61111	2.96825	2.7381
B4U62_00305	spoVG	septation protein spoVG	3.96939	3.56122	3.12245	2.09184	1.17347	1.36735	4.20408	1.59184	2.92857	8.23469	4.35714	4.45918
B4U62_00310	glmU	bifunctional N-acetylglucosamine-1-phosphate uridyltransferase/glucosamine-1-phosphate acetyltransferase	1.97374	2.08315	2.41357	1.16193	1.56018	1.53392	1.60175	1.63676	1.78775	1.95405	0.95186	1.04814
B4U62_00315	prs	ribose-phosphate pyrophosphokinase	7.43396	9.47484	10.6761	5.68868	7.63522	8.27044	7.54403	9.93711	10.566	9.46855	5.33962	5.39308
B4U62_00320	ctc	50S ribosomal protein L25/general stress protein Ctc	1.24878	1.63902	1.69756	0.717073	0.585366	0.565854	0.639024	0.556098	0.712195	0.77561	0.502439	0.35122
B4U62_00325	pth	peptidyl-tRNA hydrolase	1.1746	1.85185	2.21164	0.978836	1.07407	1.74603	1.46561	1.6455	2.15344	2.49206	1.30688	1.81481
B4U62_00335	mfd	transcription-repair coupling factor	0.24618	0.355688	0.55348	0.233447	0.339559	0.393888	0.35399	0.393888	0.471986	0.758913	0.336163	0.539049
B4U62_00350	yabN	MazG family protein	0.338776	0.610204	0.734694	0.326531	0.457143	0.597959	0.553061	0.708163	0.628571	0.867347	0.461224	0.446939
B4U62_00355	yabO	hypothetical protein	0.83908	1.14943	1.8046	0.862069	1.26437	1.28736	0.83908	1.3908	1.26437	1.36782	1.10345	1.26437
B4U62_00370	divIC	cell division protein DIVIC	0.634921	0.801587	0.944444	0.365079	0.373016	0.404762	0.642857	0.468254	0.626984	0.912698	0.595238	0.666667
B4U62_00375	yabR	RNA-binding protein S1	14.8062	13.4186	11.5581	11.5814	9.71318	8.89147	13.2481	10.6977	11.7907	19.5039	10.3178	8.0155
B4U62_00410	hprT	hypoxanthine-guanine phosphoribosyltransferase	3.07182	5.20442	5.44751	2.98895	4.76243	5.16575	6.38674	6.50829	6.39227	9.33149	4.25414	4.89503
B4U62_00415	ftsH	ATP-dependent zinc metalloprotease FtsH	2.43417	3.16144	3.86207	2.11129	4.05172	4.35266	3.91379	4.63793	5.03762	5.57053	2.72727	3.49373
B4U62_00420	coaX	type III pantothenate kinase	0.895753	1.14286	1.27799	0.776062	1.13127	1.22008	1.06178	1.34749	1.58301	1.69112	1.09653	0.841699
B4U62_00425	hslO	molecular chaperone Hsp33	1.37671	1.99658	1.9726	1.56164	2.06507	2.27397	2.42466	2.43493	2.89726	3.71233	2.35959	2.51712
B4U62_00430	yacD	peptidylprolyl isomerase	0.14094	0.218121	0.218121	0.151007	0.16443	0.187919	0.228188	0.197987	0.248322	0.275168	0.177852	0.130872
B4U62_00435	cysK	cysteine synthase A	1.26214	1.24595	1.21683	0.883495	1.19741	1.02913	1.13592	1.22006	1.35922	1.39806	1.02913	1.15858
B4U62_00440	pabB	aminodeoxychorismate synthase	0.254777	0.309979	0.354565	0.227176	0.324841	0.33121	0.375796	0.462845	0.467091	0.596603	0.214437	0.295117
B4U62_00445	pabA	glutamine amidotransferase	0.374359	0.471795	0.589744	0.317949	0.451282	0.625641	0.646154	0.661538	0.630769	0.676923	0.394872	0.389744
B4U62_00455	sul	dihydropteroate synthase	0.384615	0.482517	0.755245	0.339161	0.769231	0.615385	0.573427	0.786713	0.993007	1.15035	0.671329	0.888112
B4U62_00460	folB	dihydroneopterin aldolase	0.471074	0.53719	0.586777	1.29752	1.84298	1.61157	1.56198	1.87603	2.31405	2.90909	1.47934	1.64463
B4U62_00465	folK	2-amino-4-hydroxy-6- hydroxymethyldihydropteridine diphosphokinase	0.220238	0.327381	0.357143	0.107143	0.261905	0.22619	0.297619	0.345238	0.363095	0.517857	0.279762	0.25
B4U62_00470	yazB	transcriptional regulator	0.214286	0.3	0.385714	0.228571	0.328571	0.742857	0.514286	0.7	0.814286	0.9	0.5	0.6
B4U62_00475	dusB	tRNA-dihydrouridine synthase	0.622754	0.712575	0.913174	0.691617	0.649701	0.937126	1.20359	0.931138	1.16467	1.69461	0.805389	0.805389
B4U62_00480	lysS	lysine--tRNA ligase	4.938	4.864	4.802	5.07	4.786	5.624	6.772	5.5	7.368	10.542	4.266	5.15
B4U62_00565	mcsA	protein-arginine kinase activator protein	0.139785	0.263441	0.225806	0.172043	0.27957	0.258065	0.182796	0.215054	0.252688	0.284946	0.274194	0.166667
B4U62_00570	mcsB	protein arginine kinase	0.145604	0.164835	0.291209	0.156593	0.214286	0.28022	0.203297	0.217033	0.211538	0.351648	0.192308	0.156593
B4U62_00575	clpC	ATP-dependent Clp protease ATP-binding subunit ClpC	0.900123	1.04439	1.17263	1.16276	1.79901	1.85327	1.36005	1.89396	1.96301	2.65475	1.62515	1.78545
B4U62_00585	yacK	DNA integrity scanning protein DisA	0.138504	0.34626	0.570637	0.144044	0.166205	0.268698	0.263158	0.265928	0.3241	0.509695	0.243767	0.240997
B4U62_00590	yacL	PIN/TRAM domain-containing protein	0.125341	0.39782	0.46594	0.163488	0.215259	0.245232	0.326975	0.305177	0.27248	0.553134	0.174387	0.264305
B4U62_00595	ispD	2-C-methyl-D-erythritol 4-phosphate cytidylyltransferase	0.32618	0.497854	0.596567	0.2103	0.313305	0.334764	0.39485	0.450644	0.493562	0.630901	0.381974	0.416309
B4U62_00600	ispF	2-C-methyl-D-erythritol 2'4-cyclodiphosphate synthase	1.1761	1.85535	2.18868	0.899371	1.15094	1.36478	1.33962	1.67925	1.78616	2.52201	2	2.16352
B4U62_00605	gltX	glutamate--tRNA ligase	4.27066	5.05992	5.09917	3.1343	3.80785	4.0124	4.6281	4.21074	5.05785	7.97314	3.16116	4.07025
B4U62_00620	cysS	cysteine--tRNA ligase	0.665953	0.96788	1.36831	0.591006	0.820128	0.96788	0.907923	1.13704	1.29336	1.58244	0.650964	0.987152
B4U62_00625	mrnC	Mini-ribonuclease 3	0.333333	0.576389	0.618056	0.25	0.506944	0.416667	0.305556	0.5	0.451389	0.701389	0.333333	0.375
B4U62_00630	rlmB	23S rRNA (guanosine(2251)-2'-O)-methyltransferase RlmB	0.724	1.188	1.412	0.724	1.12	1.208	0.94	1.412	1.336	1.704	0.916	1.168
B4U62_00640	sigH	RNA polymerase factor sigma-70	0.269406	0.273973	0.342466	0.237443	0.232877	0.260274	0.415525	0.360731	0.378995	0.474886	0.182648	0.210046
B4U62_00645	rpmG	50S ribosomal protein L33	6.4	4.58	4.48	9.96	6.44	8.06	10.3	6.92	10.84	15.86	6.22	7.78
B4U62_00650	secE	protein translocase subunit SecE	3.11667	2.61667	2.68333	3.28333	2.31667	2.2	4.51667	2.13333	2.8	4.8	1.55	1.46667
B4U62_00655	nusG	transcription termination/antitermination protein NusG	6.85955	8.28652	7.6236	6.79213	6.69101	8.51685	8.38202	7.11798	8.97191	14.3427	8.08989	8.40449
B4U62_00660	rplK	50S ribosomal protein L11	80.7113	81.0775	68.0493	92.9648	80.331	104.507	155.387	113.62	177.915	208.317	99.1338	132.324
B4U62_00665	rplA	50S ribosomal protein L1	88.0129	76.7511	63.2103	94.5365	73.382	87.7682	123.326	74.7039	112.592	192.588	75.7039	87.4893
B4U62_00670	rplJ	50S ribosomal protein L10	73.0299	59.3114	50.3653	93.5629	46.9581	60.9341	143.754	54.2335	115.647	211.329	78.8383	88.8443
B4U62_00675	rplL	50S ribosomal protein L7/L12	265.589	293.315	202.476	269.315	191.379	261.75	337.823	223.532	337.71	505.089	290.137	296.685
B4U62_00680	ybxB	16S rRNA methyltransferase	0.247525	0.361386	0.5	0.282178	0.272277	0.470297	0.356436	0.232673	0.470297	0.673267	0.287129	0.455446
B4U62_00685	rpoB	DNA-directed RNA polymerase subunit beta	2.60134	5.41709	7.8593	2.98576	4.14238	7.69095	5.57789	5.634	7.98074	10.5268	4.08375	7.16248
B4U62_00690	rpoC	DNA-directed RNA polymerase subunit beta'	3.63333	6.5675	8.57917	4.21083	5.35167	8.50917	6.39167	6.78417	9.61083	14.3092	5.51583	8.3825
B4U62_00695	ybxF	ribosome-associated protein L7Ae-like protein	1.08434	0.807229	1.45783	1.14458	0.710843	0.903614	3.83133	1.15663	2.43373	5.07229	0.686747	0.710843
B4U62_00700	rpsL	30S ribosomal protein S12	68.8417	100.712	108.453	74.7194	77.0144	97.5252	100.806	100.676	135.842	186.101	92.4748	112.194
B4U62_00705	rpsG	30S ribosomal protein S7	78.2293	125.172	117.025	71.4777	68.5223	106.745	105.968	103.898	126.732	212.803	99.6688	116.611
B4U62_00710	fusA	elongation factor G	46.4574	54.7504	59.0332	38.2439	39.886	53.5397	59.1573	54.1934	70.8528	104.576	38.8615	51.1991
B4U62_00715	tufA	elongation factor Tu	221.144	222.219	214.34	194.416	178.685	226.504	263.574	215.307	313.338	469.499	189.219	210.972
B4U62_00725	rpsJ	30S ribosomal protein S10	35.1456	57.7961	60.4078	33.4563	33.5922	51.1165	58.7767	58.7864	71.9126	97.3495	41.165	61.9223
B4U62_00730	rplC	50S ribosomal protein L3	29.4762	52.819	59.3524	33.5143	42.6333	55.5381	46.3048	49.8667	63.7048	70.6905	42.4571	47.5381
B4U62_00735	rplD	50S ribosomal protein L4	27.6971	51.7212	60.6875	32.9519	43.2163	59.7452	49.1971	55.7404	69.8029	77.125	40.1538	52.6779
B4U62_00740	rplW	50S ribosomal protein L23	24.4062	33.3438	34.125	26.7188	31.7396	44.5208	44.6667	36.7604	49.4583	67.6562	29.0833	38.3333
B4U62_00745	rplB	50S ribosomal protein L2	28.4281	55.9029	74.464	39.2842	43.3957	64.0324	52.2338	57.3597	78.0899	81.2446	42.9604	53.1763
B4U62_00750	rpsS	30S ribosomal protein S19	18.6022	36.6667	48.5269	24.172	21.5806	39.2903	37.5161	29.0538	39.5591	65.6989	18.5484	27.3763
B4U62_00755	rplV	50S ribosomal protein L22	18.0439	57.8947	63.4386	23.0614	29.807	58.4825	36.2807	45	52.8596	60.8684	26.0351	34.4474
B4U62_00760	rpsC	30S ribosomal protein S3	19.3562	48.2466	59.6621	24.21	31.7078	51.9132	35.0548	42.6347	54.6941	68.6438	25.1324	38.4566
B4U62_00765	rplP	50S ribosomal protein L16	17.5379	47.869	67.5103	22	27.7862	50.3241	32.5034	37.4	46.9241	54.1724	29.0345	29.8966
B4U62_00770	rpmC	50S ribosomal protein L29	13.6418	37.5672	40.1791	18.6269	30.2836	43.1493	17.1045	30.9552	34.3433	29.8657	19.2537	17.8358
B4U62_00775	rpsQ	30S ribosomal protein S17	14.3409	28.6364	32.0455	22.6591	22.4659	33.5227	34.3977	24.5	38.1932	53.0795	19.2159	24.9886
B4U62_00780	rplN	50S ribosomal protein L14	14.9187	44.2927	56.9919	19.6179	21.9756	43.7967	29.1057	35.5691	44.8537	55.4065	22.5691	29.9512
B4U62_00785	rplX	50S ribosomal protein L24	8.67308	20.6731	26.375	12.4904	12.625	22.7019	19.3077	15.8365	21.7115	29.5192	10.4519	14.8558
B4U62_00790	rplE	50S ribosomal protein L5	17.8056	47.35	56.6222	19.6722	21.2722	49.5389	32.3389	39.3944	51.2333	59.3278	24.2278	33.1722
B4U62_00795	rpsN	30S ribosomal protein S14	17.3065	42.6452	58.3226	30.1129	28.2742	48.4194	33.3548	35.6613	50.9516	59.6935	23.0161	33.6452
B4U62_00800	rpsH	30S ribosomal protein S8	16.4962	41.6466	57.4436	24.0902	26.203	42.9925	27.218	34.0226	42.2857	53.7444	20.1654	23.1053
B4U62_00805	rplF	50S ribosomal protein L6	12.4222	39.0333	46.3778	15.9056	23.9111	42.2	23.5056	31.4444	40.2278	40.5278	17.1167	25.1611
B4U62_00810	rplR	50S ribosomal protein L18	16.8678	43.3306	53.1818	21.9008	26.6364	49.3223	31.2066	38.0331	46.3058	52.3554	27.5289	33.5455
B4U62_00815	rpsE	30S ribosomal protein S5	19.1976	50.2216	59.9641	23.0359	28.012	52.5389	36.0539	47.6287	57.7605	67.7425	29.0958	45.509
B4U62_00820	rpmD	50S ribosomal protein L30	8.73333	20.0833	33.9167	15.3	17.9833	24.6667	17.9667	18.15	25.05	26.1333	10.4	16.0167
B4U62_00825	rplO	50S ribosomal protein L15	12.8571	36.9456	46.6803	15.6667	18.5714	37.585	27.381	34.6939	42.8095	47.4626	21.5578	28.1497
B4U62_00830	secY	protein translocase subunit SecY	1.46528	4.33565	7.30093	1.5787	1.7037	3.95602	2.65741	3.66667	5.16435	4.72454	1.78472	2.27546
B4U62_00835	adk	adenylate kinase	2.28899	5.01835	7.72477	3.17431	3.27523	7.05505	4.59633	5.01376	6.47248	7.55505	2.86697	3.15596
B4U62_00840	mapA	methionine aminopeptidase	1.01205	3.17671	3.55422	1.53414	3.40964	6.70683	2.32129	6.71888	6.05221	4.33333	2.70281	3.38554
B4U62_00845	ybzG	ribosome-binding protein ybzG	0.186667	0.653333	0.866667	0.253333	0.186667	0.453333	0.733333	0.68	1.04	1.30667	0.213333	0.346667
B4U62_00850	infA	translation initiation factor IF-1	4.31507	11.0959	9.83562	4.9863	5.72603	9.87671	7.31507	7.38356	9.91781	12.0822	3.65753	5.65753
B4U62_00855	rpmJ	50S ribosomal protein L36	10.0263	28.2632	38.3421	9.68421	9.55263	20.9211	16.2895	15.0526	23.9737	32	13.3947	5.57895
B4U62_00860	rpsM	30S ribosomal protein S13	19.2459	39.3852	51.1967	23.5902	23.5738	35.959	31.8689	32.1639	49.1721	57.9262	21.0574	46.5738
B4U62_00865	rpsK	30S ribosomal protein S11	20.7955	49.1742	61.5379	23.9924	31.3409	52.9773	35.6742	47.6515	55.5303	63	23.2652	42.803
B4U62_00870	rpoA	DNA-directed RNA polymerase subunit alpha	4.97143	9.19683	11.2032	5.29524	7.35556	10.7143	7.44762	9.04127	11.0508	12.6857	4.84444	6.93651
B4U62_00875	rplQ	50S ribosomal protein L17	27.5455	66.7603	92.843	29.0744	33.6364	56.4545	41.3058	62.6198	69.595	71.1322	54.2727	62.0083
B4U62_00895	truA	tRNA pseudouridine(38-40) synthase TruA	0.366935	0.58871	0.689516	0.278226	0.322581	0.53629	0.915323	0.685484	0.919355	1.92742	1.01613	0.935484
B4U62_00900	rplM	50S ribosomal protein L13	78.6918	85.3151	72.9589	105.308	78.1027	87.7877	120.452	73.8904	111.664	199.705	75.3904	86.3219
B4U62_00905	rpsI	30S ribosomal protein S9	94.0763	106.275	105.053	95.7786	79.4504	99.916	134.969	96.2061	152.565	208.351	116.427	133.84
B4U62_00910	ybaJ	methyltransferase	0.800781	0.671875	0.628906	0.792969	0.660156	0.648438	1.0625	0.636719	0.847656	1.53125	0.785156	0.648438
B4U62_00925	salA	protein mrp	3.40793	2.72238	2.83569	3.55241	4.56091	3.68839	4.64023	5.75921	5.4136	5.53258	3.68839	2.82436
B4U62_01025	ybaR	sodium-independent anion transporter	0.156576	0.254697	0.254697	0.133612	0.152401	0.194154	0.25261	0.286013	0.240084	0.40501	0.141962	0.210856
B4U62_01030	ybaS	hypothetical protein	0.120521	0.136808	0.140065	0.140065	0.364821	0.485342	0.498371	0.65798	0.625407	0.732899	0.537459	0.631922
B4U62_01035	ybbA	hypothetical protein	0.115538	0.342629	0.338645	0.278884	0.286853	0.438247	0.462151	0.565737	0.808765	0.661355	0.426295	0.641434
B4U62_01040	feuC	iron-uptake system permease FeuC	0.10089	0.183976	0.264095	0.20178	0.219585	0.317507	0.353116	0.287834	0.394659	0.433234	0.124629	0.299703
B4U62_01045	feuB	iron-uptake system permease FeuB	0.208955	0.510448	0.501493	0.361194	0.579104	0.749254	0.749254	0.895522	0.862687	1.0806	0.373134	0.576119
B4U62_01050	feuA	iron-uptake system-binding protein	2.4434	3.60692	3.68868	4.1478	5.61321	6.01887	6.03774	5.56918	6.60692	7.91509	3.68239	4.64465
B4U62_01125	sigW	ECF RNA polymerase sigma factor SigW	0.590426	0.856383	0.930851	0.542553	0.56383	0.664894	0.851064	0.819149	0.829787	1.62234	0.56383	0.75
B4U62_01130	rsiW	anti-sigma-W factor RsiW	1.11483	1.64593	1.90909	0.904306	0.842105	1.37799	1.61244	1.43541	1.70335	2.33493	1.05263	1.58373
B4U62_01135	ybbP	TIGR00159 family protein	0.19708	0.229927	0.408759	0.124088	0.193431	0.237226	0.288321	0.343066	0.412409	0.452555	0.20073	0.251825
B4U62_01145	glmM	phosphoglucosamine mutase	3.12027	3.53452	4.04677	2.34521	2.78396	3.30958	3.33408	3.37194	4.1069	6.01114	3.14922	3.96214
B4U62_01150	glmS	glutamine--fructose-6-phosphate aminotransferase	13.3178	7.14642	4.91181	6.42097	6.24792	4.72712	8.84193	10.8003	6.80699	12.6489	4.41265	4.63394
B4U62_01195	ybzH	transcriptional regulator	0.623762	0.732673	0.673267	0.574257	0.514851	0.90099	0.831683	0.792079	1.0099	1.17822	0.673267	0.643564
B4U62_01210	skfA	sporulation killing factor	0.5	0.5	0.5	0.482143	0.428571	0.428571	0.803571	0.5	0.785714	0.839286	0.607143	0.696429
B4U62_01260	ybzI	hypothetical protein	2.40909	1.55682	1.29545	2.45455	1.57955	1.70455	3.60227	1.81818	3.17045	3.82955	1.38636	1.82955
B4U62_01280	ybxG	transporter	0.241901	0.336933	0.326134	0.161987	0.25486	0.298056	0.421166	0.317495	0.36933	0.440605	0.157667	0.192225
B4U62_01310	ybeC	amino acid:proton symporter	0.455556	0.522222	0.640741	0.175926	0.25	0.196296	0.27963	0.392593	0.305556	0.544444	0.203704	0.27037
B4U62_01315	glpQ	glycerophosphodiester phosphodiesterase	8.56463	8.41837	10.6803	5.41837	11.9048	6.9932	8.43878	12.2789	9.58844	5.89116	4.78231	3.10204
B4U62_01320	glpT	glycerol-3-phosphate transporter	6.70337	6.22247	7.78876	3.59551	9.19101	6.13258	6.76629	12.0247	8.41798	5.14382	4.32584	2.86292
B4U62_01350	ybfF	hypothetical protein	0.4375	0.480263	0.348684	0.365132	0.447368	0.391447	0.536184	0.335526	0.358553	0.743421	0.157895	0.151316
B4U62_01370	purT	phosphoribosylglycinamide formyltransferase 2	0.763636	0.555844	0.584416	0.254545	0.335065	0.322078	0.303896	0.290909	0.41039	0.324675	0.27013	0.218182
B4U62_01385	ybfK	carboxylesterase YbfK	0.107744	0.228956	0.218855	0.10101	0.144781	0.124579	0.138047	0.175084	0.212121	0.279461	0.141414	0.171717
B4U62_01390	pssA	CDP-diacylglycerol--serine O-phosphatidyltransferase	1.1236	1.45506	1.39888	1.01685	1.22472	1.30899	1.69663	1.66292	1.82022	2.29213	1.13483	1.43258
B4U62_01395	ybfM	DedA family protein	0.294479	0.509202	0.539877	0.171779	0.300613	0.423313	0.417178	0.490798	0.509202	0.730061	0.276074	0.368098
B4U62_01400	psd	phosphatidylserine decarboxylase proenzyme	0.318182	0.371212	0.397727	0.219697	0.44697	0.397727	0.465909	0.492424	0.454545	0.640152	0.386364	0.371212
B4U62_01405	ybfN	hypothetical protein	0.387097	0.462366	0.387097	0.322581	0.204301	0.344086	0.44086	0.311828	0.397849	1.07527	0.548387	0.44086
B4U62_01420	ybfQ	sulfurtransferase	3.32817	2.70898	2.57895	3.78638	3.26935	3.17028	5.6904	3.88854	5.12384	8.9969	4.17028	4.47678
B4U62_01440	ybgA	GntR family transcriptional regulator	0.110169	0.114407	0.165254	0.101695	0.186441	0.152542	0.20339	0.199153	0.211864	0.169492	0.144068	0.15678
B4U62_01515	ycbG	GntR family transcriptional regulator	0.547009	0.457265	0.405983	0.487179	0.333333	0.393162	0.628205	0.423077	0.551282	0.773504	0.337607	0.512821
B4U62_01570	ycbR	hypothetical protein	0.237705	0.188525	0.163934	0.163934	0.262295	0.233607	0.442623	0.25	0.393443	0.54918	0.327869	0.319672
B4U62_01605	lmrB	lincomycin efflux MFS transporter Lmr(B)	0.24375	0.383333	0.38125	0.24375	0.310417	0.379167	0.477083	0.345833	0.5125	0.777083	0.333333	0.552083
B4U62_01620	estA	lipase EstA	0.286385	0.384977	0.446009	0.305164	0.248826	0.333333	0.666667	0.262911	0.441315	0.661972	0.366197	0.375587
B4U62_01630	yccF	hypothetical protein	4.07521	3.98607	3.28134	4.87465	4.53203	4.39554	5.8078	4.38997	5.40947	7.78273	4.40111	4.1727
B4U62_01700	adcA	zinc uptake system-binding-protein ZnuA	0.275	0.465625	0.43125	0.115625	0.125	0.171875	0.253125	0.225	0.271875	0.25625	0.128125	0.20625
B4U62_01705	adcC	zinc uptake system ATP-binding protein ZnuC	0.362069	0.547414	0.50431	0.301724	0.336207	0.577586	0.452586	0.491379	0.689655	1.02586	0.5	0.732759
B4U62_01710	adcB	zinc uptake system membrane protein ZnuB	0.263345	0.373665	0.423488	0.30605	0.498221	0.508897	0.58363	0.441281	0.6121	1.12811	0.434164	0.758007
B4U62_01720	yceC	stress protein	2.01836	2.92988	2.92988	1.3773	1.78297	2.31886	2.80467	2.72454	2.68948	3.94157	2.52922	3.16027
B4U62_01725	yceD	general stress protein 16U	3.56701	5.64433	6.95876	3.35567	4.69072	4.91237	5.04124	4.66495	5.77835	6.91237	3.77835	5.58247
B4U62_01730	yceE	chemical-damaging agent resistance protein C	1.80311	2.3057	3.34197	1.4456	2.18653	2.4715	2.40933	2.53886	2.55959	2.84456	2.0829	2.1399
B4U62_01735	yceF	hypothetical protein	2.56589	3.51938	3.91085	1.86822	2.06977	2.49612	3.4031	3.12791	3.58915	5.29457	1.91473	3.19767
B4U62_01745	yceH	toxic anion resistance protein	0.945055	1.43956	1.62088	0.623626	0.703297	0.923077	0.991758	1.02473	1.14835	2.5467	1.43956	1.7033
B4U62_01765	yceK	transcriptional regulator	0.376238	0.60396	0.455446	0.386139	0.29703	0.415842	0.475248	0.445545	0.811881	0.881188	0.514851	0.425743
B4U62_01770	opuAA	glycine/betaine ABC transporter ATP-binding protein	0.904535	0.842482	0.75895	0.606205	0.472554	0.508353	0.708831	0.701671	0.727924	0.627685	0.257757	0.221957
B4U62_01775	opuAB	glycine/betaine ABC transporter permease	0.763251	0.833922	0.727915	0.45583	0.501767	0.480565	0.685512	0.674912	0.756184	0.55477	0.257951	0.24735
B4U62_01780	opuAC	glycine/betaine ABC transporter substrate-binding protein	0.510204	0.469388	0.462585	0.289116	0.272109	0.278912	0.377551	0.312925	0.44898	0.343537	0.163265	0.156463
B4U62_01805	ldh	L-lactate dehydrogenase	0.875776	1.86646	0.984472	0.968944	0.888199	1.46273	2.45963	0.524845	2.96894	3.6118	1.24534	2.01553
B4U62_01815	mdr	multidrug resistance protein 3	0.551657	0.947368	0.951267	1.33918	1.91813	2.9961	1.89864	2.49903	2.57505	2.80507	2.24366	1.65887
B4U62_01845	nadE	NAD(+) synthetase	6.48718	6.38095	5.84249	5.47619	6.34799	5.98535	6.35165	6.71062	8.40659	10.8315	8.26374	7.1685
B4U62_01860	aroK	shikimate kinase	0.390374	0.262032	0.283422	0.245989	0.315508	0.272727	0.342246	0.294118	0.315508	0.502674	0.213904	0.208556
B4U62_01875	cah	cephalosporin deacetylase	0.231975	0.147335	0.247649	0.128527	0.210031	0.166144	0.15674	0.282132	0.263323	0.275862	0.178683	0.197492
B4U62_01880	ycgL	hypothetical protein	0.218391	0.157088	0.199234	0.126437	0.180077	0.222222	0.222222	0.252874	0.183908	0.291188	0.153257	0.172414
B4U62_01895	ycgO	sodium/proline symporter	0.267932	0.394515	0.470464	0.156118	0.187764	0.327004	0.301688	0.320675	0.301688	0.419831	0.221519	0.263713
B4U62_01920	ycgT	Ferredoxin--NADP reductase 1	0.264095	0.391691	0.456973	0.296736	0.403561	0.474777	0.617211	0.548961	0.635015	0.804154	0.424332	0.495549
B4U62_01975	yckA	amino acid ABC transporter permease	0.15859	0.185022	0.242291	0.339207	0.436123	0.409692	0.497797	0.69163	0.656388	0.735683	0.38326	0.506608
B4U62_01980	yckB	ABC transporter substrate-binding protein	0.850694	1.22222	1.23264	1.46181	2.10069	1.89931	2.28125	2.80208	2.69792	2.89931	1.80903	1.80903
B4U62_02000	nin	DNA-entry nuclease inhibitor	0.157895	0.142857	0.12782	0.240602	0.345865	0.180451	0.323308	0.270677	0.315789	0.300752	0.12782	0.142857
B4U62_02005	nucA	sporulation protein	0.101351	0.216216	0.344595	0.155405	0.263514	0.263514	0.277027	0.310811	0.405405	0.310811	0.175676	0.168919
B4U62_02030	srfAA	Surfactin synthase subunit 1	0.151895	0.408305	0.840301	0.18534	0.244426	0.454571	0.399108	0.325251	0.496934	0.595318	0.211538	0.354515
B4U62_02035	srbAB	Surfactin synthase subunit 2	0.222377	0.666574	1.17913	0.250837	0.455078	0.739676	0.436384	0.511719	0.622489	0.674386	0.340123	0.505301
B4U62_02040	srfAC	Surfactin synthase subunit 3	0.255486	0.456897	0.723354	0.238245	0.310345	0.453762	0.498433	0.378527	0.539185	0.580721	0.264107	0.329937
B4U62_02045	srfAD	surfactin synthase thioesterase subunit	0.390947	0.839506	1.06173	0.987654	1.53909	2.0823	1.77366	1.60494	1.99588	2.42798	1.68724	1.98765
B4U62_02070	-	4'-phosphopantetheinyl transferase	0.24	0.177778	0.173333	0.2	0.28	0.226667	0.244444	0.284444	0.328889	0.266667	0.155556	0.146667
B4U62_02075	yczE	hypothetical protein	0.231481	0.337963	0.351852	0.180556	0.319444	0.319444	0.342593	0.462963	0.532407	0.407407	0.319444	0.324074
B4U62_02080	tcyC	polar amino acid ABC transporter ATP-binding protein	0.528226	0.802419	0.78629	0.725806	0.955645	1.05242	1.01613	1.28629	1.375	1.3871	1.25806	1.20968
B4U62_02085	tcyB	cysteine ABC transporter permease	0.553191	0.889362	0.787234	0.561702	1.0383	1.08085	1.11064	1.29787	1.42979	1.51489	1.26383	1.10213
B4U62_02090	tcyA	L-cystine-binding protein TcyA	1.91078	2.66914	2.36431	2.17844	2.94796	2.94052	3.05204	3.36803	3.50929	4.07063	2.28996	2.0632
B4U62_02125	dtpT	MFS transporter	0.744422	1.03448	1.12576	0.740365	1.36511	1.30629	1.34686	1.50304	1.54564	2.86613	1.46045	1.79108
B4U62_02165	yclJ	DNA-binding response regulator	0.201754	0.20614	0.22807	0.184211	0.258772	0.289474	0.434211	0.289474	0.359649	0.614035	0.22807	0.302632
B4U62_02180	phrC	phosphatase RapC inhibitor	1.07317	0.390244	0.878049	0.902439	0.658537	0.365854	1.07317	0.560976	0.634146	1.41463	0.853659	0.853659
B4U62_02200	yclN	ABC transporter permease	0.287066	0.507886	0.520505	0.328076	0.511041	0.694006	0.539432	0.671924	0.687697	0.829653	0.564669	0.570978
B4U62_02205	yclO	ABC transporter permease	0.132911	0.174051	0.240506	0.148734	0.196203	0.262658	0.332278	0.246835	0.341772	0.518987	0.170886	0.227848
B4U62_02210	yclP	ABC transporter ATP-binding protein	0.320158	0.387352	0.458498	0.359684	0.466403	0.434783	0.656126	0.411067	0.596838	0.86166	0.434783	0.549407
B4U62_02215	yclQ	ABC transporter substrate-binding protein	1.68553	1.98428	1.94025	2.30818	3.21069	3.06604	3.11635	2.5	3.19182	5.02201	2.13522	2.31761
B4U62_02220	ycnB	MFS transporter	0.365751	0.634249	0.682875	0.331924	0.693446	0.769556	0.640592	0.699789	0.858351	1.03171	0.477801	0.794926
B4U62_02230	ycnD	NADPH-dependent oxidoreductase	0.612	0.588	0.44	0.74	0.756	0.644	0.932	0.644	0.996	1.5	0.912	0.952
B4U62_02235	ycnE	antibiotic biosynthesis monooxygenase	1.46875	1.5	1.11458	1.73958	1.61458	1.42708	2.22917	1.36458	1.90625	4.09375	1.91667	1.41667
B4U62_02240	yczG	transcriptional regulator	0.161905	0.161905	0.219048	0.209524	0.161905	0.2	0.333333	0.295238	0.419048	0.247619	0.152381	0.152381
B4U62_02255	gabD	NAD-dependent succinate-semialdehyde dehydrogenase	0.555076	0.531317	0.598272	0.518359	0.730022	0.600432	0.632829	0.704104	0.887689	0.838013	0.669546	0.686825
B4U62_02270	ycnI	hypothetical protein	2.42927	3.45366	2.45854	2.55122	2.86829	2.96098	4.07317	3.04878	3.53171	7.96098	4.99024	4.02439
B4U62_02275	ycnJ	copper transporter YcnJ	0.202952	0.448339	0.376384	0.276753	0.416974	0.426199	0.448339	0.433579	0.46679	0.939114	0.560886	0.464945
B4U62_02280	ycnK	hypothetical protein	0.287958	0.418848	0.382199	0.282723	0.26178	0.256545	0.439791	0.314136	0.371728	0.685864	0.371728	0.319372
B4U62_02285	ycnL	hypothetical protein	0.40678	0.711864	0.584746	0.508475	0.610169	0.822034	0.966102	1.01695	1.09322	1.54237	1.09322	1.09322
B4U62_02290	mtlA	pts system mannitol-specific eiicb component	7.84134	3.2714	0.789144	3.96868	8.48434	5.79332	5.91441	13.81	7.51775	7.06263	3.75365	3.238
B4U62_02295	mtlF	mannitol-specific phosphotransferase enzyme IIA component	35.5208	14.6875	3.71528	16.0972	20.6736	16.2014	20.6528	34.6111	23.8681	26.625	12.5903	9.45833
B4U62_02300	mtlD	mannitol-1-phosphate 5-dehydrogenase	16.0401	6.52139	1.87166	5.84492	8.6738	6.07219	8.09626	13.8556	9.35561	9.32086	5.77005	4.41711
B4U62_02305	ycsA	tartrate dehydrogenase/decarboxylase	1.07324	0.673239	0.650704	0.557746	1	0.833803	0.701408	1.32676	0.949296	1.08451	0.673239	0.611268
B4U62_02310	sipU	S26 family signal peptidase	0.218085	0.292553	0.223404	0.154255	0.212766	0.297872	0.345745	0.414894	0.297872	0.526596	0.202128	0.271277
B4U62_02320	ycsD	beta-hydroxyacyl-ACP dehydratase	0.496183	0.549618	0.59542	0.343511	0.40458	0.671756	0.763359	0.541985	0.587786	0.816794	0.625954	0.687023
B4U62_02330	ycsE	phosphoglycolate phosphatase	1.312	1.192	1.252	0.848	1.048	0.964	1.396	1.044	1.432	1.844	1.508	1.4
B4U62_02370	yczI	hypothetical protein	3.5122	2.52439	3.13415	1.93902	1.35366	1.84146	3.65854	1.56098	2.58537	4.2439	1.2439	1.97561
B4U62_02380	pbpC	penicillin-binding protein 3	0.461883	0.621824	0.663677	0.427504	0.675635	0.695067	0.683109	0.668161	0.784753	0.86846	0.464873	0.562033
B4U62_02395	ydaB	long-chain-fatty-acid--CoA ligase	0.297619	0.269841	0.200397	0.347222	0.361111	0.275794	0.559524	0.31746	0.343254	0.89881	0.345238	0.313492
B4U62_02430	ydzA	hypothetical protein	0.525773	0.876289	0.742268	0.556701	0.546392	0.85567	0.835052	0.659794	0.783505	1.47423	0.969072	1.37113
B4U62_02435	lrpC	transcriptional regulator	0.282759	0.324138	0.296552	0.213793	0.186207	0.248276	0.372414	0.344828	0.365517	0.703448	0.372414	0.434483
B4U62_02440	topB	DNA topoisomerase 3	0.918956	1.07692	1.21291	0.876374	0.990385	0.994505	1.24725	1.08654	1.53159	1.85165	1.11676	1.16209
B4U62_02470	ydaO	amino acid permease	0.310855	0.304276	0.332237	0.157895	0.146382	0.152961	0.256579	0.200658	0.184211	0.421053	0.167763	0.215461
B4U62_02490	ydzK	hypothetical protein	0.707865	1.26966	1.24719	0.921348	1.17978	1.22472	1.77528	1.38202	1.64045	2.50562	1.01124	1.51685
B4U62_02495	mntH	divalent metal cation transporter	0.467136	0.556338	0.657277	0.253521	0.333333	0.441315	0.535211	0.471831	0.607981	0.779343	0.349765	0.488263
B4U62_02510	ydbA	hypothetical protein	0.263736	0.161172	0.157509	0.18315	0.142857	0.120879	0.197802	0.197802	0.296703	0.278388	0.161172	0.18315
B4U62_02555	ydbI	AI-2E family transporter	0.54416	0.547009	0.475783	0.273504	0.304843	0.37037	0.578348	0.415954	0.549858	0.925926	0.307692	0.316239
B4U62_02560	ydbJ	ABC transporter ATP-binding protein	0.660194	0.886731	1.19741	1.00324	1.17799	1.30744	1.46602	1.41748	1.70874	1.97411	1.14887	1.25566
B4U62_02565	ydbK	ABC transporter permease	0.777328	0.947368	1.09312	0.611336	0.684211	0.951417	1.02024	1.10526	1.26316	1.56275	0.712551	0.983806
B4U62_02570	ydbL	hypothetical protein	0.3125	0.633929	0.491071	0.544643	0.357143	0.6875	1.28571	0.214286	0.866071	1.82143	0.875	0.848214
B4U62_02575	ydbM	acyl-CoA dehydrogenase	0.146597	0.206806	0.204188	0.109948	0.15445	0.219895	0.246073	0.21466	0.282723	0.541885	0.319372	0.340314
B4U62_02580	ydbN	Fur-regulated basic protein B	0.6	1.5	1.16667	2.05	2.21667	2.3	3.18333	1.41667	3.41667	6.75	6.16667	7.5
B4U62_02585	-	hypothetical protein	0.890909	1.70909	0.963636	1.69091	2.14545	2.4	3.58182	1.61818	4.09091	7.67273	6.38182	8.43636
B4U62_02595	ydbP	thiol reductase thioredoxin	6.85047	5.96262	4.82243	9.14953	8.94393	7.11215	11.6262	8.15888	10.9252	15.0467	7.93458	7.8785
B4U62_02600	ddl	D-alanine--D-alanine ligase A	4.61972	5.20563	4.9662	4.83099	5.97465	5.49577	6.42535	5.43944	6.49014	7.79437	4.79437	4.44507
B4U62_02605	murF	UDP-N-acetylmuramoyl-tripeptide--D-alanyl-D- alanine ligase	1.25546	1.79258	1.91485	1.18341	1.6441	1.67249	1.74454	1.6179	2.01965	3.89301	2.29476	2.45633
B4U62_02615	cshA	DEAD/DEAH box helicase	13.6621	16.5703	15.1797	14.3105	13.6406	13.2266	19.4922	14.8301	21.4355	31.1465	16.2734	20.5742
B4U62_02620	ydbS	hypothetical protein	0.51875	0.7625	1.11875	0.175	0.3	0.5	0.5375	0.40625	0.46875	0.74375	0.3375	0.5375
B4U62_02645	alrA	alanine racemase	0.95641	1.07179	1.06154	0.979487	1.01282	1.19231	1.73333	1.60769	1.92051	2.05128	1.25641	1.29487
B4U62_02650	endB	antitoxin EndoAI	5.31915	4.38298	5.14894	3.97872	4.87234	4.93617	5.12766	5.7766	6.80851	5.87234	4.93617	3.14894
B4U62_02655	ndoA	mRNA interferase EndoA	0.641026	0.410256	0.333333	0.435897	0.538462	0.504274	0.760684	0.641026	0.692308	0.623932	0.461538	0.376068
B4U62_02660	rsbRA	RsbT co-antagonist protein RsbRA	0.843636	1.13091	1.22182	0.789091	0.84	1.04727	0.974545	1.12364	1.23273	1.78545	0.778182	1.01455
B4U62_02665	rsbS	RsbT antagonist protein RsbS	0.540984	0.721311	1.01639	0.393443	0.508197	0.516393	0.762295	0.688525	0.836066	1.48361	0.647541	0.721311
B4U62_02670	rsbT	serine/threonine protein kinase	0.634328	0.858209	1.3209	0.514925	0.477612	0.843284	1.11194	1.06716	1.30597	1.94776	0.813433	0.843284
B4U62_02675	rsbU	phosphoserine phosphatase RsbU	0.247024	0.315476	0.449405	0.252976	0.52381	0.404762	0.342262	0.392857	0.449405	0.607143	0.303571	0.372024
B4U62_02680	rsbV	anti-sigma B factor antagonist	1.22727	2.17273	2.38182	0.545455	0.936364	1.16364	1.1	1.04545	1.20909	2.03636	0.945455	1.07273
B4U62_02685	rsbW	anti-sigma B factor RsbW	0.819876	1.38509	1.7205	0.521739	0.701863	0.900621	0.869565	1.02484	1.08696	1.90062	0.863354	1
B4U62_02690	sigB	RNA polymerase sigma-B factor	0.334601	0.638783	0.490494	0.228137	0.262357	0.34981	0.319392	0.296578	0.387833	0.562738	0.311787	0.368821
B4U62_02695	rsbX	phosphoserine phosphatase RsbX	0.22	0.5	0.335	0.135	0.21	0.19	0.165	0.135	0.205	0.29	0.155	0.23
B4U62_02720	ydcI	RNA-binding transcriptional accessory protein	0.495833	0.473611	0.488889	0.434722	0.530556	0.518056	0.566667	0.654167	0.736111	0.854167	0.456944	0.481944
B4U62_02775	immR	transcriptional regulator	0.390625	0.34375	0.367188	0.304688	0.3125	0.210938	0.421875	0.257812	0.304688	0.609375	0.28125	0.179688
B4U62_02870	yddK	TIR domain-containing protein	1.03371	0.756554	0.722846	0.981273	0.962547	0.764045	1.17603	0.928839	1.05243	1.61423	0.501873	0.498127
B4U62_02880	rapI	phosphatase RapI inhibitor	0.425	0.45	0.525	0.275	0.275	0.3	0.275	0.2	0.15	0.6	0.175	0.4
B4U62_02895	lrpA	transcriptional regulator	0.270073	0.248175	0.233577	0.284672	0.328467	0.328467	0.430657	0.306569	0.408759	0.569343	0.160584	0.167883
B4U62_02930	ydzN	hypothetical protein	0.709677	0.83871	0.790323	0.435484	0.419355	0.741935	0.951613	0.66129	0.66129	1.16129	0.241935	0.33871
B4U62_02940	cspC	cold-shock protein CspC	55.6269	55.1343	28.6567	44.1194	34.1194	31.4925	65.9104	47.2985	60.3134	112.627	65.3881	51.1642
B4U62_02990	ydeI	hypothetical protein	0.191919	0.212121	0.227273	0.20202	0.156566	0.161616	0.20202	0.171717	0.166667	0.242424	0.121212	0.151515
B4U62_03010	ydeM	hypothetical protein	0.401408	0.239437	0.197183	0.169014	0.190141	0.316901	0.253521	0.246479	0.239437	0.457746	0.176056	0.169014
B4U62_03025	ydeO	hypothetical protein	0.457045	0.591065	0.66323	0.28866	0.453608	0.487973	0.57732	0.457045	0.611684	0.780069	0.460481	0.439863
B4U62_03030	ydeP	ArsR family transcriptional regulator	0.100775	0.116279	0.139535	0.24031	0.209302	0.20155	0.302326	0.271318	0.403101	0.387597	0.27907	0.325581
B4U62_03045	ydeS	TetR family transcriptional regulator	0.472362	0.547739	0.613065	0.39196	0.532663	0.547739	0.497487	0.547739	0.768844	0.80402	0.78392	0.592965
B4U62_03095	ydfG	hypothetical protein	0.574324	0.628378	0.412162	0.412162	0.527027	0.506757	0.777027	0.567568	0.743243	0.986486	0.371622	0.391892
B4U62_03125	nap	carboxylesterase	0.242525	0.142857	0.196013	0.352159	0.325581	0.342193	0.674419	0.488372	0.598007	0.853821	0.292359	0.511628
B4U62_03220	ydgF	transporter	0.627451	0.816993	0.708061	0.46841	0.769063	0.825708	0.962963	1.03704	1.06972	1.49237	0.734205	0.847495
B4U62_03240	ydgI	nitroreductase family protein	1.11905	0.809524	0.819048	0.97619	1.02857	0.928571	1.49048	1.0619	1.32381	2.19524	1.08571	1.32857
B4U62_03245	ydgJ	transcriptional regulator	0.157576	0.121212	0.127273	0.157576	0.127273	0.163636	0.2	0.151515	0.181818	0.248485	0.206061	0.139394
B4U62_03250	ydgK	Bcr/CflA family multidrug efflux MFS transporter	0.181141	0.255583	0.359801	0.228288	0.320099	0.379653	0.30273	0.352357	0.367246	0.347395	0.287841	0.272953
B4U62_03255	ydhB	anion permease	0.178862	0.207317	0.174797	0.117886	0.138211	0.243902	0.203252	0.203252	0.239837	0.402439	0.150407	0.215447
B4U62_03260	ydhC	GntR family transcriptional regulator	0.528889	0.448889	0.502222	0.582222	0.6	0.604444	0.684444	0.511111	0.786667	1.01333	0.617778	0.524444
B4U62_03270	ydhE	UDP-glucosyltransferase	0.542929	0.535354	0.492424	0.787879	0.550505	0.623737	0.853535	0.545455	0.856061	1.40404	0.707071	0.671717
B4U62_03310	pbuE	purine efflux pump PbuE	0.748072	0.879177	0.825193	0.619537	0.987147	0.912596	1.13625	1.11311	1.07712	2.00771	0.946015	1.19023
B4U62_03395	thiL	thiamine-monophosphate kinase	0.119632	0.147239	0.187117	0.110429	0.138037	0.190184	0.208589	0.223926	0.248466	0.279141	0.147239	0.187117
B4U62_03400	ydiB	tRNA (adenosine(37)-N6)-threonylcarbamoyltransferase complex ATPase subunit type 1 TsaE	0.465409	0.63522	0.792453	0.264151	0.415094	0.616352	0.622642	0.603774	0.91195	1.08176	0.559748	0.490566
B4U62_03405	ydiC	tRNA (adenosine(37)-N6)-threonylcarbamoyltransferase complex dimerization subunit type 1 TsaB	0.443478	0.647826	0.804348	0.382609	0.469565	0.721739	0.608696	0.626087	0.821739	1.15217	0.517391	0.678261
B4U62_03410	rimI	ribosomal-protein-alanine N-acetyltransferase RimI	0.276316	0.414474	0.368421	0.151316	0.223684	0.315789	0.263158	0.190789	0.394737	0.671053	0.309211	0.289474
B4U62_03415	gcp	tRNA (adenosine(37)-N6)-threonylcarbamoyltransferase complex transferase subunit TsaD	0.570605	0.916427	0.847262	0.380403	0.769452	0.873199	0.636888	0.757925	0.850144	1.13833	0.651297	0.795389
B4U62_03420	ydiF	ABC transporter ATP-binding protein	0.401244	0.320373	0.33437	0.468118	0.522551	0.419907	0.609642	0.48367	0.569207	0.926905	0.401244	0.539658
B4U62_03425	moaC	cyclic pyranopterin monophosphate synthase MoaC	0.555556	0.900585	0.900585	0.777778	1.05263	0.836257	1.08187	1.40351	1.08187	1.47953	0.853801	0.906433
B4U62_03430	ydiH	redox-sensing transcriptional repressor Rex	0.740741	0.87037	1.15278	0.486111	0.597222	0.555556	0.773148	1.10648	0.875	1.11574	0.550926	0.638889
B4U62_03435	tatAY	protein translocase TatA	0.741379	1.36207	2.15517	0.396552	0.87931	0.689655	0.965517	1.36207	1.2069	1.13793	1.15517	1.10345
B4U62_03445	ydiK	lipoprotein	0.765625	0.796875	0.921875	1.14062	0.84375	1.15625	1.76562	1.32812	1.625	2.03125	1.10938	1.20312
B4U62_03450	ydiL	CPBP family intramembrane metalloprotease	0.22449	0.330612	0.318367	0.285714	0.428571	0.367347	0.379592	0.37551	0.391837	0.522449	0.24898	0.391837
B4U62_03455	groES	co-chaperone GroES	18.6421	18.3789	16.0842	18.8211	24.2842	22.3789	22.4947	20.3789	26.8421	36.5263	19.9474	19.3684
B4U62_03460	groEL	molecular chaperone GroEL	20.4954	16.2899	15.8514	19.0495	22.7982	21.0385	20.2	18.1927	27.0312	33.5523	25.5651	20.0844
B4U62_03490	ydiO	restriction endonuclease subunit M	0.60514	0.616822	0.630841	0.721963	0.810748	0.754673	1.1215	0.906542	1.0257	1.49065	0.53271	0.742991
B4U62_03495	ydiP	restriction endonuclease subunit M	0.679487	1.04615	0.861538	0.848718	1.19487	1.24359	1.69487	1.28205	1.76923	2.32564	1.01538	1.34615
B4U62_03505	ydiR	type-2 restriction enzyme BsuMI component YdiR	0.528662	0.627389	0.652866	0.519108	0.493631	0.585987	0.675159	0.636943	0.659236	0.977707	0.356688	0.429936
B4U62_03510	ydiS	type-2 restriction enzyme BsuMI component YdiS	0.383721	0.479651	0.511628	0.395349	0.386628	0.406977	0.546512	0.55814	0.552326	0.909884	0.296512	0.302326
B4U62_03550	ydjE	carbohydrate kinase	0.504673	0.470405	0.433022	0.274143	0.392523	0.314642	0.436137	0.53271	0.514019	0.629283	0.373832	0.314642
B4U62_03555	pspA	phage shock protein A	1.16228	1.99123	2.34211	0.504386	0.364035	0.960526	1.32018	0.79386	1.19737	2.41228	1.02632	1.4693
B4U62_03560	ydjG	hypothetical protein	0.48538	0.885965	1.02924	0.19883	0.187135	0.362573	0.561404	0.359649	0.561404	1.02632	0.409357	0.80117
B4U62_03570	ydjI	hypothetical protein	1.31173	2.23148	2.69136	0.530864	0.5	0.990741	1.12037	0.987654	1.2284	2.49074	1.03086	1.73765
B4U62_03585	bdhA	(R'R)-butanediol dehydrogenase	3.64553	2.22767	2.12968	2.82133	2.51297	2.317	4.16138	2.54755	3.10951	6.7781	3.28818	3.87896
B4U62_03590	ydjM	hypothetical protein	9.67742	7.27419	5.18548	7.23387	7.87097	6.70161	11.0484	6.54839	8.69355	8.54839	4.91935	3.10484
B4U62_03595	ydjN	hypothetical protein	0.366762	0.332378	0.318052	0.369628	0.358166	0.30659	0.601719	0.323782	0.43553	0.667622	0.378223	0.34384
B4U62_03605	ydjO	hypothetical protein	1.32857	1.32857	1.32857	1.02857	1.2	0.828571	1.98571	1.44286	1.82857	2.47143	1.15714	1.48571
B4U62_03610	ydjP	alpha/beta hydrolase	0.308824	0.577206	0.768382	0.158088	0.132353	0.397059	0.330882	0.180147	0.426471	0.665441	0.216912	0.488971
B4U62_03640	yeaC	AAA family ATPase	0.277259	0.367601	0.479751	0.227414	0.342679	0.367601	0.386293	0.507788	0.517134	0.529595	0.286604	0.451713
B4U62_03655	guaA	GMP synthase (glutamine-hydrolyzing)	12.1089	10.8988	11.5506	13.4553	12.6693	14.5992	19.1226	13.3171	20.4767	22.2237	10.43	11.393
B4U62_03660	pbuG	guanine/hypoxanthine permease PbuG	1.59864	2.38776	2.5034	1.7415	2.47846	4.30612	2.8254	2.25624	4.69161	6.36054	4.77778	5.20862
B4U62_03665	yebC	hypothetical protein	0.473881	0.686567	0.925373	0.455224	0.712687	0.768657	0.966418	0.753731	0.906716	0.977612	0.634328	0.652985
B4U62_03675	yebE	DUF2179 domain-containing protein	0.162162	0.145946	0.2	0.227027	0.254054	0.324324	0.313514	0.318919	0.264865	0.367568	0.162162	0.2
B4U62_03680	yebG	NETI motif-containing protein	0.287879	0.151515	0.242424	0.181818	0.287879	0.30303	0.318182	0.287879	0.333333	0.409091	0.318182	0.212121
B4U62_03685	purE	5-(carboxyamino)imidazole ribonucleotide mutase	0.226994	0.239264	0.361963	0.251534	0.239264	0.435583	0.368098	0.202454	0.644172	0.539877	0.398773	0.509202
B4U62_03695	purB	adenylosuccinate lyase	0.770833	0.884259	1.06019	0.55787	0.680556	1.02315	0.905093	0.627315	1.1875	1.58565	0.789352	0.960648
B4U62_03760	yerA	adenosine deaminase	0.46988	0.592083	0.657487	0.228916	0.244406	0.172117	0.339071	0.638554	0.301205	0.450947	0.160069	0.277108
B4U62_03765	yerB	lipoprotein	0.213855	0.231928	0.343373	0.120482	0.108434	0.174699	0.28012	0.328313	0.23494	0.283133	0.189759	0.11747
B4U62_03770	yerC	hypothetical protein	3.72381	2.93333	3.33333	3.04762	3.34286	3.0381	4.69524	4.46667	4.14286	5.29524	2.60952	3.05714
B4U62_03780	pcrB	geranylgeranylglyceryl/heptaprenylglyceryl phosphate synthase	0.388646	0.454148	0.655022	0.235808	0.344978	0.471616	0.510917	0.480349	0.585153	0.733624	0.401747	0.419214
B4U62_03785	pcrA	DNA helicase PcrA	0.417568	0.57973	0.839189	0.366216	0.435135	0.581081	0.566216	0.563514	0.735135	0.855405	0.45	0.506757
B4U62_03790	ligA	DNA ligase (NAD(+)) LigA	0.478326	0.733931	0.814649	0.475336	0.638266	0.699552	0.585949	0.70852	0.862481	0.878924	0.544096	0.647235
B4U62_03795	yerH	hypothetical protein	0.872269	1.41933	1.44454	0.668067	0.922689	1.1042	0.973109	1.14202	1.25798	1.30588	0.647899	0.844538
B4U62_03800	yerI	hypothetical protein	0.142433	0.15727	0.148368	0.195846	0.192878	0.207715	0.207715	0.261128	0.237389	0.424332	0.290801	0.305638
B4U62_03815	gatC	glutamyl-tRNA(Gln) amidotransferase subunit C	3.42268	2.8866	3.08247	3.6701	2.39175	2.89691	6.26804	3.29897	6.05155	10.134	3.16495	3.85567
B4U62_03820	gatA	glutamyl-tRNA(Gln) amidotransferase subunit A	5.02469	5.40329	6.60905	5.37449	6.62963	7.18313	7.19547	7.14403	9.35185	12.356	6.27572	7.83951
B4U62_03825	gatB	aspartyl/glutamyl-tRNA amidotransferase subunit B	5.15723	4.92034	5.55136	5.48008	6.19916	6.76939	6.99371	6.43187	8.03983	11.4403	5.49895	5.96855
B4U62_03830	yerO	TetR family transcriptional regulator	0.441379	0.410345	0.468966	0.603448	0.362069	0.475862	0.868966	0.341379	0.568966	0.886207	0.403448	0.475862
B4U62_03835	swrC	Swarming motility protein SwrC	0.636961	1.03377	1.22139	0.517824	0.5394	0.721388	1.27955	0.653846	0.986867	1.51407	0.533771	0.790807
B4U62_03840	yerQ	diacylglycerol kinase	1.26974	1.51645	1.58224	1.32237	1.70395	1.74342	1.77303	2.01316	2.26645	2.05921	1.46053	1.54605
B4U62_03845	yefA	23S rRNA (uracil-C(5))-methyltransferase RlmCD	0.48913	0.641304	0.732609	0.426087	0.569565	0.617391	0.6	0.558696	0.75	0.78913	0.571739	0.81087
B4U62_03865	yeeB	ATP-dependent helicase	0.18	0.306667	0.383333	0.238333	0.211667	0.325	0.27	0.231667	0.325	0.57	0.17	0.231667
B4U62_03910	yeeI	transcriptional regulator	8.41667	7.65417	6.51667	5.9375	6.44583	6.50417	8.65833	7.46667	9.45417	13.5167	11.9417	9.62083
B4U62_03920	yezE	TetR family transcriptional regulator	0.179487	0.282051	0.312821	0.194872	0.184615	0.251282	0.353846	0.189744	0.338462	0.471795	0.261538	0.292308
B4U62_03950	yesJ	N-acetyltransferase	0.254144	0.287293	0.21547	0.127072	0.254144	0.287293	0.254144	0.364641	0.353591	0.265193	0.287293	0.20442
B4U62_04065	yetG	antibiotic biosynthesis monooxygenase	2.02381	2.11905	1.65873	3.77778	2.52381	2.84127	4.84127	2.01587	3.7619	6.84127	3.40476	2.34127
B4U62_04070	yetH	hypothetical protein	1.04959	0.677686	0.652893	0.793388	0.834711	0.876033	1.28099	0.77686	1.04132	1.19008	0.702479	0.735537
B4U62_04080	-	sulfate transporter	0.633028	0.450688	0.478211	0.598624	0.626147	0.584862	0.856651	0.780963	0.736239	1.41743	0.481651	0.574541
B4U62_04090	yetJ	hypothetical protein	5.09767	4.94884	4.06977	3.77674	4.52558	5.34884	7.65116	6.04651	6.7814	9.84186	4.31628	5.64651
B4U62_04110	yetN	hypothetical protein	0.257703	0.280112	0.282913	0.266106	0.29972	0.260504	0.459384	0.431373	0.366947	0.512605	0.254902	0.277311
B4U62_04120	ltaSA	Lipoteichoic acid synthase 1	0.860938	1.30469	1.71719	0.723437	0.928125	0.885938	1.32812	0.904687	1.18594	1.78281	0.629687	0.889062
B4U62_04150	yfnC	MFS transporter	0.141463	0.139024	0.163415	0.109756	0.239024	0.22439	0.207317	0.278049	0.207317	0.221951	0.158537	0.187805
B4U62_04160	yfnA	amino acid permease	0.324675	0.445887	0.508658	0.199134	0.209957	0.296537	0.341991	0.383117	0.354978	0.411255	0.220779	0.264069
B4U62_04165	yfmT	aldehyde dehydrogenase	3.50206	3.72428	3.68313	0.765432	1.0535	1.04527	0.973251	1.1893	1.40123	2.36831	1.80041	1.44856
B4U62_04170	yfmS	chemotaxis protein	2.50523	2.63066	2.47038	0.658537	0.829268	0.679443	0.728223	0.832753	0.940767	1.79094	1.36585	1.06969
B4U62_04175	yfmR	ABC transporter ATP-binding protein	0.833333	0.842857	0.868254	0.803175	0.942857	0.912698	1.09206	1.32063	1.15397	1.79048	1.11587	1.2127
B4U62_04180	yfmQ	hypothetical protein	1.04027	1.53691	1.24832	1.08054	1.07383	1.30872	1.97315	0.959732	1.79195	3.68456	2.02685	2.02685
B4U62_04185	yfmP	transcriptional regulator	0.269504	0.326241	0.248227	0.241135	0.319149	0.297872	0.326241	0.219858	0.404255	0.51773	0.361702	0.248227
B4U62_04190	yfmO	multidrug efflux protein YfmO	0.171285	0.188917	0.239295	0.105793	0.13602	0.246851	0.183879	0.18136	0.219144	0.56927	0.352645	0.481108
B4U62_04205	yfmM	ABC transporter ATP-binding protein	1.55106	1.4104	1.21965	1.60501	1.84393	1.63391	2.27553	2.28516	2.31214	3.22736	2.01541	1.82274
B4U62_04210	yfmL	ATP-dependent RNA helicase	1.12202	1.27056	1.27321	1.23342	1.42175	1.49337	1.91777	1.94164	2.10875	2.32626	1.55172	1.71088
B4U62_04220	yfmJ	NADP-dependent oxidoreductase	0.314706	0.279412	0.317647	0.270588	0.285294	0.267647	0.305882	0.461765	0.358824	0.261765	0.238235	0.208824
B4U62_04240	fecE	Fe(3+)-citrate import ATP-binding protein YfmF	0.228464	0.367041	0.47191	0.265918	0.370787	0.389513	0.389513	0.475655	0.513109	0.617978	0.430712	0.374532
B4U62_04255	yfmC	Fe(3+)-citrate-binding protein YfmC	1.52215	1.92722	1.97785	2.06646	2.39557	2.34494	3.19937	2.82595	2.98101	3.81013	2.07278	2.39873
B4U62_04275	pel	pectate lyase	0.741093	0.795724	0.84323	0.980998	0.840855	0.866983	1.78622	0.703088	1.08789	1.88361	0.817102	0.992874
B4U62_04310	nosA	nitric oxide synthase	0.260989	0.208791	0.288462	0.258242	0.228022	0.181319	0.351648	0.335165	0.335165	0.387363	0.266484	0.266484
B4U62_04320	yflK	MOSC domain-containing protein	0.400901	0.328829	0.351351	0.288288	0.337838	0.31982	0.297297	0.405405	0.31982	0.423423	0.216216	0.238739
B4U62_04330	yflI	hypothetical protein	0.5	0.423077	0.173077	0.307692	0.519231	0.5	0.826923	0.384615	0.653846	0.769231	0.423077	0.596154
B4U62_04340	yflG	methionine aminopeptidase	2.344	2.076	1.72	1.98	2.012	1.72	2.636	2.452	2.784	3.912	2.292	2.656
B4U62_04345	nagP	PTS N-acetylglucosamine EIICB component	0.838852	0.796909	0.783664	0.768212	1.39735	1.2053	1.15673	1.68433	1.45475	1.81236	1.26049	1.16336
B4U62_04350	yflE	lipoteichoic acid synthase 2	1.04769	1.39538	1.63077	1.26923	1.41385	1.60308	2.03385	1.55231	2.01846	3.07077	1.39846	1.55385
B4U62_04390	treP	PTS trehalose EIIBC component	5.27176	5.21231	6.18896	2.40552	4.57537	2.02335	3.43949	12.535	3.5414	3.63694	1.66454	2.45435
B4U62_04395	treA	alpha-glucosidase	4.2153	4.18683	6.9573	2.16904	3.67794	2.07829	3.23665	8.52847	3.6726	4.1548	2.0516	2.28114
B4U62_04400	treR	transcriptional regulator	0.640167	0.619247	0.882845	1.57322	2.95816	1.62762	1.87866	4.59414	2.28033	2.38912	1.66109	2.61088
B4U62_04405	yfkO	NAD(P)H-dependent oxidoreductase	3.53604	3.25676	3.49099	3.24775	4.01802	3.55856	3.58108	6.91892	4.79279	6.15766	5.01802	4.5045
B4U62_04420	yfkL	MFS transporter	0.141058	0.163728	0.201511	0.141058	0.188917	0.254408	0.201511	0.211587	0.274559	0.332494	0.153652	0.198992
B4U62_04425	yfkK	hypothetical protein	1.75	1.77778	0.930556	1.69444	1.86111	1.47222	2.26389	1.31944	1.75	2.48611	1.58333	1.18056
B4U62_04460	yfkC	mechanosensitive ion channel protein MscS	0.160142	0.16726	0.135231	0.19573	0.284698	0.30605	0.259786	0.241993	0.327402	0.348754	0.188612	0.199288
B4U62_04465	yfkA	radical SAM/CxCxxxxC motif protein YfkAB	0.459893	0.585561	0.588235	0.842246	1.13636	0.927807	1.04813	1.11497	1.44118	1.65241	1.08021	1.15241
B4U62_04470	yfjT	hypothetical protein	0.741935	0.419355	0.451613	0.5	0.322581	0.33871	0.887097	0.209677	0.612903	1.32258	0.225806	0.322581
B4U62_04480	yfjR	6-phosphogluconate dehydrogenase	0.229965	0.264808	0.278746	0.219512	0.254355	0.320557	0.362369	0.28223	0.254355	0.456446	0.247387	0.334495
B4U62_04495	yfjO	23S rRNA (uracil(1939)-C(5))-methyltransferase RlmD	0.571734	0.8394	0.753747	0.865096	1.01713	1.03854	1.17559	1.11135	1.47109	1.59315	0.952891	1.18844
B4U62_04505	dusC	tRNA-dihydrouridine synthase	0.834356	0.868098	1.03067	0.812883	0.923313	1.08282	1.53067	1.1227	1.48466	2.09816	0.880368	1.27301
B4U62_04605	catD	oxidoreductase	0.451852	0.562963	0.6	0.407407	0.392593	0.733333	0.992593	0.466667	0.711111	1.31111	0.525926	0.696296
B4U62_04640	yfiK	DNA-binding response regulator	0.126697	0.167421	0.126697	0.153846	0.167421	0.149321	0.144796	0.18552	0.230769	0.38009	0.235294	0.221719
B4U62_04660	padR	PadR family transcriptional regulator	0.486339	0.606557	0.519126	0.459016	0.52459	0.546448	0.688525	0.699454	0.672131	0.896175	0.579235	0.519126
B4U62_04665	estB	esterase	0.336493	0.511848	0.379147	0.744076	0.938389	0.824645	1.18957	1.09953	1.17536	1.37441	0.900474	0.810427
B4U62_04685	yfiT	metal-dependent hydrolase	0.648045	0.469274	0.564246	0.413408	0.458101	0.52514	0.530726	0.486034	0.670391	0.698324	0.569832	0.592179
B4U62_04695	yfiV	transcriptional regulator	0.385093	0.416149	0.378882	0.360248	0.385093	0.347826	0.440994	0.360248	0.490683	0.732919	0.664596	0.360248
B4U62_04705	yfiY	siderophore-binding lipoprotein YfiY	2.42638	3.21166	2.77914	2.56135	3.3865	3.73313	4.41718	4.08282	4.65644	5.81902	2.65337	3.3589
B4U62_04710	yfiZ	siderophore ABC transporter permease	0.155689	0.227545	0.284431	0.200599	0.299401	0.314371	0.362275	0.449102	0.517964	0.538922	0.245509	0.365269
B4U62_04715	yfhA	siderophore ABC transporter permease	0.162791	0.188953	0.19186	0.476744	0.476744	0.674419	0.645349	0.787791	0.863372	0.973837	0.601744	0.697674
B4U62_04725	yfhC	NAD(P)H nitroreductase	5.35897	5.50256	4.24615	8.50769	8.55385	7.18974	10.6872	7.03077	10.0462	14.6205	9.74872	8.63077
B4U62_04745	recX	regulatory protein RecX	0.181132	0.135849	0.139623	0.222642	0.332075	0.241509	0.34717	0.267925	0.30566	0.343396	0.241509	0.177358
B4U62_04750	yfhH	hypothetical protein	0.92381	0.866667	0.742857	1.17143	0.971429	0.87619	1.25714	1.2	1.48571	1.75238	0.885714	0.790476
B4U62_04755	yfhI	MFS transporter	0.233668	0.278894	0.349246	0.238693	0.439698	0.482412	0.341709	0.336683	0.434673	0.417085	0.281407	0.286432
B4U62_04765	yfhJ	hypothetical protein	0.611111	0.566667	0.544444	0.622222	0.544444	0.566667	0.866667	0.444444	0.7	1.01111	0.6	0.677778
B4U62_04785	csbB	glycosyltransferase	1.24545	1.04545	1.09697	0.981818	1.05758	0.990909	1.60909	1.18788	1.25152	1.73333	0.857576	0.845455
B4U62_04790	yfhO	hypothetical protein	0.185615	0.263341	0.280742	0.149652	0.236659	0.24942	0.312065	0.292343	0.305104	0.453596	0.192575	0.233179
B4U62_04800	yfhQ	A/G-specific adenine glycosylase	0.235135	0.245946	0.283784	0.389189	0.510811	0.424324	0.475676	0.564865	0.556757	0.648649	0.437838	0.505405
B4U62_04810	fabL	enoyl-[acyl-carrier-protein] reductase [NADPH] FabL	3.27888	3.33466	3.84861	3.91235	4.19124	4.10359	5.13944	4.84064	6.26693	7.09163	3.68526	3.99602
B4U62_04825	ygaC	hypothetical protein	0.384181	0.40678	0.502825	0.423729	0.480226	0.576271	0.621469	0.508475	0.683616	0.610169	0.372881	0.367232
B4U62_04835	ygaE	hypothetical protein	0.248588	0.364407	0.344633	0.189266	0.344633	0.378531	0.435028	0.451977	0.412429	0.49435	0.262712	0.274011
B4U62_04840	gsaB	glutamate-1-semialdehyde 2'1-aminomutase	1.86279	2.05116	1.83488	1.60465	1.9	1.77442	2.06744	2.14419	2.5	3.23488	1.83721	2.08605
B4U62_04845	ygaF	peroxiredoxin	1.74684	1.48734	1.6962	1.31646	1.35443	1.3038	2.17089	1.56329	1.70253	2.5443	1.36709	1.20886
B4U62_04850	perR	transcriptional repressor	2.83562	2.77397	2.28082	3.4589	3.94521	3.53425	4.26712	3.05479	4.93836	6.80137	4.41096	4.21918
B4U62_04860	ygxA	hypothetical protein	0.589831	0.549153	0.522034	0.559322	0.481356	0.620339	0.942373	0.518644	0.840678	0.966102	0.325424	0.389831
B4U62_04960	spo0M	sporulation control protein Spo0M	11.5367	10.1737	9.67954	5.44788	4.28571	4.86486	9.47104	5.37838	7.53668	14.7297	5.82625	9.40154
B4U62_04995	katA	Vegetative catalase	0.880165	0.733471	0.692149	1.1157	0.981405	0.884298	1.13843	1.07851	1.31198	1.71281	0.857438	1.03306
B4U62_05030	ygaO	lipoprotein	0.208861	0.14557	0.158228	0.189873	0.170886	0.208861	0.411392	0.221519	0.202532	0.335443	0.21519	0.189873
B4U62_05045	yhzB	hypothetical protein	0.293269	0.346154	0.379808	0.269231	0.240385	0.288462	0.533654	0.355769	0.451923	0.466346	0.201923	0.197115
B4U62_05060	cspR	tRNA (uridine(34)/cytosine(34)/5- carboxymethylaminomethyluridine(34)-2'-O)- methyltransferase TrmL	4.68323	3.34161	3.01863	5.03727	3.70186	2.83851	6.72671	3.12422	4.9441	9	3.64596	3.75155
B4U62_05070	yhbE	hypothetical protein	0.210084	0.285714	0.327731	0.193277	0.226891	0.260504	0.319328	0.205882	0.298319	0.504202	0.235294	0.260504
B4U62_05075	yhbF	hypothetical protein	0.288136	0.34322	0.385593	0.254237	0.275424	0.288136	0.351695	0.385593	0.29661	0.588983	0.432203	0.330508
B4U62_05095	yhbJ	transporter	0.31982	0.545045	0.599099	0.378378	0.603604	0.581081	0.554054	0.693694	0.725225	0.797297	0.342342	0.405405
B4U62_05105	yhcB	hypothetical protein	0.361582	0.451977	0.485876	0.333333	0.531073	0.525424	0.644068	0.542373	0.762712	0.644068	0.446328	0.350282
B4U62_05135	yhcH	ABC transporter ATP-binding protein	0.415033	0.771242	0.781046	0.359477	0.5	0.607843	0.614379	0.522876	0.699346	0.915033	0.601307	0.611111
B4U62_05140	yhcI	ABC transporter permease	0.378981	0.547771	0.605096	0.321656	0.452229	0.519108	0.474522	0.535032	0.477707	0.789809	0.468153	0.522293
B4U62_05145	cspB	cold-shock protein CspB	571.176	356.809	227.912	517.412	342.618	308.118	802.515	316.853	439.868	1065.18	375.059	277.5
B4U62_05165	tcyP	L-cystine uptake protein TcyP	0.122845	0.189655	0.157328	0.114224	0.217672	0.288793	0.346983	0.288793	0.323276	0.420259	0.1875	0.344828
B4U62_05200	yhcT	RNA pseudouridine synthase	0.165017	0.221122	0.224422	0.247525	0.260726	0.227723	0.310231	0.336634	0.349835	0.320132	0.234323	0.231023
B4U62_05215	yhcW	hypothetical protein	0.692308	0.542986	0.642534	0.334842	0.524887	0.529412	0.638009	0.542986	0.660633	0.647059	0.443439	0.425339
B4U62_05220	yhcX	hydrolase YhcX	0.552529	0.437743	0.464981	0.392996	0.435798	0.396887	0.486381	0.449416	0.593385	0.714008	0.377432	0.398833
B4U62_05230	glpP	glycerol uptake operon antiterminator regulatory protein	0.373057	0.683938	0.621762	0.42487	0.487047	0.507772	0.492228	0.92228	0.632124	0.694301	0.450777	0.466321
B4U62_05235	glpF	glycerol uptake facilitator protein	5.06545	5.77818	6.96727	2.76727	8.27636	4.12364	5.50182	19.9818	7.20727	5.20364	3.66182	3.32364
B4U62_05240	glpK	glycerol kinase	11.8954	8.4507	12.4105	7.98793	16.2918	8.5835	11.4608	26.2254	12.9839	9.47887	5.79276	4.06439
B4U62_05245	glpD	aerobic glycerol-3-phosphate dehydrogenase	36.2806	32.3273	33.7122	29.1637	35.5971	30.741	37.3669	39.1403	44.8525	58.5629	32.7446	32.3112
B4U62_05250	pgcA	phosphoglucomutase	7.63918	8.5945	8.74399	7.92784	8.68041	9.7543	9.41237	9.60137	13.0412	18.9107	10.8694	12.299
B4U62_05265	yhdA	FMN-dependent NADPH-azoreductase	0.297143	0.217143	0.251429	0.24	0.188571	0.257143	0.308571	0.24	0.32	0.382857	0.205714	0.205714
B4U62_05280	lytF	peptidoglycan endopeptidase LytF	2.19018	2.55828	2.25767	0.605317	0.597137	0.513292	0.787321	0.691207	0.852761	1.96524	1.08384	1.09202
B4U62_05305	lytE	peptidoglycan endopeptidase LytE	4.72836	2.99403	1.9791	3.96716	3.48657	2.17015	4.78209	2.92836	3.50746	8.01791	4.08955	3.01194
B4U62_05315	citA	citrate synthase/methylcitrate synthase	0.242507	0.207084	0.367847	0.188011	0.220708	0.356948	0.376022	0.313351	0.337875	0.53951	0.258856	0.326975
B4U62_05330	yhdH	sodium-dependent transporter	0.119469	0.190265	0.201327	0.132743	0.227876	0.24115	0.316372	0.289823	0.274336	0.486726	0.196903	0.283186
B4U62_05345	yhdK	anti-sigma-M factor	0.896907	1.42268	1.61856	0.762887	1.35052	1.16495	1.46392	1.85567	1.70103	1.58763	1.49485	1.23711
B4U62_05350	yhdL	anti-sigma-M factor	0.43454	0.660167	0.743733	0.35376	0.493036	0.520891	0.693593	0.587744	0.554318	0.81337	0.431755	0.454039
B4U62_05365	plsC	1-acyl-sn-glycerol-3-phosphate acyltransferase	2.815	4.395	3.02	1.6	2.065	2.22	3.01	2.195	2.8	4.32	2.42	2.065
B4U62_05370	yhdP	hypothetical protein	0.429213	0.692135	0.678652	0.442697	0.58427	0.775281	0.874157	0.624719	0.883146	1.49438	0.503371	0.604494
B4U62_05375	cueR	transcriptional regulator	0.25	0.548611	0.666667	0.305556	0.5	0.534722	0.743056	0.680556	1.02083	1.34028	0.722222	1.0625
B4U62_05380	yhdR	aspartate aminotransferase	0.350254	0.322335	0.370558	0.154822	0.251269	0.271574	0.383249	0.324873	0.304569	0.324873	0.253807	0.248731
B4U62_05395	yhdV	chromosome condensation protein CrcB	0.151515	0.166667	0.30303	0.113636	0.272727	0.318182	0.204545	0.371212	0.272727	0.257576	0.25	0.227273
B4U62_05420	yheN	polysaccharide deacetylase	0.547703	0.918728	0.862191	0.409894	0.618375	0.745583	0.671378	0.763251	0.85159	1.07067	0.713781	0.699647
B4U62_05425	dat	D-amino-acid transaminase	0.254417	0.208481	0.187279	0.116608	0.116608	0.137809	0.116608	0.144876	0.190813	0.169611	0.113074	0.102473
B4U62_05430	nhaC	Na+/H+ antiporter NhaC	0.215859	0.292952	0.268722	0.143172	0.187225	0.222467	0.220264	0.323789	0.264317	0.447137	0.167401	0.270925
B4U62_05440	yheJ	hypothetical protein	0.333333	0.759259	0.277778	0.259259	1.44444	1.09259	0.444444	0.888889	0.37037	0.685185	0.648148	0.851852
B4U62_05455	yheG	hypothetical protein	0.270531	0.241546	0.236715	0.188406	0.275362	0.231884	0.323671	0.333333	0.31401	0.429952	0.178744	0.217391
B4U62_05485	yheB	hypothetical protein	0.415344	0.47619	0.632275	0.275132	0.502646	0.534392	0.486772	0.555556	0.608466	0.687831	0.52381	0.462963
B4U62_05490	yheA	hypothetical protein	11.9915	7.82203	5.92373	11.661	6.88983	7.5	13.3475	7.54237	12.5254	20.2373	8.71186	7.5678
B4U62_05505	hemZ	coproporphyrinogen III oxidase	0.49004	0.567729	0.531873	0.527888	0.583665	0.695219	0.693227	0.796813	0.802789	0.982072	0.527888	0.575697
B4U62_05535	natA	ABC transporter ATP-binding protein	0.227425	0.301003	0.230769	0.26087	0.371237	0.347826	0.454849	0.438127	0.501672	0.571906	0.324415	0.264214
B4U62_05540	natB	hypothetical protein	0.183333	0.25	0.269048	0.242857	0.383333	0.390476	0.42381	0.440476	0.461905	0.504762	0.278571	0.378571
B4U62_05555	yhaM	3'-5' exoribonuclease yhaM	1.05079	1.03492	1.04762	1.09206	1.21905	1.11111	1.4	1.35238	1.34603	1.8	1.2381	1.12063
B4U62_05565	prsA	foldase	8.54949	5.6041	5.66553	8.52901	7.53584	5.20478	9.64164	5.45051	7.72696	14.3379	5.02048	6.13311
B4U62_05580	-	hypothetical protein	1.11475	1.39344	0.983607	1.2459	1.31148	1.44262	1.80328	1.65574	1.86885	2.27869	1.13115	1.42623
B4U62_05585	yhaJ	hypothetical protein	0.213873	0.283237	0.277457	0.202312	0.254335	0.265896	0.398844	0.231214	0.358382	0.531792	0.265896	0.271676
B4U62_05590	yhaI	hypothetical protein	0.333333	0.342105	0.263158	0.254386	0.27193	0.307018	0.464912	0.324561	0.570175	0.675439	0.368421	0.289474
B4U62_05595	hpr	transcriptional regulator	0.348039	0.284314	0.284314	0.181373	0.269608	0.22549	0.308824	0.294118	0.25	0.289216	0.171569	0.156863
B4U62_05600	yhaH	hypothetical protein	2.70588	2.51261	2.92437	2.57143	2.40336	2.2605	3.29412	2.29412	3.33613	4.21849	2.65546	2.71429
B4U62_05610	trpP	tryptophan transporter	0.104046	0.196532	0.156069	0.16185	0.208092	0.190751	0.184971	0.225434	0.219653	0.369942	0.17341	0.213873
B4U62_05615	serC	3-phosphoserine/phosphohydroxythreonine aminotransferase	0.9	0.75	1.01111	0.472222	0.6	0.45	0.636111	0.558333	0.680556	0.963889	0.377778	0.569444
B4U62_05620	hinT	protein hit	5.44521	4.28767	3.33562	4.62329	4.10959	3.91781	7.10959	4.10959	6.35616	9.29452	5.34932	4.28767
B4U62_05625	ecsA	ABC transporter ATP-binding protein	0.673387	1.02419	1.22581	0.467742	0.572581	0.669355	0.709677	0.854839	0.842742	1.00403	0.822581	0.854839
B4U62_05630	ecsB	protein EcsB	0.232274	0.388753	0.369193	0.107579	0.207824	0.195599	0.178484	0.286064	0.237164	0.332518	0.178484	0.217604
B4U62_05655	yhgC	heme-degrading monooxygenase HmoB	0.640719	0.586826	0.562874	0.682635	0.616766	0.610778	1.17964	0.508982	0.964072	0.898204	0.580838	0.502994
B4U62_05665	hemE	uroporphyrinogen decarboxylase	1.34746	2.46893	2.23446	1.29944	1.30508	2.25706	1.81073	1.40678	2.40678	3.62429	2.31638	2.60734
B4U62_05670	hemH	ferrochelatase	1.96463	2.45016	2.43087	2.23794	2.56913	2.90032	3.03215	1.99357	3.54341	5.12219	3.51447	3.30225
B4U62_05675	hemY	protoporphyrinogen oxidase	0.645435	0.951168	0.828025	0.552017	0.528662	0.711253	0.887473	0.518047	0.961783	1.82378	1	1.03609
B4U62_05680	yhgD	TetR family transcriptional regulator	0.114583	0.135417	0.166667	0.177083	0.151042	0.145833	0.192708	0.234375	0.151042	0.296875	0.125	0.125
B4U62_05685	yhgE	hypothetical protein	0.185567	0.242268	0.314433	0.193299	0.195876	0.248711	0.333763	0.306701	0.292526	0.536082	0.238402	0.337629
B4U62_05690	fabHB	3-oxoacyl-ACP synthase III	0.251534	0.742331	0.478528	0.159509	0.190184	0.119632	0.352761	0.223926	0.266871	0.423313	0.214724	0.202454
B4U62_05705	yhfE	peptidase M42	0.429395	0.377522	0.40634	0.45245	0.605187	0.533141	0.602305	0.662824	0.752161	0.769452	0.536023	0.553314
B4U62_05710	yhfF	hypothetical protein	0.242647	0.294118	0.235294	0.183824	0.25	0.198529	0.382353	0.301471	0.367647	0.404412	0.426471	0.235294
B4U62_05715	gltT	proton/sodium-glutamate symport protein	1.36047	1.91163	1.94419	0.862791	1.31395	1.94884	1.89535	1.51395	2.05581	2.46977	0.955814	1.50465
B4U62_05725	yhfI	metallo-hydrolase	0.763265	0.926531	0.865306	0.493878	0.640816	0.795918	0.8	0.987755	1.16327	1.24898	0.746939	0.869388
B4U62_05730	yhfJ	lipoate-protein ligase LplJ	1.33133	1.60542	1.44277	1.06928	1.49398	1.49699	1.52711	1.70181	1.90361	2.85843	1.20783	1.48193
B4U62_05735	yhfK	sugar epimerase	1.09302	1.14419	1.12558	0.795349	1.22791	1.17674	1.24186	1.31628	1.51163	1.68837	1.16744	1.30233
B4U62_05760	yhfO	N-acetyltransferase	0.166667	0.173333	0.233333	0.24	0.24	0.306667	0.213333	0.446667	0.36	0.366667	0.326667	0.32
B4U62_05765	yhfP	oxidoreductase	0.223565	0.229607	0.26284	0.148036	0.265861	0.265861	0.247734	0.317221	0.410876	0.371601	0.26284	0.296073
B4U62_05770	yhfQ	ABC transporter substrate-binding protein	1.65123	2.37037	2.0679	2.39506	2.92593	2.91975	3.85494	3.04321	3.9321	5.71296	2.99383	3.83951
B4U62_05775	phoE	histidine phosphatase family protein	1.00515	1.13402	1.14433	0.994845	0.891753	0.969072	1.38144	1.08763	1.24227	1.60309	1.2732	1.07216
B4U62_05795	hemAT	heme-based aerotactic transducer HemAT	2.20323	2.43418	1.74596	0.367206	0.297921	0.369515	0.623557	0.411085	0.512702	1.9746	0.648961	0.861432
B4U62_05815	comK	competence transcription factor	0.341969	0.26943	0.274611	0.466321	0.238342	0.300518	0.450777	0.38342	0.487047	0.761658	0.42487	0.523316
B4U62_05825	yhjA	hypothetical protein	15.6	10.9556	10.3556	14.1333	13.6	11.2667	17.6778	14.2556	18.4111	24.6667	18.9778	11.2444
B4U62_05980	yisK	hypothetical protein	0.354305	0.281457	0.410596	0.135762	0.218543	0.208609	0.311258	0.228477	0.294702	0.493377	0.337748	0.304636
B4U62_05985	yisL	hypothetical protein	4.52941	4.63866	4.23529	4.13445	5.4958	4.79832	6.0084	5.28571	5.94958	7.95798	5.14286	4.85714
B4U62_05990	wprA	cell wall-associated protease	1.84022	1.79777	2.05363	0.951955	1.41899	1.20223	1.80782	1.8	1.67151	1.73408	0.936313	0.977654
B4U62_06105	yitI	N-acetyltransferase	0.341935	0.329032	0.341935	0.36129	0.451613	0.258065	0.490323	0.451613	0.477419	0.4	0.219355	0.303226
B4U62_06115	yitK	YajQ family cyclic di-GMP-binding protein	2.39024	1.68293	1.42073	1.46951	1.68293	1.31707	2.2439	1.52439	1.79878	2.81707	1.72561	1.89634
B4U62_06120	yitL	hypothetical protein	2.7893	2.52508	2.05017	3.12375	3.38127	3.14716	4.75251	4.31104	4.92308	6.32441	3.98328	3.79933
B4U62_06150	yitR	DUF3784 domain-containing protein	0.173469	0.214286	0.285714	0.244898	0.357143	0.336735	0.255102	0.377551	0.265306	0.469388	0.163265	0.244898
B4U62_06160	yitS	fatty acid-binding protein DegV	0.184397	0.163121	0.184397	0.152482	0.166667	0.156028	0.230496	0.198582	0.304965	0.287234	0.156028	0.138298
B4U62_06165	yitT	hypothetical protein	0.533808	0.580071	0.800712	0.3879	0.523132	0.846975	0.594306	0.900356	0.786477	0.825623	0.44484	0.533808
B4U62_06180	yitU	phosphatase	0.324723	0.309963	0.302583	0.202952	0.287823	0.324723	0.302583	0.287823	0.346863	0.328413	0.191882	0.247232
B4U62_06185	yitV	esterase	0.628906	0.648438	0.574219	0.539062	0.628906	0.582031	0.929688	0.804688	0.949219	1.25	0.648438	0.734375
B4U62_06190	yitW	MIP18 family protein YitW	3.06796	2.58252	2.45631	5.62136	5.17476	4.4466	8.76699	5.5534	7.2233	10.9029	6.27184	6.36893
B4U62_06195	-	proteolipid membrane potential modulator	0.157895	0.192982	0.263158	0.333333	0.298246	0.350877	0.315789	0.315789	0.385965	0.929825	0.736842	0.54386
B4U62_06205	yitZ	MFS transporter	0.127273	0.230303	0.175758	0.127273	0.181818	0.260606	0.230303	0.224242	0.321212	0.478788	0.260606	0.290909
B4U62_06250	yjzD	hypothetical protein	7.5	5.62903	3.41935	7.56452	5.62903	6.77419	13.0484	7	8.08065	18.7258	4.54839	6.09677
B4U62_06265	med	transcriptional activator protein med	0.147799	0.198113	0.248428	0.13522	0.216981	0.235849	0.242138	0.283019	0.254717	0.339623	0.198113	0.207547
B4U62_06270	comZ	ComG operon repressor	2.76562	2.4375	2.21875	3.67188	3.3125	3.54688	3.82812	3.28125	4.23438	4.14062	2.0625	2.21875
B4U62_06280	fabHA	3-oxoacyl-ACP synthase III	2.97764	5.41534	4.91054	2.39617	2.73163	2.97444	4.25879	3.31949	4.16613	5.92013	3.15335	3.53355
B4U62_06285	fabF	beta-ketoacyl-[acyl-carrier-protein] synthase II	5.80193	8.7971	8.45652	5.32367	5.89372	6.74396	8.63043	7.04348	9.55556	13.7874	7.6401	9.02657
B4U62_06325	trpS	tryptophan--tRNA ligase	2.79758	2.19335	1.84894	2.14199	2.16616	2.0574	2.75831	2.19637	2.82175	4.59215	2.15408	2.571
B4U62_06365	spxA	regulatory protein Spx	8	10.3182	10.5909	8.73485	8.65909	7.26515	11.5303	7.52273	9.59848	14.553	6.88636	7.35606
B4U62_06375	mecA	adaptor protein MecA	1.01826	0.899543	0.885845	1.15525	1.23288	1.44292	1.56621	1.11416	1.49772	2.3105	1.32877	0.972603
B4U62_06385	pepF	oligoendopeptidase F	1.39642	1.3696	1.26677	1.27869	1.27124	1.2623	1.78241	1.2608	1.70492	2.91058	1.22653	1.54247
B4U62_06400	yjbH	DsbA family protein	0.113333	0.15	0.253333	0.16	0.166667	0.173333	0.23	0.223333	0.23	0.253333	0.136667	0.153333
B4U62_06405	yjbI	group 2 truncated hemoglobin YjbI	0.37594	0.421053	0.503759	0.37594	0.631579	0.691729	0.962406	0.691729	0.744361	1.08271	0.62406	0.766917
B4U62_06410	yjbJ	lytic transglycosylase	1.76923	1.93407	1.91209	0.675824	1.07692	0.912088	0.917582	1.25824	1.31868	2.23626	1.67033	1.72527
B4U62_06415	yjbK	CYTH domain-containing protein	0.486911	0.319372	0.272251	0.235602	0.376963	0.340314	0.314136	0.303665	0.408377	0.492147	0.340314	0.277487
B4U62_06420	yjbL	hypothetical protein	1.33333	1.43902	1.38211	1.10569	1.45528	1.70732	1.70732	1.56911	1.62602	2.3252	1.17073	1.12195
B4U62_06425	yjbM	GTP pyrophosphokinase YjbM	0.410377	0.334906	0.424528	0.268868	0.367925	0.363208	0.457547	0.396226	0.476415	0.509434	0.216981	0.231132
B4U62_06430	ppnK	NAD(+) kinase	0.632959	0.599251	0.655431	0.479401	0.651685	0.655431	0.636704	0.719101	0.651685	0.621723	0.441948	0.475655
B4U62_06485	fabI	enoyl-ACP reductase	11.4015	15.9653	13.722	10.61	8.34749	9.55985	18	10.3359	15.7915	25.166	13.2278	14.9266
B4U62_06540	yjcD	ATP-dependent DNA helicase Rep	0.104457	0.122563	0.149025	0.164345	0.247911	0.245125	0.231198	0.356546	0.412256	0.339833	0.169916	0.215877
B4U62_06550	yjcF	GNAT family N-acetyltransferase	0.276596	0.432624	0.546099	0.191489	0.191489	0.312057	0.262411	0.368794	0.375887	0.404255	0.382979	0.41844
B4U62_06555	yjcG	hypothetical protein	0.901163	0.674419	0.744186	0.877907	1.05233	0.581395	0.883721	0.703488	1.01744	1.38953	0.697674	0.936047
B4U62_06595	yjcM	hypothetical protein	2.15366	1.95854	1.80244	1.42195	1.19512	1.26098	2.81707	1.40488	1.77317	4.33171	1.26585	1.4561
B4U62_06600	yjcN	hypothetical protein	5.14019	6.09346	4.31776	2.6729	2.78505	2.76636	4.86916	4.14953	3.82243	8.37383	2.84112	3.6729
B4U62_06625	yjcQ	hypothetical protein	0.810526	0.536842	0.442105	0.178947	0.157895	0.2	0.431579	0.178947	0.210526	1.05263	0.252632	0.305263
B4U62_06635	yjcS	antibiotic biosynthesis monooxygenase	0.339623	0.226415	0.254717	0.424528	0.311321	0.226415	0.490566	0.235849	0.339623	0.509434	0.320755	0.150943
B4U62_06640	yjdA	oxidoreductase	0.515873	0.531746	0.503968	0.361111	0.444444	0.52381	0.714286	0.623016	0.642857	0.730159	0.285714	0.365079
B4U62_06655	manP	PTS mannose transporter subunit IIABC	0.653176	1.41393	2.60963	0.149078	0.336578	0.248975	0.245902	0.491803	0.445697	0.401127	0.213627	0.353484
B4U62_06680	yjdI	aminoacyl-tRNA deacylase	0.225	0.1375	0.15	0.15625	0.13125	0.14375	0.25	0.275	0.18125	0.28125	0.18125	0.16875
B4U62_06695	-	hypothetical protein	0.261538	0.276923	0.153846	0.261538	0.261538	0.2	0.430769	0.569231	0.230769	0.538462	0.261538	0.215385
B4U62_06720	yjfB	putative motility protein	1.83929	2.55357	2.92857	0.875	0.767857	0.678571	0.821429	1.14286	1.08929	2.48214	1.53571	1.53571
B4U62_06750	yjhA	lipoprotein	0.560748	0.383178	0.415888	2.38785	2.28037	2.97196	2.57477	1.32243	2.1729	2.55607	0.626168	1
B4U62_06775	yjzI	hypothetical protein	1.42857	1.5873	1.04762	1.44444	1.84127	1.68254	2.03175	2.14286	1.66667	2.26984	2.65079	1.69841
B4U62_06780	hemD	uroporphyrinogen-III synthase	1.11808	1	0.889299	0.929889	1.19188	1.19188	1.36531	1.37269	1.73801	1.83026	1.3321	1.16974
B4U62_06805	rex	hypothetical protein	15.8936	11.1915	10.9504	16.2128	14.8156	12.8156	17.3191	13.4681	17.4468	27.1418	13.6525	11.3759
B4U62_06810	ndh	NADH dehydrogenase	19.3817	14.9313	14.6997	18.6768	19.0891	18.4249	24.4555	19.715	27.084	41.0636	18.8601	23.6234
B4U62_06870	yjoA	hypothetical protein	6.27742	5.34194	3.85806	5.54839	5.3871	4.55484	6.16129	4.50323	6.83226	8.45161	4.63226	4.61935
B4U62_06875	yjoB	ATPase	1.07547	1.125	1.4434	0.533019	0.360849	0.617925	1.00943	0.634434	0.865566	1.8467	0.537736	1.04481
B4U62_06900	yjqA	helicase	0.777778	0.579365	0.380952	0.611111	0.571429	0.436508	0.904762	0.579365	0.769841	1.14286	0.547619	0.52381
B4U62_06920	xre	transcriptional regulator	0.552632	0.482456	0.605263	0.482456	0.54386	0.377193	0.631579	0.517544	0.763158	0.745614	0.473684	0.578947
B4U62_07105	spoIISB	stage II sporulation protein SB	0.122807	0.192982	0.175439	0.210526	0.157895	0.105263	0.140351	0.175439	0.210526	0.403509	0.175439	0.157895
B4U62_07115	pit	low-affinity inorganic phosphate transporter	2.08084	2.23952	2.13174	1.44311	2.29042	2.02695	2.48204	2.8503	2.83533	3.56886	1.38623	1.96407
B4U62_07120	ykaA	hypothetical protein	5.18932	3.3301	3.74757	3.64078	4.51942	4.02427	5.93689	4.13107	4.93689	7.99515	2.96602	2.52427
B4U62_07125	ykbA	serine/threonine exchanger SteT	0.460137	0.630979	0.681093	0.369021	0.615034	0.710706	0.624146	0.653759	0.872437	1.07973	0.722096	0.676538
B4U62_07130	mhqA	ring-cleaving dioxygenase	0.343849	0.454259	0.328076	0.264984	0.246057	0.274448	0.347003	0.315457	0.422713	0.747634	0.378549	0.337539
B4U62_07145	htrA	serine protease HtrA	0.368889	0.382222	0.322222	0.317778	0.333333	0.295556	0.537778	0.366667	0.406667	0.697778	0.342222	0.355556
B4U62_07150	proG	Pyrroline-5-carboxylate reductase 3	0.267399	0.252747	0.190476	0.274725	0.333333	0.263736	0.465201	0.380952	0.487179	0.494505	0.311355	0.358974
B4U62_07200	ykgB	6-phosphogluconolactonase	2.67429	2.30571	2.34571	2.45429	2.74	2.47714	3.00571	2.48286	3.31714	3.97714	2.32857	2.60571
B4U62_07210	ykhA	acyl-CoA thioesterase	2.42197	2.2659	2.23121	2.3815	2.6763	2.62428	2.96532	3.01156	3.50289	4.08671	2.47977	2.90173
B4U62_07240	ykkC	multidrug resistance protein YkkC	0.159292	0.185841	0.247788	0.106195	0.150442	0.19469	0.345133	0.300885	0.345133	0.460177	0.327434	0.221239
B4U62_07250	purU	formyltetrahydrofolate deformylase	2.78073	2.86711	2.90698	2.10299	2.07309	2.43854	3.8206	2.80066	3.6412	5.53488	2.89701	3.22924
B4U62_07255	proB	glutamate 5-kinase	0.469945	0.691257	0.715847	0.494536	0.590164	0.724044	0.784153	0.756831	0.896175	0.86612	0.453552	0.612022
B4U62_07260	proA	gamma-glutamyl-phosphate reductase	1.22115	1.22115	1.32692	1.08654	1.3149	1.39904	1.48558	1.36298	1.64904	1.56971	0.951923	0.891827
B4U62_07265	ohrA	organic hydroperoxide resistance protein OhrA	1.04225	0.697183	0.704225	0.323944	0.302817	0.260563	0.570423	0.373239	0.528169	1.16197	0.697183	0.690141
B4U62_07270	ohrR	organic hydroperoxide resistance transcriptional regulator	0.351351	0.472973	0.27027	0.445946	0.466216	0.425676	0.695946	0.459459	0.668919	0.97973	0.554054	0.466216
B4U62_07300	rsbRB	RsbT co-antagonist protein RsbRB	1.31295	1.17986	1.08633	1.19065	1.21942	1.15468	1.78417	1.23022	1.60791	2.2554	1.38489	1.20863
B4U62_07350	-	hypothetical protein	2.65	1.58333	1.53333	2.18333	5.73333	4.06667	4.76667	6.78333	6.38333	7.01667	10.45	11.65
B4U62_07355	mgtE	magnesium transporter MgtE	0.679204	0.303097	0.504425	0.794248	1.37389	1.15487	1.05973	1.17257	1.13274	1.8385	0.858407	0.847345
B4U62_07360	tnrA	MerR family transcriptional regulator	0.18018	0.333333	0.540541	0.423423	0.234234	1.08108	0.72973	0.225225	1.08108	2.48649	1.16216	1.61261
B4U62_07375	ykoM	MarR family transcriptional regulator	1.08387	1.07742	0.858065	0.4	0.458065	0.187097	0.522581	0.670968	0.367742	0.56129	0.303226	0.522581
B4U62_07420	ykoX	DedA family protein	0.599099	0.833333	0.558559	0.423423	0.594595	0.594595	0.968468	0.747748	0.815315	1.27477	1.03604	0.891892
B4U62_07435	rsgI	anti-sigma-I factor RsgI	0.149215	0.243455	0.269634	0.157068	0.185864	0.227749	0.180628	0.230366	0.28534	0.240838	0.204188	0.133508
B4U62_07445	ykrK	hypothetical protein	0.594017	0.594017	0.521368	0.534188	0.662393	0.504274	0.542735	0.555556	0.641026	0.782051	0.405983	0.367521
B4U62_07450	ykrL	protease HtpX	1.96656	2.25418	2.51839	1.73579	2.53846	3.00334	3.31438	2.7893	3.47492	4.9398	2.64548	2.70569
B4U62_07455	ktrD	Ktr system potassium uptake protein D	0.188889	0.313333	0.328889	0.191111	0.304444	0.344444	0.402222	0.371111	0.36	0.46	0.268889	0.342222
B4U62_07480	ogt	methylated-DNA--protein-cysteine methyltransferase constitutive	0.204819	0.259036	0.210843	0.174699	0.301205	0.162651	0.216867	0.271084	0.271084	0.301205	0.253012	0.246988
B4U62_07525	ykvA	hypothetical protein	0.205607	0.140187	0.186916	0.261682	0.28972	0.271028	0.364486	0.233645	0.373832	0.448598	0.317757	0.242991
B4U62_07530	spo0E	aspartyl-phosphate phosphatase Spo0E	0.127907	0.127907	0.244186	0.186047	0.127907	0.174419	0.569767	0.325581	0.430233	0.767442	0.22093	0.360465
B4U62_07545	mhqR	MarR family transcriptional regulator	1.46575	1.56849	1.16438	2.15068	2.38356	2.25342	3.40411	2.42466	3.25342	3.85616	1.40411	2.17808
B4U62_07550	motB	motility protein B	0.729008	1.28244	1.12977	0.274809	0.362595	0.396947	0.526718	0.492366	0.503817	1.32061	0.946565	0.843511
B4U62_07555	motA	motility protein A	1.65683	2.76384	2.29151	0.405904	0.745387	0.730627	0.889299	0.96679	1.01107	2.80074	1.46863	1.7417
B4U62_07570	queC	7-cyano-7-deazaguanine synthase QueC	1.01364	1.84091	2.05	1.60909	1.85909	2.27273	1.90455	1.64545	2.22727	3.70909	1.56818	2.19545
B4U62_07575	queD	6-carboxytetrahydropterin synthase QueD	0.806667	1.22	1.44667	0.82	0.766667	1.27333	1.25333	1.07333	1.44	2.3	1.5	1.28
B4U62_07580	queE	7-carboxy-7-deazaguanine synthase QueE	0.45082	0.97541	0.885246	0.946721	0.536885	0.918033	1.17213	0.881148	1.18852	2.12295	0.848361	1.12705
B4U62_07585	ykvM	NADPH-dependent 7-cyano-7-deazaguanine reductase QueF	2.18072	2.87349	2.56024	2.43373	2.48193	2.71084	2.93373	2.56024	3.61446	5.64458	2.18675	2.94578
B4U62_07590	ykvN	transcriptional regulator	0.12605	0.134454	0.235294	0.310924	0.277311	0.243697	0.394958	0.294118	0.184874	0.588235	0.226891	0.260504
B4U62_07625	ykvS	DUF2187 domain-containing protein	1.5	1.37097	1.09677	1.1129	1.22581	1.16129	1.46774	0.790323	1.03226	1.69355	1.1129	0.548387
B4U62_07630	ykzS	hypothetical protein	0.861538	1.15385	0.784615	0.892308	0.8	0.784615	1.30769	0.676923	1.21538	1.32308	0.723077	0.8
B4U62_07660	ykvY	peptidase M24 family protein	1.50275	1.74451	1.79945	1.1044	1.41758	1.47802	1.77747	1.71978	2.21429	2.72527	1.62912	1.68681
B4U62_07670	glcT	PtsGHI operon antiterminator	0.352941	0.425606	0.429066	0.550173	0.806228	0.557093	0.529412	0.723183	0.640138	0.923875	0.681661	0.560554
B4U62_07675	ptsG	PTS glucose EIICBA component	6.23857	6.55857	6.29714	5.03143	10.2886	9.33	8.60429	13.09	12.17	11.9143	6.47286	6.04143
B4U62_07680	ptsH	phosphocarrier protein HPr	85.6742	71.7303	59.3596	76.7753	79.9663	69.1685	104.348	73.764	83.0449	147.36	59.6742	56.5393
B4U62_07685	ptsI	phosphoenolpyruvate--protein phosphotransferase	14.6462	12.0963	11.9247	9.85464	10.4186	9.15587	12.6007	10.8406	13.725	19.4606	8.37478	8.97723
B4U62_07710	ykwC	oxidoreductase	4.16609	3.21107	2.79931	2.91003	2.9654	2.47751	3.76125	3.04498	3.85121	5.27336	3.20069	3
B4U62_07730	patA	aromatic amino acid aminotransferase	1.08629	1.08122	1.06853	1.14467	1.22335	1.32234	1.54822	1.4467	1.65482	2.17766	0.984772	1.23858
B4U62_07735	ykzT	hypothetical protein	1.16667	1.81481	0.87037	6.74074	4.92593	4.22222	8.7963	4.27778	5.62963	7.7037	2.7963	3
B4U62_07740	cheV	chemotaxis protein CheV	2.00658	2.26645	1.88487	0.476974	0.509868	0.552632	1.04605	0.644737	0.861842	2.24671	1.17763	1.11184
B4U62_07745	ykyB	hypothetical protein	0.483871	0.83871	0.522581	0.954839	0.651613	0.703226	1	0.670968	1.10968	1.34194	0.658065	0.941935
B4U62_07790	ykuJ	hypothetical protein	8.125	6.4875	4.9375	9.4	9.0625	8.225	10.775	9.3	10.95	17.5125	8.8125	6.7125
B4U62_07810	ccpC	LysR family transcriptional regulator	0.20068	0.268707	0.241497	0.12585	0.210884	0.255102	0.221088	0.295918	0.306122	0.397959	0.187075	0.255102
B4U62_07815	ykuN	flavodoxin	0.232704	0.18239	0.283019	0.54717	0.471698	0.628931	1.14465	0.421384	0.81761	1.28931	0.496855	0.622642
B4U62_07825	ykuP	flavodoxin	0.289474	0.506579	0.585526	0.690789	0.710526	1.14474	0.907895	0.664474	1.21053	1.19079	0.940789	0.809211
B4U62_07830	dapH	23 4 5-tetrahydropyridine-26-dicarboxylate N-acetyltransferase	15.7975	15.1688	12.2025	23.1646	29.8439	25.9451	29.5949	31.73	36.3544	42.0042	36.1097	30.9409
B4U62_07835	dapL	N-acetyldiaminopimelate deacetylase	0.432	0.498667	0.586667	0.554667	0.637333	0.650667	0.754667	0.626667	0.797333	1.70933	0.882667	0.896
B4U62_07860	rok	repressor rok	3.84896	3.11979	2.78125	4.58333	4.46875	3.69271	5.21354	3.89583	4.90625	5.90104	3.66146	3.45833
B4U62_07875	moeB	molybdopterin-synthase adenylyltransferase	0.220588	0.261765	0.261765	0.129412	0.294118	0.244118	0.194118	0.308824	0.279412	0.270588	0.176471	0.241176
B4U62_07880	moeA	molybdopterin molybdenumtransferase	0.264501	0.336427	0.422274	0.192575	0.387471	0.415313	0.317865	0.447796	0.487239	0.436195	0.317865	0.278422
B4U62_07890	moaE	molybdopterin synthase catalytic subunit	0.35443	0.556962	0.449367	0.35443	0.632911	0.550633	0.43038	0.556962	0.544304	0.721519	0.468354	0.443038
B4U62_07895	moaD	molybdopterin synthase sulfur carrier subunit	1.07692	1.12821	1.39744	1.14103	1.46154	1.52564	1.23077	1.85897	1.51282	1.62821	1.29487	1.30769
B4U62_07910	yknW	YIP1 family protein	1.05603	1.52155	1.89655	0.650862	0.775862	1.17672	1.48276	1.17672	1.59914	2.34914	0.866379	1.62069
B4U62_07915	yknX	efflux transporter periplasmic adaptor subunit	0.174603	0.328042	0.365079	0.132275	0.203704	0.203704	0.246032	0.187831	0.222222	0.280423	0.153439	0.21164
B4U62_07945	sipT	Signal peptidase I T	0.85567	0.989691	0.871134	0.438144	0.670103	0.618557	0.773196	0.793814	0.798969	1.04639	0.670103	0.634021
B4U62_07950	ykoA	hypothetical protein	0.733333	0.844444	0.622222	0.788889	1.31111	0.922222	1.01111	1.65556	1.25556	1.68889	0.677778	0.833333
B4U62_07955	ykpA	ABC transporter ATP-binding protein	4.83549	4.78189	4.07024	4.81885	4.95379	4.7671	6.36229	5.72643	6.77264	10.9723	5.27911	5.95933
B4U62_07960	ykpB	oxidoreductase	0.292763	0.210526	0.207237	0.240132	0.273026	0.289474	0.348684	0.345395	0.361842	1.01645	0.6875	0.555921
B4U62_07965	ampS	aminopeptidase AmpS	1.50365	1.24574	1.17275	1.35766	1.32603	1.22871	1.67153	1.35523	1.80049	2.55474	1.3017	1.32847
B4U62_07975	mreBH	rod shape-determining protein	0.28869	0.386905	0.285714	0.46131	0.372024	0.520833	0.595238	0.425595	0.571429	0.797619	0.470238	0.380952
B4U62_07980	abh	AbrB family transcriptional regulator	30.6022	25.2043	17.5806	18.3978	12.7634	12.7204	28.4516	15.957	22.129	37.129	21.8387	17.0108
B4U62_07995	ktrC	Ktr system potassium uptake protein C	0.486486	0.608108	0.567568	0.531532	0.5	0.445946	0.671171	0.608108	0.711712	0.959459	0.382883	0.373874
B4U62_08000	adeC	adenine deaminase	0.380623	0.435986	0.534602	0.264706	0.288927	0.404844	0.451557	0.387543	0.551903	0.603806	0.242215	0.32872
B4U62_08005	rnjA	ribonuclease J1	4.76619	5.30396	4.95144	5.71043	5.18345	5.49101	7.91367	6.52158	7.90647	13.5216	5.6241	6.98921
B4U62_08010	ykzG	hypothetical protein	9.47143	9.32857	6.81429	7.82857	6.5	7.31429	10.2714	10.1286	12.7143	24.3714	8.35714	12.7429
B4U62_08015	ykrA	hydrolase Cof	1.35659	1.0155	1.21705	1.4845	1.93798	1.63566	1.81008	1.87984	1.96512	2.64341	1.41473	1.18217
B4U62_08020	def	peptide deformylase	2.17297	2.03243	1.85946	2.23243	1.8	1.6973	2.98378	1.72432	2.36757	4.1027	2.05946	2.21622
B4U62_08030	ykyA	lipoprotein	0.151786	0.151786	0.214286	0.178571	0.209821	0.223214	0.272321	0.223214	0.227679	0.46875	0.183036	0.209821
B4U62_08035	pdhA	pyruvate dehydrogenase E1 component subunit alpha	26.328	31.2527	35.5618	28.7366	36.5054	36.5054	37.4005	43.4301	50.7957	67.1263	33.7016	44.3763
B4U62_08040	pdhB	pyruvate dehydrogenase E1 component subunit beta	23.4018	23.3344	29.0583	24.227	32.5215	31.4202	30.3282	29.8282	34.181	52.9049	22.5399	26.0184
B4U62_08045	pdhC	dihydrolipoyllysine-residue acetyltransferase component of pyruvate dehydrogenase complex	23.0293	23.2235	26.386	21.0316	26.1332	25.2212	22.7427	25.0271	31.149	45.8713	22.7246	21.6208
B4U62_08050	pdhD	dihydrolipoyl dehydrogenase	26.4289	27.5456	29.828	18.2654	24.8132	26.8747	26.3609	29.0977	35.0743	52.0573	21.6157	26.8195
B4U62_08065	speA	arginine decarboxylase	1.39511	1.57637	1.36049	1.77393	1.80244	1.81874	2.74949	1.90224	2.72301	3.14868	1.22607	1.45621
B4U62_08070	yktA	hypothetical protein	2.33708	2.11236	1.17978	2.57303	2.41573	1.83146	2.8764	1.34831	1.89888	3.80899	2.02247	1.1573
B4U62_08075	yktB	hypothetical protein	1.65728	1.4554	1.22535	2.16901	2.277	1.96714	2.46948	1.9061	2.71831	3.60563	2.07981	1.94366
B4U62_08085	suhB	inositol-1-monophosphatase	0.37594	0.473684	0.511278	0.180451	0.296992	0.432331	0.469925	0.390977	0.428571	0.567669	0.323308	0.383459
B4U62_08130	ylaF	hypothetical protein	4.55556	2.22222	1.88889	4.90476	3.53968	2.77778	5.14286	3.36508	4.4127	6.34921	2.90476	2.15873
B4U62_08135	bipA	GTP-binding protein TypA	7.64274	8.81729	8.9739	7.74062	8.51387	9.09951	11.5253	9.71126	13.31	17.5253	7.07341	8.38499
B4U62_08145	ylaI	hypothetical protein	0.8	0.471429	0.528571	1.01429	0.714286	0.614286	1.55714	0.628571	0.785714	1	0.885714	0.571429
B4U62_08160	ylaL	hypothetical protein	0.783951	1	0.790123	1.67901	2.21605	1.67901	1.82716	1.96914	2.23457	2.05556	2.11111	1.42593
B4U62_08170	ylaN	hypothetical protein	2.75532	2.12766	1.91489	3.76596	3.15957	2.79787	5.56383	2.65957	3.71277	6.55319	3.18085	2.69149
B4U62_08175	ftsW	cell division protein FtsW	0.133663	0.30198	0.443069	0.160891	0.29703	0.561881	0.418317	0.490099	0.49505	1.06188	0.336634	0.628713
B4U62_08180	pycA	pyruvate carboxylase	1.15057	1.20888	1.41514	0.796345	1.11836	1.25587	1.18277	1.31245	1.59617	2.63969	1.28372	1.46388
B4U62_08185	ctaA	heme A synthase	0.931596	1.66124	1.31596	0.986971	1.08795	1.54723	1.77199	1.12704	1.88925	3.74267	1.49837	1.73941
B4U62_08190	ctaB	protoheme IX farnesyltransferase 2	2.13725	3.1732	2.46405	3.21242	3.69608	4.63072	5.59477	3.64052	5.87255	9.37908	3.77124	4.96078
B4U62_08220	ylbA	hypothetical protein	0.297521	0.14876	0.107438	0.107438	0.280992	0.14876	0.239669	0.190083	0.247934	0.198347	0.132231	0.173554
B4U62_08245	ylbF	regulatory protein YlbF	0.62	0.6	0.726667	0.553333	0.993333	0.8	1.32	1.05333	1.34	1.62	1.20667	0.946667
B4U62_08250	ylbG	hypothetical protein	0.296703	0.153846	0.131868	0.351648	0.197802	0.285714	0.681319	0.164835	0.340659	0.747253	0.307692	0.450549
B4U62_08255	ylbH	16S rRNA (guanine(966)-N(2))-methyltransferase RsmD	0.540541	0.637838	0.691892	0.697297	0.837838	0.664865	0.897297	1.11351	0.886486	1.08649	0.778378	0.745946
B4U62_08260	coaD	phosphopantetheine adenylyltransferase	0.969136	1.10494	0.839506	1.23457	1.97531	1.90123	2.01852	2.47531	2.34568	2.92593	1.45679	1.53086
B4U62_08275	ylbL	hypothetical protein	0.149123	0.274854	0.280702	0.152047	0.219298	0.295322	0.292398	0.233918	0.324561	0.423977	0.172515	0.269006
B4U62_08290	ylbN	hypothetical protein	2.24277	2.09249	1.65318	3.57225	2.19075	2.09827	4.83237	2.09827	3.81503	5.46821	2.11561	1.75723
B4U62_08295	rmpF	50S ribosomal protein L32	124.317	116.317	97.3	194.783	117.667	153.517	253.733	134.4	251.4	378.95	165.067	142.25
B4U62_08310	ylbQ	2-dehydropantoate 2-reductase	0.123746	0.180602	0.180602	0.110368	0.137124	0.190635	0.234114	0.210702	0.200669	0.277592	0.120401	0.140468
B4U62_08315	yllA	bacillithiol biosynthesis cysteine-adding enzyme BshC	0.47963	0.477778	0.575926	0.457407	0.585185	0.657407	0.901852	0.707407	0.798148	1.22778	0.444444	0.52963
B4U62_08325	mraW	ribosomal RNA small subunit methyltransferase H	1.05449	1.30128	1.44872	1.22436	1.92628	1.8141	1.63462	2.05128	1.98077	2.58333	1.11859	1.53205
B4U62_08330	ftsL	cell division protein FtsL	1.04237	1.58475	2.10169	1.27119	1.47458	1.37288	1.94915	1.76271	2.16102	2.29661	1.27119	1.19492
B4U62_08335	pbpB	penicillin-binding protein 2B	0.209205	0.320781	0.354254	0.172943	0.319386	0.398884	0.359833	0.375174	0.417015	0.682008	0.311018	0.343096
B4U62_08345	murE	UDP-N-acetylmuramoyl-L-alanyl-D-glutamate--2'6- diaminopimelate ligase	1.0101	1.62626	1.89293	1.14141	1.62828	1.99192	1.79596	2.08687	2.27677	2.73535	1.52727	1.39798
B4U62_08350	mraY	phospho-N-acetylmuramoyl-pentapeptide- transferase	0.824615	1.47385	1.73231	0.889231	1.29846	1.66154	1.35385	1.83692	1.76615	2.31385	1.03077	1.15385
B4U62_08355	murD	UDP-N-acetylmuramoyl-L-alanine--D-glutamate ligase	0.873894	1.23894	1.64159	0.918142	1.33628	1.57965	1.34071	1.56195	1.78097	2.0531	0.982301	1.10619
B4U62_08365	murG	undecaprenyldiphospho-muramoylpentapeptide beta-N- acetylglucosaminyltransferase	0.807692	1.37637	1.67033	0.906593	1.17857	1.65659	1.37088	1.40659	1.86538	2.23077	1.1456	1.45879
B4U62_08370	murB	UDP-N-acetylenolpyruvoylglucosamine reductase	2.37829	3.8125	4.06908	2.09868	2.48355	3.10197	3.33553	3.16447	3.55921	4.96711	2.70066	3.07237
B4U62_08395	ftsA	cell division protein FtsA	0.653061	0.911565	1.20408	0.716553	0.950113	1.03401	1.2449	1.18141	1.38776	2.06122	0.857143	0.963719
B4U62_08400	ftsZ	cell division protein FtsZ	5.10705	6.71802	6.22977	4.62663	6.51958	6.10705	6.27415	7.49608	8.25065	11.9086	7.0705	7.67885
B4U62_08440	ylmD	Laccase YlmD	0.573477	0.770609	0.953405	0.842294	1.29749	1.24731	1.02151	1.41219	1.54839	1.54122	1.02867	1.12545
B4U62_08445	ylmE	YggS family pyridoxal phosphate enzyme	0.571429	0.82684	0.670996	0.753247	0.978355	1.01732	1.09091	1.11255	1.11255	1.4329	0.917749	1.13853
B4U62_08450	sepF	cell division protein SepF	1.33333	1.3	1.78	1.13333	1.55333	1.45333	2.19333	1.77333	2.29333	2.89333	1.64	1.60667
B4U62_08455	ylmG	YggT family protein	1.32967	1.92308	1.35165	1.3956	2.25275	2.07692	1.84615	2.93407	2.91209	3.03297	2.28571	1.79121
B4U62_08460	ylmH	RNA-binding protein	0.224806	0.426357	0.387597	0.275194	0.29845	0.368217	0.341085	0.515504	0.426357	0.790698	0.600775	0.581395
B4U62_08465	divIVA	septum site-determining protein DivIVA	2.98788	2.24242	1.81212	2.71515	2.18788	2.15152	3.08485	2.00606	2.8303	5.40606	2.33333	1.80606
B4U62_08470	ileS	isoleucine--tRNA ligase	4.29284	4.9577	4.9436	3.76139	4.08351	4.43601	5.1692	4.93709	5.98373	9.83514	4.53796	5.16377
B4U62_08480	lspA	lipoprotein signal peptidase	0.767742	0.716129	0.774194	0.877419	0.690323	0.993548	1.42581	0.935484	1.47742	1.6129	0.683871	0.851613
B4U62_08485	rluD	pseudouridine synthase	1.57895	1.95724	2.16118	1.93092	2.13487	2.15132	2.95724	2.53947	3.17434	3.8125	2.21711	2.67763
B4U62_08490	pyrR	bifunctional pyrimidine operon transcriptional regulator/uracil phosphoribosyltransferase	1.12637	1.2967	1.58242	1.14286	1.06044	1.78571	1.76374	1.14286	2.31319	2.62637	1.16484	1.79121
B4U62_08495	pyrP	uracil permease	0.165138	0.279817	0.610092	0.181193	0.222477	0.465596	0.373853	0.188073	0.502294	0.605505	0.263761	0.555046
B4U62_08565	sirB	sirohydrochlorin ferrochelatase	0.454198	0.427481	0.290076	0.328244	0.477099	0.381679	0.412214	0.484733	0.706107	0.687023	0.572519	0.549618
B4U62_08575	yloA	hypothetical protein	0.39267	0.448517	0.403141	0.582897	0.539267	0.544503	0.769634	0.717277	0.790576	1.14136	0.5637	0.612565
B4U62_08585	yloC	YicC family protein	0.291096	0.315068	0.339041	0.294521	0.383562	0.35274	0.424658	0.472603	0.650685	0.568493	0.267123	0.332192
B4U62_08590	ylzA	hypothetical protein	0.788889	1.21111	1.25556	0.866667	1.45556	1.67778	1.38889	1.94444	2.13333	1.76667	1.1	1.42222
B4U62_08595	gmk	guanylate kinase	2.54146	2.48293	2.46341	4.42439	4.78537	4.1561	5.83415	4.63415	5.90244	7.21951	3.92683	3.54634
B4U62_08600	rpoZ	DNA-directed RNA polymerase subunit omega	5.08824	4.95588	4.58824	5.55882	4.52941	4.45588	7.76471	4.94118	6.70588	9.61765	5.41176	4.41176
B4U62_08605	coaBC	bifunctional phosphopantothenoylcysteine decarboxylase CoaC/phosphopantothenate--cysteine ligase CoaB	0.152334	0.208845	0.402948	0.162162	0.213759	0.314496	0.233415	0.324324	0.348894	0.572482	0.257985	0.361179
B4U62_08615	def	peptide deformylase	0.478261	0.950311	1.01242	0.335404	0.534161	0.763975	0.664596	0.925466	0.751553	1.32919	0.795031	0.658385
B4U62_08620	fmt	methionyl-tRNA formyltransferase	0.503145	0.965409	1.33648	0.566038	0.842767	1.22327	0.745283	1.14465	1.1761	1.34906	0.943396	1.04717
B4U62_08625	rsmB	16S rRNA m5C967 methyltransferase	0.305804	0.558036	0.642857	0.214286	0.372768	0.379464	0.453125	0.446429	0.502232	0.805804	0.366071	0.511161
B4U62_08630	yloN	23S rRNA (adenine(2503)-C(2))-methyltransferase RlmN	1.31044	2.44231	2.85989	1.27747	1.93407	2.31044	1.69505	2.58791	2.76374	3.54396	1.89011	2.67857
B4U62_08635	prpC	protein phosphatase PrpC	0.184314	0.333333	0.466667	0.196078	0.298039	0.407843	0.321569	0.388235	0.415686	0.686275	0.333333	0.396078
B4U62_08645	yloQ	ribosome small subunit-dependent GTPase A	0.337793	0.424749	0.478261	0.327759	0.421405	0.38796	0.521739	0.441472	0.632107	0.906355	0.26087	0.374582
B4U62_08650	rpe	ribulose-phosphate 3-epimerase	0.711009	0.931193	1.33028	0.788991	1.21101	1.18349	0.798165	1.21101	1.13761	1.30275	0.756881	0.775229
B4U62_08660	spoVM	stage V sporulation protein M	0.481481	0.444444	0.259259	0.222222	0.259259	0.296296	0.333333	0.259259	0.259259	0.444444	0.407407	0.296296
B4U62_08665	rpmB	50S ribosomal protein L28	99.2381	107.714	108.111	121.397	128.556	125.825	134.778	124.365	169.143	215.667	127.81	134.921
B4U62_08670	yloU	hypothetical protein	1.75207	1.63636	1.3719	2.09091	2.33884	1.84298	2.28926	2.28926	2.93388	3.23967	1.95041	1.61157
B4U62_08675	yloV	hypothetical protein	1.10289	1.30686	1.31408	1.11011	1.33213	1.50181	1.62635	1.97653	2.18412	2.26715	1.64621	1.7148
B4U62_08680	sdaAB	L-serine dehydratase subunit beta	0.452489	0.615385	0.737557	0.343891	0.438914	0.764706	0.542986	0.58371	0.678733	1.25339	0.524887	0.588235
B4U62_08685	sdaAA	L-serine dehydratase alpha chain	0.687708	0.996678	1.17276	0.574751	0.717608	1.04651	0.807309	1.16944	1.25249	1.87043	1.04983	1.42525
B4U62_08700	plsX	phosphate acyltransferase	0.467066	1.37725	1.6497	0.368263	0.52994	0.889222	0.730539	0.670659	0.988024	1.11078	0.5	0.718563
B4U62_08705	fabD	malonyl CoA-ACP transacylase	1.33962	3.09748	3.72956	1.26101	1.58491	2.27044	2.33019	1.79874	2.46855	3.9434	1.67925	2.45597
B4U62_08710	fabG	beta-ketoacyl-ACP reductase	2.57895	5.89474	6.2753	2.52632	2.85425	3.7166	4.04453	3.54656	4.85425	7.36032	3.25101	5.03644
B4U62_08715	acpP	acyl carrier protein	61.4103	32.3718	23.641	86.141	33.1667	35.3974	115.346	39.7692	59.6538	182.718	50.7436	46.4231
B4U62_08720	rnc	ribonuclease 3	1.44	1.74	1.852	1.096	1.164	1.388	1.588	1.672	1.912	2.68	1.512	1.38
B4U62_08725	smc	chromosome partition protein Smc	0.16765	0.355518	0.345409	0.16765	0.227464	0.279697	0.278854	0.320977	0.393429	0.608256	0.352148	0.413648
B4U62_08730	ftsY	signal recognition particle-docking protein FtsY	1.05758	1.26667	1.5303	1.04848	1.51818	1.34242	1.33333	1.35758	1.67879	2.5	1.85152	1.53939
B4U62_08735	ylqB	hypothetical protein	0.450617	0.888889	0.512346	0.166667	0.333333	0.265432	0.203704	0.246914	0.32716	0.888889	0.567901	0.469136
B4U62_08740	ylxM	DNA-binding protein	0.342342	0.477477	0.495495	0.36036	0.234234	0.297297	0.513514	0.27027	0.36036	0.567568	0.225225	0.207207
B4U62_08745	ffh	signal recognition particle protein	1.60403	2.27293	2.40045	1.89485	1.48546	2.44295	3.13199	2.11186	3.7226	5.14541	2.56152	3.13199
B4U62_08750	rpsP	30S ribosomal protein S16	125.44	125.363	93.7473	147.297	115.484	122.231	171.659	117.055	167.44	269.418	109.626	134.626
B4U62_08755	ylqC	KH domain-containing protein	0.878049	0.865854	0.634146	1.42683	1.2561	1.39024	1.78049	1.34146	1.62195	2.56098	1.30488	1.26829
B4U62_08765	rimM	ribosome maturation factor RimM	1.29714	2.33714	2.20571	1.14286	1.48	1.73714	1.72	1.26857	1.84	5.05143	2.33714	2.73714
B4U62_08770	trmD	tRNA (guanosine(37)-N1)-methyltransferase TrmD	0.409836	0.647541	0.901639	0.303279	0.327869	0.483607	0.516393	0.401639	0.598361	1.67213	0.704918	1.06557
B4U62_08775	rplS	50S ribosomal protein L19	84.7731	102.546	105.555	87.2353	73.7143	103.084	159.815	101.84	178.134	236.252	142.429	126.58
B4U62_08780	rbgA	ribosome biogenesis GTPase A	1.15901	1.61131	1.49823	1.03534	1.08481	1.5583	1.63958	1.21908	1.78445	3.08834	1.67845	2.03534
B4U62_08785	rnhB	ribonuclease HII	0.175781	0.390625	0.351562	0.207031	0.269531	0.292969	0.300781	0.234375	0.355469	0.835938	0.425781	0.535156
B4U62_08800	sucC	succinyl-CoA ligase subunit beta	3.8601	3.2772	3.54404	1.61658	2.22798	2.01036	2.11399	3.45078	2.72021	3.66321	2.69171	1.79793
B4U62_08805	sucD	succinyl-CoA ligase subunit alpha	5.25914	4.4186	5.22924	2.07641	2.96013	2.89701	3.19601	4.76744	4.81063	6.20598	5.00997	4.15615
B4U62_08815	topA	DNA topoisomerase 1	0.765896	1.02601	1.24566	1.31936	1.42052	1.46098	1.93064	1.96243	2.2659	2.37139	1.19509	1.65896
B4U62_08820	gid	FADH(2)-oxidizing methylenetetrahydrofolate--tRNA-(uracil(54)-C(5))- methyltransferase TrmFO	0.87844	1.4656	1.86239	1.2156	1.68349	1.94495	1.93349	1.93349	2.32569	3.58945	1.64908	2.16055
B4U62_08830	clpQ	HslU--HslV peptidase proteolytic subunit	0.648352	0.983516	1.21978	0.769231	0.917582	1.01648	1.16484	1.07143	1.2033	1.28022	0.71978	0.769231
B4U62_08835	hslU	HslU--HslV peptidase ATPase subunit	0.57906	0.720085	0.959402	0.621795	0.587607	0.771368	1.01068	0.83547	1.05556	1.45726	0.566239	0.681624
B4U62_08840	codY	GTP-sensing pleiotropic transcriptional regulator CodY	6.05385	7.87308	8.85769	7.97692	7.61538	8.82692	11.0846	8.25769	10.6654	17.5077	8.86923	8.88077
B4U62_08845	flgB	flagellar basal body rod protein FlgB	0.407692	0.938462	1.12308	0.592308	0.938462	0.746154	0.569231	0.892308	0.646154	0.961538	0.538462	0.376923
B4U62_08850	flgC	flagellar basal body rod protein FlgC	0.635762	0.927152	1.45695	0.476821	0.913907	0.84106	0.596026	0.86755	0.794702	1.18543	0.649007	0.615894
B4U62_08855	fliE	flagellar hook-basal body complex protein FliE	0.411215	0.719626	1.14953	0.327103	0.64486	0.64486	0.570093	0.728972	0.785047	0.962617	0.495327	0.401869
B4U62_08860	fliF	flagellar M-ring protein	0.247672	0.374302	0.528864	0.199255	0.383613	0.554935	0.374302	0.722533	0.575419	0.675978	0.385475	0.510242
B4U62_08865	fliG	flagellar motor switch protein FliG	0.179941	0.412979	0.696165	0.153392	0.427729	0.383481	0.241888	0.324484	0.327434	0.410029	0.182891	0.212389
B4U62_08875	fliI	flagellum-specific ATP synthase	0.125285	0.273349	0.453303	0.118451	0.307517	0.332574	0.189066	0.396355	0.321185	0.309795	0.225513	0.275626
B4U62_08885	ylxF	hypothetical protein	0.209756	0.307317	0.682927	0.160976	0.346341	0.434146	0.170732	0.356098	0.360976	0.37561	0.22439	0.273171
B4U62_08890	fliK	flagellar hook-length control protein FliK	0.209016	0.295082	0.487705	0.188525	0.418033	0.387295	0.219262	0.413934	0.364754	0.467213	0.284836	0.206967
B4U62_08895	flgD	FlaA locus uncharacterized protein YlxG	0.489362	0.411348	0.588652	0.425532	0.624113	0.539007	0.361702	0.609929	0.638298	0.985816	0.375887	0.312057
B4U62_08900	flgG	flagellar basal body rod protein FlgG	3	5.17358	7.15472	2.91321	5.44528	5.56604	3.23774	5.91321	5.61132	6.88679	5.40377	4.81509
B4U62_08905	ylzI	hypothetical protein	0.361111	0.694444	0.75	0.458333	0.930556	0.666667	0.513889	0.833333	0.763889	0.805556	0.375	0.472222
B4U62_08910	fliL	flagellar protein FliL	0.560284	0.992908	1.24113	0.361702	0.957447	0.70922	0.624113	0.992908	0.93617	0.858156	0.51773	0.453901
B4U62_08915	fliM	flagellar motor switch protein FliM	0.3003	0.456456	0.534535	0.156156	0.393393	0.273273	0.306306	0.336336	0.402402	0.537538	0.252252	0.195195
B4U62_08920	fliY	flagellar motor switch phosphatase FliY	1.02111	1.66227	2.11609	0.862797	1.32982	1.74406	1.5409	2.56992	2.68865	2.89182	2.20317	1.70712
B4U62_08925	cheY	two-component system response regulator	4.09917	5.24793	6.01653	2.64463	3.17355	3.95041	5.20661	5	5.7686	8.92562	3.61983	3.72727
B4U62_08975	cheA	chemotaxis protein CheA	0.352155	0.624071	0.854383	0.258544	0.481426	0.713224	0.429421	0.583952	0.690936	1.15305	0.427935	0.490342
B4U62_08980	cheW	chemotaxis protein CheW	0.509554	1.07006	1.21019	0.414013	0.738854	0.859873	0.598726	0.834395	0.904459	1.47771	0.726115	0.910828
B4U62_08985	cheC	CheY-P-specific phosphatase CheC	0.261905	0.785714	0.647619	0.290476	0.42381	0.557143	0.32381	0.642857	0.585714	0.914286	0.557143	0.619048
B4U62_08990	cheD	chemoreceptor glutamine deamidase CheD	0.179641	0.461078	0.467066	0.101796	0.257485	0.287425	0.167665	0.299401	0.383234	0.467066	0.311377	0.323353
B4U62_08995	sigD	RNA polymerase sigma-D factor	0.188235	0.290196	0.403922	0.184314	0.266667	0.372549	0.25098	0.247059	0.356863	0.490196	0.32549	0.247059
B4U62_09000	ylxL	swarming motility protein SwrB	0.113095	0.291667	0.297619	0.113095	0.25	0.25	0.172619	0.172619	0.279762	0.339286	0.214286	0.220238
B4U62_09005	rpsB	30S ribosomal protein S2	74.5061	83.9069	73.0121	91.4777	71.4413	82.2955	102.644	75.2429	102.555	169.652	67.7328	77.7368
B4U62_09010	tsf	elongation factor Ts	45.8061	40.6429	35.3299	46.3707	35.119	36.4286	59.5816	34.7925	49.6837	102.497	35.8946	40.0136
B4U62_09015	pyrH	UMP kinase	5.93776	5.83402	5.78423	4.86307	5.14938	5.17012	7.11203	5.24066	6.60996	9.30705	4.44398	4.9834
B4U62_09020	frr	ribosome-recycling factor	11.1828	11.586	11.0269	9.55914	10.0376	9.13978	11.457	8.73118	13.2957	18.3387	8.97849	9.36022
B4U62_09025	uppS	isoprenyl transferase	0.295019	0.56705	0.643678	0.291188	0.390805	0.582375	0.597701	0.563218	0.521073	1.00383	0.440613	0.509579
B4U62_09030	cdsA	phosphatidate cytidylyltransferase	0.337037	0.685185	0.92963	0.211111	0.437037	0.711111	0.67037	0.681481	0.696296	1.25185	0.52963	0.714815
B4U62_09035	dxr	1-deoxy-D-xylulose-5-phosphate reductoisomerase	0.440104	0.609375	0.804688	0.432292	0.643229	0.854167	0.822917	0.820312	0.867188	1.625	0.539062	0.765625
B4U62_09040	rseP	regulator of sigma-W protease RasP	0.21513	0.446809	0.591017	0.191489	0.368794	0.501182	0.408983	0.468085	0.515366	0.801418	0.411348	0.368794
B4U62_09045	proS	proline--tRNA ligase	1.84956	2.50265	3.17345	1.69558	2.63363	3.20531	2.92389	3.04071	3.38938	6.49027	2.38584	3.25487
B4U62_09050	polC	DNA polymerase III subunit alpha	0.148122	0.22114	0.310153	0.163421	0.223227	0.348401	0.230181	0.260779	0.321975	0.586231	0.259388	0.334492
B4U62_09055	ylxS	ribosome maturation factor RimP	1.43949	1.55414	1.8535	1.24204	1.30573	1.82166	2.07006	1.63694	2.20382	4.09554	1.42675	1.59873
B4U62_09060	nusA	transcription termination/antitermination protein NusA	2.81183	5.67473	6.26075	2.55914	3.5672	5.12634	4.08333	4.93548	6.00806	8.07527	4.39785	5.70161
B4U62_09065	ylxR	hypothetical protein	0.913043	1.3587	1.72826	0.608696	0.891304	1.40217	1.1413	1.18478	1.36957	2.15217	1.31522	1.13043
B4U62_09070	ylxQ	ribosomal protein YlxQ	0.326733	0.534653	0.70297	0.237624	0.287129	0.29703	0.326733	0.346535	0.415842	0.584158	0.257426	0.29703
B4U62_09075	infB	translation initiation factor IF-2	3.45188	5.01953	5.36123	3.21199	3.37517	4.23431	4.50907	3.85495	5.13389	9.07671	3.77406	4.7113
B4U62_09080	ylxP	hypothetical protein	0.193548	0.408602	0.655914	0.16129	0.247312	0.333333	0.473118	0.537634	0.634409	0.849462	0.473118	0.333333
B4U62_09085	rbfA	ribosome-binding factor A	3.17797	4.55085	5.08475	2.68644	3.12712	4.05085	3.99153	3.78814	4.5	8.47458	4.75424	4.94915
B4U62_09090	truB	tRNA pseudouridine(55) synthase TruB	0.270968	0.425806	0.503226	0.283871	0.296774	0.5	0.416129	0.380645	0.509677	0.974194	0.367742	0.509677
B4U62_09095	ribC	bifunctional riboflavin kinase/FMN adenylyltransferase	0.397476	0.422713	0.416404	0.451104	0.548896	0.498423	0.618297	0.722397	0.621451	0.851735	0.422713	0.479495
B4U62_09100	rpsO	30S ribosomal protein S15	77.9444	69.1667	52.3444	114.356	74.5667	73.9444	125.6	64.9222	108.889	181.478	65.0778	68.4222
B4U62_09105	pnpA	polyribonucleotide nucleotidyltransferase	4.40085	5.96601	5.83853	3.86544	3.98584	5.05807	5.83711	4.71671	7.04391	12.6374	7.0949	8.4745
B4U62_09115	mlpA	peptidase M16	0.802439	1.44146	1.31951	0.509756	0.57561	0.829268	0.721951	0.604878	0.812195	3.69024	1.74878	1.91463
B4U62_09135	asd	aspartate-semialdehyde dehydrogenase	3.82133	3.14697	3.36599	2.93948	3.13545	2.86455	4.23631	3.28242	4.22767	5.83862	2.37176	3.19885
B4U62_09140	dapG	Aspartokinase 1	1.71111	2.12593	2.11605	1.47901	1.9679	2.18765	2.25679	2.51111	2.76543	4.62222	2.18025	2.66667
B4U62_09145	dapA	4-hydroxy-tetrahydrodipicolinate synthase	3.24742	3.85567	3.69416	2.97251	3.189	3.39519	4.06186	3.52234	4.9244	6.68729	3.48454	3.79381
B4U62_09150	rnjB	ribonuclease J2	2.89928	3.16906	3.21583	2.91727	3.16547	2.91547	3.86511	3.67086	4.05396	6.83273	3.26079	3.99101
B4U62_09180	ymfF	metalloprotease	0.552693	0.606557	0.559719	0.637002	0.791569	0.637002	0.913349	0.578454	0.920375	1.37471	0.599532	0.723653
B4U62_09185	ymfH	peptidase M16	0.561772	0.552448	0.662005	0.582751	0.657343	0.536131	0.778555	0.596737	0.843823	1.09091	0.473193	0.543124
B4U62_09190	fabG	oxidoreductase	0.168724	0.316872	0.218107	0.156379	0.213992	0.218107	0.27572	0.255144	0.320988	0.62963	0.36214	0.44856
B4U62_09200	-	hypothetical protein	0.462121	0.594697	0.780303	0.401515	0.625	0.659091	0.837121	0.969697	0.916667	1.11742	0.496212	0.568182
B4U62_09205	ymfM	hypothetical protein	0.782007	0.692042	0.705882	0.692042	0.809689	0.851211	0.937716	0.83391	0.882353	1.27682	0.584775	0.633218
B4U62_09210	pgsA	CDP-diacylglycerol--glycerol-3-phosphate 3-phosphatidyltransferase	0.597938	1.46392	1.81443	0.572165	1.2732	1.51031	1.1701	1.61856	1.3866	1.96907	1.19072	1.32474
B4U62_09215	cinA	competence/damage-inducible protein A	0.743405	0.798561	1.05276	0.613909	1.0048	0.976019	1.06235	1.17986	1.19664	1.67386	1.02638	1.11031
B4U62_09220	recA	DNA recombination/repair protein RecA	5.79083	5.45272	4.7765	5.92264	8.05444	6.68481	7.50143	7.73926	8.95989	11.7794	7.73639	8.57593
B4U62_09225	pbpX	penicillin-binding protein	0.316327	0.428571	0.543367	0.267857	0.456633	0.354592	0.581633	0.403061	0.433673	0.576531	0.188776	0.283163
B4U62_09230	ymdA	ribonuclease Y	0.602687	0.754319	1.01919	0.735125	0.808061	1.13052	1.48177	1.20154	1.50288	2.1977	0.785029	0.819578
B4U62_09235	ymdB	metallophosphoesterase	0.833962	1.27547	1.4566	0.856604	0.954717	1.38113	1.50189	1.49057	1.74717	3.42642	2.07547	2.32453
B4U62_09240	spoVS	stage V sporulation protein S	1.56322	1.08046	0.862069	0.505747	0.747126	0.54023	0.816092	1.04598	1.01149	1.27586	1.67816	0.942529
B4U62_09255	ymcB	tRNA (N6-isopentenyl adenosine(37)-C2)-methylthiotransferase MiaB	2.3549	2.16275	2.04118	2.86863	2.61176	2.91961	3.36667	2.97451	4.06078	4.78627	2.71569	2.45882
B4U62_09260	ymcA	hypothetical protein	0.75	0.645833	0.701389	0.854167	0.631944	0.694444	1.01389	0.798611	1.35417	1.4375	0.847222	0.604167
B4U62_09270	mutS	DNA mismatch repair protein MutS	0.203725	0.242142	0.316647	0.157159	0.232829	0.257276	0.300349	0.280559	0.346915	0.541327	0.193248	0.25844
B4U62_09275	mutL	DNA mismatch repair protein MutL	0.143312	0.170382	0.227707	0.214968	0.254777	0.272293	0.288217	0.313694	0.474522	0.528662	0.294586	0.281847
B4U62_09395	ymaD	hypothetical protein	0.311258	0.430464	0.403974	0.384106	0.516556	0.417219	0.536424	0.443709	0.576159	0.774834	0.556291	0.443709
B4U62_09420	miaA	tRNA (adenosine(37)-N6)-dimethylallyltransferase MiaA	0.298413	0.311111	0.339683	0.361905	0.425397	0.330159	0.463492	0.380952	0.52381	0.755556	0.393651	0.415873
B4U62_09425	hfq	RNA-binding protein Hfq	0.986486	0.675676	0.824324	0.905405	0.864865	0.77027	0.864865	0.702703	0.702703	1.58108	0.797297	0.608108
B4U62_09435	ymzA	hypothetical protein	0.38961	0.207792	0.220779	0.480519	0.480519	0.350649	0.636364	0.324675	0.324675	0.922078	0.272727	0.246753
B4U62_09440	nrdI	protein NrdI	0.328244	0.366412	0.496183	0.29771	0.748092	0.557252	0.366412	0.587786	0.366412	0.633588	0.343511	0.503817
B4U62_09445	nrdE	ribonucleotide-diphosphate reductase subunit alpha	1.49073	1.51926	1.63338	1.12553	1.27104	1.59486	1.9087	1.40942	1.8816	4.16405	1.13267	1.92297
B4U62_09450	nrdF	ribonucleoside-diphosphate reductase subunit beta	1.25758	1.37273	1.40909	1.04242	1.04545	1.35152	1.45152	1.03636	1.41818	3.33636	1.22424	1.50909
B4U62_09455	ymaB	hypothetical protein	0.642512	0.78744	0.850242	0.521739	0.512077	0.724638	0.888889	0.657005	0.995169	2.33333	1.12077	1.29952
B4U62_09475	ynbA	GTPase HflX	0.258907	0.413302	0.574822	0.235154	0.268409	0.406176	0.346793	0.494062	0.532067	0.515439	0.275534	0.325416
B4U62_09480	ynbB	hypothetical protein	0.440758	0.654028	0.85782	0.445498	0.71564	0.812796	0.748815	0.971564	0.853081	1.04265	0.509479	0.675355
B4U62_09485	glnR	MerR family transcriptional regulator	0.897059	1.44853	1.57353	1.80147	1.21324	2.47059	2.51471	1.16912	2.80147	4.33088	1.625	2.11029
B4U62_09490	glnA	glutamine synthetase	15.7011	18.982	24.4966	12.164	9.0382	20.1865	21.1146	8.36854	24.964	37.7596	13.9798	20.5191
B4U62_09600	yncF	deoxyuridine 5'-triphosphate nucleotidohydrolase	0.351724	0.427586	0.344828	0.344828	0.455172	0.337931	0.475862	0.4	0.448276	0.717241	0.434483	0.386207
B4U62_09610	thyA	Thymidylate synthase 1	0.428571	0.503571	0.428571	0.521429	0.596429	0.517857	0.678571	0.528571	0.682143	1	0.503571	0.410714
B4U62_09635	tatAC	protein translocase TatA	0.539683	0.396825	0.349206	0.539683	0.650794	0.619048	0.857143	0.698413	0.904762	1	0.68254	0.52381
B4U62_09645	yndB	hypothetical protein	1.93793	1.56552	1.3931	2.22069	2.72414	2.08966	2.6069	2.67586	3.10345	3.54483	2.95172	2.67586
B4U62_09680	yndH	hypothetical protein	0.11165	0.140777	0.135922	0.131068	0.199029	0.237864	0.252427	0.135922	0.199029	0.300971	0.150485	0.140777
B4U62_09715	lexA	LexA repressor	3.28641	3.36408	2.67476	4.69903	4.79612	4.53398	6.26214	5.83495	7.00971	10.2913	9.36408	8.62136
B4U62_09725	yneB	resolvase YneB	0.142202	0.206422	0.183486	0.155963	0.197248	0.123853	0.192661	0.206422	0.197248	0.334862	0.229358	0.192661
B4U62_09730	ynzC	hypothetical protein	1.62821	1.5	1.20513	1.9359	1.60256	1.67949	2.38462	1.11538	1.4359	2.97436	1.30769	1.34615
B4U62_09735	tkt	transketolase	10.3593	10.8174	9.89072	9.94012	12.2904	12.6602	12.9132	12.6033	16.9281	25.2275	12.3338	14.8308
B4U62_09745	yneF	hypothetical protein	22.1233	20.0822	15.9178	13.726	11.7123	16.2055	23.9726	15.6438	20.6575	38.2877	22.3562	17.0548
B4U62_09765	yneJ	hypothetical protein	0.481707	0.615854	0.439024	0.54878	0.79878	0.640244	0.743902	0.719512	0.890244	1.43902	0.542683	0.77439
B4U62_09790	citB	aconitate hydratase	0.679121	0.689011	0.831868	0.589011	0.768132	0.797802	0.872527	0.774725	1.02198	1.71758	0.603297	0.864835
B4U62_09815	yneP	hypothetical protein	0.598361	0.836066	0.606557	0.688525	0.622951	0.655738	0.991803	0.991803	0.909836	1.45082	0.598361	0.598361
B4U62_09820	yneQ	hypothetical protein	0.18	0.18	0.19	0.15	0.16	0.13	0.37	0.15	0.27	0.36	0.22	0.17
B4U62_09825	yneR	hypothetical protein	4.15625	3.84375	3.05208	3.33333	3.5625	3.3125	5.4375	3.35417	4.67708	7.86458	3.84375	3.09375
B4U62_09830	yneS	glycerol-3-phosphate acyltransferase	1.07216	1.86598	1.47938	0.840206	1.07732	1.26804	1.25258	1.65464	1.65979	2.16495	1.49485	1.5567
B4U62_09835	yneT	CoA-binding protein	0.580882	0.448529	0.558824	0.492647	0.529412	0.544118	0.757353	0.610294	0.772059	1.01471	0.5	0.683824
B4U62_09840	parE	DNA topoisomerase IV subunit B	0.5625	0.954268	1.14177	0.458841	0.696646	0.762195	0.664634	0.830793	0.900915	1.09604	0.609756	0.873476
B4U62_09845	parC	DNA topoisomerase 4 subunit A	0.672862	0.973978	1.05204	0.459727	0.752169	0.744734	0.625774	0.908302	0.976456	1.22553	0.759603	1.15737
B4U62_09855	alsT	amino-acid carrier protein AlsT	1.77468	3.33047	3.75536	1.79614	2.26395	4.76824	5.23176	2.69742	5.43777	10.2639	3.04077	5.37339
B4U62_09895	yngC	DedA family protein	0.753769	0.819095	0.798995	0.628141	0.824121	0.733668	1.1809	1.07538	1.03015	1.44724	0.718593	0.658291
B4U62_09995	iseA	hypothetical protein	0.307692	0.412088	0.379121	0.39011	0.379121	0.379121	0.60989	0.461538	0.412088	0.978022	0.456044	0.631868
B4U62_10010	yoeD	hypothetical protein	0.181818	0.376623	0.298701	0.350649	0.428571	0.441558	0.415584	0.428571	0.454545	0.571429	0.428571	0.324675
B4U62_10040	gltC	transcriptional regulator	0.156146	0.239203	0.232558	0.229236	0.212625	0.212625	0.239203	0.302326	0.345515	0.471761	0.242525	0.262458
B4U62_10055	rtp	replication termination protein	0.268293	0.203252	0.170732	0.178862	0.154472	0.252033	0.243902	0.105691	0.211382	0.365854	0.195122	0.178862
B4U62_10060	fabG	oxidoreductase	6.94979	5.50209	4.39331	6.82427	6.66527	6.31381	8.09623	6.50628	8.65272	11.9874	6.64854	6.24268
B4U62_10100	yoaF	hypothetical protein	0.918367	1.95918	1.23469	0.479592	0.367347	0.959184	0.673469	0.326531	0.989796	1.95918	0.642857	0.928571
B4U62_10225	penP	class A beta-lactamase	0.315961	0.374593	0.442997	0.527687	0.602606	0.664495	0.788274	0.824104	0.830619	0.905537	0.485342	0.583062
B4U62_10250	xynA	endo-1'4-beta-xylanase A	1.6028	1.25234	1.20561	0.67757	0.985981	0.981308	1.49065	1.12617	1.29439	1.84112	0.869159	0.808411
B4U62_10260	yozV	hypothetical protein	3.0125	3.2125	2.075	2.175	2.1125	2.4375	3.5625	2.8	3.0625	4.0875	1.8375	1.15
B4U62_10320	phrK	phosphatase RapK inhibitor	1.2439	1.09756	0.512195	0.853659	0.902439	0.731707	1.41463	0.585366	1.29268	2.29268	1.4878	1.09756
B4U62_10355	yobK	antitoxin YobK	0.117647	0.111111	0.20915	0.130719	0.163399	0.143791	0.27451	0.183007	0.196078	0.437908	0.156863	0.117647
B4U62_10420	czrA	transcriptional regulator	0.222222	0.268519	0.222222	0.25	0.37037	0.277778	0.583333	0.361111	0.416667	0.694444	0.351852	0.361111
B4U62_10430	yozB	hypothetical protein	2.23464	3.43017	2.26257	2	2.40223	3.32961	3.95531	2.25698	3.86592	9.18994	3.30726	4.09497
B4U62_10445	yocD	LD-carboxypeptidase	0.340491	0.334356	0.251534	0.251534	0.236196	0.288344	0.435583	0.319018	0.315951	0.595092	0.174847	0.294479
B4U62_10465	yocH	cell wall-binding protein YocH	4.32292	3.25	2.09722	9.27778	7.01389	5.03125	9.34028	4.69097	8.02083	7.99653	3.3125	2.61111
B4U62_10485	azoR1	FMN-dependent NADH-azoreductase 1	5.03349	5.43541	3.53589	2.47847	2.19139	1.74163	3.88995	2.48325	3.80383	7.39713	3.22488	4.43062
B4U62_10520	yozO	hypothetical protein	0.756522	1.0087	0.808696	0.791304	0.66087	0.73913	1.01739	0.608696	1.13043	1.29565	0.678261	0.608696
B4U62_10525	yozC	hypothetical protein	3.89706	2.67647	1.61765	5.45588	4.33824	3.20588	4.98529	3.27941	3.98529	7.26471	3.66176	2.77941
B4U62_10545	yocR	sodium-dependent transporter	0.381166	0.652466	0.486547	0.334081	0.40583	0.650224	0.730942	0.517937	0.800448	0.894619	0.396861	0.504484
B4U62_10555	odhB	dihydrolipoyllysine-residue succinyltransferase component of 2-oxoglutarate dehydrogenase complex	6.4067	3.03828	4.05742	3.70335	5.66986	3.33014	3.22249	6.05024	4.81818	2.98804	2.51196	1.36364
B4U62_10560	sucA	2-oxoglutarate dehydrogenase subunit E1	2.41058	1.50053	2.03598	2.09947	3.5873	2.32275	2.14603	4.52593	3.23175	2.69206	2.08677	1.42751
B4U62_10570	yojN	hypothetical protein	0.711475	0.701639	0.754098	0.698361	0.931148	0.937705	0.986885	1.11803	1.2459	1.44918	0.891803	0.908197
B4U62_10600	rsbRC	RsbT co-antagonist protein RsbRC	0.349823	0.268551	0.233216	0.201413	0.236749	0.254417	0.303887	0.201413	0.265018	0.462898	0.113074	0.190813
B4U62_10605	yojG	bacillithiol biosynthesis deacetylase BshB2	1.23423	1.10811	1.19369	1.77477	1.78378	1.50901	2.04505	1.61261	2.13514	3.47748	2.03604	1.97297
B4U62_10610	yojF	hypothetical protein	1.34188	1.89744	1.63248	1.74359	2.35043	2.26496	1.98291	2.30769	2.74359	3.4359	2.06838	1.93162
B4U62_10615	yoyC	hypothetical protein	0.258065	0.268817	0.333333	0.301075	0.290323	0.247312	0.387097	0.311828	0.354839	0.44086	0.354839	0.172043
B4U62_10645	yodB	transcriptional regulator	0.557522	0.513274	0.415929	0.353982	0.371681	0.522124	0.725664	0.60177	0.575221	0.80531	0.513274	0.504425
B4U62_10650	yodC	nitroreductase family protein	4.67488	4.29064	3.4335	5.13793	4.57143	4.08374	6.35961	3.9064	5.91133	7.35961	2.92118	3.68473
B4U62_10675	ctpA	carboxy-terminal processing protease CtpA	0.246253	0.248394	0.267666	0.226981	0.239829	0.286938	0.291221	0.304069	0.340471	0.533191	0.229122	0.216274
B4U62_10690	yodJ	peptidase M15	1.65693	1.58759	1.4635	1.89416	1.92701	1.86131	2.58759	1.94161	2.32117	5.9927	2.86496	2.96715
B4U62_10695	deoD	purine-nucleoside phosphorylase	4.69231	3.80342	3.72222	4.5812	4.80342	3.72222	5.60256	4.18803	6.10256	7.65385	5.52991	4.16239
B4U62_10735	yozE	hypothetical protein	1.52	1.44	0.973333	2.25333	2.96	1.6	2.2	1.94667	2.14667	2.98667	1.72	1.88
B4U62_11125	yorD	SPBc2 prophage-derived stress response protein SCP1	3.88571	2.30476	1.68571	2.69524	1.66667	1.53333	5.30476	1.34286	2.26667	5.5619	2.11429	1.75238
B4U62_11135	yorB	hypothetical protein	0.59596	0.414141	0.30303	0.424242	0.434343	0.333333	0.686869	0.343434	0.434343	0.929293	0.454545	0.292929
B4U62_11305	yopS	transcriptional regulator	0.493333	0.6	0.586667	0.666667	0.533333	0.466667	0.84	0.533333	0.906667	1.17333	0.48	0.426667
B4U62_11310	yopR	hypothetical protein	0.592025	0.582822	0.43865	0.457055	0.441718	0.47546	0.552147	0.46319	0.533742	0.92638	0.328221	0.355828
B4U62_11315	yopQ	hypothetical protein	0.236443	0.225597	0.253796	0.229935	0.225597	0.277657	0.273319	0.234273	0.238612	0.468547	0.193059	0.201735
B4U62_11340	yopL	hypothetical protein	2.04762	1.28571	0.452381	1.38095	0.738095	0.97619	2.78571	1.14286	1.83333	4.7619	2	1.42857
B4U62_11350	yopJ	hypothetical protein	0.230216	0.338129	0.258993	0.136691	0.18705	0.194245	0.352518	0.208633	0.230216	0.510791	0.179856	0.302158
B4U62_11380	yoyH	hypothetical protein	1	1.2	0.9	1.03333	1.03333	0.75	1.06667	1.15	1.11667	1.55	1.15	0.6
B4U62_11435	yonS	lipoprotein	0.901961	1.09314	0.833333	0.323529	0.352941	0.382353	0.519608	0.534314	0.495098	1.08333	0.470588	0.54902
B4U62_11470	yonI	hypothetical protein	0.437956	0.364964	0.211679	0.59854	0.416058	0.248175	0.50365	0.328467	0.313869	0.890511	0.372263	0.211679
B4U62_11605	yomK	hypothetical protein	0.167785	0.375839	0.268456	0.134228	0.127517	0.14094	0.14094	0.107383	0.107383	0.42953	0.120805	0.134228
B4U62_11685	sunA	SPBc2 prophage-derived bacteriocin sublancin-168	37.1053	23.6667	18.0877	9.98246	6.68421	8.57895	31.3509	8.50877	10.5614	38.7719	16.3684	17.2105
B4U62_11690	sunI	hypothetical protein	2.71698	1.85849	1.5566	3.23585	3.0283	2.4434	2.86792	2.13208	2.20755	4.12264	0.613208	0.801887
B4U62_11710	yolB	hypothetical protein	2.86555	3.2437	1.92437	0.983193	0.739496	0.621849	1.55462	0.848739	0.831933	3.80672	1.29412	1.08403
B4U62_11715	yolA	DUF4879 domain-containing protein	3.5	5.12821	3.94872	1.28205	1.35897	1.08333	1.77564	1.25641	1.26923	5.21154	2.29487	1.9359
B4U62_11730	yokJ	antitoxin YokJ	0.120482	0.216867	0.240964	0.10241	0.186747	0.150602	0.240964	0.246988	0.204819	0.53012	0.228916	0.156627
B4U62_11750	yokG	SPBc2 prophage-derived pesticidal crystal protein-like YokG	0.276536	0.240223	0.27933	0.175978	0.251397	0.22905	0.337989	0.234637	0.346369	0.519553	0.162011	0.217877
B4U62_11755	yokF	SPBc2 prophage-derived endonuclease YokF	0.646465	0.740741	0.585859	0.367003	0.40404	0.410774	0.6633	0.397306	0.585859	1.03367	0.340067	0.457912
B4U62_11760	yokE	hypothetical protein	0.552795	0.540373	0.447205	0.372671	0.335404	0.273292	0.565217	0.354037	0.341615	0.850932	0.31677	0.298137
B4U62_11790	yppQ	peptide-methionine (R)-S-oxide reductase	0.743056	0.625	0.631944	0.840278	0.805556	0.805556	1.03472	0.930556	0.965278	1.46528	1.02083	0.854167
B4U62_11795	msrA	peptide-methionine (S)-S-oxide reductase	0.679775	0.483146	0.58427	0.606742	0.713483	0.640449	0.814607	0.679775	0.983146	1.11798	0.674157	0.58427
B4U62_11800	ypoP	MarR family transcriptional regulator	1.47887	1.07746	1.14789	1.3662	1.22535	0.950704	1.67606	1.21831	1.47887	2.26761	1.21127	0.901408
B4U62_11810	ypmT	hypothetical protein	0.261538	0.215385	0.184615	0.230769	0.323077	0.230769	0.307692	0.138462	0.169231	0.307692	0.123077	0.138462
B4U62_11815	ypmS	hypothetical protein	0.148936	0.180851	0.202128	0.12766	0.31383	0.218085	0.260638	0.196809	0.239362	0.489362	0.159574	0.223404
B4U62_11820	ypmR	hypothetical protein	0.234375	0.320312	0.390625	0.152344	0.324219	0.351562	0.285156	0.347656	0.382812	0.480469	0.355469	0.238281
B4U62_11845	yplQ	hemolysin-3	0.102804	0.154206	0.126168	0.130841	0.158879	0.102804	0.154206	0.154206	0.182243	0.228972	0.107477	0.126168
B4U62_11855	dfrA	dihydrofolate reductase	0.384615	0.390533	0.408284	0.343195	0.295858	0.414201	0.627219	0.420118	0.668639	1.19527	0.473373	0.650888
B4U62_11860	thyA	Thymidylate synthase 2	0.762264	0.883019	1.02642	0.645283	1.10566	1.17736	1.11698	1.17736	1.55472	2.16604	1.35849	1.44528
B4U62_11865	ypjQ	phosphatidylglycerophosphatase A	0.438202	0.466292	0.488764	0.41573	0.477528	0.398876	0.438202	0.55618	0.595506	0.623596	0.359551	0.303371
B4U62_11870	ypjP	hypothetical protein	0.323529	0.52451	0.661765	0.495098	1.0098	1.18137	0.906863	1.35784	1.36275	1.21569	1.09314	1.29902
B4U62_11880	yphP	hypothetical protein	3.75172	3.04138	2.93793	3.51034	3.78621	3.26207	4.8	3.63448	4.17241	5.24828	3.33793	3.8
B4U62_11890	ypgR	virulence factor	1.63228	1.61905	1.22487	1.22222	1.30952	1.28571	1.80688	1.25926	1.69841	2.63228	1.7672	1.33598
B4U62_11900	bsaA	glutathione peroxidase	0.229814	0.285714	0.279503	0.186335	0.161491	0.161491	0.229814	0.26087	0.285714	0.304348	0.130435	0.149068
B4U62_11905	metA	homoserine O-succinyltransferase	0.460265	0.576159	0.42053	0.195364	0.225166	0.268212	0.327815	0.301325	0.31457	0.622517	0.231788	0.354305
B4U62_11910	ugtP	diacylglycerol beta-glucosyltransferase	1.02872	1.21149	1.12272	0.89295	0.804178	0.885117	1.33159	0.958225	1.21671	2.26893	0.725849	0.989556
B4U62_11915	cspD	cold-shock protein CspD	123.388	82.4925	46.2985	123.075	100.522	79.7463	142.239	103.433	109.657	242.612	120.836	85.2836
B4U62_11920	degR	regulatory protein DegR	1.01639	0.868852	0.934426	0.360656	0.47541	0.163934	0.459016	0.229508	0.590164	1.47541	0.622951	0.540984
B4U62_11935	ypeP	hypothetical protein	0.145374	0.123348	0.114537	0.185022	0.220264	0.162996	0.167401	0.145374	0.185022	0.352423	0.176211	0.14978
B4U62_11940	ypdP	hypothetical protein	0.143478	0.213043	0.221739	0.156522	0.252174	0.256522	0.2	0.252174	0.304348	0.326087	0.204348	0.208696
B4U62_11955	exoA	flap endonuclease	0.56229	0.747475	0.686869	0.612795	0.794613	0.912458	1.03704	0.905724	1.05724	1.7138	0.986532	1.11448
B4U62_11965	ypbS	hypothetical protein	1.06977	1.30233	1.0814	1.05814	0.767442	0.953488	1.17442	0.930233	0.965116	1.61628	0.930233	0.965116
B4U62_11975	-	iron homeostasis regulator	5.52941	7.47059	3.17647	4.55882	4.85294	6.08824	11.0294	8.55882	11.1471	24.0588	19.7647	13.1765
B4U62_11995	xpt	xanthine phosphoribosyltransferase	0.307692	0.492308	0.394872	0.271795	0.358974	0.497436	0.6	0.169231	0.861538	1.31282	0.805128	0.825641
B4U62_12000	ypwA	carboxypeptidase	0.661355	0.621514	0.553785	0.752988	1.01394	0.798805	0.926295	0.906375	1.01992	1.36255	0.864542	0.667331
B4U62_12035	ypvA	ATP-dependent helicase	0.445483	0.520249	0.615265	0.344237	0.390966	0.55296	0.563863	0.429907	0.580997	0.755452	0.291277	0.331776
B4U62_12050	ypsC	RNA methyltransferase	1.54404	1.90674	1.65803	1.52073	1.59585	1.93005	2.06218	1.8057	2.57772	3.96373	2.26166	2.64508
B4U62_12060	gpsB	cell cycle protein GpsB	4.15152	4.38384	3.60606	4.9697	4.46465	4.78788	4.93939	4.07071	5.69697	10.3434	5.30303	4.53535
B4U62_12085	ypqE	PTS glucose transporter subunit IIA	1.3432	1.31361	1.37278	1.2426	1.21893	1.27219	1.7929	1.29586	1.60355	1.91124	1.4497	1.40828
B4U62_12100	yppF	hypothetical protein	0.904762	0.507937	0.460317	0.396825	0.365079	0.365079	0.777778	0.301587	0.52381	0.873016	0.31746	0.412698
B4U62_12105	yppE	hypothetical protein	0.120968	0.290323	0.306452	0.153226	0.274194	0.274194	0.475806	0.298387	0.427419	0.733871	0.33871	0.330645
B4U62_12130	ponA	penicillin-binding protein 1AB	0.557377	0.983607	1.21639	0.605464	0.930055	1.01967	1.12678	1.13115	1.22404	1.25574	0.746448	0.88306
B4U62_12135	ypoC	hypothetical protein	0.242424	0.393939	0.369697	0.2	0.290909	0.284848	0.345455	0.345455	0.4	0.721212	0.557576	0.430303
B4U62_12140	nth	endonuclease III	0.436364	0.513636	0.663636	0.422727	0.531818	0.722727	0.640909	0.768182	0.840909	1.42727	1.03636	0.881818
B4U62_12145	dnaD	DNA replication protein DnaD	0.300429	0.467811	0.437768	0.347639	0.39485	0.450644	0.364807	0.450644	0.51073	1.0515	0.437768	0.515021
B4U62_12150	asnC	asparagine--tRNA ligase	9.38283	7.76334	6.85847	10.4339	8.86079	8.20882	12.5406	8.44316	10.645	19.6937	9.58933	9.09977
B4U62_12155	aspB	aspartate aminotransferase	3.78173	2.85787	3.1802	2.64975	3.95178	3.26904	3.14213	3.41117	3.90102	3.80711	2.72335	2.45431
B4U62_12160	ypmB	hypothetical protein	0.290123	0.444444	0.561728	0.271605	0.351852	0.487654	0.333333	0.41358	0.364198	0.648148	0.302469	0.277778
B4U62_12165	ypmA	DUF4264 domain-containing protein	0.929825	1.26316	1.45614	1.10526	1.66667	1.89474	1.17544	1.42105	1.61404	2.47368	1.85965	0.877193
B4U62_12175	panD	aspartate 1-decarboxylase	1.07812	1.91406	2.46094	0.976562	0.84375	1.53125	1.67969	1.46094	2.27344	3.35938	1.70312	1.57812
B4U62_12180	panC	pantoate--beta-alanine ligase	0.651568	1.1777	1.26132	0.815331	0.84669	1.1115	1.19512	0.898955	1.34495	2.223	0.790941	1.51568
B4U62_12185	panB	3-methyl-2-oxobutanoate hydroxymethyltransferase	1.16547	2.07914	2.3777	1.48201	1.45683	2.70863	2.14388	1.63309	2.82374	3.7446	1.65827	2.94604
B4U62_12190	birA	bifunctional biotin--[acetyl-CoA-carboxylase] synthetase/biotin operon repressor	0.153374	0.273006	0.432515	0.101227	0.211656	0.309816	0.226994	0.266871	0.309816	0.306748	0.190184	0.251534
B4U62_12200	ypjH	N-acetyl-alpha-D-glucosaminyl L-malate synthase BshA	0.232804	0.441799	0.507937	0.179894	0.304233	0.365079	0.306878	0.367725	0.404762	0.44709	0.219577	0.275132
B4U62_12210	mgsA	methylglyoxal synthase	0.347826	0.797101	0.905797	0.434783	0.833333	0.934783	0.528986	0.753623	0.826087	0.92029	0.485507	0.695652
B4U62_12215	dapB	4-hydroxy-tetrahydrodipicolinate reductase	0.958955	1.70522	2.29478	1.11194	1.54851	1.86194	1.80597	1.85075	1.78731	2.51493	0.992537	1.48507
B4U62_12220	ypjD	nucleotide pyrophosphohydrolase	0.339286	0.535714	0.633929	0.375	0.5	0.607143	0.660714	0.598214	0.526786	0.75	0.464286	0.330357
B4U62_12235	ypjA	hypothetical protein	0.145161	0.193548	0.258065	0.107527	0.155914	0.215054	0.301075	0.295699	0.397849	0.44086	0.198925	0.301075
B4U62_12260	ypiB	hypothetical protein	0.172222	0.172222	0.227778	0.238889	0.194444	0.133333	0.344444	0.233333	0.305556	0.405556	0.15	0.216667
B4U62_12265	ypiA	hypothetical protein	0.551887	0.639151	0.691038	0.599057	0.707547	0.766509	1.08491	0.863208	0.995283	1.41274	0.658019	0.648585
B4U62_12270	aroE	3-phosphoshikimate 1-carboxyvinyltransferase	0.841492	0.913753	1.07692	0.405594	0.724942	0.874126	0.780886	1.02098	0.995338	1.28205	0.666667	0.869464
B4U62_12275	tyrA	prephenate dehydrogenase	0.241935	0.311828	0.376344	0.180108	0.306452	0.357527	0.260753	0.432796	0.346774	0.524194	0.284946	0.284946
B4U62_12280	hisC	histidinol-phosphate transaminase	0.700831	0.684211	0.778393	0.498615	0.626039	0.642659	0.626039	0.803324	0.808864	0.908587	0.409972	0.65651
B4U62_12315	aroH	chorismate mutase	0.679688	0.609375	0.515625	0.328125	0.359375	0.40625	0.359375	0.359375	0.460938	0.570312	0.414062	0.421875
B4U62_12320	aroB	3-dehydroquinate synthase	0.231405	0.280992	0.305785	0.137741	0.165289	0.134986	0.283747	0.212121	0.289256	0.426997	0.179063	0.201102
B4U62_12325	aroF	chorismate synthase	1.10486	1.25064	1.39642	0.703325	0.879795	0.933504	1.02558	1.07417	1.15601	1.50895	0.861893	1.24297
B4U62_12330	cheR	chemotaxis protein methyltransferase	0.377432	0.412451	0.568093	0.385214	0.420233	0.412451	0.536965	0.533074	0.552529	0.859922	0.416342	0.392996
B4U62_12335	ndk	nucleoside-diphosphate kinase	8.7	5.50667	5.63333	4.36667	5.60667	3.26	4.73333	6.74	4.93333	4.18667	2.80667	2.26
B4U62_12340	hepT	Heptaprenyl diphosphate synthase component 2	0.438395	0.547278	0.810888	0.363897	0.489971	0.616046	0.641834	0.613181	0.739255	1.15473	0.558739	0.618911
B4U62_12345	ubiE	demethylmenaquinone methyltransferase	0.786325	1.10684	1.21795	0.67094	0.794872	0.995726	1.12821	1.16239	1.26923	1.62393	1.08547	1.00427
B4U62_12350	hepS	Heptaprenyl diphosphate synthase component 1	0.563492	0.623016	0.781746	0.5	0.595238	0.666667	0.769841	0.646825	0.666667	1.00397	0.480159	0.611111
B4U62_12355	mtrB	trp RNA-binding attenuation protein MtrB	2.18421	2.28947	2.47368	1.51316	1.28947	1.64474	2.25	1.48684	2.10526	3.93421	1.98684	1.76316
B4U62_12360	folE	GTP cyclohydrolase I FolE	3.48168	4.7644	4.88482	2.87958	3.69634	4.20419	4.10471	4.26702	4.95288	7.36126	4.04188	4.50785
B4U62_12365	hbs	DNA-binding protein HU 1	86.5914	76.5591	56.2688	108.097	68.7957	67.9892	130.108	70.9032	116.989	215.699	87.1935	83.6022
B4U62_12385	gpsA	glycerol-3-phosphate dehydrogenase (NAD(P)(+))	1.58671	2.08382	2.13873	1.77746	2.23699	2.5578	3.10116	2.84682	3.69942	4.04624	2.32081	2.27168
B4U62_12390	engA	ribosome biogenesis GTPase Der	2.04119	2.51945	2.47368	2.86728	3.23799	3.55149	4.22197	4.12815	4.87643	6.17391	3.02975	3.81693
B4U62_12415	fni	type 2 isopentenyl-diphosphate Delta-isomerase	0.157143	0.22	0.191429	0.134286	0.131429	0.165714	0.237143	0.157143	0.262857	0.431429	0.208571	0.274286
B4U62_12420	rpsA	30S ribosomal protein S1	3.77023	2.3107	2.70235	2.85379	3.13577	3.03394	3.46736	2.49608	3.58747	3.88773	2.04178	1.97389
B4U62_12425	cmk	cytidylate kinase	3.20444	3.36889	3.11111	2.17778	2.65333	2.87111	3.42667	3.50222	3.50667	5.15556	3.91556	3.28444
B4U62_12435	dgrA	flagellar brake protein	0.165138	0.394495	0.270642	0.151376	0.256881	0.155963	0.252294	0.376147	0.357798	0.458716	0.279817	0.298165
B4U62_12455	ypdA	hypothetical protein	1.13538	0.975385	0.824615	0.944615	1.08308	0.96	1.24615	0.916923	1.43385	2.03692	0.907692	1.12923
B4U62_12460	gudB	glutamate dehydrogenase	4.47529	3.19529	3.32235	2.97412	4.67529	3.03529	3.6	5.22588	4.38588	4.33647	2.94824	1.92235
B4U62_12465	ypbH	adapter protein MecA	0.323077	0.328205	0.389744	0.497436	0.415385	0.338462	0.666667	0.507692	0.538462	0.897436	0.4	0.446154
B4U62_12500	fer	ferredoxin	31.5542	19.9518	15.6747	37.253	25.2892	27.494	53.012	30.1446	41.4458	70.1205	40.3614	35.3253
B4U62_12505	fmnP	riboflavin transporter FmnP	0.732984	0.408377	0.602094	0.549738	0.832461	0.675393	0.86911	0.82199	0.801047	0.842932	0.596859	0.460733
B4U62_12510	serA	D-3-phosphoglycerate dehydrogenase	1.23194	0.912548	1.03612	0.376426	0.490494	0.380228	0.551331	0.448669	0.513308	0.773764	0.298479	0.319392
B4U62_12515	aroD	3-dehydroquinase	0.601562	0.5625	0.519531	0.351562	0.398438	0.484375	0.660156	0.441406	0.605469	1.11719	0.613281	0.621094
B4U62_12520	rsiX	sigma-X negative effector	0.365854	0.409214	0.425474	0.428184	0.455285	0.506775	0.539295	0.474255	0.650407	0.617886	0.357724	0.371274
B4U62_12525	sigX	RNA polymerase sigma factor SigX	1.2359	1.23077	1.06667	0.979487	1.38462	1.50256	1.66154	1.18974	1.81538	2.08718	1.26154	1.06154
B4U62_12530	resE	PAS domain-containing sensor histidine kinase	0.138983	0.242373	0.240678	0.113559	0.167797	0.137288	0.137288	0.20678	0.172881	0.284746	0.132203	0.118644
B4U62_12535	resD	DNA-binding response regulator	0.879668	1.34025	1.68465	0.746888	0.954357	1.25726	1.36929	1.47303	1.55602	2.48133	1.19087	1.19087
B4U62_12550	resA	thiol-disulfide oxidoreductase ResA	0.133333	0.555556	0.5	0.161111	0.261111	0.388889	0.377778	0.344444	0.45	0.538889	0.777778	0.405556
B4U62_12555	rluB	pseudouridine synthase	1.60816	2.28163	2.73878	2.52245	3.0898	3.67755	3.59184	3.75102	3.96735	4.39184	3.61224	3.11837
B4U62_12575	ypuI	hypothetical protein	0.75	0.938889	0.977778	0.927778	1.22222	1.43333	1.33333	1.58333	1.7	2.13889	1.16111	1.07778
B4U62_12580	scpB	segregation/condensation protein B	0.5	0.656566	0.636364	0.520202	0.641414	0.742424	0.934343	0.919192	0.89899	1.06566	0.641414	0.636364
B4U62_12585	scpA	segregation/condensation protein A	0.190476	0.329365	0.325397	0.305556	0.305556	0.380952	0.531746	0.519841	0.611111	0.714286	0.369048	0.388889
B4U62_12590	ypuF	hypothetical protein	0.137143	0.165714	0.194286	0.32	0.297143	0.234286	0.308571	0.257143	0.32	0.457143	0.331429	0.142857
B4U62_12595	ribT	protein RibT	0.6	0.896	0.528	0.432	0.592	0.576	0.784	0.832	0.928	1.064	0.56	0.56
B4U62_12600	ribH	6'7-dimethyl-8-ribityllumazine synthase	1.66452	1.87742	1.52258	1.09677	1.27742	1.61935	1.56774	1.52903	1.98065	2.25806	1.16774	1.02581
B4U62_12605	ribA	bifunctional 3'4-dihydroxy-2-butanone-4-phosphate synthase/GTP cyclohydrolase II	0.388471	0.448622	0.365915	0.278195	0.37594	0.338346	0.421053	0.383459	0.558897	0.383459	0.270677	0.20802
B4U62_12625	sipS	S26 family signal peptidase	1.05946	1.27027	0.935135	0.637838	1.04865	0.935135	1.02703	1	0.956757	1.51351	0.708108	0.72973
B4U62_12635	ypzJ	hypothetical protein	0.84058	1.27536	1.4058	0.666667	0.753623	1.31884	1.42029	1.15942	1.17391	1.63768	0.753623	0.753623
B4U62_12660	ppiB	peptidyl-prolyl cis-trans isomerase	21.3194	19.1736	14.7153	22.4375	21.2917	17.6319	28.2847	19.7986	25.125	42.0556	30.25	25.375
B4U62_12665	-	hypothetical protein	0.396226	0.665094	0.325472	0.353774	0.339623	0.198113	0.764151	0.254717	0.367925	0.665094	0.466981	0.29717
B4U62_12670	ypuA	hypothetical protein	1.31959	1.86598	1.68729	1.04467	1.19931	1.12715	2.1512	1.51546	1.57045	2.47423	1.49141	1.3677
B4U62_12675	lysA	diaminopimelate decarboxylase	1.02045	0.888636	0.902273	0.556818	0.609091	0.761364	0.897727	0.775	0.963636	1.25909	0.527273	0.638636
B4U62_12735	pupG	purine-nucleoside phosphorylase	6.38235	5.10662	4.95588	7.97794	9.16176	7.43015	9.54044	10.5404	10.4449	12.4926	7.34559	7.02206
B4U62_12740	drm	phosphopentomutase	4.15949	4.07848	3.92658	5.69114	8.9519	6.84051	7.69873	10.4025	8.83797	11.1823	6.02025	6.60759
B4U62_12745	xerD	site-specific tyrosine recombinase XerD	0.10101	0.13468	0.161616	0.10101	0.144781	0.148148	0.164983	0.191919	0.228956	0.30303	0.175084	0.20202
B4U62_12755	fur	transcriptional repressor	1.48667	1.46667	1.27333	1.79333	1.48	1.87333	2.36	1.54	2.50667	3	1.74667	1.68
B4U62_12770	mleA	NAD-dependent malic enzyme	2.66364	2.56591	3.625	2.02273	3.58182	2.40909	2.56591	5.01136	3.33409	2.81364	1.675	1.76136
B4U62_12775	mleN	malate-2H+/Na+-lactate antiporter	1.90618	2.17697	2.60768	1.39232	3.14925	2.42004	2.47548	5.5565	3.01066	3.12793	1.16844	1.57996
B4U62_12780	ansB	aspartate ammonia-lyase	5.92857	5.53361	6.87395	4.88866	6.7563	6.09874	6.45588	7.61765	8.13866	10.5105	4.82773	6.30042
B4U62_12785	ansA	L-asparaginase 1	4.65152	3.96667	4.51818	3.33636	3.75455	4.10606	5.40303	5.16667	5.02121	8.91515	3.51212	3.92424
B4U62_12790	ansR	transcriptional regulator	0.974359	1.07692	1.01709	0.811966	0.931624	1.07692	1.18803	0.974359	1.33333	1.36752	0.957265	1.12821
B4U62_12800	nudF	ADP-ribose pyrophosphatase	0.629032	0.919355	0.77957	0.623656	0.849462	0.887097	1.04301	0.860215	1.11828	1.13978	0.768817	0.725806
B4U62_12810	yqkF	oxidoreductase	0.491857	0.452769	0.501629	0.361564	0.517915	0.446254	0.521173	0.514658	0.589577	0.664495	0.446254	0.547231
B4U62_12825	yqkC	hypothetical protein	0.825	0.8375	0.825	0.8	0.8625	0.625	1.1	0.9	1.0375	1.5375	0.8375	0.65
B4U62_12830	yqkB	hypothetical protein	1.14815	1.37037	1.48148	1.12037	1.12037	1.21296	1.80556	1.42593	1.85185	2.25926	1.7963	2.2037
B4U62_12880	coaA	type I pantothenate kinase	0.146875	0.15625	0.184375	0.134375	0.1375	0.146875	0.175	0.2625	0.15625	0.28125	0.14375	0.19375
B4U62_12900	proI	Pyrroline-5-carboxylate reductase 2	0.519713	0.523297	0.523297	0.498208	0.480287	0.580645	0.784946	0.541219	0.634409	1.92832	0.917563	1.19355
B4U62_12910	yqjM	NADPH dehydrogenase NamA	0.840708	0.958702	0.766962	1.0295	0.988201	0.935103	1.19469	1.04425	1.29794	1.65782	0.817109	0.964602
B4U62_12920	-	50S ribosomal protein L33	0.218543	0.437086	0.317881	0.258278	0.377483	0.357616	0.298013	0.278146	0.576159	0.655629	0.238411	0.198675
B4U62_12925	yqjK	ribonuclease Z	0.301948	0.464286	0.422078	0.564935	1.01948	0.957792	0.600649	1.13636	0.980519	0.970779	0.883117	0.866883
B4U62_12930	zwf	glucose-6-phosphate 1-dehydrogenase	4.31837	3.55714	3.52857	4.03061	4.53878	3.93061	5.59388	4.97755	5.7	8.36939	3.44082	4.44694
B4U62_12935	yqjI	phosphogluconate dehydrogenase (NADP(+)-dependent' decarboxylating)	7.02553	4.79362	4.74681	5.02128	6.00213	4.9617	6.09149	6.18298	6.44255	7.68511	4.05957	4.16596
B4U62_12945	yqzJ	membrane protein insertion and folding monitor	0.364583	0.447917	0.510417	0.322917	0.510417	0.53125	0.625	0.53125	0.520833	0.875	0.458333	0.65625
B4U62_12960	yqjE	hypothetical protein	2.51075	2.93817	3.16398	2.47581	3.49194	3.66129	3.4086	3.96774	4.25269	5.68817	3.38172	3.48118
B4U62_12980	yqjA	hypothetical protein	0.120743	0.20743	0.201238	0.120743	0.25387	0.278638	0.321981	0.325077	0.312693	0.4613	0.22291	0.244582
B4U62_12985	artR	arginine transport ATP-binding protein ArtM	0.157676	0.323651	0.244813	0.174274	0.182573	0.20332	0.228216	0.195021	0.215768	0.456432	0.244813	0.319502
B4U62_12995	artP	arginine ABC transporter substrate-binding protein	0.253906	0.359375	0.289062	0.269531	0.261719	0.308594	0.484375	0.226562	0.359375	0.757812	0.324219	0.332031
B4U62_13000	yqiW	hypothetical protein	3.95205	3.0411	2.50685	5.76712	5.06849	4.08219	7.31507	5.04795	6.0274	9.67808	6	5.63699
B4U62_13010	bmr	multidrug resistance protein 1	0.102564	0.148718	0.141026	0.151282	0.25641	0.161538	0.269231	0.369231	0.271795	0.346154	0.179487	0.24359
B4U62_13020	bkdB	lipoamide acyltransferase component of branched-chain alpha-keto acid dehydrogenase complex	1.13647	1.54588	1.53176	1.13412	1.53412	1.43294	1.35529	1.49882	1.84941	2.19059	1.46824	1.47294
B4U62_13025	bkdAB	alpha-ketoacid dehydrogenase subunit beta	1.19817	1.62805	1.71951	1.21951	1.59756	1.69207	1.47866	1.82927	1.93293	2.26524	1.55488	1.43598
B4U62_13030	lpdV	dihydrolipoyl dehydrogenase	0.784748	1.2706	1.54736	0.797048	1.33579	1.43788	1.10332	1.54121	1.67528	1.80812	1.03813	1.10947
B4U62_13035	buk	butyrate kinase	0.159341	0.21978	0.266484	0.118132	0.195055	0.206044	0.145604	0.318681	0.271978	0.266484	0.17033	0.17033
B4U62_13040	bcd	leucine dehydrogenase	1.05205	1.85753	2.67397	1.30959	2.1726	2.30411	1.66575	2.30959	2.46027	2.86849	1.52603	2.06027
B4U62_13045	ptb	phosphate butyryltransferase	0.22	0.31	0.336667	0.166667	0.283333	0.25	0.253333	0.286667	0.323333	0.406667	0.256667	0.306667
B4U62_13105	yqiG	NADH-dependent flavin oxidoreductase	0.664879	0.863271	0.788204	0.600536	0.849866	0.718499	0.764075	0.852547	0.892761	1.07775	0.731903	0.793566
B4U62_13110	spo0A	sporulation transcription factor Spo0A	1.13433	0.776119	0.723881	0.873134	0.914179	0.929104	1.08582	0.966418	1.11194	1.5709	0.720149	0.899254
B4U62_13125	ahrC	arginine repressor	0.533333	0.86	0.986667	0.373333	0.373333	0.733333	0.553333	0.773333	0.813333	1.55333	1.12	1.38667
B4U62_13130	yqxC	TlyA family rRNA (cytidine-2'-O)-methyltransferase	0.599291	1.08865	1.14894	0.492908	0.758865	0.985816	0.85461	1.22695	1.06738	1.66667	1.07447	1.30496
B4U62_13135	dxs	1-deoxy-D-xylulose-5-phosphate synthase	0.572555	0.828076	1.0205	0.458991	0.664038	0.858044	0.768139	0.90694	1.09621	1.39432	0.624606	1.02681
B4U62_13140	ispA	farnesyl-diphosphate synthase	0.208754	0.632997	0.858586	0.225589	0.259259	0.420875	0.286195	0.356902	0.505051	0.700337	0.47138	0.558923
B4U62_13145	xseB	exodeoxyribonuclease 7 small subunit	0.658824	1.04706	1.58824	0.682353	0.788235	1.32941	1.23529	0.788235	1.36471	2.30588	1.11765	1.25882
B4U62_13150	xseA	exodeoxyribonuclease VII large subunit	0.10245	0.211581	0.300668	0.14922	0.153675	0.244989	0.198218	0.211581	0.256125	0.427617	0.209354	0.265033
B4U62_13155	folD	bifunctional methylenetetrahydrofolate dehydrogenase/methenyltetrahydrofolate cyclohydrolase	2.45775	2.32746	2.53873	1.59507	1.96479	1.74648	1.81338	1.82746	2.45775	2.48944	1.89085	1.43662
B4U62_13160	nusB	N utilization substance protein B	2.25758	2.81061	3.39394	2.36364	2.43182	3.29545	3.56061	3.25758	3.57576	7.01515	4.31818	3.55303
B4U62_13165	yqhY	hypothetical protein	2.5	2.33088	1.80147	2.91912	2.82353	2.30882	3.83088	2.15441	2.51471	5.01471	2.80147	1.65441
B4U62_13170	accC	acetyl-CoA carboxylase biotin carboxylase subunit	2.27716	2.99557	3.37916	2.11086	3.12417	3.50554	3.66075	4.17517	4.83149	6.08204	2.67184	3.24612
B4U62_13175	accB	acetyl-CoA carboxylase biotin carboxyl carrier protein subunit	5.88125	7.6625	8.95	5.30625	6.96875	6.93125	7.2	8.55	7.93125	9.81875	4.98125	6.40625
B4U62_13225	efp	elongation factor P	14.2688	11.9731	11.5323	0.650538	1.39785	0.66129	0.768817	0.768817	0.758065	1.5914	0.763441	0.505376
B4U62_13230	yqhT	Xaa-Pro dipeptidase	0.666667	0.740113	0.776836	0.483051	0.759887	0.675141	0.725989	0.759887	0.974576	1.05932	0.432203	0.550847
B4U62_13235	yqhS	type II 3-dehydroquinate dehydratase	0.496644	0.469799	0.328859	0.187919	0.288591	0.328859	0.295302	0.395973	0.449664	0.563758	0.322148	0.409396
B4U62_13245	yqhQ	hypothetical protein	0.253918	0.238245	0.30094	0.388715	0.398119	0.811912	0.319749	0.811912	0.805643	0.670846	0.507837	0.504702
B4U62_13260	mntR	transcriptional regulator MntR	1.2028	0.881119	0.692308	1.20979	1.09091	1.00699	1.53147	0.972028	1.30769	2.0979	1.03497	0.923077
B4U62_13265	lipM	octanoyltransferase LipM	0.971326	1.08961	1.1828	0.655914	0.935484	0.820789	1.06452	1.1828	1.15771	1.60932	0.885305	0.985663
B4U62_13270	yqhL	rhodanese-like domain-containing protein	4.07087	4.58268	4.35433	3.50394	4.12598	5.24409	6.10236	6.1811	6.27559	9.65354	5.75591	5.88189
B4U62_13305	sinR	transcriptional regulator	0.607143	0.5625	0.491071	0.571429	0.419643	0.526786	0.821429	0.6875	0.6875	1.33036	0.5625	0.669643
B4U62_13400	yqgY	hypothetical protein	0.292683	0.231707	0.268293	0.47561	0.341463	0.365854	0.743902	0.426829	0.52439	0.707317	0.146341	0.487805
B4U62_13405	yqgX	metallo-hydrolase	1.53774	1.32075	1.3066	1.62264	1.19811	1.52358	2.62736	1.46226	2.3066	3.01887	1.76415	2.02358
B4U62_13410	yqgW	DUF2759 domain-containing protein	0.172414	0.12069	0.189655	0.155172	0.155172	0.172414	0.258621	0.275862	0.172414	0.534483	0.12069	0.224138
B4U62_13415	yqgV	hypothetical protein	0.809524	1.06667	0.92381	0.92381	1.32381	1.06667	1.21905	1.07619	1.3619	1.93333	0.980952	0.895238
B4U62_13435	glcK	glucokinase	0.217391	0.524845	0.586957	0.220497	0.263975	0.310559	0.338509	0.549689	0.413043	0.614907	0.307453	0.559006
B4U62_13455	ypgN	5-formyltetrahydrofolate cyclo-ligase	0.202128	0.223404	0.244681	0.202128	0.138298	0.191489	0.191489	0.170213	0.287234	0.382979	0.244681	0.223404
B4U62_13460	rpmGA	50S ribosomal protein L33	70.64	65.26	48.1	108.68	84.46	73.62	121.36	68	81.08	147.36	54.06	61.26
B4U62_13475	yqzD	hypothetical protein	3.91525	4.07627	3.29661	4.16102	4.85593	4.04237	4.83051	4.61017	5.23729	7.87288	5.88136	4.00847
B4U62_13480	yqzC	hypothetical protein	3.03226	2.65806	1.82581	2.75484	2.66452	2.05806	3.56774	2.76129	3.29032	5.33548	3.0129	2.63871
B4U62_13510	pbpA	penicillin-binding protein	0.306834	0.447699	0.467225	0.398884	0.596932	0.577406	0.647141	0.588563	0.718271	0.910739	0.400279	0.507671
B4U62_13520	sodA	superoxide dismutase [Mn]	45.6305	41.0148	36.0394	57.9754	62.5714	47.4039	65.8276	49.0788	66.9655	98.468	60.2118	52.33
B4U62_13525	yqgC	hypothetical protein	0.118012	0.236025	0.267081	0.136646	0.223602	0.229814	0.267081	0.310559	0.341615	0.726708	0.254658	0.385093
B4U62_13530	yqgB	hypothetical protein	0.246094	0.253906	0.316406	0.285156	0.371094	0.351562	0.390625	0.414062	0.34375	0.574219	0.183594	0.226562
B4U62_13535	yqgA	cell wall-binding protein YqgA	33.3147	41.1469	36.9231	37.9161	45.6853	49.3497	51.7273	49.035	51.3217	75.6853	39.7273	35.4196
B4U62_13545	ispG	4-hydroxy-3-methylbut-2-en-1-yl diphosphate synthase (flavodoxin)	3.48413	3.75926	3.43915	3.78571	4.2672	3.71958	4.38889	5.03704	5.48148	6.61905	4.87566	4.70899
B4U62_13555	yqfW	hypothetical protein	0.350515	0.345361	0.309278	0.381443	0.582474	0.484536	0.453608	0.530928	0.551546	0.659794	0.298969	0.231959
B4U62_13560	zur	transcriptional repressor	1.28767	1.00685	1.10959	1.49315	1.71233	1.56849	2.17123	1.39726	2.35616	2.80822	1.45205	1.65753
B4U62_13565	yqfU	YitT family protein	0.136054	0.207483	0.173469	0.153061	0.159864	0.190476	0.234694	0.187075	0.217687	0.289116	0.146259	0.119048
B4U62_13575	nfo	endonuclease	1.34228	1.38926	1.48658	1.82215	1.67114	1.89933	2.38255	1.69128	2.44631	3.34228	1.5302	1.66107
B4U62_13580	cshB	DEAD/DEAH box family ATP-dependent RNA helicase	2.33485	2.70615	2.31663	3.30524	3.08428	3.24146	4.43736	3.70843	4.62187	6.38952	3.17312	3.61503
B4U62_13590	ispH	4-hydroxy-3-methylbut-2-enyl diphosphate reductase	1.06984	0.88254	0.863492	1.28889	1.32381	1.19048	1.55556	1.07619	1.51111	2.43175	1.05079	1.26349
B4U62_13595	yqfO	Nif3-like dinuclear metal center hexameric protein	0.804813	0.86631	0.855615	0.81016	0.903743	0.815508	1.21123	0.92246	1.09893	1.66043	0.941176	0.914439
B4U62_13600	trmK	SAM-dependent methyltransferase	1.33913	1.37391	1.33478	1.01739	1.24783	1.4	1.77826	1.7913	2.1	2.71304	1.95217	1.97826
B4U62_13615	sigA	RNA polymerase sigma factor SigA	2.89785	2.88441	2.81989	4.61828	3.44355	3.96505	5.88978	3.42742	5.74462	8.05108	3.23925	3.84946
B4U62_13620	dnaG	DNA primase	0.112583	0.124172	0.205298	0.110927	0.129139	0.206954	0.160596	0.152318	0.221854	0.251656	0.102649	0.120861
B4U62_13630	yqfL	phosphoenolpyruvate synthase regulatory protein	0.712177	0.845018	1.02583	0.856089	1.31734	1.64576	0.830258	1.18081	1.27675	1.2952	1.04059	0.900369
B4U62_13635	ccpN	transcriptional regulator	0.173709	0.178404	0.286385	0.164319	0.103286	0.220657	0.211268	0.197183	0.244131	0.380282	0.201878	0.225352
B4U62_13640	glyS	glycine--tRNA ligase subunit beta	2.42059	2.74412	2.83235	2.025	2.35735	2.69853	2.72206	2.41471	3.28088	4.18529	2.03088	2.39265
B4U62_13645	glyQ	glycine--tRNA ligase subunit alpha	3.08784	4.13176	4.63176	3.21284	3.94595	4.81419	4.85811	4.85135	5.57432	6.84122	4.12162	4.7027
B4U62_13660	era	GTPase Era	1.08278	1.58278	1.55298	1.10265	1.30464	1.30464	1.57947	1.96358	1.62252	2.66556	1.0894	1.30464
B4U62_13665	cdd	cytidine deaminase	0.518248	1.11679	0.839416	0.693431	0.934307	0.817518	0.970803	1.14599	1.0292	1.46715	0.715328	0.875912
B4U62_13675	yqfG	endoribonuclease YbeY	0.917722	1.36709	1.43038	0.911392	1.43671	1.71519	1.31646	1.52532	1.63924	2.32278	1.33544	1.14557
B4U62_13685	phoH	PhoH-like protein	0.909375	0.815625	0.95625	0.653125	0.771875	0.684375	0.928125	0.91875	0.9375	1.04688	0.76875	0.634375
B4U62_13700	yqfB	hypothetical protein	0.214286	0.428571	0.557143	0.207143	0.435714	0.514286	0.6	0.542857	0.478571	0.821429	0.4	0.721429
B4U62_13705	yqfA	hypothetical protein	1.12161	1.68844	2.33367	0.407035	0.551759	0.868342	0.979899	0.747739	0.970854	1.79698	0.645226	0.937688
B4U62_13715	yqeY	hypothetical protein	9.31544	7.32886	5.32886	9.69799	9.97315	9.08725	11.8389	8.55034	11.5503	18.1409	10.2148	9.28188
B4U62_13720	rpsU	30S ribosomal protein S21	36.5862	35.3103	26.1552	40.3793	35.6724	29.0345	45.931	27.6724	43.2586	68.8621	38.3103	29.5517
B4U62_13730	rimO	tRNA (N(6)-L-threonylcarbamoyladenosine(37)-C(2))- methylthiotransferase MtaB	1.38717	1.98009	2.25	1.54646	1.86062	1.9115	1.98673	1.84071	2.48894	3.09735	1.55752	1.91593
B4U62_13735	yqeU	ribosomal RNA small subunit methyltransferase E	0.389105	0.564202	0.785992	0.311284	0.428016	0.575875	0.673152	0.638132	0.723735	1.03891	0.490272	0.536965
B4U62_13740	prmA	ribosomal protein L11 methyltransferase	0.705128	0.935897	1.05449	0.711538	0.865385	1.11538	1.37821	0.871795	1.33013	1.73397	0.791667	1.01603
B4U62_13745	dnaJ	molecular chaperone DnaJ	1.64096	2.36968	3.0266	1.54787	2.06117	2.51862	2.51862	2.20745	3.10106	3.15957	2.125	2.40957
B4U62_13750	dnaK	molecular chaperone DnaK	12.1111	11.5588	12.8562	14.5882	17.1275	17.4739	17.1095	16.7908	22.7941	32.4837	19.6029	20.0752
B4U62_13755	grpE	nucleotide exchange factor GrpE	3.17021	2.68085	2.58511	4.53723	3.22872	3.74468	5.40957	3.24468	4.72872	9.39894	4.35106	3.72872
B4U62_13760	hrcA	HrcA family transcriptional regulator	0.159884	0.177326	0.209302	0.264535	0.281977	0.354651	0.331395	0.238372	0.296512	0.444767	0.267442	0.241279
B4U62_13770	lepA	elongation factor 4	1.6199	1.76835	2.03589	1.49429	1.94127	2.04078	2.17618	2.14845	2.47145	3.22349	1.17455	1.59054
B4U62_13790	rpsT	30S ribosomal protein S20	63.5843	40.7416	34.3146	90.0449	54.4494	43.0562	87.8876	41.5056	54.6629	126.011	38.8876	44.6629
B4U62_13795	holA	DNA polymerase III subunit delta	0.272989	0.229885	0.192529	0.267241	0.284483	0.241379	0.353448	0.238506	0.356322	0.456897	0.166667	0.198276
B4U62_13800	yqzM	YqzM family protein	0.355556	0.177778	0.133333	0.177778	0.155556	0.311111	0.511111	0.244444	0.333333	0.444444	0.311111	0.266667
B4U62_13810	comEB	ComE operon protein 2	0.910526	0.742105	0.494737	0.763158	0.947368	0.752632	1.16316	1.03684	1.15263	1.5	0.968421	0.889474
B4U62_13825	yqeM	SAM-dependent methyltransferase	0.427419	0.580645	0.653226	0.354839	0.318548	0.548387	0.53629	0.520161	0.677419	1.03629	0.391129	0.435484
B4U62_13830	yqeL	ribosome silencing factor RsfS	3	4.59664	4.78992	3.07563	3.88235	4.82353	4.11765	4.2521	4.30252	7.02521	4.08403	3.47059
B4U62_13835	yqeK	HD domain-containing protein	0.491979	0.759358	0.855615	0.390374	0.395722	0.668449	0.631016	0.609626	0.770053	1.24064	0.57754	0.534759
B4U62_13840	nadD	nicotinate-nicotinamide nucleotide adenylyltransferase	0.310526	0.626316	0.563158	0.726316	0.636842	1.04737	1.32632	1.47895	1.48947	2.22105	0.9	1.11053
B4U62_13845	yqeI	RNA-binding protein	2.13402	3.75258	3.82474	2.71134	2.60825	3.48454	3.04124	3.59794	3.69072	5.21649	2.76289	2.48454
B4U62_13850	aroE	shikimate dehydrogenase	0.366548	0.69395	0.72242	0.398577	0.72242	0.622776	0.58363	0.619217	0.953737	0.992883	0.562278	0.733096
B4U62_13855	yqeH	ribosome biogenesis GTPase YqeH	0.760218	1.3515	1.58583	0.73297	0.809264	1.37875	1.3624	1.41689	1.82834	2.01635	0.961853	1.3733
B4U62_13860	yqeG	hypothetical protein	1.37572	2.14451	2.3237	0.930636	1.6185	1.84971	1.67052	1.98844	2.46243	2.42197	1.77457	1.69942
B4U62_13865	sda	sporulation protein	0.212766	0.361702	0.234043	0.212766	0.148936	0.148936	0.382979	0.255319	0.468085	0.468085	0.212766	0.276596
B4U62_13880	yqeD	TVP38/TMEM64 family protein	0.114833	0.148325	0.148325	0.119617	0.138756	0.162679	0.191388	0.301435	0.267943	0.30622	0.22488	0.248804
B4U62_13945	phrE	phosphatase RapE inhibitor	0.288889	0.177778	0.133333	0.222222	0.311111	0.288889	0.533333	0.311111	0.288889	0.4	0.155556	0.244444
B4U62_13960	yqcF	antitoxin YqcF	0.445596	0.554404	0.544041	0.818653	0.647668	0.829016	1.18135	0.678756	0.813472	1.54922	0.590674	0.585492
B4U62_14150	yqaP	hypothetical protein	1	0.76129	0.606452	1.01935	0.777419	0.790323	1.32258	0.722581	0.990323	2.10968	0.609677	0.703226
B4U62_14215	yqaE	transcriptional regulator	0.384615	0.213675	0.222222	0.290598	0.324786	0.205128	0.42735	0.34188	0.461538	0.529915	0.213675	0.273504
B4U62_14275	yrkL	general stress protein	0.497143	0.451429	0.337143	0.36	0.468571	0.44	0.525714	0.514286	0.605714	0.742857	0.2	0.291429
B4U62_14320	yrkD	cytoplasmic protein	0.597701	0.586207	0.517241	0.586207	0.505747	0.563218	0.609195	0.678161	0.517241	1.11494	0.45977	0.528736
B4U62_14365	yrkA	hemolysin	0.14023	0.243678	0.273563	0.101149	0.158621	0.202299	0.181609	0.128736	0.193103	0.324138	0.108046	0.121839
B4U62_14445	yrdC	cysteine hydrolase	0.776596	0.680851	0.531915	0.723404	0.484043	0.420213	1.01064	0.340426	0.585106	1.55851	0.494681	0.441489
B4U62_14485	yrpD	hypothetical protein	1.22034	0.809322	0.936441	0.898305	0.800847	0.576271	1.08051	0.838983	0.817797	1.02542	0.444915	0.635593
B4U62_14595	yraA	glutamine amidotransferase	2.99412	2.1	1.97059	3.64118	2.92941	2.67647	4.75294	2.48235	4.09412	7.45882	3.71765	3.41176
B4U62_14630	aapA	amino-acid permease AapA	0.140389	0.280778	0.228942	0.103672	0.164147	0.289417	0.401728	0.382289	0.449244	0.570194	0.190065	0.339093
B4U62_14635	yrhP	hypothetical protein	0.35545	0.246445	0.2891	0.251185	0.336493	0.383886	0.383886	0.236967	0.492891	0.597156	0.345972	0.379147
B4U62_14640	yrhO	TrmB family transcriptional regulator	0.202899	0.199275	0.17029	0.224638	0.199275	0.181159	0.289855	0.253623	0.23913	0.376812	0.148551	0.188406
B4U62_14685	yrhG	transporter	0.58427	0.535581	0.52809	0.307116	0.666667	0.539326	0.71161	0.846442	0.838951	0.629213	0.434457	0.475655
B4U62_14690	yrhF	hypothetical protein	0.634146	0.658537	0.520325	0.715447	0.634146	0.325203	0.772358	0.699187	0.894309	1.05691	0.512195	0.365854
B4U62_14695	yrhE	formate dehydrogenase subunit alpha	0.788991	1.0948	1.00714	0.4842	0.804281	0.637105	0.617737	0.95107	0.992864	1.29969	0.712538	0.572885
B4U62_14700	yrhD	hypothetical protein	1.06832	1.15528	0.993789	1.10559	0.993789	1.08075	0.850932	1.24845	1.80745	1.93168	1.32919	0.956522
B4U62_14705	yrhC	hypothetical protein	0.519481	0.519481	0.467532	0.857143	0.857143	0.519481	1.35065	0.662338	0.974026	1.74026	0.779221	0.961039
B4U62_14710	yrhB	cystathionine gamma-lyase	0.118421	0.144737	0.126316	0.142105	0.160526	0.168421	0.152632	0.252632	0.189474	0.328947	0.184211	0.176316
B4U62_14720	mtn	5'-methylthioadenosine/S-adenosylhomocysteine nucleosidase	4.25862	3.74569	3.17241	5.26293	5.76724	4.99569	6.37069	5.27155	6.3319	9.4181	4.68966	4.48707
B4U62_14730	yrzA	hypothetical protein	0.75	0.338235	0.397059	1.32353	1.11765	0.588235	1.10294	0.735294	0.867647	1.41176	0.573529	0.838235
B4U62_14735	yrrS	hypothetical protein	0.978632	1.15812	1.31624	0.957265	1.23932	1.23077	1.17521	1.37607	1.49145	1.57692	1.12821	1.07265
B4U62_14745	greA	transcription elongation factor GreA	13.2658	12.8861	12.6392	14.4177	12.7911	13.1456	15.0443	11.962	15.6456	22.0823	15.6456	10.9304
B4U62_14750	udk	uridine kinase	2.02358	2.21226	2.40094	2.0566	2.31604	2.45283	2.75	2.20755	2.9434	4.61792	1.83019	2.18396
B4U62_14755	yrrO	protease	1.84397	2.79196	2.86761	1.86998	2.36643	3.31678	2.94326	2.6974	3.62175	4.96927	2.82979	2.88652
B4U62_14760	yrrN	peptidase U32	1.47742	2.14839	2.62258	1.57419	1.7	2.2871	2.54516	2.13871	2.97419	4.08387	2.25484	2.79355
B4U62_14765	yrrM	SAM-dependent methyltransferase	0.623853	0.591743	0.972477	0.830275	0.706422	1.17431	1.37156	1.05046	1.62385	1.70642	0.93578	0.917431
B4U62_14770	yrrL	hypothetical protein	0.285319	0.401662	0.409972	0.368421	0.396122	0.412742	0.66205	0.601108	0.626039	0.922438	0.376731	0.526316
B4U62_14775	yrzB	hypothetical protein	10.5426	9.23404	8.18085	9.02128	8.57447	8.3617	12.766	9.12766	10.8298	16.1596	14.234	7.98936
B4U62_14780	yrrK	Holliday junction resolvase RuvX	0.978417	0.856115	0.928058	0.841727	0.920863	0.733813	1	1.20144	1.26619	1.89209	1.10072	1.13669
B4U62_14785	yrzL	hypothetical protein	1.1236	1.10112	0.752809	0.988764	1.13483	0.775281	1.86517	1.31461	1.77528	2.64045	1.51685	1.44944
B4U62_14790	alaS	alanine--tRNA ligase	2.34243	2.62799	2.62344	2.2719	3.09215	2.95336	2.76906	3.16951	3.55176	5.6132	3.03413	3.51877
B4U62_14840	yrrB	hypothetical protein	0.333333	0.507246	0.618357	0.352657	0.333333	0.478261	0.584541	0.487923	0.661836	0.980676	0.661836	0.608696
B4U62_14845	mnmA	tRNA 2-thiouridine(34) synthase MnmA	1.06989	1.41129	1.55914	1.23925	1.37097	1.75806	1.66129	1.84677	2.02419	2.80376	1.47312	1.80108
B4U62_14850	iscS	cysteine desulfurase NifS	0.621053	1.00789	1.01053	0.621053	0.744737	0.821053	0.976316	0.95	1.19474	1.52632	0.897368	0.976316
B4U62_14855	cymR	transcriptional regulator	1.33813	2.3741	2.21583	1.20863	1.61871	2.17986	2.09353	2.42446	3.01439	3.73381	2.30216	2.2446
B4U62_14865	yrvM	tRNA threonylcarbamoyladenosine dehydratase	2.15294	2.14902	1.98039	2.56078	2.26667	2.43529	3.56078	2.44314	3.53333	7.82353	3.74902	4.12941
B4U62_14875	aspS	aspartate--tRNA ligase	2.98651	3.5312	4.00843	2.7774	3.69815	4.2597	4.64755	4.24115	5.25295	6.73187	3.25632	4.54975
B4U62_14880	hisS	histidine--tRNA ligase	1.98353	2.51529	2.66588	2.04	1.98824	2.60471	2.95529	2.35765	3.48471	4.74353	1.89412	2.64941
B4U62_14890	yrvJ	N-acetylmuramoyl-L-alanine amidase	0.441233	0.66474	0.836224	0.371869	0.55106	0.535645	0.651252	0.710983	0.720617	0.965318	0.722543	0.747592
B4U62_14900	relA	(p)ppGpp synthetase	0.297959	0.382313	0.50068	0.310204	0.446259	0.546939	0.507483	0.614966	0.665306	1.00952	0.413605	0.597279
B4U62_14905	apt	adenine phosphoribosyltransferase	10.386	10.848	9.46784	12.4678	15.3216	14.9064	16.5848	17.8246	18.614	24.4795	15.4971	15.2515
B4U62_14910	recJ	single-stranded-DNA-specific exonuclease RecJ	0.223634	0.284625	0.401525	0.377382	0.631512	0.636595	0.540025	0.687421	0.728081	0.679797	0.428208	0.554003
B4U62_14915	yrvD	hypothetical protein	0.259259	0.37037	0.435185	0.305556	0.398148	0.342593	0.333333	0.342593	0.398148	0.583333	0.157407	0.342593
B4U62_14925	secDF	protein translocase subunit SecDF	1.13957	1.90244	1.89431	1.01897	1.58808	1.68428	1.90921	1.89431	2.0664	3.06911	1.49458	1.61382
B4U62_14930	comN	post-transcriptional regulator ComN	0.565657	1.0404	0.929293	0.777778	1.12121	0.909091	1.41414	1	1.0303	1.50505	1.06061	0.838384
B4U62_14950	yajC	preprotein translocase subunit YajC	14	18	17.7303	18.0449	15.427	19.1011	26.764	23.2809	31.1348	38.7865	24.1124	21.4944
B4U62_14955	tgt	tRNA guanosine(34) transglycosylase Tgt	2.00524	2.43717	2.48691	2.55759	3.02094	3.1623	3.43979	3.85602	4.47906	5.05236	3.10995	3.45812
B4U62_14960	queA	tRNA preQ1(34) S-adenosylmethionine ribosyltransferase-isomerase QueA	1.57726	1.81341	1.79592	2.3965	3.19534	2.75219	2.73178	3.10787	3.41691	4.59475	2.40525	2.6035
B4U62_14970	ruvB	Holliday junction branch migration DNA helicase RuvB	0.238806	0.358209	0.426866	0.444776	0.707463	0.692537	0.656716	0.940299	0.80597	0.814925	0.650746	0.6
B4U62_14975	ruvA	Holliday junction branch migration protein RuvA	0.554455	1.00495	0.851485	0.950495	1.24257	1.60891	1.04455	1.39109	1.65347	1.5099	1.27723	0.950495
B4U62_15000	yrzH	hypothetical protein	0.227273	0.363636	0.295455	0.295455	0.477273	0.681818	1.06818	0.545455	0.840909	1.40909	0.5	0.818182
B4U62_15015	yrbC	transcriptional regulator	0.174274	0.207469	0.19917	0.178423	0.195021	0.236515	0.302905	0.240664	0.257261	0.3361	0.236515	0.215768
B4U62_15050	nadR	transcription repressor NadR	0.248619	0.259669	0.287293	0.176796	0.171271	0.171271	0.220994	0.298343	0.337017	0.353591	0.20442	0.259669
B4U62_15055	pheA	prephenate dehydratase	0.269231	0.314685	0.437063	0.262238	0.36014	0.367133	0.391608	0.363636	0.433566	0.730769	0.304196	0.342657
B4U62_15060	pheB	ACT domain-containing protein	0.121622	0.22973	0.283784	0.351351	0.27027	0.256757	0.47973	0.27027	0.351351	0.709459	0.222973	0.317568
B4U62_15065	obgE	GTPase ObgE	2.12354	3.74592	4.15385	2.66667	2.57809	5	5.28438	4.54079	6.38695	10.1585	6.27972	8.13753
B4U62_15070	spo0B	sporulation initiation phosphotransferase B	0.471503	0.668394	0.611399	0.507772	0.528497	0.751295	0.870466	0.430052	0.839378	1.99482	0.787565	0.647668
B4U62_15075	rpmA	50S ribosomal protein L27	80.7158	81.3158	81.8211	109.021	58.6947	88.0737	161.611	82.4842	152.537	224.337	103.505	115.337
B4U62_15080	ysxB	hypothetical protein	2.58407	2.53097	2.36283	2.55752	1.15929	2.12389	5.68142	2.09735	4.23009	5.76106	1.9646	1.53097
B4U62_15085	rplU	50S ribosomal protein L21	60.0485	63.2427	44.699	61.4757	36.4854	39.8155	79.4951	41.7087	75.5825	130.786	58.8155	61.9903
B4U62_15100	minD	septum site-determining protein MinD	1.10781	1.53532	1.65056	1.15985	1.49071	1.77323	2.03346	1.73978	2.26394	2.92565	1.42379	1.48327
B4U62_15105	minC	septum site-determining protein MinC	0.356828	0.427313	0.568282	0.251101	0.268722	0.471366	0.54185	0.370044	0.550661	0.881057	0.396476	0.237885
B4U62_15110	mreD	rod shape-determining protein MreD	0.508671	1.16185	1.01156	0.49711	0.716763	1.06936	0.867052	1.43931	1.46821	1.46243	1.36416	1.0578
B4U62_15115	mreC	cell shape-determining protein MreC	0.879725	1.5567	1.50515	0.725086	1.33677	1.61856	1.30928	2.09622	1.84536	2.01375	1.43986	1.33677
B4U62_15120	mreB	rod shape-determining protein	4.14201	6.56213	8.26627	4.87574	6.52663	8.34615	8.77515	8.37574	10.2574	12.3728	5.85799	7.63018
B4U62_15130	maf	septum formation inhibitor Maf	0.189474	0.278947	0.263158	0.168421	0.189474	0.278947	0.221053	0.205263	0.278947	0.305263	0.184211	0.168421
B4U62_15145	folC	bifunctional folylpolyglutamate synthase/dihydrofolate synthase	0.450116	0.487239	0.461717	0.547564	0.800464	0.74942	0.772622	1.07657	0.990719	1.13225	0.714617	0.719258
B4U62_15150	valS	valine--tRNA ligase	3.14642	3.48127	3.29852	2.34393	2.94779	3.09421	3.03405	3.76617	4.16799	5.98978	2.95914	3.64699
B4U62_15170	hemL	glutamate-1-semialdehyde 2'1-aminomutase	1.31323	1.86543	2.09977	1.29234	1.52204	2.0464	2.09745	1.7935	2.57541	4.22042	2.48028	3.00928
B4U62_15175	hemB	delta-aminolevulinic acid dehydratase	1.17231	1.78154	2.05846	1.20615	1.57231	1.81231	2.00308	1.60308	2.12923	4.31385	2.32615	2.60923
B4U62_15180	hemD	uroporphyrinogen III methyltransferase	0.159696	0.315589	0.262357	0.26616	0.231939	0.269962	0.254753	0.231939	0.334601	0.69962	0.391635	0.273764
B4U62_15185	hemC	hydroxymethylbilane synthase	0.574603	1.21905	1.39365	0.536508	0.793651	1.09524	0.92381	0.892063	1.18413	2.10476	1.42857	1.46349
B4U62_15195	hemA	glutamyl-tRNA reductase	0.35307	0.497807	0.576754	0.320175	0.368421	0.609649	0.703947	0.449561	0.703947	1.22368	0.453947	0.589912
B4U62_15205	engB	YihA family ribosome biogenesis GTP-binding protein	2.03646	2.45312	1.84375	1.95833	2.54688	2.05729	2.82812	2.34375	2.45312	4.41667	2.39583	2.21875
B4U62_15210	lonA	Lon protease 1	0.72	0.76129	0.832258	0.88129	1.0129	0.989677	1.10194	1.11742	1.29161	1.53677	0.997419	0.988387
B4U62_15220	clpX	ATP-dependent Clp protease ATP-binding subunit ClpX	5.04276	5.34442	5.55344	7.8076	7.04751	9.28504	11.7435	9.6247	13.1401	23.1591	8.89074	10.5582
B4U62_15225	tig	trigger factor	52.7341	40.1412	32.5859	62.1694	54.6471	49.3529	64.1412	49.2353	67.4376	103.664	59.8776	48.6047
B4U62_15230	ysoA	hypothetical protein	0.173134	0.179104	0.232836	0.220896	0.208955	0.208955	0.262687	0.214925	0.238806	0.313433	0.2	0.232836
B4U62_15295	ysnB	phosphodiesterase	0.6	0.741176	0.758824	0.482353	0.576471	0.770588	0.782353	0.747059	0.929412	1.10588	0.694118	0.511765
B4U62_15300	ysnA	non-canonical purine NTP pyrophosphatase	1.17085	1.25628	1.20603	1.27136	2.04523	1.29146	1.33668	1.09548	1.46231	2.03015	1.05528	0.798995
B4U62_15305	rph	ribonuclease PH	2.11382	2.06098	1.84959	1.77642	2.02846	2.06098	2.1748	2.21545	2.5813	3.38618	2.1626	1.73171
B4U62_15315	racE	glutamate racemase	0.750916	0.864469	1.06227	0.578755	1.04762	1.03663	0.989011	1.20879	1.37729	1.29304	0.959707	0.945055
B4U62_15320	ysmB	MarR family transcriptional regulator	0.823129	0.870748	0.857143	0.836735	1	1.20408	1.22449	1.14286	1.41497	1.32653	1.01361	0.931973
B4U62_15335	sdhB	succinate dehydrogenase iron-sulfur subunit	4.30315	2.45669	3.41732	2.89764	4.54724	2.55906	3.20472	5.84646	3.69685	3.31102	2.43701	1.64173
B4U62_15340	sdhA	succinate dehydrogenase flavoprotein subunit	3.17547	2.76661	4.08177	1.73765	3.58773	2.22487	2.11244	5.34412	3.15503	2.66951	2.0954	1.52811
B4U62_15345	sdhC	succinate dehydrogenase cytochrome b558 subunit	2.73892	2.42857	3.03448	1.27094	2.39409	1.58621	1.82266	4.34975	2.19212	2.2266	1.23645	1.1133
B4U62_15350	yslB	hypothetical protein	2.71812	2.08725	1.86577	2.85235	2.54362	2.56376	3.79866	2.48993	3.47651	4.37584	2.24832	1.98658
B4U62_15355	lysC	Aspartokinase 2	0.374083	0.273839	0.283619	0.276284	0.239609	0.278729	0.391198	0.256724	0.332518	0.569682	0.242054	0.271394
B4U62_15365	uvrC	excinuclease ABC subunit C	0.159052	0.138748	0.169205	0.160745	0.225042	0.209814	0.252115	0.187817	0.321489	0.367174	0.219966	0.270728
B4U62_15370	trxA	thiol reductase thioredoxin	17.2095	14.0095	10.0667	19.4667	16.8095	13.5429	20.5714	13.1524	17.9238	28.3143	16.5048	14.8286
B4U62_15395	ysiB	enoyl-CoA hydratase	0.196911	0.216216	0.173745	0.216216	0.332046	0.216216	0.196911	0.413127	0.30888	0.227799	0.173745	0.131274
B4U62_15400	fadR	fatty acid metabolism regulator protein	0.394872	0.420513	0.348718	0.374359	0.45641	0.364103	0.410256	0.425641	0.394872	0.476923	0.261538	0.261538
B4U62_15410	yshE	hypothetical protein	0.348148	0.414815	0.392593	0.237037	0.318519	0.281481	0.481481	0.414815	0.644444	1.05185	0.437037	0.377778
B4U62_15415	mutSB	endonuclease MutS2	0.329517	0.391858	0.482188	0.408397	0.671756	0.628499	0.52799	0.711196	0.715013	1.07252	0.585242	0.727735
B4U62_15420	yshC	DNA polymerase/3'-5' exonuclease PolX	0.339755	0.541156	0.584939	0.418564	0.647986	0.702277	0.583187	0.67951	0.879159	1.11208	0.744308	0.877408
B4U62_15425	yshB	hypothetical protein	0.460674	0.567416	0.696629	0.41573	0.634831	0.797753	0.797753	0.797753	1.08989	1.11236	0.55618	0.702247
B4U62_15435	rnhC	ribonuclease HIII	0.353503	0.369427	0.261146	0.77707	0.678344	0.55414	0.675159	0.652866	0.929936	0.894904	0.582803	0.617834
B4U62_15440	pheT	phenylalanine--tRNA ligase subunit beta	2.51801	2.8559	2.9441	2.02484	2.81988	2.60124	2.68075	3.04348	3.46832	5.16646	2.44596	2.97267
B4U62_15445	pheS	phenylalanine--tRNA ligase subunit alpha	2.11884	2.55652	2.35072	1.7942	2.46377	2.2	2.46087	2.62899	2.92754	4.11884	2.71014	2.86377
B4U62_15455	ysgA	RNA methyltransferase	1.0241	1.47791	1.11647	0.871486	0.947791	1.03614	1.18072	1.58635	1.56627	1.96787	1.98795	1.70281
B4U62_15540	ysdC	aminopeptidase	1.81215	1.62155	1.53591	1.94751	2.21823	1.72099	2.52486	1.9779	2.73757	3.70442	2.12983	2.38122
B4U62_15545	ysdB	sigma-w pathway protein	0.396947	0.748092	0.725191	0.290076	0.374046	0.465649	0.564885	0.435115	0.824427	0.908397	0.381679	1.12977
B4U62_15550	ysdA	hypothetical protein	0.788889	1.57778	1.43333	1.22222	1.03333	1.91111	1.57778	1.45556	2.82222	3.86667	2.71111	2.37778
B4U62_15555	rplT	50S ribosomal protein L20	85.05	81.8833	57.6167	119.042	75.9667	86.1833	130.342	60.0167	118.242	207.917	75.725	91.5917
B4U62_15560	rplI	50S ribosomal protein L35	75.0448	110.388	89.0299	105.612	101.06	102.313	114.119	75.2985	112.582	178.03	77.2836	81.6567
B4U62_15565	infC	translation initiation factor IF-3	16.477	17.5632	11.8736	15.0517	11.7356	13.3218	23.5172	12.5805	20.5402	34.6034	17.8103	18.3736
B4U62_15585	lytT	DNA-binding response regulator	0.280992	0.190083	0.181818	0.35124	0.342975	0.342975	0.57438	0.305785	0.446281	0.549587	0.318182	0.247934
B4U62_15595	ysaA	haloacid dehalogenase	1.28352	1.07663	1.04598	0.471264	0.455939	0.452107	0.578544	0.720307	0.662835	0.808429	0.48659	0.505747
B4U62_15600	thrS	threonine--tRNA ligase	5.34317	4.29814	4.42547	4.12888	4.5854	4.3059	5.03106	4.89441	6.00466	8.84317	4.58851	5.00155
B4U62_15615	dnaI	primosomal protein DnaI	0.179487	0.253205	0.38141	0.166667	0.246795	0.304487	0.266026	0.282051	0.355769	0.442308	0.227564	0.282051
B4U62_15625	nrdR	NrdR family transcriptional regulator	0.666667	0.588235	0.477124	0.490196	0.51634	0.503268	0.797386	0.581699	0.594771	0.72549	0.620915	0.496732
B4U62_15630	speD	S-adenosylmethionine decarboxylase proenzyme	9.6063	9.25197	8.40157	10.4252	8.07874	9.11811	19.4331	10.3543	16.7874	26.3858	11.252	16.0079
B4U62_15640	ytcD	HxlR family transcriptional regulator	0.330709	0.370079	0.370079	0.244094	0.448819	0.480315	0.559055	0.551181	0.535433	0.716535	0.551181	0.511811
B4U62_15650	ytbE	oxidoreductase	0.263345	0.24911	0.238434	0.491103	0.466192	0.437722	0.423488	0.412811	0.580071	0.658363	0.323843	0.327402
B4U62_15665	mutM	formamidopyrimidine-DNA glycosylase	0.249097	0.454874	0.501805	0.216606	0.418773	0.552347	0.375451	0.66065	0.613718	0.66065	0.480144	0.534296
B4U62_15670	polA	DNA polymerase I	0.452894	0.69807	0.794552	0.334847	0.457435	0.583428	0.516459	0.523269	0.681044	0.827469	0.434733	0.572077
B4U62_15680	phoP	DNA-binding response regulator	0.319502	0.394191	0.348548	0.178423	0.178423	0.26971	0.232365	0.356846	0.340249	0.352697	0.211618	0.244813
B4U62_15685	mdh	malate dehydrogenase	3.14377	2.76997	2.86901	1.64217	2.12141	1.72843	1.89457	2.35144	2.45048	2.76358	1.41214	1.4377
B4U62_15690	icd	isocitrate dehydrogenase (NADP(+))	2.22406	1.95991	2.71698	0.971698	1.40566	1.2217	1.21226	1.56132	1.51179	1.94104	0.978774	1.0684
B4U62_15695	citZ	Citrate synthase 2	0.477212	0.335121	0.546917	0.209115	0.33244	0.184987	0.268097	0.412869	0.281501	0.343164	0.16622	0.168901
B4U62_15700	ytwI	DUF441 family protein	0.245161	0.477419	0.367742	0.154839	0.296774	0.380645	0.277419	0.445161	0.451613	0.909677	0.451613	0.483871
B4U62_15710	fxsA	exclusion suppressor FxsA	0.1875	0.210938	0.1875	0.125	0.171875	0.203125	0.257812	0.179688	0.195312	0.382812	0.1875	0.21875
B4U62_15715	pyk	pyruvate kinase	9.657	10.1468	9.92662	9.343	11.2696	11.0154	11.959	11.8823	15.4949	23.1945	9.69283	12.5904
B4U62_15720	pfkA	ATP-dependent 6-phosphofructokinase	6.45937	9.18437	8.99375	5.0625	7.69375	8.46875	7.56562	9.05	10.9062	13.7063	11.325	9.29063
B4U62_15725	accA	acetyl-CoA carboxylase carboxyl transferase subunit alpha	2.12577	1.95706	1.92638	2.18098	2.47853	2.49387	3.20859	2.61656	3.61043	4.24233	2.63497	2.56135
B4U62_15730	accD	acetyl-CoA carboxylase carboxyl transferase subunit beta	3.01375	2.70103	3.06529	3.7457	3.86942	3.69072	4.71821	4.03436	5.27835	5.60137	3.49485	3.37457
B4U62_15735	ytsJ	NAD-dependent malic enzyme	3.9927	5.17762	4.85645	4.13382	5.96837	5.96837	5.64477	6.85645	7.31144	9.08516	5.08516	5.30657
B4U62_15760	nrnA	bifunctional oligoribonuclease/PAP phosphatase NrnA	2.82166	2.68471	2.50318	2.58599	2.71656	2.59873	3.74522	2.97134	3.65605	5.06688	2.57962	3.78344
B4U62_15770	ytoI	hypothetical protein	0.220455	0.238636	0.243182	0.181818	0.156818	0.175	0.177273	0.213636	0.256818	0.293182	0.186364	0.234091
B4U62_15840	ytkL	metal-dependent hydrolase	1.17982	1.2193	1.32018	1.17105	1.51754	1.24561	1.58772	1.54825	2.03509	2.31579	1.30702	1.59649
B4U62_15845	fabG	oxidoreductase	0.214844	0.210938	0.203125	0.195312	0.203125	0.183594	0.285156	0.273438	0.25	0.308594	0.195312	0.199219
B4U62_15860	argG	argininosuccinate synthase	0.141089	0.282178	0.252475	0.128713	0.158416	0.163366	0.237624	0.205446	0.225248	0.316832	0.153465	0.284653
B4U62_15865	moaB	molybdenum cofactor biosynthesis protein	0.380117	0.502924	0.327485	0.374269	0.315789	0.280702	0.444444	0.409357	0.461988	0.795322	0.461988	0.526316
B4U62_15870	ackA	acetate kinase	17.5404	14.0328	13.2626	13.2854	13.2929	13.1591	17.9621	13.1212	19.9571	24.0758	10.6742	11.7576
B4U62_15880	ytxK	SAM-dependent methyltransferase	1.40909	1.16061	1.17879	1.49091	1.45455	1.45758	1.89394	1.65455	1.95152	3.41818	1.46667	1.6303
B4U62_15885	tpx	2-Cys peroxiredoxin	10.4048	7.52381	5.67262	9.57143	9.3631	8.45833	11.1071	9.1131	10.8155	15.3333	9.82738	7.83333
B4U62_15900	yteJ	RDD family protein	0.733333	0.872727	1.0303	0.460606	0.6	0.787879	1.04242	0.830303	1.06667	1.54545	0.563636	0.793939
B4U62_15905	sppA	S49 family peptidase	1.17857	1.33631	1.6994	0.848214	1.09524	1.34524	1.52381	1.40476	1.71131	2.15774	1.09524	1.45238
B4U62_15915	ytcJ	amidohydrolase	0.128302	0.181132	0.213208	0.128302	0.215094	0.230189	0.207547	0.273585	0.271698	0.284906	0.15283	0.2
B4U62_15920	ytcI	acyl--CoA ligase	0.958491	1.20755	1.44151	0.811321	1.16981	1.3	1.31509	1.46792	1.67547	1.86981	1.23962	1.36226
B4U62_15930	ytbJ	tRNA 4-thiouridine(8) synthase ThiI	0.689055	1.04478	1.02985	0.910448	1.24378	1.22886	1.24876	1.50746	1.53234	2.14428	1.00498	1.34577
B4U62_15935	iscS	cysteine desulfurase NifS	0.10733	0.222513	0.193717	0.138743	0.13089	0.209424	0.219895	0.23822	0.232984	0.374346	0.138743	0.172775
B4U62_15940	braB	branched-chain amino acid transport system carrier protein BraB	0.813901	1.26009	1.2287	0.634529	0.93722	1.14798	1.35202	1.39686	1.39686	1.96413	0.883408	1.17489
B4U62_15945	ezrA	septation ring formation regulator EzrA	0.502664	0.534636	0.51865	0.428064	0.531083	0.476021	0.671403	0.611012	0.705151	1.19538	0.454707	0.53286
B4U62_15960	ytsP	histidine kinase	3.34146	3.85366	3.30488	3.82927	4.86585	4.22561	5.28659	5.97561	5.94512	7.18293	4.57317	6.39024
B4U62_15975	rpsD	30S ribosomal protein S4	96.6915	97.3483	92.602	137.547	121.269	118.308	144.045	101.154	158.134	202.378	124.498	135.801
B4U62_15980	tyrS	Tyrosine--tRNA ligase 1	4.87234	3.8818	3.61939	4.60993	4.51064	3.64303	5.81087	4.53191	5.59102	9.13712	4.22695	5.13002
B4U62_16015	ytxD	motility protein A	0.179487	0.333333	0.421245	0.186813	0.326007	0.336996	0.230769	0.395604	0.274725	0.575092	0.3663	0.391941
B4U62_16020	ccpA	catabolite control protein A	3.23881	2.88955	3.08358	3.22388	2.67761	2.63284	4.91343	3.69851	3.92836	6.13731	2.37313	3.43284
B4U62_16025	aroA	protein AroA(G)	4.68245	3.68802	4.17827	3.3844	3.6546	3.33426	4.81058	4.02507	4.79387	6.63231	2.68802	3.60167
B4U62_16030	ytxJ	hypothetical protein	1.55046	1.33028	1.15596	1.19266	0.770642	0.743119	1.46789	0.899083	1.43119	3.22936	1.56881	1.46789
B4U62_16035	ytxH	hypothetical protein	1.25658	1.19079	1.11842	0.973684	0.776316	0.756579	1.14474	0.75	1.11842	2.625	1.19079	1.18421
B4U62_16040	ytxG	DUF948 domain containing protein	0.510638	0.680851	0.921986	0.48227	0.460993	0.539007	0.652482	0.560284	0.737589	1.70922	0.489362	0.822695
B4U62_16045	murC	UDP-N-acetylmuramate--L-alanine ligase	3.03233	3.29561	3.38568	3.01617	3.03233	3.26328	3.97691	3.61432	4.1709	5.46651	2.24018	2.89145
B4U62_16050	ytpS	DNA translocase SftA	0.187828	0.281217	0.333683	0.183631	0.280168	0.253935	0.256034	0.339979	0.357817	0.398741	0.208814	0.279119
B4U62_16055	ytpR	tRNA-binding protein	5.17327	5.73267	5.13861	5.79208	6.07921	5.92079	7.9703	7.36634	8.45545	11.2723	7	7.33663
B4U62_16060	ytpQ	DUF1444 domain-containing protein	0.677778	0.82963	0.848148	0.948148	1.07037	0.996296	1.22963	1.05556	1.25185	1.58148	0.925926	0.874074
B4U62_16065	ytpP	thiol reductase thioredoxin	4.60185	4.7037	4.80556	4.62963	5.90741	5.77778	6	8.52778	8.98148	10.0463	9.12037	6.17593
B4U62_16070	ytoQ	hypothetical protein	0.825503	0.691275	0.577181	1	0.966443	0.825503	1.21477	0.651007	1.01342	1.3557	0.57047	0.697987
B4U62_16075	ytoP	peptidase M28	1.10335	1.2095	1.14525	1.03911	1.27654	1.10894	1.35475	1.49721	1.60894	1.82123	1.26257	1.44413
B4U62_16080	ytzB	hypothetical protein	0.698113	0.462264	0.490566	0.556604	0.641509	0.415094	0.924528	0.584906	0.707547	1.19811	0.669811	0.754717
B4U62_16090	ytnP	MBL fold metallo-hydrolase	0.120623	0.11284	0.140078	0.108949	0.116732	0.163424	0.159533	0.143969	0.214008	0.233463	0.151751	0.132296
B4U62_16095	trmB	tRNA (guanosine(46)-N7)-methyltransferase TrmB	2.64486	2.25701	2.26168	4.82243	4.04673	4.36916	6.98131	5.73364	6.51402	8.51869	5.64486	4.79439
B4U62_16105	ytmP	phosphotransferase	0.240602	0.417293	0.469925	0.195489	0.353383	0.409774	0.398496	0.601504	0.609023	0.654135	0.424812	0.590226
B4U62_16120	ytlQ	hypothetical protein	0.232787	0.190164	0.304918	0.167213	0.285246	0.314754	0.334426	0.35082	0.298361	0.363934	0.12459	0.131148
B4U62_16125	ytlP	RNA 2''3'-cyclic phosphodiesterase	0.141304	0.125	0.288043	0.108696	0.184783	0.233696	0.119565	0.25	0.211957	0.23913	0.125	0.141304
B4U62_16130	ytkP	cysteine synthase	0.669872	0.657051	0.692308	0.858974	1.13462	0.804487	0.951923	1.01923	1.09936	1.23397	0.849359	0.875
B4U62_16135	ytjP	dipeptidase PepV	0.637931	0.6875	0.668103	1.23491	1.5819	1.57759	1.32328	1.99784	1.89655	1.91379	2.29095	1.36422
B4U62_16140	pbuO	guanine/hypoxanthine permease PbuO	0.441109	0.73903	0.676674	0.295612	0.561201	0.82448	0.612009	0.584296	0.990762	0.983834	0.736721	0.642032
B4U62_16160	ytzG	16S rRNA pseudouridine(516) synthase	0.495833	0.458333	0.729167	0.333333	0.383333	0.441667	0.695833	0.408333	0.675	1.23333	0.745833	0.775
B4U62_16165	ytgP	cell division protein	0.313761	0.412844	0.453211	0.220183	0.387156	0.433028	0.588991	0.500917	0.559633	0.8	0.374312	0.407339
B4U62_16170	ytfP	hypothetical protein	0.349169	0.422803	0.35867	0.503563	0.679335	0.619952	0.75772	0.950119	0.900238	1.23753	0.707838	0.864608
B4U62_16175	opuD	glycine/betaine ABC transporter	0.216374	0.259259	0.269006	0.218324	0.348928	0.356725	0.37232	0.403509	0.430799	0.555556	0.226121	0.302144
B4U62_16290	ytwF	rhodanese-like domain-containing protein	4.07692	2.96154	2.23077	4.07692	3.16346	3.72115	5.23077	4.02885	5.55769	7.66346	4.90385	4.10577
B4U62_16295	leuS	leucine--tRNA ligase	4.44099	4.26211	4.28447	4.16894	5.7677	5.24845	5.34783	6.6087	7.21242	10.4857	5.77764	6.65714
B4U62_16305	ytvA	blue-light photoreceptor	0.290076	0.171756	0.137405	0.362595	0.454198	0.320611	0.312977	0.381679	0.396947	0.450382	0.19084	0.21374
B4U62_16310	yttB	MFS transporter	0.103015	0.158291	0.168342	0.140704	0.168342	0.256281	0.236181	0.211055	0.246231	0.356784	0.21608	0.203518
B4U62_16315	yttA	hypothetical protein	0.180723	0.140562	0.11245	0.116466	0.144578	0.180723	0.228916	0.15261	0.144578	0.208835	0.128514	0.116466
B4U62_16340	ytrF	ABC transporter permease YtrF	0.23341	0.368421	0.466819	0.23341	0.375286	0.439359	0.464531	0.395881	0.528604	0.585812	0.308924	0.299771
B4U62_16345	ytrE	ABC transporter ATP-binding protein	0.392241	0.706897	0.780172	0.448276	0.672414	0.875	0.775862	0.827586	1.00431	0.965517	0.616379	0.487069
B4U62_16360	ytrB	ABC transporter ATP-binding protein	0.143345	0.150171	0.25256	0.133106	0.204778	0.242321	0.300341	0.242321	0.290102	0.358362	0.146758	0.194539
B4U62_16375	ytqA	TIGR01212 family radical SAM protein	0.690402	0.786378	0.79257	0.749226	0.919505	1.02167	1.12074	1.24458	1.55418	1.55418	1.24768	1.16409
B4U62_16380	ytqB	16S rRNA (cytosine(1402)-N(4))-methyltransferase	0.353846	0.276923	0.482051	0.764103	0.758974	0.774359	0.994872	1.00513	1.13846	1.02051	0.512821	0.671795
B4U62_16400	ytnA	amino acid permease	0.857759	1.27586	1.40302	0.553879	1.05172	0.982759	1.2306	1.4569	1.18534	2.16595	1.00647	1.38793
B4U62_16405	asnB	asparagine synthetase B	4.93365	4.96367	5.4376	4.90047	5.69668	5.5861	7.63191	5.93681	7.81043	11.207	4.55924	5.12796
B4U62_16410	metK	S-adenosylmethionine synthase	12.5935	12.0224	12.8529	12.9002	16.5312	15.4314	19.2195	19.3117	20.217	32.3616	14.4713	17.0923
B4U62_16415	pckA	phosphoenolpyruvate carboxykinase (ATP)	0.418561	0.537879	0.498106	0.494318	0.539773	0.594697	0.659091	0.556818	0.857955	0.929924	0.49053	0.475379
B4U62_16420	ytmB	hypothetical protein	2.74074	2	1.34568	2.49383	2.20988	1.96296	3.19753	2.32099	2.98765	4.93827	3.2716	2.14815
B4U62_16445	ytkD	nucleoside triphosphatase YtkD	0.352201	0.389937	0.383648	0.402516	0.477987	0.333333	0.509434	0.440252	0.559748	0.849057	0.45283	0.446541
B4U62_16455	dps	DNA starvation/stationary phase protection protein	4.86301	5.30822	4.5	1.84932	2.12329	1.71233	1.67123	1.61644	2.21918	4.64384	3.34247	2.45205
B4U62_16470	luxS	S-ribosylhomocysteine lyase	3.60759	3.25949	2.49367	4.28481	3.63291	3.46835	5.13924	4.13924	5.32278	7.5443	3.83544	4.34177
B4U62_16480	ytiB	carbonic anhydrase	1.20213	1.23404	1.36702	1.11702	1.13298	1.12234	1.62234	1.02128	1.62766	2.20745	1.25532	1.0266
B4U62_16540	menB	1'4-dihydroxy-2-naphthoyl-CoA synthase	7.67647	6.84191	5.84559	8.85662	8.97794	9.02574	11.5184	10.6949	13.7316	15.9265	9.98897	10.7316
B4U62_16550	menD	2-succinyl-5-enolpyruvyl-6-hydroxy-3- cyclohexene-1-carboxylate synthase	0.258176	0.36833	0.421687	0.30809	0.385542	0.442341	0.454389	0.6179	0.537005	0.597246	0.328744	0.380379
B4U62_16555	menF	isochorismate synthase MenF	0.358051	0.557203	0.612288	0.317797	0.508475	0.54661	0.493644	0.67161	0.694915	0.777542	0.442797	0.487288
B4U62_16760	thiT	thiamine transporter ThiT	0.316062	0.445596	0.367876	0.274611	0.378238	0.373057	0.471503	0.46114	0.497409	0.611399	0.253886	0.26943
B4U62_16780	yuaE	hypothetical protein	0.90184	0.815951	0.766871	0.93865	0.791411	0.625767	1.23926	0.773006	0.920245	1.3865	0.889571	0.748466
B4U62_16785	yuaD	MOSC domain-containing protein	0.181347	0.212435	0.253886	0.222798	0.196891	0.26943	0.42487	0.341969	0.326425	0.357513	0.253886	0.264249
B4U62_16800	yuaC	transcriptional regulator	0.624309	0.558011	0.480663	0.60221	0.447514	0.640884	0.740331	0.546961	0.790055	1.32597	0.635359	0.640884
B4U62_16805	yuaB	hypothetical protein	0.730769	0.230769	0.302198	2.01099	0.961538	0.818681	2.87363	0.5	1.01648	1.71978	0.428571	0.615385
B4U62_16810	ktrA	Ktr system potassium uptake protein A	0.215247	0.363229	0.2287	0.242152	0.237668	0.286996	0.331839	0.340807	0.26009	0.479821	0.2287	0.278027
B4U62_16820	yubF	hypothetical protein	5.07955	4.60227	3.52273	5.80682	6.125	6.51136	8.46591	6.22727	7.72727	10.9318	4.61364	5.55682
B4U62_16825	lytG	exo-glucosaminidase LytG	0.321555	0.318021	0.257951	0.310954	0.34629	0.261484	0.39576	0.272085	0.399293	0.689046	0.215548	0.204947
B4U62_16845	yubB	undecaprenyl-diphosphatase	0.516245	0.501805	0.537906	0.397112	0.501805	0.447653	0.646209	0.519856	0.563177	0.743682	0.238267	0.33213
B4U62_16850	yubA	AI-2E family transporter	0.138817	0.192802	0.231362	0.1491	0.25964	0.239075	0.267352	0.267352	0.275064	0.426735	0.136247	0.169666
B4U62_16855	yulF	oxidoreductase	0.890578	0.62614	0.744681	0.887538	1.01216	0.866261	1.12462	0.99696	1.27356	1.59878	0.829787	0.820669
B4U62_16890	tlpB	methyl-accepting chemotaxis protein TlpB	0.230769	0.464555	0.463047	0.105581	0.158371	0.190045	0.188537	0.215686	0.244344	0.405732	0.18552	0.233786
B4U62_16895	mcpA	methyl-accepting chemotaxis protein McpA	1.09366	1.59517	1.73716	0.433535	0.611782	0.590634	0.649547	0.725076	0.708459	1.93353	0.971299	1.08912
B4U62_16905	mcpB	methyl-accepting chemotaxis protein McpB	0.781297	1.24585	1.26395	0.217195	0.386124	0.282051	0.378582	0.401207	0.41629	1.00151	0.552036	0.53997
B4U62_16920	yugU	hypothetical protein	0.360902	0.390977	0.278195	0.165414	0.18797	0.195489	0.120301	0.18797	0.225564	0.631579	0.293233	0.390977
B4U62_16935	yugP	peptidase	0.380531	0.588496	0.615044	0.327434	0.49115	0.526549	0.716814	0.738938	0.619469	0.964602	0.668142	0.522124
B4U62_16965	pgi	glucose-6-phosphate isomerase	7.89135	5.98004	5.43902	7.38359	7.96452	7.04435	8.81818	7.86475	9.64745	11.6763	6.78714	5.80488
B4U62_16970	yugK	NADH-dependent butanol dehydrogenase	3.1202	2.96931	2.40921	3.59079	3.16624	3.09207	4.50128	3.08184	4.28133	5.11509	2.32992	2.36061
B4U62_16975	yugJ	NADH-dependent butanol dehydrogenase	1.58763	1.28608	1.28866	1.37371	1.46392	1.34536	1.96649	1.33505	1.97423	2.55412	1.39433	1.4768
B4U62_16985	yugI	general stress protein 13	63.4962	51.7099	33.6565	65.7023	40.6183	44.687	86.7405	42.7099	67.5649	114.374	52.1221	41.9542
B4U62_16990	alaT	aromatic amino acid aminotransferase	1.09044	0.932817	0.919897	0.540052	0.602067	0.656331	0.966408	0.793282	0.909561	1.44186	0.573643	0.775194
B4U62_16995	yugG	AsnC family transcriptional regulator	4.00599	4.37126	3.55689	2.01198	2.36527	2.77844	3.31737	3.68862	3.67066	6.0479	3.22754	3.11377
B4U62_17005	yugE	hypothetical protein	1.29885	1.45977	0.942529	1.97701	2.57471	1.73563	2.86207	2.3908	2.52874	3.06897	3.62069	1.96552
B4U62_17010	patB	cystathionine beta-lyase PatB	1.31186	1.37887	1.28093	1.18299	1.31443	1.33763	1.70103	1.35567	1.92526	2.43557	1.50773	1.42784
B4U62_17020	kapB	kinase-associated lipoprotein B	0.914729	1.16279	0.976744	1.32558	1.65116	1.86822	1.72093	2.56589	2.55814	1.97674	2	2.10853
B4U62_17040	pbpD	penicillin-binding protein 4	0.3552	0.5232	0.5536	0.4016	0.4592	0.48	0.5728	0.5504	0.672	0.8928	0.3504	0.5008
B4U62_17045	yuxK	hypothetical protein	0.101449	0.130435	0.152174	0.108696	0.137681	0.152174	0.15942	0.231884	0.224638	0.23913	0.181159	0.144928
B4U62_17050	yufK	hypothetical protein	1.61828	1.89247	1.60753	2.16667	2.36022	2.69892	3.33333	2.82796	2.80108	4.13978	1.65591	2.01075
B4U62_17060	yufM	two-component system response regulator DcuR	0.682203	0.720339	0.648305	0.440678	0.419492	0.487288	0.661017	0.504237	0.555085	0.944915	0.478814	0.449153
B4U62_17085	maeN	Na+-malate symporter	1.18486	1.16481	1.00445	0.670379	1.41871	0.964365	1.25612	2.14699	1.58575	1.49889	1.02895	0.728285
B4U62_17095	mrpA	Na+/H+ antiporter subunit A	0.138404	0.230673	0.375312	0.147132	0.280549	0.425187	0.284289	0.36409	0.42394	0.549875	0.179551	0.317955
B4U62_17100	mrpB	Na+/H+ antiporter subunit B	0.229167	0.451389	0.722222	0.423611	0.861111	0.881944	0.527778	0.777778	0.638889	0.715278	0.479167	0.666667
B4U62_17105	mrpC	Na+/H+ antiporter subunit C	0.166667	0.333333	0.438596	0.192982	0.245614	0.438596	0.315789	0.236842	0.377193	0.692982	0.22807	0.27193
B4U62_17110	mrpD	Na+/H+ antiporter subunit D	0.198381	0.346154	0.453441	0.184211	0.3583	0.47166	0.346154	0.497976	0.518219	0.574899	0.269231	0.479757
B4U62_17115	mrpE	Na+/H+ antiporter subunit E	0.27673	0.459119	0.490566	0.257862	0.490566	0.591195	0.402516	0.471698	0.484277	0.672956	0.490566	0.421384
B4U62_17120	mrpF	Na+/H+ antiporter subunit F	0.463158	0.873684	1.12632	0.568421	0.810526	1.04211	1.22105	1.08421	1.36842	1.6	1.61053	1.42105
B4U62_17125	mrpG	Na+/H+ antiporter subunit G	0.336	0.392	0.52	0.304	0.376	0.44	0.408	0.568	0.656	0.664	0.32	0.424
B4U62_17130	yuxO	esterase	0.850394	0.771654	0.716535	0.76378	0.582677	0.811024	1.06299	0.968504	1.0315	1.26772	1.08661	0.96063
B4U62_17135	comA	DNA-binding response regulator	0.725581	0.725581	0.683721	0.683721	0.706977	0.637209	0.911628	0.809302	0.981395	1.17209	0.665116	0.902326
B4U62_17145	comX	competence pheromone	1.125	1.80357	1.41071	0.982143	0.964286	1.625	2.08929	2.30357	2	2.53571	1.10714	1.14286
B4U62_17155	degQ	degradation enzyme regulation protein DegQ	0.829787	0.808511	0.617021	2.82979	1.55319	1.48936	1.93617	0.446809	1.12766	2.10638	0.595745	0.595745
B4U62_17165	pdeH	hypothetical protein	0.197561	0.17561	0.168293	0.190244	0.256098	0.207317	0.25122	0.24878	0.295122	0.37561	0.168293	0.185366
B4U62_17170	yueK	nicotinate phosphoribosyltransferase	1.16904	1.02037	1.21181	0.816701	1.15886	1.16497	1.222	1.25051	1.42363	2.17515	0.855397	0.9389
B4U62_17175	pncA	isochorismatase	0.592391	0.5	0.543478	0.494565	0.586957	0.532609	0.809783	0.695652	0.663043	0.961957	0.576087	0.527174
B4U62_17180	yueI	hypothetical protein	0.255639	0.218045	0.255639	0.210526	0.263158	0.24812	0.278195	0.338346	0.368421	0.338346	0.308271	0.240602
B4U62_17185	yueH	hypothetical protein	1.39759	2.12048	1.9759	1.3494	2.28916	1.84337	1.80723	2.13253	2.46988	2.62651	2.80723	2.42169
B4U62_17195	yueF	AI-2E family transporter	0.424324	0.518919	0.551351	0.237838	0.456757	0.445946	0.5	0.643243	0.578378	0.645946	0.3	0.424324
B4U62_17210	yueE	phosphohydrolase	0.141243	0.129944	0.288136	0.20904	0.158192	0.186441	0.305085	0.112994	0.19774	0.40678	0.214689	0.259887
B4U62_17215	yueD	benzil reductase ((S)-benzoin forming)	0.45082	0.409836	0.45082	0.647541	0.528689	0.688525	0.913934	0.639344	0.918033	1.13525	0.536885	0.713115
B4U62_17245	yukE	WXG100 family type VII secretion target	15.7245	6	5.71429	39.0306	28.3571	30.2347	35.2653	17.9286	26.3163	35.7143	21.1531	16.3673
B4U62_17255	ald	alanine dehydrogenase	4.48549	2.781	2.86544	2.26649	2.49604	1.75726	3.49868	2.53298	2.83113	6.91557	3.56992	4.51451
B4U62_17275	dhbB	isochorismatase	0.159744	0.265176	0.383387	0.460064	0.341853	0.936102	0.85623	0.520767	0.904153	1.39617	0.421725	0.84984
B4U62_17285	dhbC	isochorismate synthase DhbC	0.130326	0.197995	0.230576	0.466165	0.41604	0.756892	0.834586	0.466165	0.709273	0.847118	0.278195	0.659148
B4U62_17290	dhbA	23-dihydro-23-dihydroxybenzoate dehydrogenase	0.133588	0.198473	0.209924	0.431298	0.332061	0.793893	0.946565	0.40458	0.633588	0.950382	0.301527	0.60687
B4U62_17295	besA	ferri-bacillibactin esterase BesA	0.127586	0.137931	0.134483	1.34483	1.65172	1.36552	1.75862	0.917241	1.36552	1.60345	0.917241	1.71724
B4U62_17305	bioYB	BioY family transporter	0.124378	0.19403	0.19403	0.238806	0.393035	0.40796	0.308458	0.40796	0.293532	0.402985	0.273632	0.358209
B4U62_17310	yuiF	sodium:proton antiporter	0.227991	0.300226	0.30474	0.110609	0.110609	0.23702	0.306998	0.252822	0.277652	0.275395	0.110609	0.176072
B4U62_17315	yuiE	cytosol aminopeptidase	0.630739	0.662675	0.616766	0.652695	0.790419	0.808383	0.994012	0.88024	1.16966	1.43513	0.832335	1.11776
B4U62_17345	yumC	Ferredoxin--NADP reductase 2	12.7748	10.958	9.41441	12.1862	10.2162	10.0871	17.8649	10.2583	15.021	24.4384	12.2553	13.8018
B4U62_17350	yuzG	hypothetical protein	0.829787	1.02128	0.978723	0.978723	0.893617	1.19149	1.68085	1.29787	1.29787	2.61702	1.19149	1
B4U62_17355	yuaC	guanosine monophosphate reductase	0.66055	0.810398	0.633028	0.648318	0.697248	0.862385	0.905199	0.556575	0.957187	1.77982	0.785933	1.13761
B4U62_17370	yutM	iron-sulfur cluster assembly accessory protein	2.64463	2.23967	2.59504	3.49587	3.58678	3.04132	4.71901	3.42149	4.53719	6.03306	3.79339	4.04959
B4U62_17375	dapF	diaminopimelate epimerase	0.792982	0.894737	1.13333	0.568421	0.715789	0.775439	0.852632	0.912281	1.06316	1.10877	0.726316	0.814035
B4U62_17380	yutK	NupC/NupG family nucleoside CNT transporter	0.824691	1.14321	1.1358	0.511111	1.05926	1.18765	1.22469	1.52099	1.62716	1.79753	0.844444	1.12593
B4U62_17385	yuzB	hypothetical protein	0.696203	0.810127	0.556962	1.25316	0.810127	1.64557	2.43038	1.97468	2.8481	3.35443	2.08861	2.16456
B4U62_17390	yutJ	NADH dehydrogenase	0.890449	0.882022	1.05899	0.494382	0.865169	0.769663	0.825843	0.808989	1.01404	0.775281	0.505618	0.595506
B4U62_17395	yuzD	disulfide oxidoreductase	0.238532	0.119266	0.201835	1.38532	1.68807	1.81651	1.82569	2.33945	2.6055	2.51376	1.85321	2.81651
B4U62_17400	yutI	NifU family protein	19.3661	22.1071	17.1518	24.4643	28.3571	24.4286	29.7411	25.2321	30.4196	43.0179	42.3571	29.2054
B4U62_17435	yutF	HAD family hydrolase	1.79377	1.4358	1.29961	1.70817	1.7393	1.62646	2.01167	1.95331	2.22568	2.88327	1.70817	1.76265
B4U62_17440	yutE	hypothetical protein	1.30345	1.17241	1.27586	1.08276	1.51724	1.06897	1.43448	1.57241	1.83448	2.25517	1.02069	1.07586
B4U62_17445	yutD	hypothetical protein	0.706522	0.358696	0.456522	0.673913	0.478261	0.663043	0.782609	0.771739	0.565217	1.15217	0.413043	0.282609
B4U62_17455	lipA	lipoyl synthase	4.69231	3.04348	3.29766	2.65886	3.2709	2.69231	3.62876	3.52174	3.91973	3.60535	2.33779	2.28763
B4U62_17485	yunF	hypothetical protein	0.102473	0.159011	0.208481	0.724382	1.65371	1.77739	1.16254	2.02473	2.07774	1.95406	1.48057	2.23675
B4U62_17605	yurQ	nucleotide excision repair endonuclease	1.912	1.728	1.416	2.152	1.8	1.12	2.576	1.456	2.12	2.544	1.2	1.016
B4U62_17610	yurR	oxidoreductase	0.439678	0.613941	0.549598	0.487936	0.635389	0.635389	0.691689	0.80429	0.849866	1.26005	0.951743	0.887399
B4U62_17625	yurT	glyoxalase	1.32031	1.79688	1.42969	2.48438	3.72656	2.85938	3.28906	2.89844	3.51562	5.67188	3.53906	2.86719
B4U62_17635	sufB	Fe-S cluster assembly protein SufB	7.03219	6.99785	7.43777	6.96781	7.1824	8.66309	8.48069	7.67382	9.99142	15.1416	6.03004	7.71245
B4U62_17640	iscU	iron-sulfur cluster assembly scaffold protein NifU	2.04054	2.77027	2.77027	1.48649	1.97973	2.12838	1.85811	2.05405	2.13514	3.47297	1.72973	1.7973
B4U62_17645	sufS	cysteine desulfurase SufS	2.11302	2.74201	2.87469	1.46683	2.04423	2.21622	1.76167	2.44717	2.57248	3.31695	2.25799	2.32678
B4U62_17650	sufD	Fe-S cluster assembly protein SufD	5.52968	6.89954	7.73059	4.8379	5.6347	6.40639	6.39269	6.60502	8.30365	12.0594	5.51826	6.1621
B4U62_17655	sufC	ABC transporter ATP-binding protein	10.5725	13.4847	15.8092	9.91603	13.0573	13.9618	13.0305	14.229	16.9618	21.9504	12.0382	14.8015
B4U62_17675	metN	methionine-binding lipoprotein MetQ	2.42545	2.12	1.85818	1.14182	1.38545	1.19273	2.01091	1.35636	1.65818	1.84	0.843636	0.829091
B4U62_17680	metP	methionine import system permease MetP	1.04933	0.991031	0.932735	0.641256	0.798206	0.775785	1.04484	1	0.914798	1.13004	0.466368	0.591928
B4U62_17685	metQ	methionine import ATP-binding protein MetN	1.19006	1.16374	1.04094	0.821637	0.926901	0.944444	1.37135	1.03216	1.2924	1.43275	0.75731	0.74269
B4U62_17695	yusE	thiol reductase thioredoxin	0.121495	0.392523	0.205607	0.205607	0.186916	0.242991	0.308411	0.168224	0.271028	0.457944	0.345794	0.205607
B4U62_17710	yusH	glycine cleavage system protein H	6.5625	4.71875	4.28125	5.39062	4.35156	4.10938	6.53125	3.83594	6.03125	7.10938	3.65625	2.875
B4U62_17715	yusI	hypothetical protein	2.30252	2.01681	2.02521	3.63866	3.35294	3.43697	4.23529	3.21849	4.95798	5.67227	3.86555	3.01681
B4U62_17755	yusO	MarR family transcriptional regulator	0.660256	0.75641	0.75	0.724359	0.442308	0.628205	1.45513	0.692308	0.878205	1.35256	0.782051	0.679487
B4U62_17760	yusP	MFS transporter	0.833948	1.48524	1.36347	0.752768	0.926199	1.15498	1.7048	1.1107	1.51292	1.96679	0.889299	1.13653
B4U62_17780	yusU	hypothetical protein	0.947917	1.42708	1.15625	1.375	1.69792	1.3125	1.61458	1.14583	1.5	3.5	2.70833	1.80208
B4U62_17785	yusV	siderophore transport system ATP-binding protein YusV	1.09058	1.14855	1.11957	1.0471	1.34783	1.40217	1.47101	1.58333	1.90942	1.96014	1.25	1.31159
B4U62_17810	mrgA	DNA starvation/stationary phase protection protein	1.51299	1.08442	0.753247	1.02597	1.09091	0.961039	1.24675	1.18831	0.980519	2.11039	1.48701	1.27922
B4U62_17815	htrB	serine protease Do	0.300654	0.396514	0.346405	0.337691	0.350763	0.361656	0.559913	0.509804	0.490196	0.664488	0.350763	0.431373
B4U62_17820	cssR	DNA-binding response regulator	0.146018	0.146018	0.181416	0.20354	0.269912	0.238938	0.269912	0.283186	0.274336	0.225664	0.159292	0.20354
B4U62_17830	yuzO	hypothetical protein	0.454545	0.509091	0.527273	0.527273	0.345455	0.290909	0.709091	0.327273	0.309091	0.836364	0.327273	0.163636
B4U62_17840	fumC	class II fumarate hydratase	9.2419	7.53132	7.39309	4.71274	5.89417	5.26566	6.44492	7.23758	7.20518	12.4687	6.59611	7.36933
B4U62_17845	yvzF	hypothetical protein	1.29032	1.12903	0.903226	1.35484	1.06452	0.806452	1.16129	1.30645	1.01613	2.20968	1.06452	0.967742
B4U62_17885	liaH	protein LiaH	0.911504	0.504425	0.539823	0.840708	0.442478	0.544248	1.40708	0.924779	0.867257	0.79646	0.460177	0.309735
B4U62_17890	liaI	protein LiaI	0.527559	0.425197	0.314961	0.433071	0.425197	0.417323	1.11024	0.795276	0.661417	0.661417	0.393701	0.314961
B4U62_17900	yvqK	cob(I)yrinic acid a'c-diamide adenosyltransferase	0.149485	0.180412	0.257732	0.103093	0.123711	0.154639	0.164948	0.242268	0.185567	0.381443	0.231959	0.216495
B4U62_17915	yvrC	ABC transporter substrate-binding protein	0.419048	0.463492	0.52381	0.479365	0.692063	0.657143	0.688889	0.75873	0.714286	0.806349	0.473016	0.68254
B4U62_17920	yvrD	oxidoreductase	1.87879	1.55303	1.35985	1.80682	1.58333	1.36742	2.23106	1.56439	2.23485	3.27273	1.85606	2.16288
B4U62_17935	yvrH	DNA-binding response regulator	0.268908	0.42437	0.592437	0.247899	0.306723	0.365546	0.39916	0.470588	0.403361	0.579832	0.457983	0.37395
B4U62_17980	fecE	iron(3+)-hydroxamate import ATP-binding protein FhuC	0.318519	0.437037	0.366667	0.403704	0.451852	0.52963	0.566667	0.544444	0.662963	0.9	0.42963	0.581481
B4U62_17985	fhuG	iron(3+)-hydroxamate import system permease FhuG	0.145401	0.228487	0.264095	0.15727	0.278932	0.317507	0.240356	0.317507	0.353116	0.403561	0.195846	0.305638
B4U62_17990	fhuB	iron(3+)-hydroxamate import system permease FhuB	0.168831	0.246753	0.218182	0.171429	0.293506	0.272727	0.342857	0.342857	0.34026	0.472727	0.212987	0.38961
B4U62_17995	fhuD	iron(3+)-hydroxamate-binding protein FhuD	0.949367	1.02215	1.04114	1.77532	2.25	1.8481	2.82595	2.23101	2.49051	3.56646	1.71203	2.19937
B4U62_18005	lysP	arginine:ornithine antiporter	0.414894	0.510638	0.619149	0.219149	0.270213	0.440426	0.493617	0.323404	0.502128	0.678723	0.397872	0.538298
B4U62_18010	-	hypothetical protein	0.202899	0.492754	0.318841	0.246377	0.318841	0.115942	0.246377	0.130435	0.275362	0.333333	0.376812	0.217391
B4U62_18020	yvsG	hypothetical protein	0.142857	0.310559	0.347826	0.167702	0.31677	0.385093	0.26087	0.583851	0.484472	0.409938	0.198758	0.310559
B4U62_18030	yvgK	hypothetical protein	0.119741	0.174757	0.132686	0.168285	0.275081	0.236246	0.275081	0.31068	0.317152	0.349515	0.304207	0.252427
B4U62_18035	yvgL	ABC transporter substrate-binding protein	0.195402	0.214559	0.222222	0.126437	0.122605	0.168582	0.180077	0.176245	0.229885	0.291188	0.10728	0.164751
B4U62_18045	yvgN	glyoxal reductase	5.37906	4.35018	3.93502	4.37545	4.45487	4.29242	5.96751	4.3935	5.84116	7.9278	4.39711	4.37906
B4U62_18075	yvgT	hypothetical protein	0.477833	0.615764	0.684729	0.285714	0.591133	0.625616	0.694581	1.08867	0.748768	0.724138	0.79803	0.600985
B4U62_18080	bdbC	disulfide bond formation protein C	0.719424	1.26619	1.05755	0.611511	0.81295	1.02878	1.15108	1.28777	0.971223	1.72662	0.985612	0.856115
B4U62_18085	bdbD	thioredoxin	1.23318	1.70404	1.34081	0.856502	1.41256	1.41256	1.43049	1.4574	1.61883	2.26457	1.64574	1.35426
B4U62_18100	copZ	copper resistance protein CopZ	1.34286	1.5	1.14286	0.828571	1.8	1.5	1.41429	1.62857	1.47143	2.71429	1.92857	1.8
B4U62_18105	csoR	transcriptional regulator	0.539216	0.578431	0.539216	0.401961	0.352941	0.382353	0.823529	0.470588	0.656863	0.803922	0.352941	0.421569
B4U62_18110	yvaA	scyllo-inositol 2-dehydrogenase (NADP(+))	0.4039	0.437326	0.571031	0.245125	0.417827	0.348189	0.345404	0.337047	0.401114	0.309192	0.281337	0.181058
B4U62_18115	yvaB	FMN-dependent NADH-azoreductase 2	1.55189	0.523585	0.54717	1.01415	0.254717	0.216981	1.2217	0.34434	0.358491	4.58019	0.391509	0.433962
B4U62_18130	yvaE	QacE family quaternary ammonium compound efflux SMR transporter	4.38333	0.3	0.225	2.98333	0.208333	0.175	7.625	0.35	0.333333	11.2583	0.291667	0.241667
B4U62_18135	yvaF	TetR family transcriptional regulator	5.57592	0.335079	0.267016	4.38743	0.287958	0.204188	7.24084	0.424084	0.350785	10.4293	0.303665	0.17801
B4U62_18150	smpB	SsrA-binding protein	0.828025	1.18471	1.24204	0.987261	0.993631	0.974522	1.11465	1.01274	1.28025	1.4586	1.04459	1.00637
B4U62_18155	rnr	ribonuclease R	0.707692	0.996154	1.08846	0.624359	0.833333	0.957692	0.95641	0.985897	1.28462	2.64487	1.41026	1.62564
B4U62_18160	yvaK	carboxylesterase	0.746988	0.851406	1.20482	0.795181	1.04418	1.31325	1.13655	1.07631	1.54217	2.26104	1.39759	1.46185
B4U62_18165	secG	protein-export membrane protein SecG	5.7013	6.15584	5.45455	4.5974	4.87013	6.05195	10.5714	7.72727	9.63636	15.4286	7.63636	7.61039
B4U62_18180	rghRA	transcriptional regulator	0.25	0.433824	0.411765	0.360294	0.301471	0.441176	0.397059	0.323529	0.448529	0.404412	0.455882	0.382353
B4U62_18185	rghRB	transcriptional regulator	0.114286	0.185714	0.164286	0.164286	0.135714	0.264286	0.235714	0.185714	0.2	0.207143	0.2	0.221429
B4U62_18190	yvaP	MarR family transcriptional regulator	0.46789	0.688073	0.522936	0.504587	0.623853	0.550459	0.688073	0.651376	0.715596	1.00917	0.46789	0.541284
B4U62_18220	yvaV	MarR family transcriptional regulator	0.5	0.561798	0.483146	0.421348	0.325843	0.511236	0.691011	0.629213	0.685393	1.01685	0.595506	0.544944
B4U62_18245	sdpR	transcriptional regulator	0.318681	0.450549	0.373626	0.241758	0.362637	0.318681	0.505495	0.208791	0.230769	0.593407	0.241758	0.142857
B4U62_18280	yvbH	hypothetical protein	0.560976	0.356098	0.243902	0.468293	0.4	0.37561	0.585366	0.312195	0.390244	0.560976	0.326829	0.214634
B4U62_18285	yvbI	zinc ribbon domain-containing protein	1.75107	1.77253	1.72532	0.849785	1.25322	1.16738	1.83262	1.96137	1.897	2.87124	1.48927	1.70815
B4U62_18290	yvbJ	zinc ribbon domain-containing protein	0.381188	0.552805	0.50165	0.330033	0.485149	0.425743	0.59901	0.537954	0.613861	0.823432	0.437294	0.556106
B4U62_18300	eno	enolase	13.6589	23.8051	29.1995	14.4687	24.5383	28.891	17.5452	29.7285	31.1021	31.6845	18.2297	20.8608
B4U62_18305	pgm	2'3-bisphosphoglycerate-independent phosphoglycerate mutase	2.03711	4.1543	5	1.875	3.63477	4.45508	2.18945	4.62891	4.94727	3.99414	2.48047	2.60742
B4U62_18310	tpiA	triose-phosphate isomerase	4.12598	6.11024	8.09843	4.47244	7.33071	8.41339	4.28346	7.87008	8.5315	8.16142	4.48031	4.27559
B4U62_18315	pgk	phosphoglycerate kinase	3.55949	6.48354	8.35696	3.69367	7.02785	9.07595	4.76456	8.48354	8.93671	7.57468	4.07342	4.63291
B4U62_18320	gapA	aldehyde dehydrogenase	72.875	59.8482	51.7054	73.9286	78.0387	74.9196	88.1399	81.6696	106.286	130.312	67.0536	60.369
B4U62_18325	cggR	central glycolytic genes regulator	0.480938	0.395894	0.565982	0.651026	0.692082	0.697947	0.780059	1.13196	1.1173	1.05572	0.554252	0.545455
B4U62_18335	araR	GntR family transcriptional regulator	0.228571	0.21039	0.267532	0.215584	0.244156	0.233766	0.293506	0.27013	0.303896	0.387013	0.163636	0.285714
B4U62_18340	yvbT	luciferase family oxidoreductase	0.198813	0.20178	0.234421	0.442136	0.557864	0.587537	0.587537	0.540059	0.833828	0.818991	0.545994	0.534125
B4U62_18360	yvbW	amino acid permease	0.274554	0.410714	0.495536	0.125	0.142857	0.1875	0.261161	0.245536	0.258929	0.301339	0.133929	0.227679
B4U62_18365	yvbX	glycosylase	0.365217	0.643478	0.417391	0.171014	0.150725	0.130435	0.182609	0.194203	0.246377	0.507246	0.292754	0.278261
B4U62_18445	yvfI	transcriptional regulator	0.536364	0.486364	0.522727	0.5	0.540909	0.472727	0.786364	0.613636	0.713636	1.03636	0.863636	0.559091
B4U62_18460	yvfG	hypothetical protein	2.54795	2.21918	1.75342	2.9863	3.39726	2.23288	2.94521	2.38356	2.84932	3.21918	2.0137	1.76712
B4U62_18545	pnbA	para-nitrobenzyl esterase	0.155102	0.163265	0.183673	0.132653	0.106122	0.146939	0.240816	0.138776	0.183673	0.246939	0.165306	0.228571
B4U62_18595	yvdT	TetR family transcriptional regulator	0.4	0.420513	0.420513	0.420513	0.415385	0.528205	0.502564	0.446154	0.6	0.830769	0.333333	0.435897
B4U62_18630	clpP	ATP-dependent Clp protease proteolytic subunit	18.3737	16.1768	14.5354	24.0404	23.4192	21.6667	29.7172	22.5758	33.7172	45.8889	25.798	28.1263
B4U62_18680	yvdD	LOG family protein YvdD	1.22396	1.125	1.13021	1.26562	1.35938	1.16667	1.76042	1.64062	1.69271	2.14583	1.41667	1.42188
B4U62_18685	yvdC	hypothetical protein	0.53271	0.383178	0.327103	0.35514	0.439252	0.401869	0.542056	0.401869	0.401869	0.523364	0.429907	0.336449
B4U62_18700	yvcT	bifunctional glyoxylate/hydroxypyruvate reductase B	1.63497	1.39264	1.31288	1.07975	1.3589	1.15644	1.46012	1.2454	1.50613	2.0092	1.2638	1.2454
B4U62_18730	yvcN	arylamine N-acetyltransferase	0.207843	0.301961	0.419608	0.321569	0.607843	0.564706	0.521569	0.560784	0.607843	0.886275	0.52549	0.533333
B4U62_18735	crh	HPr-like protein Crh	0.430233	0.395349	0.593023	0.476744	0.639535	0.790698	0.77907	1.17442	1.11628	1.13953	0.453488	0.395349
B4U62_18740	whiA	DNA-binding protein WhiA	0.227129	0.328076	0.375394	0.444795	0.55205	0.615142	0.599369	0.675079	0.735016	1.21451	0.495268	0.646688
B4U62_18745	yvcK	gluconeogenesis factor	0.147799	0.210692	0.27673	0.616352	0.578616	0.72327	0.754717	0.572327	1.01887	0.889937	0.713836	0.701258
B4U62_18750	yvcJ	RNase adaptor protein RapZ	0.398649	0.594595	0.739865	0.543919	0.540541	0.64527	0.783784	0.685811	0.814189	1.20608	0.635135	0.658784
B4U62_18755	yvcI	7'8-dihydro-8-oxoguanine triphosphatase	0.522013	0.937107	1.27044	0.402516	0.591195	0.685535	0.842767	0.886792	1.13836	1.32704	0.861635	0.836478
B4U62_18760	trxB	thioredoxin-disulfide reductase	2.63722	3.41009	3.41009	2.68139	2.90852	3.49211	3.8265	3.15142	4.14511	7.51104	5.12934	4.36278
B4U62_18765	cwlO	peptidoglycan DL-endopeptidase CwlO	6.6962	5.18143	5.10338	7.01688	8.07806	5.95359	8.77848	6.44937	8.30802	10.6055	4.3692	4.41561
B4U62_18770	yvcD	hypothetical protein	0.536082	0.57732	0.641237	0.4	0.482474	0.573196	0.604124	0.573196	0.639175	0.797938	0.441237	0.472165
B4U62_18775	bmrA	multidrug resistance ABC transporter ATP-binding/permease BmrA	0.164407	0.223729	0.283051	0.120339	0.230508	0.227119	0.264407	0.29661	0.288136	0.330508	0.167797	0.205085
B4U62_18850	hprP	pyrophosphatase PpaX	0.391705	0.470046	0.654378	0.299539	0.313364	0.447005	0.410138	0.479263	0.599078	0.64977	0.281106	0.248848
B4U62_18860	lgt	prolipoprotein diacylglyceryl transferase	0.5	0.825926	0.866667	0.481481	0.781481	0.937037	0.740741	1.16667	1.05185	1.28889	0.688889	0.825926
B4U62_18865	hprK	HPr kinase/phosphorylase	0.395498	0.527331	0.565916	0.299035	0.549839	0.495177	0.4791	0.723473	0.688103	0.498392	0.434084	0.472669
B4U62_18870	nagA	N-acetylglucosamine-6-phosphate deacetylase	0.345088	0.312343	0.478589	0.322418	0.453401	0.460957	0.458438	0.498741	0.544081	0.491184	0.36272	0.380353
B4U62_18915	yvlD	hypothetical protein	0.541667	0.841667	0.941667	0.383333	0.35	0.433333	0.575	0.683333	0.733333	1.10833	0.408333	0.658333
B4U62_18920	yvlC	hypothetical protein	2.10606	3.10606	2.71212	2.37879	1.74242	1.78788	3.56061	2.56061	2.45455	4.24242	1.71212	2.09091
B4U62_18925	yvlB	DUF4097 domain-containing protein	1.29781	1.64208	1.97541	0.710383	0.784153	1.14208	1.2623	0.939891	1.1694	2.20219	0.781421	1.41803
B4U62_18930	yvlA	hypothetical protein	1.83486	3.98165	4.22018	1.14679	1.22936	1.91743	2.57798	2.49541	2.66972	4.33028	1.48624	2.99083
B4U62_18945	uvrA	excinuclease ABC subunit A	0.284969	0.39666	0.506263	0.345511	0.542797	0.604384	0.511482	0.678497	0.72547	0.881002	0.47286	0.577244
B4U62_18950	uvrB	excinuclease ABC subunit B	0.190332	0.199396	0.294562	0.181269	0.212991	0.28852	0.267372	0.258308	0.335347	0.413897	0.15861	0.208459
B4U62_18955	csbA	protein CsbA	0.207792	0.337662	0.207792	0.194805	0.181818	0.246753	0.467532	0.246753	0.233766	0.441558	0.207792	0.324675
B4U62_18975	minJ	cell division topological determinant MinJ	0.208543	0.39196	0.386935	0.148241	0.248744	0.344221	0.281407	0.356784	0.366834	0.467337	0.226131	0.29397
B4U62_18980	swrA	Swarming motility protein SwrAA	0.696429	1.26786	0.982143	0.401786	0.258929	0.4375	0.455357	0.571429	0.5	1.15179	0.625	0.455357
B4U62_18990	ftsX	ABC transporter permease	1.87879	1.86532	1.86869	1.27609	1.79125	1.81145	2.37374	1.95286	2.35017	3.46801	1.367	1.53199
B4U62_18995	ftsE	cell division ATP-binding protein FtsE	1.75983	2.25328	1.83406	1.59389	2.00437	1.78603	3.23581	2.55459	2.83406	3.81659	1.61572	1.99563
B4U62_19000	cccB	cytochrome c551	1.02655	1.48673	1.61947	0.814159	1.27434	1.38938	1.23009	1.46903	1.87611	2.17699	1.38938	1.54867
B4U62_19010	prfB	peptide chain release factor 2	2.96189	3.59074	3.45735	2.96461	3.33212	3.46824	4.03448	3.51452	4.36661	6.43557	3.44102	3.60708
B4U62_19015	secA	protein translocase subunit SecA	2.02257	2.2019	2.45249	1.91805	2.4038	2.38361	2.6734	2.61639	2.98456	4.07482	1.99644	2.38836
B4U62_19030	fliT	flagellar protein FliT	0.701754	0.903509	0.745614	0.219298	0.289474	0.210526	0.289474	0.333333	0.333333	0.649123	0.377193	0.473684
B4U62_19035	fliS	flagellar protein FliS	1.74627	2.96269	2.96269	0.619403	0.843284	0.656716	1.09701	1.33582	1.04478	2.5	1.1791	1.46269
B4U62_19040	fliD	flagellar hook-associated protein 2	2.43888	3.29459	3.52705	0.955912	1.16834	1.1503	1.3487	1.43086	1.62525	3.83166	1.84569	1.72144
B4U62_19045	yvyC	flagellar biosynthesis protein FlaG	0.309091	0.427273	0.454545	0.154545	0.254545	0.281818	0.309091	0.190909	0.336364	0.418182	0.190909	0.254545
B4U62_19050	hag	flagellin	228.357	207.423	151.423	48.3803	39.5246	29.9508	55.3115	40.7508	53.9443	170.626	91.6131	73.2557
B4U62_19055	csrA	carbon storage regulator	0.773333	1.34667	0.906667	0.386667	1.13333	0.773333	0.653333	0.946667	0.733333	1.61333	1.08	0.96
B4U62_19060	fliW	flagellar assembly protein FliW	0.895833	1.125	0.944444	0.875	0.743056	0.826389	0.861111	0.680556	0.923611	2.22222	0.805556	0.784722
B4U62_19070	flgL	flagellar hook-associated protein	2.06689	2.22742	2.1806	1.2107	1.01003	1	1.22408	1.08027	1.41137	2.95652	1.17726	1.08027
B4U62_19075	flgK	flagellar hook-associated protein FlgK	1.57087	2.31693	2.65945	0.586614	0.864173	0.974409	0.811024	1.02756	1.16339	2.01181	1.02362	1.11024
B4U62_19080	flgN	flagellar protein FlgN	0.36646	0.552795	0.440994	0.15528	0.192547	0.242236	0.180124	0.254658	0.186335	0.378882	0.180124	0.167702
B4U62_19085	flgM	negative regulator of flagellin synthesis	0.696629	0.853933	0.797753	0.58427	0.58427	0.449438	0.52809	0.348315	0.41573	1.03371	0.359551	0.303371
B4U62_19090	yvyF	hypothetical protein	0.828571	1.41429	1.30714	0.392857	0.307143	0.392857	0.421429	0.457143	0.571429	1.12143	0.857143	0.557143
B4U62_19100	comFB	competence protein ComF	0.262626	0.121212	0.181818	0.232323	0.262626	0.20202	0.30303	0.313131	0.252525	0.383838	0.121212	0.222222
B4U62_19110	degV	fatty acid-binding protein DegV	0.950355	0.957447	0.762411	1.28369	1.19149	1.37589	1.71277	1.45745	1.58865	2.50355	1.43617	1.30496
B4U62_19115	degU	DNA-binding response regulator	3.81739	3.75217	3.12174	4.66957	4.22609	4.42174	5.7	4.11739	5.34348	6.28696	3.26522	3.18696
B4U62_19120	degS	signal transduction histidine kinase	0.432642	0.611399	0.567358	0.388601	0.396373	0.487047	0.443005	0.562176	0.57772	0.673575	0.357513	0.455959
B4U62_19125	yvyE	IMPACT family member yvyE	0.522936	0.610092	0.729358	0.417431	0.59633	0.522936	0.637615	0.715596	0.688073	0.821101	0.504587	0.444954
B4U62_19130	tagV	LytR family transcriptional regulator	0.908163	1.1148	1.02296	0.946429	1.06378	0.982143	1.40816	0.946429	1.30867	1.83163	0.806122	0.864796
B4U62_19135	tagO	undecaprenyl-phosphate alpha-N-acetylglucosaminyl 1-phosphate transferase	0.334262	0.420613	0.532033	0.381616	0.456825	0.467967	0.518106	0.657382	0.685237	0.777159	0.440111	0.445682
B4U62_19180	lytC	N-acetylmuramoyl-L-alanine amidase	0.454728	0.973843	1.00604	0.205231	0.305835	0.28169	0.303823	0.370221	0.414487	0.746479	0.34004	0.408451
B4U62_19185	lytB	amidase enhancer	0.253541	0.630312	0.607649	0.124646	0.155807	0.145892	0.185552	0.174221	0.25779	0.46034	0.191218	0.189802
B4U62_19190	lytA	membrane-bound protein LytA	1.07767	2.98058	3.03883	0.553398	0.805825	1.05825	0.912621	0.92233	1.1068	2.04854	1.05825	1.13592
B4U62_19195	tagU	LytR family transcriptional regulator	1.29642	1.29642	1.09772	1.01954	1.34853	1.18893	1.82085	1.02606	1.56352	2.20847	1.0684	1.1987
B4U62_19200	mnaA	UDP-N-acetylglucosamine 2-epimerase (non-hydrolyzing)	1	0.994751	0.868766	0.83727	0.889764	0.792651	1.2336	1.18898	1.25984	1.91076	1.01312	1.20997
B4U62_19205	gtaB	UTP--glucose-1-phosphate uridylyltransferase	5.03072	4.17747	3.4744	4.89078	4.27645	3.50512	6.66894	4.81229	6.54266	9.10922	4.9727	5.05119
B4U62_19215	-	minor teichoic acid biosynthesis protein GgaB	0.18091	0.291898	0.379578	0.145394	0.160932	0.253052	0.17869	0.188679	0.234184	0.562708	0.107658	0.174251
B4U62_19235	-	hypothetical protein	0.588235	1.38235	0.911765	0.470588	0.941176	0.941176	0.735294	0.970588	0.676471	0.794118	0.588235	0.558824
B4U62_19245	tagH	teichoic acids export ATP-binding protein TagH	0.492424	0.659091	0.717803	0.460227	0.583333	0.545455	0.672348	0.643939	0.689394	1.23106	0.515152	0.545455
B4U62_19250	tagG	teichoic acid translocation permease TagG	0.5	0.768116	0.822464	0.380435	0.626812	0.782609	0.865942	0.931159	0.992754	1.33333	0.626812	0.768116
B4U62_19255	tagF	CDP-glycerol--poly(glycerophosphate) glycerophosphotransferase	1.07631	1.25569	1.21285	0.657296	0.709505	0.784471	0.842035	0.613119	0.871486	1.72959	0.597055	0.579652
B4U62_19260	tagE	poly(glycerol-phosphate) alpha-glucosyltransferase	0.501484	0.695846	0.876855	0.37092	0.451039	0.571217	0.575668	0.454006	0.623145	1.09644	0.428783	0.388724
B4U62_19265	tagD	glycerol-3-phosphate cytidylyltransferase	5.33846	5.26923	5.66923	5.3	5.61538	4.89231	8.59231	4.74615	6.93077	9.13077	3.33077	3.3
B4U62_19270	tagA	N-acetylmannosaminyltransferase	0.435798	0.568093	0.610895	0.463035	0.44358	0.657588	0.661479	0.634241	0.762646	1.00389	0.280156	0.466926
B4U62_19285	lytD	beta-N-acetylglucosaminidase	0.337117	0.577753	0.681044	0.112372	0.177072	0.16118	0.1521	0.186152	0.257662	0.488082	0.249716	0.295119
B4U62_19290	pmi	mannose-6-phosphate isomerase	0.312303	0.334385	0.246057	0.255521	0.271293	0.189274	0.242902	0.526814	0.488959	0.255521	0.419558	0.280757
B4U62_19315	tagT	LytR family transcriptional regulator	1.30031	2.20433	2.02477	1.11146	1.30031	1.29102	2.29412	1.70588	1.76161	2.55418	1.40248	1.56347
B4U62_19320	ywtE	hypothetical protein	1.07666	0.860627	0.811847	1.29617	1.08014	1.09756	1.49477	1.16376	1.36585	1.80488	0.979094	0.986063
B4U62_19360	rbsK	ribokinase	0.676871	0.57483	0.741497	0.37415	0.870748	0.353741	0.530612	1.32993	0.612245	0.380952	0.217687	0.197279
B4U62_19365	rbsD	D-ribose pyranase	0.772727	0.606061	0.765152	0.484848	0.992424	0.348485	0.416667	1.61364	0.613636	0.363636	0.333333	0.113636
B4U62_19375	rbsC	ribose ABC transporter permease	1.02786	0.801858	1.27245	0.433437	1.60372	0.665635	0.71517	2.63158	0.950464	0.427245	0.470588	0.167183
B4U62_19380	rbsB	D-ribose ABC transporter substrate-binding protein	0.823529	0.513072	0.722222	0.751634	1.72222	0.764706	0.637255	2.62092	0.977124	0.470588	0.781046	0.264706
B4U62_19395	ywrO	general stress protein 14	2.74432	2.52273	2.0625	2.05114	2.44318	2.35795	3.30114	2.31818	3.17614	5.26705	3.71023	2.92614
B4U62_19400	alsD	alpha-acetolactate decarboxylase	0.1875	0.296875	0.347656	0.417969	0.5625	0.632812	0.410156	0.464844	0.609375	0.71875	0.386719	0.410156
B4U62_19440	ywrF	hypothetical protein	0.140777	0.131068	0.140777	0.179612	0.223301	0.199029	0.174757	0.23301	0.276699	0.31068	0.199029	0.174757
B4U62_19455	ywrC	AsnC family transcriptional regulator	0.194969	0.132075	0.132075	0.169811	0.238994	0.150943	0.238994	0.157233	0.251572	0.27044	0.138365	0.194969
B4U62_19460	ywrB	transporter	0.136364	0.237374	0.30303	0.19697	0.141414	0.267677	0.232323	0.242424	0.318182	0.646465	0.292929	0.373737
B4U62_19465	ywrA	transporter	0.150838	0.139665	0.217877	0.106145	0.201117	0.156425	0.22905	0.273743	0.206704	0.363128	0.217877	0.391061
B4U62_19485	ywqL	endonuclease V	0.112971	0.129707	0.217573	0.192469	0.251046	0.317992	0.246862	0.23431	0.230126	0.368201	0.225941	0.196653
B4U62_19490	ywqK	hypothetical protein	0.354839	0.43871	0.387097	0.683871	0.470968	0.677419	0.677419	0.548387	0.722581	1.11613	0.335484	0.4
B4U62_19515	ywqG	hypothetical protein	0.187023	0.187023	0.175573	0.141221	0.148855	0.152672	0.217557	0.179389	0.263359	0.263359	0.114504	0.129771
B4U62_19530	ptkA	tyrosine-protein kinase YwqD	0.226891	0.222689	0.218487	0.365546	0.306723	0.361345	0.428571	0.235294	0.378151	0.386555	0.247899	0.302521
B4U62_19540	ywzD	hypothetical protein	2.14583	2.95833	1.54167	1.35417	1.70833	1.79167	1.79167	1.91667	1.8125	3.16667	2.47917	1.89583
B4U62_19560	ywpJ	phosphatase	0.202797	0.192308	0.202797	0.15035	0.237762	0.255245	0.227273	0.185315	0.325175	0.423077	0.192308	0.269231
B4U62_19565	glcR	DeoR family transcriptional regulator	0.135135	0.177606	0.166023	0.11583	0.196911	0.266409	0.189189	0.173745	0.189189	0.297297	0.312741	0.166023
B4U62_19575	ywpG	hypothetical protein	0.25	0.210938	0.109375	0.1875	0.203125	0.210938	0.226562	0.125	0.25	0.351562	0.210938	0.148438
B4U62_19580	ywpF	hypothetical protein	0.605839	0.489051	0.613139	0.620438	0.781022	0.481752	0.941606	0.671533	0.788321	1.17518	0.583942	0.49635
B4U62_19595	mscL	large-conductance mechanosensitive channel	1.20611	0.89313	0.954198	1.03817	0.931298	1.1145	1.78626	1.14504	1.35115	2.64122	1.27481	1.14504
B4U62_19600	fabZ	beta-hydroxyacyl-ACP dehydratase	5.22535	4.33099	3.39437	5.92254	5.28169	5.47887	8.42958	6.42254	8.19014	8.74648	5.43662	5.43662
B4U62_19605	rapD	transcriptional regulator	0.160563	0.174648	0.160563	0.253521	0.256338	0.152113	0.414085	0.250704	0.24507	0.4	0.177465	0.2
B4U62_19610	flhP	flagellar hook-basal body complex protein FlhP	2.01111	2.62593	2.57037	1.27407	2.61852	2.74444	1.55185	2.66296	2.32963	3.9037	3.35185	3.64074
B4U62_19615	flhO	flagellar hook-basal body complex protein FlhO	2.7048	2.90775	2.48708	1.00738	1.02583	1.01845	1.23985	1.22509	1.60886	2.99262	2.02214	1.90037
B4U62_19620	mbl	rod shape-determining protein	10.1557	7.44012	7.56287	7.8024	7.60479	6.57186	11.2096	7.03892	9.76946	12.6108	7.05689	7.77246
B4U62_19660	ywoC	hydrolase	0.321053	0.421053	0.463158	0.221053	0.310526	0.489474	0.310526	0.436842	0.494737	0.705263	0.410526	0.489474
B4U62_19675	glnK	nitrogen regulatory PII-like protein	0.162393	0.410256	1.17094	0.384615	0.247863	1.65812	1.02564	0.188034	1.64957	4.7265	1.49573	3.60684
B4U62_19680	bcrC	undecaprenyl-diphosphatase	1.62887	2.22165	2.10825	1.07216	1.16495	1.07732	1.90722	1.37113	1.31959	2.42268	1.12371	1.14948
B4U62_19695	ywnH	N-acetyltransferase	0.518293	0.628049	0.609756	0.573171	0.780488	0.817073	0.719512	0.664634	0.847561	0.97561	0.54878	0.646341
B4U62_19700	ywnG	hypothetical protein	0.774566	0.83237	0.878613	0.647399	1.08092	1.00578	1.11561	1.30636	1.40462	1.7341	0.83237	0.861272
B4U62_19720	ywnC	hypothetical protein	2.85156	2.22656	1.90625	2.25781	2.50781	2.95312	4.23438	3.83594	3.98438	4.53906	2.51562	2.38281
B4U62_19725	ywnB	hypothetical protein	0.38785	0.345794	0.238318	0.154206	0.126168	0.149533	0.21028	0.168224	0.214953	0.238318	0.11215	0.14486
B4U62_19730	ywnA	transcriptional regulator	0.753731	1.19403	1.09701	0.746269	1.26866	1.27612	0.91791	1.73881	1.71642	1.47015	2.11194	1.59701
B4U62_19780	moaA	cyclic pyranopterin monophosphate synthase	0.266082	0.28655	0.309942	0.225146	0.383041	0.304094	0.312865	0.350877	0.418129	0.450292	0.22807	0.263158
B4U62_19785	fdhD	sulfurtransferase FdhD	0.178707	0.258555	0.262357	0.178707	0.212928	0.163498	0.212928	0.34981	0.319392	0.281369	0.174905	0.171103
B4U62_19815	murAA	UDP-N-acetylglucosamine 1-carboxyvinyltransferase	13.524	13.6682	13.1327	12.0297	15.3089	16.7803	20.2265	18.0618	22.5286	24.8879	14.5789	16.0137
B4U62_19825	ywzB	hypothetical protein	0.168831	0.480519	0.571429	0.181818	0.428571	0.597403	0.493506	0.402597	0.506494	0.675325	0.311688	0.428571
B4U62_19835	atpC	ATP synthase epsilon chain	6.69925	7.52632	7.70677	4.72932	5.60902	6.99248	7.66917	8.09774	8.56391	15.9098	8.89474	9.78195
B4U62_19840	atpD	ATP synthase subunit beta	9.28481	13.2616	15.6624	10.2975	15.4578	18.8291	19.5401	23.1603	28.3397	44.7869	20.9768	37.3186
B4U62_19845	atpG	ATP synthase subunit gamma	3.39583	5.22569	5.84722	3.34375	3.15625	4.60417	5.20833	4.81597	5.80556	10.3229	4.67014	5.25694
B4U62_19850	atpA	ATP synthase subunit alpha	8.92644	15.0577	18.0417	10.7913	16.7515	19.2823	15.9384	19.8608	22.2664	30.6421	16.4135	23.3956
B4U62_19855	atpH	ATP synthase subunit delta	2.28022	4.68681	5.2033	1.86264	2.27473	3.6978	3.73626	3.72527	4.34615	6.80769	3.50549	4.04945
B4U62_19860	atpF	ATP synthase subunit B	3.09357	4.80117	6.84211	3.54386	3.49123	5.33333	5.34503	4.12281	5.11696	9.26901	3.1462	3.77778
B4U62_19865	atpE	ATP synthase subunit C	42.169	67.3239	69.6338	38.8873	43.0141	65.3662	60.2535	64.3099	76.6056	104.085	59.0563	55.2394
B4U62_19870	atpB	ATP synthase subunit A	2.4449	3.35918	3.64898	2.06939	2.26122	3.37959	4.16327	3.6	4.24082	7.36735	2.26122	3.45306
B4U62_19875	atpI	ATP synthase subunit I	1.67969	2.53906	2.95312	2.60156	2.89062	2.98438	2.35156	1.95312	2.78125	2.99219	5.01562	1.58594
B4U62_19880	upp	uracil phosphoribosyltransferase	7.70476	7.40952	6.64286	6.42381	6.76667	7.34286	9.21429	7.8381	9.02381	9.25714	6.17619	6.20476
B4U62_19885	glyA	serine hydroxymethyltransferase	8.51202	6.46635	6.53365	5.35817	6.84856	6.55769	6.37981	5.4375	8.11538	11.2909	6.375	6.30769
B4U62_19890	ywlG	TIGR01440 family protein	0.243094	0.281768	0.281768	0.154696	0.171271	0.19337	0.265193	0.270718	0.375691	0.38674	0.292818	0.254144
B4U62_19895	ywlF	ribose 5-phosphate isomerase B	1.36	1.65333	1.87333	0.84	1.41333	1.51333	1.47333	1.68667	1.77333	1.79333	1.34667	1.52
B4U62_19900	ywlE	protein arginine phosphatase	0.788079	0.86755	1.01325	0.701987	0.81457	0.794702	0.854305	1.11258	1.19205	1.66225	0.953642	1.05298
B4U62_19910	ywlC	threonylcarbamoyl-AMP synthase	0.54755	0.573487	0.541787	0.478386	0.682997	0.682997	0.801153	0.884726	0.832853	0.959654	0.700288	0.674352
B4U62_19925	ywlA	hypothetical protein	0.355372	0.413223	0.396694	0.471074	0.404959	0.512397	0.719008	0.553719	0.793388	0.92562	0.454545	0.421488
B4U62_19935	prmC	protein-(glutamine-N5) methyltransferase' release factor-specific	0.307958	0.359862	0.352941	0.269896	0.33564	0.394464	0.435986	0.380623	0.380623	0.813149	0.49827	0.442907
B4U62_19940	prfA	peptide chain release factor 1	3.78431	3.90476	4.05602	3.57143	4.7619	4.78151	5.06162	5.89356	6.32213	6.19328	5.02521	4.71709
B4U62_19945	ywkD	VOC family protein	0.124031	0.108527	0.131783	0.232558	0.232558	0.271318	0.24031	0.325581	0.27907	0.155039	0.186047	0.20155
B4U62_19965	tdk	thymidine kinase	0.408163	0.454082	0.561224	0.316327	0.341837	0.413265	0.755102	0.413265	0.653061	1.86224	0.668367	0.923469
B4U62_19970	rpmE	50S ribosomal protein L31	99.8657	78.6269	62.5373	124.851	78.4627	95.8507	163.299	73.9701	116.881	186.179	121.627	94.6716
B4U62_19975	rho	transcription termination factor Rho	2.21028	3.32944	3.33411	2.11449	2.43692	2.94393	3.20327	3.19626	3.94393	6.34813	3.28271	4.22897
B4U62_19980	glpX	fructose 1'6-bisphosphatase	0.295031	0.279503	0.583851	0.161491	0.263975	0.322981	0.254658	0.419255	0.363354	0.506211	0.295031	0.335404
B4U62_19985	murAB	UDP-N-acetylglucosamine 1-carboxyvinyltransferase	0.367442	0.346512	0.497674	0.172093	0.253488	0.265116	0.316279	0.45814	0.44186	0.660465	0.25814	0.339535
B4U62_19990	ywjH	fructose-6-phosphate aldolase	9.07981	6.38028	6.41784	6.12207	7.83568	5.84507	6.38498	7.08451	8.06573	9.32394	5.46479	4.8216
B4U62_19995	fbaA	fructose-bisphosphate aldolase	67.2448	55.972	49.4441	59.0769	75.0944	63.8217	71.0524	68.0979	83.6888	100.021	55.5105	59.514
B4U62_20000	spo0F	two-component system response regulator	0.664	0.752	0.824	0.656	0.544	0.736	0.76	0.688	0.784	0.976	0.64	0.632
B4U62_20005	ywjG	hypothetical protein	0.896552	0.954023	1.01149	0.982759	1.09195	1.3046	1.57471	0.971264	1.45977	1.3908	0.672414	0.833333
B4U62_20010	pyrG	CTP synthetase	9.93843	7.95336	8.1791	9.54478	9.83955	10.028	12.8825	10.153	14.6119	20.1716	9.33396	10.5448
B4U62_20015	rpoE	DNA-directed RNA polymerase subunit delta	8.98851	4.86782	5.00575	10.6724	7.36207	6.61494	11.9828	5.81609	8.83908	13.2241	6.40805	6.0977
B4U62_20045	ywjB	hypothetical protein	0.177143	0.211429	0.165714	0.165714	0.182857	0.131429	0.251429	0.182857	0.211429	0.308571	0.182857	0.125714
B4U62_20050	ywjA	ABC transporter ATP-binding protein	0.184028	0.279514	0.295139	0.210069	0.267361	0.329861	0.423611	0.314236	0.395833	0.522569	0.229167	0.328125
B4U62_20105	argS	arginine--tRNA ligase	4.4219	4.37702	4.16697	3.91741	4.94794	4.60503	4.89946	5.2675	6.00359	7.49192	5.35368	4.80251
B4U62_20110	ywiB	hypothetical protein	1.37762	1.55944	1.11888	1.55944	1.72727	1.32168	2.27972	1.98601	2.18881	3.27273	2.48252	1.7972
B4U62_20130	albB	antilisterial bacteriocin subtilosin biosynthesis protein AlbB	0.222222	0.185185	0.259259	0.185185	0.203704	0.333333	0.407407	0.259259	0.314815	0.333333	0.277778	0.240741
B4U62_20180	phrF	phosphatase RapF inhibitor	0.6	0.925	0.75	0.825	0.8	0.8	1.075	0.95	0.9	1.2	0.475	0.55
B4U62_20190	speB	agmatinase	4.10653	4.97595	5.31615	3.87285	4.60825	5.4055	5.80069	5.47766	6.56701	8.50172	5.82131	6.70103
B4U62_20195	speE	polyamine aminopropyltransferase	8.03971	7.23105	7.15884	6.92419	8.25271	7.40433	9.23466	6.74007	8.69314	11.7545	5.98917	6.54874
B4U62_20210	ywhD	hypothetical protein	1.86705	1.65896	1.72254	1.87861	2.23699	2.34104	3.01734	2.79191	3.53757	4.32948	2.61272	2.5896
B4U62_20215	ywhC	site-2 protease family protein	0.495455	0.640909	0.622727	0.522727	0.640909	0.604545	0.8	0.827273	0.804545	1.13182	0.609091	0.754545
B4U62_20220	ywhB	2-hydroxymuconate tautomerase	6.71429	5.07937	4.1746	6.53968	5.36508	5.19048	9.14286	5	8.44444	12.4286	7.7619	6.66667
B4U62_20225	ywhA	MarR family transcriptional regulator	0.228571	0.328571	0.342857	0.25	0.321429	0.314286	0.45	0.314286	0.357143	0.4	0.357143	0.285714
B4U62_20245	ywgA	hypothetical protein	0.766467	0.694611	0.646707	0.341317	0.45509	0.461078	0.57485	0.658683	0.592814	1.2515	0.60479	0.598802
B4U62_20250	ywfO	HD domain-containing protein	0.276498	0.262673	0.294931	0.177419	0.228111	0.267281	0.258065	0.281106	0.301843	0.400922	0.276498	0.33871
B4U62_20255	ywzC	DUF1450 domain-containing protein	2.54667	3.14667	2.96	3.33333	3.09333	3.29333	5.76	4.92	6	5.50667	4.54667	4
B4U62_20270	ywfL	octanoyl-[GcvH]:protein N-octanoyltransferase	0.751773	0.741135	0.797872	0.666667	0.996454	0.914894	0.904255	1.19149	1.23404	1.20922	0.833333	0.975177
B4U62_20280	eutD	phosphate acetyltransferase	18.8302	14.4537	11.2531	15.3673	14.3642	13.6204	17.858	14.0432	18.284	24.4938	12.3241	12.1481
B4U62_20285	ywfI	heme-binding protein	4.56	3.72	3.384	3.48	2.996	3.448	4.84	3.048	4.784	7.268	4.736	3.964
B4U62_20350	yweA	hypothetical protein	1.15484	0.832258	0.8	1.24516	1.05161	1.0129	2.69677	1.09677	1.36774	2.74194	0.870968	1.21935
B4U62_20420	ywdK	DUF423 domain-containing protein	3.04839	4.33871	4.18548	4.19355	4.26613	5	5.47581	4.48387	5.03226	8.83871	6.18548	5.41935
B4U62_20425	ywdJ	purine permease	0.210884	0.219955	0.303855	0.176871	0.310658	0.294785	0.326531	0.451247	0.319728	0.344671	0.176871	0.247166
B4U62_20430	ywdI	hypothetical protein	0.97479	1.20168	1.01681	1.30252	2.33613	1.77311	2.60504	2.65546	2.83193	2.97479	2.67227	2.56303
B4U62_20440	ung	uracil-DNA glycosylase	0.331858	0.327434	0.349558	0.292035	0.429204	0.415929	0.482301	0.561947	0.544248	0.539823	0.358407	0.415929
B4U62_20445	ywdF	glycosyltransferase	0.561338	0.542751	0.568773	0.39777	0.6171	0.583643	0.784387	0.750929	0.769517	0.821561	0.516729	0.490706
B4U62_20460	ywzG	transcriptional regulator	0.19469	0.469027	0.345133	0.20354	0.309735	0.353982	0.309735	0.389381	0.292035	0.424779	0.283186	0.318584
B4U62_20465	thiD	hydroxymethylpyrimidine/phosphomethylpyrimidine kinase	2.98162	2.58456	2.4375	2.72059	2.77941	2.29044	3.75	3.12132	3.875	6.04779	2.79412	3.57721
B4U62_20505	ywcH	luciferase family oxidoreductase	0.11976	0.134731	0.134731	0.125749	0.215569	0.251497	0.236527	0.281437	0.347305	0.302395	0.239521	0.230539
B4U62_20510	nfrA	NADPH-dependent oxidoreductase	0.992	0.816	0.772	1.252	1.452	1.328	2	1.612	1.856	2.44	1.624	1.36
B4U62_20515	rodA	rod shape-determining protein RodA	0.497462	0.779188	0.883249	0.418782	0.56599	0.690355	0.895939	0.741117	0.774112	1.22335	0.322335	0.482234
B4U62_20525	qoxD	quinol oxidase subunit 4	7.648	13.464	14.048	16.216	29.88	29.6	30.496	32.904	36.912	44.456	37.912	39.288
B4U62_20530	qoxC	Quinol oxidase subunit 3	7.48293	12.4341	13.161	7.98049	9.02927	10.5902	13.9415	9.60488	15.5317	24.3951	11.5073	9.7122
B4U62_20535	qoxB	cytochrome ubiquinol oxidase subunit I	4.26462	7.59692	7.84923	3.75538	5.50615	7.97846	8.32308	7.32308	9.43846	14.7877	5.06308	7.33231
B4U62_20540	qoxA	quinol oxidase subunit 2	4.0559	7.02484	7.12733	3.57764	4.73913	6.58696	8.85714	6.09317	8.75776	14.087	6.21429	6.79193
B4U62_20555	galK	galactokinase	0.286445	0.209719	0.30179	0.130435	0.181586	0.219949	0.15601	0.265985	0.283887	0.179028	0.16624	0.104859
B4U62_20560	ywcD	hypothetical protein	0.132812	0.21875	0.257812	0.140625	0.203125	0.273438	0.28125	0.289062	0.367188	0.453125	0.179688	0.1875
B4U62_20585	ywbO	DsbA family protein	0.308458	0.537313	0.507463	0.253731	0.273632	0.308458	0.427861	0.313433	0.681592	1.16915	0.597015	0.681592
B4U62_20590	efeN	deferrochelatase/peroxidase	0.561151	0.880096	0.920863	0.491607	0.707434	0.913669	0.892086	0.839329	1.09113	1.38129	0.688249	0.748201
B4U62_20595	efeM	EfeM/EfeO family lipoprotein	0.753886	1.07513	1.18653	0.738342	1.17358	1.15285	1.17617	0.997409	1.13472	1.81088	0.867876	0.981865
B4U62_20600	efeU	ferrous iron permease EfeU	0.205394	0.387967	0.414938	0.211618	0.39834	0.46473	0.321577	0.414938	0.344398	0.582988	0.280083	0.358921
B4U62_20605	thiE	thiamine phosphate synthase	0.38565	0.403587	0.547085	0.390135	0.461883	0.591928	0.654709	0.560538	0.726457	0.730942	0.38565	0.55157
B4U62_20610	thiM	hydroxyethylthiazole kinase	0.384615	0.395604	0.472527	0.318681	0.545788	0.490842	0.454212	0.589744	0.641026	0.750916	0.531136	0.553114
B4U62_20620	ywbH	holin-like protein CidA	0.100775	0.550388	0.844961	0.503876	0.534884	1.77519	1.20155	0.24031	1.51938	2.39535	1.18605	1.0155
B4U62_20635	ywbE	hypothetical protein	0.742424	0.621212	0.621212	0.606061	0.636364	0.545455	1.06061	0.742424	0.727273	0.80303	0.712121	0.484848
B4U62_20640	ywbD	50S rRNA methyltransferase	0.730479	0.675063	0.690176	0.72796	0.627204	0.735516	1.02015	0.982368	1.04282	1.39295	0.783375	0.939547
B4U62_20645	ywbC	glyoxalase/bleomycin resistance/dioxygenase family protein	4.9685	3.67717	3.14961	3.70866	3.28346	2.98425	5.68504	3.61417	4.7874	7.31496	4.99213	3.86614
B4U62_20705	menA	1'4-dihydroxy-2-naphthoate octaprenyltransferase	0.990385	1.11218	1.02885	0.801282	1.25641	1.34615	1.91346	2.09295	1.98077	2.85897	1.43269	1.85897
B4U62_20715	ywzH	cytochrome C	6.38	6.92	7.18	7.46	6.4	7.36	12.76	6.78	10.66	13.58	3.44	4.38
B4U62_20720	dltA	D-alanine--poly(phosphoribitol) ligase	7.47619	10.6528	12.2222	7.85119	9.55952	10.373	13.744	11.4643	13.6528	17.8552	8.1369	8.9504
B4U62_20725	dltB	D-alanyl-lipoteichoic acid biosynthesis protein DltB	1.68434	3.33586	3.97222	1.40152	2.38636	2.42172	3.16414	3.07071	3.04293	4.22475	1.77273	2.66667
B4U62_20730	dltC	D-alanine--poly(phosphoribitol) ligase subunit 2	16.6329	21.8608	19.7342	19.4304	20.1013	20.557	31.0633	18.3924	22.3418	41.1899	13.9873	11.962
B4U62_20735	dltD	D-alanyl-lipoteichoic acid biosynthesis protein DltD	1.98219	3.73282	4.21883	1.62595	2.11196	2.43003	3.08397	2.84224	3.38677	4.9542	1.94656	2.4631
B4U62_20740	dltE	short-chain dehydrogenase	0.885375	1.14625	1.2332	0.798419	0.790514	0.865613	1.63241	1.28458	1.81423	2.11858	1.07115	1.02372
B4U62_20745	ywaA	branched chain amino acid aminotransferase	1.71429	2.12363	2.12637	0.928571	1.00275	1.10165	1.63187	1.13187	1.56319	3.6978	1.56593	2.06593
B4U62_20890	yxkD	YitT family protein	0.318996	0.577061	0.55914	0.290323	0.362007	0.494624	0.62724	0.455197	0.609319	1.00717	0.491039	0.587814
B4U62_20895	yxkC	hypothetical protein	11.7336	16.0327	12.4766	3.45327	3.86916	3.85514	8.73364	7.1215	7.08879	15.7523	8.13551	9.66355
B4U62_20900	galE	UDP-glucose 4-epimerase	2.87353	2.25588	2.32647	1.77647	2.36765	2.28235	2.96765	2.90294	3.09118	4.25294	1.80882	2.17353
B4U62_20930	pepT	peptidase T	0.839416	0.688564	0.819951	0.608273	0.688564	0.620438	0.817518	0.486618	0.905109	1.01217	0.625304	0.739659
B4U62_20935	yxjJ	hypothetical protein	1.11364	1.26136	1.19318	0.806818	0.579545	0.625	0.613636	0.715909	0.886364	1.55682	0.829545	0.795455
B4U62_20940	yxjI	hypothetical protein	1.29448	1.60736	1.63804	0.564417	0.196319	0.907975	1.12883	0.582822	1.07362	1.91411	0.699387	1.03067
B4U62_20980	yxjA	purine nucleoside transporter NupG	0.798995	0.778894	0.949749	0.768844	0.967337	1.47236	1.77889	0.932161	2.02513	2.6206	0.977387	1.58794
B4U62_20990	yxiS	hypothetical protein	1.07216	0.969072	0.886598	1.09278	0.969072	0.773196	1.49485	1.41237	1.49485	2.04124	1.38144	1.01031
B4U62_21010	licT	transcription antiterminator LicT	0.176259	0.161871	0.190647	0.176259	0.190647	0.158273	0.18705	0.208633	0.179856	0.31295	0.129496	0.133094
B4U62_21025	deaD	ATP-dependent RNA helicase DbpA	0.789583	0.820833	0.96875	0.658333	0.677083	0.602083	0.822917	0.875	0.841667	1.11667	0.64375	0.791667
B4U62_21070	yxiG	hypothetical protein	0.453237	0.661871	0.877698	0.194245	0.410072	0.381295	0.345324	0.446043	0.510791	0.870504	0.151079	0.402878
B4U62_21075	yxzC	hypothetical protein	0.227642	0.463415	0.642276	0.154472	0.219512	0.284553	0.219512	0.317073	0.284553	0.634146	0.406504	0.292683
B4U62_21080	yxiF	hypothetical protein	0.968153	1.26115	1.94904	0.401274	0.611465	0.700637	0.66242	0.980892	1	1.6051	0.796178	0.866242
B4U62_21085	wapI	immunity protein WapI	4.51748	5.17483	5.41958	2.3007	3.04895	2.79021	3.09091	2.44056	2.51049	4.67133	1.25175	1.41259
B4U62_21090	wapA	tRNA nuclease WapA	2.38415	3.60214	4.74047	1.17687	1.41328	1.90021	2.01799	1.81627	2.31435	3.14176	1.40514	1.85996
B4U62_21100	yxiE	universal stress protein YxiE	0.201342	0.221477	0.194631	0.194631	0.114094	0.214765	0.268456	0.281879	0.255034	0.33557	0.261745	0.134228
B4U62_21105	bglH	aryl-phospho-beta-D-glucosidase BglH	1.34043	1.3383	1.91064	0.568085	1.40426	0.731915	0.938298	2.75319	1.1617	0.793617	0.502128	0.37234
B4U62_21110	bglP	PTS beta-glucoside transporter subunit EIIBCA	0.211475	0.378689	0.470492	0.106557	0.270492	0.113115	0.195082	0.665574	0.204918	0.147541	0.155738	0.119672
B4U62_21120	yxxD	antitoxin YxxD	0.858108	0.554054	0.439189	1.21622	0.871622	0.885135	1.15541	0.668919	0.891892	1.64865	0.351351	0.310811
B4U62_21180	pdp	pyrimidine-nucleoside phosphorylase	2.56452	1.52535	2.40783	1.88479	3.8894	2.12673	2.24885	6.91475	3.15438	2.50461	1.49078	1.55069
B4U62_21185	nupC	pyrimidine nucleoside transporter	1.17259	1.15228	1.32234	0.72335	1.72843	0.93401	1.0736	3.27157	1.19289	1.1066	0.469543	0.703046
B4U62_21190	deoC	2-deoxyribose-5-phosphate aldolase	5.64732	6.75893	9.11607	5.45982	8.72768	7.79018	7.61607	17.067	10.1741	10.1607	8.0625	8.58482
B4U62_21255	yxeH	sugar-phosphatase	2.14391	1.97786	2.01845	1.50554	1.78229	1.91513	2.68266	2.53506	2.95941	3.78598	2.0369	2.27675
B4U62_21280	yxeC	hypothetical protein	1.59398	2.07519	2.22556	1.21805	1.4812	1.57143	2.78947	2.63158	2.88722	4.22556	2.39098	2.35338
B4U62_21285	yxeB	iron(3+)-hydroxamate-binding protein	1.65528	2.01863	1.82298	2.92857	2.91925	3.09627	4.5559	4.12112	4.04658	6.48137	2.92857	4.21429
B4U62_21360	mmsA	methylmalonate-semialdehyde dehydrogenase (CoA acylating)	0.295082	0.254098	0.387295	0.135246	0.266393	0.163934	0.145492	0.405738	0.213115	0.194672	0.137295	0.135246
B4U62_21365	iolR	DeoR family transcriptional regulator	0.384921	0.293651	0.305556	0.321429	0.31746	0.27381	0.452381	0.297619	0.424603	0.47619	0.234127	0.293651
B4U62_21370	iolS	protein IolS	2.14148	1.61415	1.6045	1.45016	1.51125	1.22508	1.79743	1.54662	1.52412	2.28296	1.17685	1.44051
B4U62_21375	yxcE	hypothetical protein	0.437788	0.635945	0.493088	0.571429	0.631336	0.447005	0.658986	0.801843	0.797235	1.25346	0.668203	0.751152
B4U62_21380	yxcD	hypothetical protein	0.504854	0.601942	0.553398	0.61165	0.572816	0.427184	0.640777	0.640777	0.572816	0.941748	0.398058	0.271845
B4U62_21390	htpG	molecular chaperone HtpG	1.2185	0.972887	0.992026	1.37321	1.41627	1.2488	1.79266	1.31419	1.61882	2.26316	1.22169	1.1244
B4U62_21395	yxcA	hypothetical protein	0.428571	0.380952	0.333333	0.345238	0.214286	0.285714	0.464286	0.333333	0.380952	0.5	0.392857	0.309524
B4U62_21450	yxaL	hypothetical protein	0.40146	0.508516	0.386861	0.313869	0.250608	0.29927	0.712895	0.270073	0.447689	1.11922	0.50365	0.6618
B4U62_21460	yxaI	RDD family protein	2.77632	1.76316	2.19079	5.02632	5.05921	6.79605	7.07895	4.42763	6.21711	6.86842	2.36184	3.78289
B4U62_21475	yxaF	TetR family transcriptional regulator	0.395833	0.3125	0.395833	0.489583	0.651042	0.432292	0.729167	0.682292	0.614583	0.505208	0.484375	0.3125
B4U62_21525	gntZ	phosphogluconate dehydrogenase (NADP(+)-dependent' decarboxylating)	4.258	4.18337	4.96375	2.91898	4.22814	3.70149	4.10661	6.67164	5.07676	5.73987	3.04691	3.61407
B4U62_21530	ahpC	peroxiredoxin	21.7606	18.8883	19.5053	26.8191	22.1543	23.2713	34.0638	20.2553	33.9681	54.4415	19.1596	26.5691
B4U62_21535	ahpF	alkyl hydroperoxide reductase subunit F	4.40196	5.80196	4.74706	3.66863	3.75294	4.53137	5.34706	4.80196	6.42549	10.4353	5.15294	6.42549
B4U62_21540	bglA	aryl-phospho-beta-D-glucosidase BglA	5.61667	4.025	2.56042	3.68333	8.53125	4.1875	4.21042	10.3542	6.78125	4.30833	5.20833	2.41042
B4U62_21550	-	hypothetical protein	0.623656	0.88172	0.451613	0.44086	1.88172	1.17204	0.774194	2.6129	0.946237	0.763441	0.666667	0.483871
B4U62_21555	yydK	GntR family transcriptional regulator	0.227848	0.160338	0.202532	0.147679	0.105485	0.109705	0.206751	0.35865	0.135021	0.291139	0.147679	0.168776
B4U62_21585	yydF	YydF family exported signaling peptide	0.28	0.38	0.48	0.24	0.24	0.28	0.44	0.22	0.36	0.66	0.34	0.18
B4U62_21590	fbp	fructose-bisphosphatase class III	0.290179	0.239583	0.309524	0.214286	0.355655	0.230655	0.294643	0.324405	0.324405	0.311012	0.178571	0.178571
B4U62_21605	yydB	metallophosphoesterase	0.344398	0.383817	0.396266	0.16805	0.255187	0.238589	0.257261	0.23029	0.290456	0.456432	0.165975	0.107884
B4U62_21610	yydA	23S rRNA (pseudouridine(1915)-N(3))-methyltransferase RlmH	0.44375	0.64375	0.56875	0.43125	0.525	0.525	0.5125	1.0125	0.74375	0.86875	0.4875	0.525
B4U62_21615	yyzF	CxxH/CxxC protein	0.666667	0.964912	0.807018	1.12281	1.35088	0.947368	0.982456	1.24561	1.47368	1.57895	0.859649	0.982456
B4U62_21660	phrG	phosphatase RapG inhibitor	1.48718	1.64103	1.33333	0.948718	0.897436	0.846154	1.61538	0.769231	1.20513	3.61538	1.82051	1.4359
B4U62_21665	argI	arginase	0.542088	0.451178	0.373737	0.242424	0.252525	0.265993	0.262626	0.276094	0.282828	0.313131	0.239057	0.282828
B4U62_21670	rocE	amino-acid permease RocE	0.168803	0.363248	0.365385	0.104701	0.130342	0.337607	0.237179	0.198718	0.292735	0.32265	0.185897	0.205128
B4U62_21675	rocD	ornithine aminotransferase	0.278607	0.266169	0.363184	0.104478	0.19403	0.206468	0.129353	0.283582	0.278607	0.350746	0.206468	0.199005
B4U62_21700	walJ	MBL fold metallo-hydrolase	0.233962	0.407547	0.464151	0.162264	0.286792	0.298113	0.313208	0.350943	0.411321	0.656604	0.366038	0.441509
B4U62_21720	walR	DNA-binding response regulator	0.826271	1.19492	1.70763	0.872881	1.13559	1.22881	1.09746	1.16525	1.72034	1.94068	0.949153	1.41949
B4U62_21745	purA	adenylosuccinate synthase	3.71462	3.75406	3.7239	2.03944	2.66821	3.32019	3.16241	2.54292	4.60093	5.23434	2.67981	3.48724
B4U62_21755	dnaC	replicative DNA helicase	0.41978	0.465934	0.595604	0.859341	1.15165	1.21758	1.22637	1.31429	1.7956	1.8967	0.936264	1.36484
B4U62_21770	yycC	YycC family protein	0.893617	0.574468	0.595745	1.08511	0.659574	0.574468	1.6383	0.638298	1.02128	2.29787	0.531915	0.531915
B4U62_21775	yycB	cyanate MFS transporter	0.387097	0.513648	0.513648	0.287841	0.441687	0.55335	0.590571	0.662531	0.719603	0.776675	0.325062	0.526055
B4U62_21785	rplI	50S ribosomal protein L9	4.7	5.05333	5.56	3.56667	3.87333	4.29333	6.07333	5.2	7.31333	8.82667	5.43333	5.30667
B4U62_21790	yybT	hypothetical protein	0.168182	0.25	0.325758	0.112121	0.118182	0.183333	0.312121	0.198485	0.343939	0.477273	0.192424	0.262121
B4U62_21810	yybR	ArsR family transcriptional regulator	0.174603	0.174603	0.206349	0.166667	0.277778	0.261905	0.31746	0.261905	0.325397	0.428571	0.301587	0.5
B4U62_21815	ppaC	manganese-dependent inorganic pyrophosphatase	9.27419	5.23548	5.33548	8.4	7.50645	5.87419	8.23226	6.14516	7.63226	12.6	5.12903	5.85484
B4U62_21850	yybN	hypothetical protein	7.36986	8.0137	7.0411	6.94521	5.91781	6.41096	12.4315	6.10959	7.46575	17.089	4.68493	4.99315
B4U62_21855	yybM	ABC transporter permease	0.353175	0.666667	0.753968	0.47619	0.448413	0.642857	0.837302	0.460317	0.761905	1.99603	0.376984	0.72619
B4U62_21870	yybJ	ABC transporter ATP-binding protein	0.657534	0.744292	0.936073	0.511416	0.452055	0.712329	0.803653	0.520548	0.712329	1.58447	0.39726	0.561644
B4U62_21885	yybG	hypothetical protein	0.203571	0.139286	0.2	0.178571	0.207143	0.235714	0.25	0.196429	0.25	0.35	0.164286	0.2
B4U62_21905	yybC	DUF2798 domain-containing protein	0.13125	0.15625	0.16875	0.1375	0.14375	0.1125	0.225	0.1625	0.21875	0.25625	0.13125	0.2125
B4U62_21975	yyaK	CPBP family intramembrane metalloprotease	0.656667	1.06	1.23333	0.466667	0.61	0.856667	1.12	0.89	0.993333	1.19667	0.583333	0.703333
B4U62_22000	exoAA	exodeoxyribonuclease	0.268775	0.391304	0.324111	0.209486	0.181818	0.264822	0.363636	0.201581	0.335968	1.39526	0.679842	0.73913
B4U62_22005	rpsR	30S ribosomal protein S18	147.512	192.1	155.762	160.213	157.075	200.95	182.075	197.387	247	335.525	217.775	211
B4U62_22010	ssbA	single-stranded DNA-binding protein A	14.4798	13.0347	12.8092	15.5376	12.711	14.7861	23.3699	14.9249	25.0809	31.4104	15.8497	16.3931
B4U62_22015	rpsF	30S ribosomal protein S6	59.4792	44.4896	35.4479	86.8646	32.7812	39.2396	111.438	33.3333	76.5729	155.51	49.3021	55.6875
B4U62_22020	yyaF	GTP-binding protein YchF	4.08719	4.84741	4.44687	3.41689	3.55313	4.09537	4.89373	4.7139	5.9673	8.43052	4.68665	4.75204
B4U62_22030	yyzM	DUF951 domain-containing protein	0.927536	1.26087	1.17391	0.826087	0.985507	1.18841	1.72464	1.31884	1.52174	1.42029	1.26087	0.985507
B4U62_22045	parB	stage 0 sporulation protein J	0.547703	0.427562	0.325088	0.318021	0.402827	0.374558	0.392226	0.427562	0.441696	0.636042	0.318021	0.293286
B4U62_22050	parA	sporulation initiation inhibitor protein Soj	0.590551	0.590551	0.625984	0.551181	0.570866	0.775591	1.04331	0.933071	1.06693	1.27165	0.547244	0.775591
B4U62_22060	noc	nucleoid occlusion protein	0.739437	0.764085	0.802817	0.59507	0.75	0.806338	0.940141	0.848592	1.33803	1.36972	0.735915	0.830986
B4U62_22065	gidB	ribosomal RNA small subunit methyltransferase G	0.958333	1.28333	1.51667	0.754167	1.225	1.4	1.09583	1.21667	1.52917	1.6125	0.9625	1.02917
B4U62_22070	gidA	tRNA uridine-5-carboxymethylaminomethyl(34) synthesis enzyme MnmG	0.942766	1.55962	2	1.19873	1.7186	2.33704	1.71542	2.14308	2.85692	2.57234	1.50556	1.81876
B4U62_22075	trmE	tRNA uridine-5-carboxymethylaminomethyl(34) synthesis GTPase MnmE	0.276087	0.467391	0.669565	0.33913	0.393478	0.71087	0.615217	0.613043	0.884783	0.867391	0.469565	0.465217
B4U62_22080	jag	protein jag	0.277512	0.358852	0.440191	0.148325	0.133971	0.162679	0.282297	0.239234	0.344498	0.4689	0.30622	0.205742
B4U62_22085	spoIIIJ	membrane protein insertase	2.53435	3.82824	4.19466	1.60305	2.4313	3.23664	3.18321	3.87023	3.51145	5.26718	2.43511	2.61832
B4U62_22090	rnpA	ribonuclease P protein component	0.538462	0.974359	1.15385	0.42735	0.538462	0.709402	0.803419	0.709402	0.854701	0.752137	0.700855	0.495726
B4U62_22095	rpmH	50S ribosomal protein L34	137.956	146.489	109.667	223.667	279.4	196.733	211.089	174.311	222.133	287.289	175.044	177.2
